# Supplementary material for: PTML Modeling for Pancreatic Cancer Research: In Silico Design of Simultaneous Multi-Protein and Multi-Cell Inhibitors
Source: Biomedicines. 2022 Feb 18;10(2):491. doi: 10.3390/biomedicines10020491 (PMC8962338; doi:10.3390/biomedicines10020491)
Supplement: Supplementary file 1 [file biomedicines-10-00491-s001.zip]

Archive with 7 entries (7 files):
- Supplementary Material S1_OK.xlsx
- Supplementary Material S2_OK.xlsx
- Supplementary Material S3_OK.xlsx
- Supplementary Material S4_OK.xlsx
- Supplementary Material S5_OK.xlsx
- Supplementary Material S6_OK.xlsx
- Supplementary Material S7_OK.xlsx
