# Supplementary material for: PTML Modeling for Pancreatic Cancer Research: In Silico Design of Simultaneous Multi-Protein and Multi-Cell Inhibitors
Source: Biomedicines. 2022 Feb 18;10(2):491. doi: 10.3390/biomedicines10020491 (PMC8962338; doi:10.3390/biomedicines10020491)
Supplement: Supplementary file 1 [file biomedicines-10-00491-s001.zip › Supplementary Material S1_OK.xlsx]

## Sheet: Sheet 1
PTML Modeling for Pancreatic Cancer Research: In Silico Design of Simultaneous Multi-Protein and Multi-Cell Inhibitors
Valeria V. Kleandrova1, Marcus T. Scotti2, and Alejandro Speck-Planche2*
1Laboratory of Fundamental and Applied Research of Quality and Technology of Food Production, Moscow State University of Food Production, Volokolamskoe shosse 11, 125080, Moscow, Russian Federation 2Postgraduate Program in Natural and Synthetic Bioactive Products, Federal University of Paraíba, 58051-900, João Pessoa, Brazil
*Correspondence: Alejandro Speck-Planche (alejspivanovich@gmail.com)

## Sheet: Sheet 2
ChEMBL ID or NAME	Smiles	ma	RELATION	VALUE	ps(ma)	IAi(cj)	tg	ps(tg)	ei	ps(ei)	Assay ChEMBL ID	Assay Description	Series	nB	SM(Hyd)1	SM(Hyd)2	SM(Hyd)3	SM(Hyd)4	SM(Hyd)5	SM(Hyd)6	SM(Hyd)7	SM(Psa)1	SM(Psa)2	SM(Psa)3	SM(Psa)4	SM(Psa)5	SM(Psa)6	SM(Psa)7	SM(Mol)1	SM(Mol)2	SM(Mol)3	SM(Mol)4	SM(Mol)5	SM(Mol)6	SM(Mol)7	SM(Gas)1	SM(Gas)2	SM(Gas)3	SM(Gas)4	SM(Gas)5	SM(Gas)6	SM(Gas)7	SM(Ato)1	SM(Ato)2	SM(Ato)3	SM(Ato)4	SM(Ato)5	SM(Ato)6	SM(Ato)7
CHEMBL367356	CCC(C(=O)N[C@@H](CC(=O)O)C(=O)CNCN1Cc2ccccc2C1)n1ccnc(NCc2nonc2C)c1=O	IC50 (nM)p	'='	0.0087	0.493356	1	Caspase-1	0.463519	B (assay format)	0.640167	CHEMBL829508	Inhibitory concentration against recombinant human caspase-1 in neuronal precursor (NT2) cells	Training	43	-0.19	120.49	76.4252	597.091	889.683	3932.28	8665.21	184.58	2426.41	36309.9	604502	1.05442e+07	1.89011e+08	3.45149e+09	105.48	402.806	1753.65	8203.11	40061.4	201580	1.03758e+06	-1.9233	118.434	67.7672	576.701	823.643	3721.91	7938.23	520.328	6959.02	102311	1.63268e+06	2.78237e+07	4.98277e+08	9.25092e+09
CHEMBL360788	CCC(C(=O)N[C@@H](CC(=O)O)C(=O)CNCN1CCc2ccccc2C1)n1ccnc(NCc2nonc2C)c1=O	IC50 (nM)p	'='	0.013	0.493356	1	Caspase-1	0.463519	B (assay format)	0.640167	CHEMBL829508	Inhibitory concentration against recombinant human caspase-1 in neuronal precursor (NT2) cells	Training	44	0.242	122.505	80.1238	606.529	910.529	3978.57	8751.32	184.58	2428.41	36309.9	604508	1.05442e+07	1.89011e+08	3.45149e+09	106.914	405.985	1757.88	8180.19	39742.7	198907	1.0181e+06	-1.9791	120.438	67.2679	582.332	809.979	3708.71	7735.9	532.339	7105.27	104115	1.65522e+06	2.81081e+07	5.01897e+08	9.29733e+09
CHEMBL178514	CCCCCCCCN(C)CNCC(=O)[C@H](CC(=O)O)NC(=O)C(CC)n1ccnc(NCc2nonc2C)c1=O	IC50 (nM)p	'='	0.025	0.493356	1	Caspase-1	0.463519	B (assay format)	0.640167	CHEMBL829508	Inhibitory concentration against recombinant human caspase-1 in neuronal precursor (NT2) cells	Training	42	1.257	111.159	69.9131	519.719	733.332	3204.9	6679.74	184.58	2416.41	36294.6	604419	1.0544e+07	1.8901e+08	3.45149e+09	93.9687	346.43	1454.75	6613.65	31556	155671	787254	-2.077	108.452	55.627	499.313	669.553	3077.17	6351.32	532.339	7405.81	112062	1.81966e+06	3.12432e+07	5.59625e+08	1.0343e+10
CHEMBL369290	CCCCCCN(C)CNCC(=O)[C@H](CC(=O)O)NC(=O)C(CC)n1cc(CC)nc(NCc2nonc2C)c1=O	IC50 (nM)p	'='	0.025	0.493356	1	Caspase-1	0.463519	B (assay format)	0.640167	CHEMBL829508	Inhibitory concentration against recombinant human caspase-1 in neuronal precursor (NT2) cells	Test	42	1.109	113.181	73.4641	540.013	780.37	3380.96	7158.8	184.58	2418.41	36319.9	604659	1.05461e+07	1.89028e+08	3.45164e+09	93.4829	346.13	1459.22	6663.76	31916.7	157930	800526	-2.0223	110.45	61.9733	520.816	729.207	3250.74	6848.39	532.339	7451.9	113894	1.86935e+06	3.2391e+07	5.8397e+08	1.08339e+10
CHEMBL359598	CCCCCCN(C)CNCC(=O)[C@H](CC(=O)O)NC(=O)C(CC)n1ccnc(NCc2nonc2C)c1=O	IC50 (nM)p	'='	0.028	0.493356	1	Caspase-1	0.463519	B (assay format)	0.640167	CHEMBL829508	Inhibitory concentration against recombinant human caspase-1 in neuronal precursor (NT2) cells	Training	40	0.541	106.903	65.5253	504.611	710.005	3140.84	6559.73	184.58	2412.41	36294.6	604407	1.0544e+07	1.8901e+08	3.45149e+09	91.1015	338.32	1431.66	6543.88	31340	154991	785082	-1.9709	104.446	56.264	487.245	672.742	3036.66	6366.23	508.317	7113.29	108453	1.77456e+06	3.06733e+07	5.52347e+08	1.02492e+10
CHEMBL179551	CCCCN(C)CNCC(=O)[C@H](CC(=O)O)NC(=O)C(CC)n1ccnc(NCc2nonc2C)c1=O	IC50 (nM)p	'='	0.031	0.493356	1	Caspase-1	0.463519	B (assay format)	0.640167	CHEMBL829508	Inhibitory concentration against recombinant human caspase-1 in neuronal precursor (NT2) cells	Training	38	-0.175	102.647	61.1375	489.502	686.678	3076.55	6439.85	184.58	2408.41	36294.6	604395	1.0544e+07	1.8901e+08	3.45149e+09	88.2343	330.21	1408.56	6474.1	31124.1	154311	782918	-1.8647	100.44	56.8991	475.176	675.884	2996.15	6380.55	484.296	6820.78	104843	1.72947e+06	3.01033e+07	5.45068e+08	1.01554e+10
CHEMBL441118	CCC(C(=O)N[C@@H](CC(=O)O)C(=O)CNCN1CCC(Cc2ccccc2)CC1)n1ccnc(NCc2nonc2C)c1=O	IC50 (nM)p	'='	0.047	0.493356	1	Caspase-1	0.463519	B (assay format)	0.640167	CHEMBL829508	Inhibitory concentration against recombinant human caspase-1 in neuronal precursor (NT2) cells	Training	47	1.566	128.8	89.2305	627.416	948.698	4009.46	8697.63	184.58	2434.41	36309.9	604522	1.05441e+07	1.89011e+08	3.45149e+09	110.522	415.323	1766.47	8074.57	38547.5	189658	954748	-2.171	126.449	65.8958	595.921	781.947	3669.67	7307.51	568.371	7536.03	109301	1.7184e+06	2.88883e+07	5.11659e+08	9.4209e+09
CHEMBL181623	CCCCCN(C)CNCC(=O)[C@H](CC(=O)O)NC(=O)C(CC)n1ccnc(NCc2nonc2C)c1=O	IC50 (nM)p	'='	0.048	0.493356	1	Caspase-1	0.463519	B (assay format)	0.640167	CHEMBL829508	Inhibitory concentration against recombinant human caspase-1 in neuronal precursor (NT2) cells	Test	39	0.183	104.775	63.3314	497.056	698.341	3108.81	6499.73	184.58	2410.41	36294.6	604401	1.0544e+07	1.8901e+08	3.45149e+09	89.6679	334.265	1420.11	6508.99	31232.1	154650	783996	-1.9178	102.443	56.5824	481.211	674.334	3016.41	6373.62	496.307	6967.04	106648	1.75202e+06	3.03883e+07	5.48708e+08	1.02023e+10
CHEMBL264344	CCC(C(=O)N[C@@H](CC(=O)O)C(=O)CNCN(C)CC)n1ccnc(NCc2nonc2C)c1=O	IC50 (nM)p	'='	0.056	0.493356	1	Caspase-1	0.463519	B (assay format)	0.640167	CHEMBL829508	Inhibitory concentration against recombinant human caspase-1 in neuronal precursor (NT2) cells	Training	36	-0.891	98.3131	56.9709	474.07	667.5	3014.45	6342.65	184.58	2404.41	36294.6	604383	1.0544e+07	1.8901e+08	3.45149e+09	85.3671	322.479	1385.82	6403.06	30893.6	153547	780350	-1.7598	96.4323	57.4087	463.116	678.302	2949.35	6380.66	460.275	6528.26	101234	1.68434e+06	2.95314e+07	5.37708e+08	1.0059e+10
CHEMBL178116	CC[C@@H](C(=O)N[C@@H](CC(=O)O)C(=O)CSCc1ccccc1)n1cccc(NC(=O)[C@H](CC(=O)O)NC(C)=O)c1=O	IC50 (nM)p	'='	0.06	0.493356	1	Caspase-1	0.463519	B (assay format)	0.640167	CHEMBL829508	Inhibitory concentration against recombinant human caspase-1 in neuronal precursor (NT2) cells	Training	42	0.404	114.878	77.6573	538.563	788.881	3315.08	7051.36	226.27	3515.43	58312.1	1.02393e+06	1.84376e+07	3.37712e+08	6.26882e+09	105.741	403.939	1782.06	8505.54	42631.9	221484	1.18503e+06	-2.0689	112.564	67.6595	527.37	747.424	3262	6823.46	556.375	8380.5	140579	2.55139e+06	4.88117e+07	9.66051e+08	1.95425e+10
CHEMBL180646	CCCCCCN(C)CNCC(=O)[C@H](CC(=O)O)NC(=O)C(CC)n1cc(C(C)C)nc(NCc2nonc2C)c1=O	IC50 (nM)p	'='	0.063	0.493356	1	Caspase-1	0.463519	B (assay format)	0.640167	CHEMBL829508	Inhibitory concentration against recombinant human caspase-1 in neuronal precursor (NT2) cells	Training	43	1.402	117.304	82.5287	573.066	869.524	3673.21	8000.17	184.58	2422.41	36325.9	604683	1.05462e+07	1.89029e+08	3.45164e+09	95.0891	352.753	1487.59	6785.9	32444.5	160271	811284	-2.0646	114.453	67.6005	544.138	786.615	3438.26	7366.16	544.35	7608.17	115922	1.89374e+06	3.26322e+07	5.85046e+08	1.07994e+10
CHEMBL181274	CCC(C(=O)N[C@@H](CC(=O)O)C(=O)CN[C@@H](C)c1ccccc1)n1ccnc(NCc2nonc2C)c1=O	IC50 (nM)p	'='	0.064	0.493356	1	Caspase-1	0.463519	B (assay format)	0.640167	CHEMBL829508	Inhibitory concentration against recombinant human caspase-1 in neuronal precursor (NT2) cells	Test	40	0.384	110.731	72.8423	545.476	818.856	3562.81	7793.4	181.34	2412.91	36289	604528	1.05452e+07	1.89021e+08	3.45158e+09	97.476	372.039	1612.97	7503.37	36394.6	181656	926437	-1.8003	108.427	62.8627	523.263	752.393	3350.71	7132.05	494.311	6759.48	101343	1.64106e+06	2.82252e+07	5.07839e+08	9.44238e+09
CHEMBL361613	CCC(C(=O)N[C@@H](CC(=O)O)C(=O)CSCc1ccccc1)n1ccnc(NCc2cccs2)c1=O	IC50 (nM)p	'='	0.065	0.493356	1	Caspase-1	0.463519	B (assay format)	0.640167	CHEMBL829508	Inhibitory concentration against recombinant human caspase-1 in neuronal precursor (NT2) cells	Training	38	2.415	102.48	75.9423	489.594	773.32	3124.38	6993.62	183.93	2629.48	40577.1	673755	1.15924e+07	2.04504e+08	3.67895e+09	100.609	400.615	1827.11	8980.07	46274	246817	1.35295e+06	-1.7313	100.379	51.0368	466.216	612.14	2853.46	5743.05	500.421	7474.79	124719	2.26514e+06	4.36323e+07	8.73647e+08	1.79395e+10
CHEMBL361825	CCCCCCN(C)CNCC(=O)[C@H](CC(=O)O)NC(=O)C(CC)n1cc(C(C)(C)C)nc(NCc2nonc2C)c1=O	IC50 (nM)p	'='	0.067	0.493356	1	Caspase-1	0.463519	B (assay format)	0.640167	CHEMBL829508	Inhibitory concentration against recombinant human caspase-1 in neuronal precursor (NT2) cells	Training	44	1.603	123.356	104.574	668.3	1227.97	5053.39	13092.4	184.58	2428.41	36343.9	604757	1.05465e+07	1.8903e+08	3.45165e+09	95.9642	359.254	1525.29	6991.91	33517.6	165767	839272	-2.1018	120.454	84.9897	615.716	1035.43	4333.45	10467.8	556.36	7762.43	117931	1.9197e+06	3.29633e+07	5.89206e+08	1.0851e+10
CHEMBL362213	CCC(C(=O)N[C@@H](CC(=O)O)C(=O)CSCc1ccccc1)n1ccnc(NCC2COc3ccccc3O2)c1=O	IC50 (nM)p	'='	0.087	0.493356	1	Caspase-1	0.463519	B (assay format)	0.640167	CHEMBL829508	Inhibitory concentration against recombinant human caspase-1 in neuronal precursor (NT2) cells	Training	44	3.474	120.739	94.9795	588.077	953.791	3813.3	8702.01	174.15	2333.93	35292.5	592484	1.03856e+07	1.86769e+08	3.41867e+09	113.174	438.054	1946.92	9329.91	46889.9	244067	1.3071e+06	-1.9657	118.46	61.5053	560.756	730.835	3481.2	6934.58	548.398	7642.78	118615	2.01877e+06	3.68976e+07	7.09813e+08	1.41463e+10
CHEMBL362074	CCCCCCN(C)CNCC(=O)[C@H](CC(=O)O)NC(=O)C(CC)n1cc(C(C)(CC)CC)nc(NCc2nonc2C)c1=O	IC50 (nM)p	'='	0.11	0.493356	1	Caspase-1	0.463519	B (assay format)	0.640167	CHEMBL829508	Inhibitory concentration against recombinant human caspase-1 in neuronal precursor (NT2) cells	Test	46	2.319	128.062	103.346	679.255	1226.71	5093.4	13131.4	184.58	2432.41	36343.9	604785	1.05465e+07	1.89031e+08	3.45165e+09	98.8314	367.686	1544.48	7039.74	33650	166187	840767	-2.2054	124.464	84.9894	645.407	1098.03	4673.21	11604.1	580.382	8127.07	124374	2.04115e+06	3.52912e+07	6.33739e+08	1.16966e+10
CHEMBL267338	CC(=O)N[C@@H](Cc1ccc(O)cc1)C(=O)N[C@@H](CCC(=O)O)C(=O)N[C@H](C(=O)NC(CC(=O)O)C(=O)CNS(=O)(=O)CC12CCC(CC1=O)C2(O)O)C(C)C	IC50 (nM)p	'='	0.11	0.493356	1	Caspase-1	0.463519	B (single protein format)	0.577221	CHEMBL659499	Compound was evaluated for the inhibitory activity against caspase-1	Training	57	-3.449	171.921	133.238	944.356	1730.95	7424.57	20097.5	340.38	5675.72	100419	1.86962e+06	3.54985e+07	6.8231e+08	1.32352e+10	121.966	449.599	1894.77	8655.02	41342	203308	1.0209e+06	-3.1725	169.021	150.442	965.756	2002.7	8303.09	24682.6	750.453	11371.6	193034	3.56004e+06	6.9545e+07	1.41398e+09	2.95931e+10
CHEMBL180669	CCCCCN(C)CNCC(=O)[C@H](CC(=O)O)NC(=O)C(CC)n1cc(C(C)(C)C)nc(NCc2nonc2C)c1=O	IC50 (nM)p	'='	0.11	0.493356	1	Caspase-1	0.463519	B (assay format)	0.640167	CHEMBL829508	Inhibitory concentration against recombinant human caspase-1 in neuronal precursor (NT2) cells	Training	43	1.245	121.228	102.38	660.746	1216.3	5021.36	13032.4	184.58	2426.41	36343.9	604751	1.05465e+07	1.8903e+08	3.45165e+09	94.5306	355.199	1513.75	6957.03	33409.6	165426	838186	-2.0488	118.451	85.3081	609.682	1037.02	4313.19	10475.2	544.35	7616.17	116126	1.89716e+06	3.26783e+07	5.85566e+08	1.08041e+10
CHEMBL181768	CCC(C(=O)N[C@@H](CC(=O)O)C(=O)CSCc1ccccc1)n1ccnc(NCc2nccs2)c1=O	IC50 (nM)p	'='	0.13	0.493356	1	Caspase-1	0.463519	B (assay format)	0.640167	CHEMBL829508	Inhibitory concentration against recombinant human caspase-1 in neuronal precursor (NT2) cells	Training	38	1.2	102.368	66.7969	483.288	708.8	3024.96	6503.78	196.82	2712.56	41209.2	678619	1.16353e+07	2.04954e+08	3.68458e+09	102.117	411.608	1897.29	9414.56	48952.6	263375	1.4558e+06	-1.6946	100.391	51.28	466.374	613.509	2854.65	5752.35	502.417	7520.73	125534	2.27833e+06	4.38381e+07	8.76822e+08	1.79887e+10
CHEMBL360355	CCC(C(=O)N[C@H](C=O)CC(=O)O)n1ccnc(NCc2nonc2C)c1=O	IC50 (nM)p	'='	0.15	0.493356	1	Caspase-1	0.463519	B (assay format)	0.640167	CHEMBL829508	Inhibitory concentration against recombinant human caspase-1 in neuronal precursor (NT2) cells	Test	29	-0.989	79.7573	47.0996	391.876	569.008	2554.72	5550.07	169.31	2310.55	35694.3	599550	1.04922e+07	1.88267e+08	3.43868e+09	69.8874	270.505	1180.02	5512.73	26834.4	134435	688561	-1.2462	78.3637	49.0727	383.03	580.078	2486.72	5501.22	372.208	5361.12	85384.3	1.47156e+06	2.68665e+07	5.10797e+08	9.9897e+09
CHEMBL180273	CCC(C(=O)N[C@@H](CC(=O)O)C(=O)CSCc1ccccc1)n1ccnc(NCc2cncs2)c1=O	IC50 (nM)p	'='	0.19	0.493356	1	Caspase-1	0.463519	B (assay format)	0.640167	CHEMBL829508	Inhibitory concentration against recombinant human caspase-1 in neuronal precursor (NT2) cells	Training	38	1.248	102.351	68.5373	486.64	729.117	3070.45	6684.33	196.82	2712.56	41189.9	678401	1.16324e+07	2.04912e+08	3.68391e+09	101.727	409.729	1877.89	9253.12	47735.9	254633	1.39474e+06	-1.7117	100.391	51.3795	466.9	615.717	2862.01	5773.8	502.417	7524.73	125669	2.28143e+06	4.38986e+07	8.77917e+08	1.80081e+10
CHEMBL589552	CC(C)[C@H](NC(=O)c1ccc2ccccc2c1)C(=O)N[C@@H](C)C(=O)N[C@H](C=O)CC(=O)O	IC50 (nM)p	'='	0.2	0.493356	1	Caspase-1	0.463519	B (single protein format)	0.577221	CHEMBL1070962	Inhibition of human recombinant caspase 1	Training	33	2.183	92.5971	83.0345	475.585	837.32	3211.71	7651.59	141.67	2173.26	35427.7	620719	1.11466e+07	2.03078e+08	3.73874e+09	81.5463	303.681	1303.23	6020.96	29057.1	144504	735445	-1.6437	90.3819	57.6609	434.037	631.008	2700.23	5629.77	414.263	5870.29	92710.3	1.59535e+06	2.92071e+07	5.57879e+08	1.09638e+10
CHEMBL433771	CCC(C(=O)N[C@@H](CC(=O)O)C(=O)CSCc1ccccc1)n1ccnc(NCc2nonc2C)c1=O	IC50 (nM)p	'='	0.22	0.493356	1	Caspase-1	0.463519	B (assay format)	0.640167	CHEMBL829508	Inhibitory concentration against recombinant human caspase-1 in neuronal precursor (NT2) cells	Training	39	0.815	106.503	70.5882	515.391	770.563	3304.24	7189.53	194.61	2656.59	39957.9	655381	1.12302e+07	1.98147e+08	3.57279e+09	102.32	410.566	1872.33	9187.3	47193.8	250656	1.36716e+06	-1.6275	104.397	58.2856	496.188	694.047	3131.61	6564.07	500.358	7216.04	115576	2.01364e+06	3.73324e+07	7.23119e+08	1.44396e+10
CHEMBL181775	CCC(C(=O)N[C@@H](CC(=O)O)C(=O)CSCc1ccccc1)n1ccnc(Nc2ccc3sc(C)nc3c2)c1=O	IC50 (nM)p	'='	0.22	0.493356	1	Caspase-1	0.463519	B (assay format)	0.640167	CHEMBL829508	Inhibitory concentration against recombinant human caspase-1 in neuronal precursor (NT2) cells	Test	43	2.523	120.695	95.2983	602.462	987.135	3989.3	9191.66	196.82	2730.56	41307	680046	1.1656e+07	2.05276e+08	3.68974e+09	117.919	481.688	2274.08	11625.1	62457.9	347797	1.99206e+06	-1.7273	118.388	68.4897	570.964	794.864	3616.2	7540.51	550.46	7979.47	129337	2.28817e+06	4.30688e+07	8.44953e+08	1.70353e+10
CHEMBL180763	CCC(C(=O)N[C@@H](CC(=O)O)C(=O)CSCc1ccccc1)n1ccnc(NCc2cc(C)no2)c1=O	IC50 (nM)p	'='	0.23	0.493356	1	Caspase-1	0.463519	B (assay format)	0.640167	CHEMBL829508	Inhibitory concentration against recombinant human caspase-1 in neuronal precursor (NT2) cells	Training	39	1.75	106.484	77.8106	515.36	803.202	3290.62	7295.43	181.72	2488.83	37692.2	624816	1.08138e+07	1.92426e+08	3.49356e+09	99.1276	390.158	1757.51	8524.32	43334.7	228073	1.23439e+06	-1.6942	104.408	57.3902	490.869	664.352	3024.76	6161.53	498.362	7150.12	114090	1.98493e+06	3.68189e+07	7.14311e+08	1.4292e+10
CHEMBL424789	CCC(C(=O)N[C@@H](CC(=O)O)C(=O)CNCN1CCCC1)n1ccnc(NCc2nonc2C)c1=O	IC50 (nM)p	'='	0.29	0.493356	1	Caspase-1	0.463519	B (assay format)	0.640167	CHEMBL829508	Inhibitory concentration against recombinant human caspase-1 in neuronal precursor (NT2) cells	Training	38	-0.534	104.222	61.1326	502.284	716.571	3207.02	6812.33	184.58	2410.41	36297.9	604414	1.0544e+07	1.89011e+08	3.45149e+09	87.3685	327.317	1394.13	6390.12	30639.5	151602	768147	-1.767	102.428	56.9264	489.25	693.059	3093.93	6566.03	472.285	6478.19	97318.3	1.57919e+06	2.72354e+07	4.91672e+08	9.17559e+09
CHEMBL443565	CC(=O)N[C@@H](CC(=O)O)C(=O)N[C@@H](CCC(=O)O)C(=O)N[C@H](C(=O)N[C@@H](CC(=O)O)C(=O)CCCc1ccccc1)C(C)C	IC50 (nM)p	'='	0.31	0.493356	1	Caspase-1	0.463519	B (assay format)	0.640167	CHEMBL829508	Inhibitory concentration against recombinant human caspase-1 in neuronal precursor (NT2) cells	Training	44	-0.603	118.927	76.4524	542.569	739.209	3141.49	6121.69	245.37	3964.28	68070.7	1.23299e+06	2.28092e+07	4.2768e+08	8.1031e+09	97.1376	345.298	1403.48	6126.68	27781	128879	607166	-2.4557	116.674	71.0949	527.767	731.524	3101.02	6216.01	580.331	8588.05	140121	2.46076e+06	4.54805e+07	8.69586e+08	1.69996e+10
CHEMBL111965	CC[C@@H](C(=O)NC(CC(=O)O)C(=O)CNCCc1ccccc1)n1cccc(NC(=O)c2ccc3ccccc3c2)c1=O	IC50 (nM)p	'='	0.37	0.493356	1	Caspase-1	0.463519	B (single protein format)	0.577221	CHEMBL659499	Compound was evaluated for the inhibitory activity against caspase-1	Test	46	4.047	127.386	107.646	637.839	1098.25	4307.84	10296.6	146.6	2215.36	35522.4	621734	1.1163e+07	2.03404e+08	3.74526e+09	117.866	439.029	1885.35	8735.38	42341.7	211566	1.08127e+06	-2.1223	124.438	66.6245	592.997	796.056	3727.05	7593.35	548.376	7246.61	106033	1.69866e+06	2.92636e+07	5.31847e+08	1.00317e+10
CHEMBL362191	CCC(C(=O)N[C@@H](CC(=O)O)C(=O)CSCc1ccccc1)n1ccnc(NCc2ccon2)c1=O	IC50 (nM)p	'='	0.4	0.493356	1	Caspase-1	0.463519	B (assay format)	0.640167	CHEMBL829508	Inhibitory concentration against recombinant human caspase-1 in neuronal precursor (NT2) cells	Training	38	1.435	102.382	68.8763	485.051	724.71	3050.12	6624.71	181.72	2484.83	37666.4	624567	1.08116e+07	1.92406e+08	3.49337e+09	98.1798	385.879	1737.84	8437.97	42977.5	226702	1.2297e+06	-1.6962	100.407	51.5179	467.199	616.724	2864.61	5782.14	486.352	6985.8	111586	1.94406e+06	3.61281e+07	7.02471e+08	1.40885e+10
CHEMBL112207	CC(C)[C@H](CC(=O)NCCc1cn(C)c2ccccc12)C(=O)NC(CC(=O)O)C(=O)CNS(=O)(=O)CC12CCC(CC1=O)C2(C)C	IC50 (nM)p	'='	0.4	0.493356	1	Caspase-1	0.463519	B (single protein format)	0.577221	CHEMBL659499	Compound was evaluated for the inhibitory activity against caspase-1	Training	49	1.501	151.423	159.99	942.02	2146.45	8840.02	27838.8	189.12	3007.94	50401.3	908518	1.67462e+07	3.1278e+08	5.89761e+09	103.995	389.067	1649.46	7595.99	36674.5	182961	935263	-2.1735	148.507	137.172	891.141	1930.12	8115.91	24840.9	612.44	8797.92	142714	2.55183e+06	4.91141e+07	9.97942e+08	2.11054e+10
CHEMBL179066	CCC(C(=O)N[C@@H](CC(=O)O)C(=O)c1ncc(-c2ccccc2)o1)n1ccnc(NCc2nonc2C)c1=O	IC50 (nM)p	'='	0.46	0.493356	1	Caspase-1	0.463519	B (assay format)	0.640167	CHEMBL829508	Inhibitory concentration against recombinant human caspase-1 in neuronal precursor (NT2) cells	Training	42	0.781	118.732	84.0619	603.142	968.503	4102.87	9444.84	195.34	2517.95	37087	610755	1.05946e+07	1.89421e+08	3.45488e+09	102.179	398.237	1743.54	8167.52	39827.4	199651	1.02178e+06	-1.5386	116.425	71.5252	578.663	876.202	3840.35	8516.81	510.31	6863.29	101431	1.62482e+06	2.77533e+07	4.97574e+08	9.24149e+09
CHEMBL434147	CCC(C(=O)N[C@@H](CC(=O)O)C(=O)CNCN1CCCCC1)n1cc(C(C)(C)C)nc(NCc2nonc2C)c1=O	IC50 (nM)p	'='	0.62	0.493356	1	Caspase-1	0.463519	B (assay format)	0.640167	CHEMBL829508	Inhibitory concentration against recombinant human caspase-1 in neuronal precursor (NT2) cells	Test	43	0.886	122.804	102.376	673.528	1236.2	5138.38	13313.8	184.58	2428.41	36347.2	604769	1.05465e+07	1.8903e+08	3.45165e+09	93.6648	352.306	1499.31	6873.04	32915.1	162602	822536	-1.951	120.439	85.3335	623.752	1044.14	4414.18	10575.6	532.339	7273.58	108601	1.74687e+06	2.98103e+07	5.3217e+08	9.82431e+09
CHEMBL181763	CCCN(C)CNCC(=O)[C@H](CC(=O)O)NC(=O)C(CC)n1ccnc(NCc2nonc2C)c1=O	IC50 (nM)p	'='	0.62	0.493356	1	Caspase-1	0.463519	B (assay format)	0.640167	CHEMBL829508	Inhibitory concentration against recombinant human caspase-1 in neuronal precursor (NT2) cells	Training	37	-0.533	100.518	58.9437	481.793	675.244	3044.03	6385.55	184.58	2406.41	36294.6	604389	1.0544e+07	1.8901e+08	3.45149e+09	86.8007	326.154	1397.01	6439.98	31019.4	153979	781834	-1.8117	98.4369	57.1962	469.139	677.199	2975.94	6386.34	472.285	6674.52	103039	1.70692e+06	2.98184e+07	5.41429e+08	1.01084e+10
CHEMBL360956	CCC(C(=O)N[C@@H](CC(=O)O)C(=O)CSCc1ccccc1)n1ccnc(NCc2nc(C)no2)c1=O	IC50 (nM)p	'='	0.67	0.493356	1	Caspase-1	0.463519	B (assay format)	0.640167	CHEMBL829508	Inhibitory concentration against recombinant human caspase-1 in neuronal precursor (NT2) cells	Training	39	0.572	106.499	67.302	506.32	718.527	3152.59	6609.97	194.61	2571.91	38343.6	629868	1.08548e+07	1.92766e+08	3.49645e+09	102.32	407.843	1861.75	9143.47	46999.8	249722	1.36234e+06	-1.6361	104.404	57.6812	490.987	665.599	3024.55	6166.46	500.358	7192.07	114769	1.99501e+06	3.69637e+07	7.16373e+08	1.43216e+10
CHEMBL178775	CCC(C(=O)N[C@@H](CC(=O)O)C(=O)CNCN1CCOCC1)n1cc(C(C)(C)C)nc(NCc2nonc2C)c1=O	IC50 (nM)p	'='	0.73	0.493356	1	Caspase-1	0.463519	B (assay format)	0.640167	CHEMBL829508	Inhibitory concentration against recombinant human caspase-1 in neuronal precursor (NT2) cells	Training	43	0.17	122.487	97.9653	669.795	1211.45	5106.6	13159.3	193.81	2471	36599.1	606102	1.05539e+07	1.89072e+08	3.45189e+09	95.6316	360.4	1536.93	7042.81	33673.2	165981	837694	-2.0248	120.483	84.9679	624.276	1043.49	4419.87	10579.3	536.328	7377.35	110653	1.78343e+06	3.04277e+07	5.42286e+08	9.987e+09
CHEMBL111839	CC(=O)N[C@@H](Cc1ccc(O)cc1)C(=O)N[C@H](C(=O)N[C@@H](C)C(=O)NC(C=O)CC(=O)O)C(C)C	IC50 (nM)p	'='	0.76	0.493356	1	Caspase-1	0.463519	B (single protein format)	0.577221	CHEMBL659500	Dissociation constant for inhibition of caspase-1	Test	35	-0.063	96.3591	69.7954	462.029	680.481	2785.39	5695.85	191	2950.26	49454.2	883162	1.61641e+07	3.00077e+08	5.62774e+09	80.6787	292.123	1213.26	5400.2	24966.5	118213	569222	-2.0269	94.5562	61.2703	439.429	626.648	2604.66	5271.6	460.268	6820.66	111813	1.97686e+06	3.68235e+07	7.10141e+08	1.40135e+10
CHEMBL178674	CCC(C(=O)N[C@@H](CC(=O)O)C(=O)CNCN1C2CCC1CC2)n1ccnc(NCc2nonc2C)c1=O	IC50 (nM)p	'='	0.88	0.493356	1	Caspase-1	0.463519	B (assay format)	0.640167	CHEMBL829508	Inhibitory concentration against recombinant human caspase-1 in neuronal precursor (NT2) cells	Training	41	-0.502	116.248	73.757	583.25	900.5	3974.52	9100.79	184.58	2422.41	36316.3	604520	1.05444e+07	1.89012e+08	3.4515e+09	90.4345	340.75	1446.61	6613.97	31639.4	156238	790260	-1.8023	114.427	68.0458	567.511	849.043	3776.07	8367.73	496.307	6669.19	98784.7	1.58931e+06	2.72834e+07	4.91457e+08	9.16371e+09
CHEMBL181027	CCC(C(=O)N[C@@H](CC(=O)O)C(=O)CNCN(C)C)n1ccnc(NCc2nonc2C)c1=O	IC50 (nM)p	'='	0.89	0.493356	1	Caspase-1	0.463519	B (assay format)	0.640167	CHEMBL829508	Inhibitory concentration against recombinant human caspase-1 in neuronal precursor (NT2) cells	Training	35	-1.588	95.943	53.9998	461.195	639.557	2925.27	6118.03	184.58	2402.41	36291.4	604368	1.05439e+07	1.8901e+08	3.45149e+09	84.1669	320.923	1390.24	6471.4	31423.5	156986	800974	-1.7196	94.4322	57.7824	452.969	672.052	2896.78	6312.71	448.264	6365.96	98760.6	1.6429e+06	2.87942e+07	5.24187e+08	9.80788e+09
CHEMBL360915	CCC(C(=O)N[C@@H](CC(=O)O)C(=O)CSCc1ccccc1)n1ccnc(NCCc2nc(C)no2)c1=O	IC50 (nM)p	'='	0.9	0.493356	1	Caspase-1	0.463519	B (assay format)	0.640167	CHEMBL829508	Inhibitory concentration against recombinant human caspase-1 in neuronal precursor (NT2) cells	Training	40	1.004	108.499	70.344	513.467	738.886	3191.39	6752.38	194.61	2573.91	38343.6	629874	1.08547e+07	1.92765e+08	3.49644e+09	103.753	412.237	1873.12	9166.8	46989.8	249138	1.35696e+06	-1.6917	106.409	57.226	496.753	662.643	3041.61	6145.71	512.369	7338.32	116574	2.01757e+06	3.72491e+07	7.20029e+08	1.43689e+10
CHEMBL359643	CCC(C(=O)N[C@@H](CC(=O)O)C(=O)CSCc1ccccc1)n1ccnc(NCCCOC)c1=O	IC50 (nM)p	'='	0.92	0.493356	1	Caspase-1	0.463519	B (assay format)	0.640167	CHEMBL829508	Inhibitory concentration against recombinant human caspase-1 in neuronal precursor (NT2) cells	Test	36	2.173	94.3353	67.4655	441.211	679.595	2782.71	6194.32	164.92	2265.33	34967.1	590561	1.03745e+07	1.86703e+08	3.41828e+09	91.8	354.325	1570.21	7534.09	38079.9	200094	1.0849e+06	-1.855	92.4243	44.9068	422.963	545.354	2593.48	5225.13	472.345	6975.88	114372	2.03513e+06	3.83997e+07	7.54039e+08	1.52086e+10
CHEMBL220238	CCC(C(=O)N[C@@H](CC(=O)O)C(=O)CSCc1ccccc1)n1ccnc(NCc2nnc(-c3ccccc3)o2)c1=O	IC50 (nM)p	'='	0.98	0.493356	1	Caspase-1	0.463519	B (assay format)	0.640167	CHEMBL829508	Inhibitory concentration against recombinant human caspase-1 in neuronal precursor (NT2) cells	Training	45	2.616	123.271	89.744	601.276	932.585	3894.96	8623.47	194.61	2586.29	38302.9	628987	1.08379e+07	1.92485e+08	3.49199e+09	121	492.689	2311.04	11793.7	63728.1	359966	2.10877e+06	-1.8538	120.418	62.7161	567.685	752.703	3530.07	7129.55	560.412	7787.13	120356	2.0399e+06	3.71564e+07	7.13018e+08	1.41865e+10
CHEMBL447233	CCC(C(=O)N[C@@H](CC(=O)O)C(=O)CSCc1ccccc1)n1ccnc(NCCn2cccn2)c1=O	IC50 (nM)p	'='	0.99	0.493356	1	Caspase-1	0.463519	B (assay format)	0.640167	CHEMBL829508	Inhibitory concentration against recombinant human caspase-1 in neuronal precursor (NT2) cells	Training	39	1.18	104.508	65.7548	488.782	698.446	3032.32	6425.55	173.51	2345.1	35681.8	596982	1.04314e+07	1.87205e+08	3.42269e+09	101.428	397.735	1787.08	8664.29	44094.3	232500	1.26096e+06	-1.846	102.407	49.7398	471.018	601.758	2856.88	5665.5	496.37	7066.92	111879	1.93624e+06	3.58488e+07	6.96108e+08	1.39634e+10
CHEMBL382090	O=C1C[C@H](NC(=O)[C@@H]2CNC[C@@H]3CCCC[C@H](NC(=O)c4nccc5ccccc45)C(=O)N32)C(O)O1	IC50 (nM)p	'='	1	0.493356	1	Caspase-1	0.463519	B (single protein format)	0.577221	CHEMBL860329	Inhibitory activity against Caspase 1	Training	40	0.486	116.305	82.0962	593.922	949.566	4081.13	9505.55	149.96	2035.05	31332.9	539580	9.65502e+06	1.76042e+08	3.24592e+09	89.9153	332.925	1401.41	6350.08	30089.6	147117	736761	-1.7708	114.428	68.4821	580.381	864.871	3950.6	8829.55	466.297	6037.91	86765.5	1.36953e+06	2.3336e+07	4.20995e+08	7.90346e+09
CHEMBL196761	O=C1C[C@H](NC(=O)[C@@H]2CN(S(=O)(=O)c3ccccc3)C[C@@H]3CCCC[C@H](NC(=O)c4ccc5ccccc5c4)C(=O)N32)C(O)O1	IC50 (nM)p	'='	1	0.493356	1	Caspase-1	0.463519	B (single protein format)	0.577221	CHEMBL860329	Inhibitory activity against Caspase 1	Test	50	3.537	149.733	142.17	829.341	1637.02	6428.63	17362.1	170.8	2663.01	44795	814463	1.51169e+07	2.83767e+08	5.36866e+09	119.335	449.117	1943.75	9108.81	44808	228030	1.19094e+06	-2.0067	146.432	102.207	786.317	1336.09	5871.66	14621.8	600.429	8141.66	125511	2.17785e+06	4.1564e+07	8.49983e+08	1.82273e+10
CHEMBL197811	CS(=O)(=O)N1C[C@@H]2CCCC[C@H](NC(=O)c3ccc4ccccc4c3)C(=O)N2[C@H](C(=O)N[C@H]2CC(=O)OC2O)C1	IC50 (nM)p	'='	1	0.493356	1	Caspase-1	0.463519	B (single protein format)	0.577221	CHEMBL860329	Inhibitory activity against Caspase 1	Training	44	1.823	133.183	124.268	736.849	1423.87	5572.7	14598.5	170.8	2647.01	44776.5	814327	1.5116e+07	2.83751e+08	5.36831e+09	102.686	387.062	1684.07	7973.07	39752.9	205394	1.08971e+06	-1.816	130.431	96.661	700.898	1193.4	5078.84	12293.4	540.376	7604.88	122396	2.20717e+06	4.33337e+07	9.02495e+08	1.95678e+10
CHEMBL199492	O=C1C[C@H](NC(=O)[C@@H]2CN(C(=O)OCc3ccccc3)C[C@@H]3C/C=C\C[C@H](NC(=O)c4nccc5ccccc45)C(=O)N32)C(O)O1	IC50 (nM)p	'='	1	0.493356	1	Caspase-1	0.463519	B (single protein format)	0.577221	CHEMBL860329	Inhibitory activity against Caspase 1	Training	51	1.879	147.07	110.316	746.02	1208.2	5041.91	11686.4	167.47	2330.17	36221.8	625716	1.11555e+07	2.0203e+08	3.69461e+09	125.236	472.981	2030.08	9321.02	44554.9	218887	1.09762e+06	-2.1099	144.448	84.2711	721.062	1040.11	4788.73	10403.2	594.382	7650.45	108895	1.70098e+06	2.87149e+07	5.14264e+08	9.6038e+09
CHEMBL372189	O=C1C[C@H](NC(=O)[C@@H]2CN(C(=O)OCc3ccccc3)C[C@@H]3C/C=C\C[C@H](NC(=O)c4ccc5ccccc5c4)C(=O)N32)C(O)O1	IC50 (nM)p	'='	1	0.493356	1	Caspase-1	0.463519	B (single protein format)	0.577221	CHEMBL860329	Inhibitory activity against Caspase 1	Training	51	3.042	147.256	119.661	751.679	1265.17	5084.9	11946.8	154.58	2247.09	35589.7	621213	1.11227e+07	2.01789e+08	3.69281e+09	126.764	477.714	2054.76	9483.3	45651.4	226142	1.14449e+06	-2.1509	144.428	83.4512	715.262	1009.59	4656.28	9860.49	592.386	7596.5	107851	1.68336e+06	2.8437e+07	5.10043e+08	9.54111e+09
CHEMBL198644	O=C1C[C@H](NC(=O)[C@@H]2CN(C(=O)OCc3ccccc3)C[C@@H]3C/C=C\C[C@H](NC(=O)c4ccccc4)C(=O)N32)C(O)O1	IC50 (nM)p	'='	1	0.493356	1	Caspase-1	0.463519	B (single protein format)	0.577221	CHEMBL860329	Inhibitory activity against Caspase 1	Test	46	1.776	130.931	95.591	645.935	1005.6	4180.08	9277.99	154.58	2231.09	35577.7	621125	1.11226e+07	2.01788e+08	3.69281e+09	111.934	417.722	1770.09	8024.27	37855.7	183406	906052	-2.0249	128.424	72.6376	628.347	880.468	4066.01	8592.08	544.343	7115.67	102859	1.62987e+06	2.7849e+07	5.03448e+08	9.46604e+09
CHEMBL411178	COc1cccc(C(=O)NCC2=CC[C@H](NC(=O)c3ccc4ccccc4c3)C(=O)N(CC(=O)N[C@H]3CC(=O)OC3O)C2)c1	IC50 (nM)p	'='	1	0.493356	1	Caspase-1	0.463519	B (single protein format)	0.577221	CHEMBL891324	Inhibition of ICE	Training	48	1.538	136.965	104.627	688.98	1109.4	4531.98	10251.8	163.37	2305.95	36052.7	624476	1.11471e+07	2.01995e+08	3.695e+09	122.513	460.73	1995.93	9303.42	45290.6	227047	1.16331e+06	-2.15	134.468	77.7299	652.71	891.917	4055.85	8192.4	568.364	7478.84	109497	1.76361e+06	3.06339e+07	5.6169e+08	1.06779e+10
CHEMBL268772	COc1ccc(C(=O)NCC2=CC[C@H](NC(=O)c3ccc4ccccc4c3)C(=O)N(CC(=O)N[C@H]3CC(=O)OC3O)C2)cc1	IC50 (nM)p	'='	1	0.493356	1	Caspase-1	0.463519	B (single protein format)	0.577221	CHEMBL891324	Inhibition of ICE	Training	48	1.538	136.965	104.627	688.918	1110.76	4530.66	10241.9	163.37	2305.95	36052.7	624476	1.11471e+07	2.01995e+08	3.695e+09	122.513	460.73	1995.93	9303.31	45290.9	227063	1.1635e+06	-2.1501	134.466	77.6644	652.509	890.594	4046.06	8149.5	568.364	7478.84	109497	1.7636e+06	3.0633e+07	5.61661e+08	1.06772e+10
CHEMBL381667	O=C1C[C@H](NC(=O)[C@@H]2CN(S(=O)(=O)c3ccccc3)C[C@@H]3CCCC[C@H](NC(=O)c4nccc5ccccc45)C(=O)N32)C(O)O1	IC50 (nM)p	'='	1	0.493356	1	Caspase-1	0.463519	B (single protein format)	0.577221	CHEMBL860329	Inhibitory activity against Caspase 1	Training	50	2.374	149.547	132.825	823.683	1580.05	6385.64	17101.7	183.69	2746.08	45427.1	818966	1.51497e+07	2.84008e+08	5.37046e+09	117.806	444.384	1919.07	8946.52	43711.5	220775	1.14406e+06	-1.9657	146.452	103.026	792.117	1366.6	6004.11	15164.5	602.425	8195.62	126554	2.19546e+06	4.18419e+07	8.54203e+08	1.829e+10
CHEMBL3142900	O=C[C@H](CC(=O)O)NC(=O)C1CCCN2C(=O)CC[C@H](NC(=O)c3ccccc3F)C(=O)N12	IC50 (nM)p	'='	1	0.493356	1	Caspase-1	0.463519	B (single protein format)	0.577221	CHEMBL659500	Dissociation constant for inhibition of caspase-1	Test	35	0.001	99.8581	71.7783	503.522	801.384	3374.54	7761.69	153.19	2409.61	40056.2	704475	1.26159e+07	2.28523e+08	4.17713e+09	79.5169	291.886	1216.5	5451.63	25481	122534	601984	-1.414	98.4507	66.2233	496.097	781.908	3344.58	7676.11	439.246	6346.82	104088	1.88039e+06	3.62672e+07	7.29072e+08	1.50391e+10
CHEMBL381624	O=C1C[C@H](NC(=O)[C@@H]2COC[C@@H]3CCCC[C@H](NC(=O)c4cc5ccccc5s4)C(=O)N32)C(O)O1	IC50 (nM)p	'='	1	0.493356	1	Caspase-1	0.463519	B (single protein format)	0.577221	CHEMBL860329	Inhibitory activity against Caspase 1	Training	39	1.304	114.319	88.5731	589.079	991.854	4085.17	9761.36	162.51	2318.95	36329.8	618371	1.08484e+07	1.9382e+08	3.50919e+09	88.6376	337.092	1474.3	7034.96	35600	188536	1.03681e+06	-1.6225	112.413	69.3545	570.102	858.961	3853.8	8606.04	474.338	6494.06	99282.5	1.66195e+06	2.97474e+07	5.57416e+08	1.07629e+10
CHEMBL394351	C[C@@H](C(=O)N[C@H]1CC(=O)OC1O)N1CC=CC[C@H](NC(=O)c2ccc3ccccc3c2)C1=O	IC50 (nM)p	'='	1	0.493356	1	Caspase-1	0.463519	B (single protein format)	0.577221	CHEMBL891324	Inhibition of ICE	Training	36	1.409	104.57	83.1451	536.294	904.611	3653.86	8629.6	125.04	1867.61	30184.1	531657	9.59936e+06	1.75645e+08	3.24304e+09	89.4869	339.338	1472.95	6866.46	33409.7	167362	856827	-1.5947	102.364	62.98	510.083	752.294	3337.96	7229.6	426.273	5628.15	82638	1.33106e+06	2.30517e+07	4.20596e+08	7.95084e+09
CHEMBL198845	O=C1C[C@H](NC(=O)[C@@H]2COC[C@@H]3CCCC[C@H](NC(=O)c4ccc5ccccc5c4)C(=O)N32)C(O)O1	IC50 (nM)p	'='	1	0.493356	1	Caspase-1	0.463519	B (single protein format)	0.577221	CHEMBL860329	Inhibitory activity against Caspase 1	Training	40	1.845	116.516	92.6196	599.809	1013.43	4127.96	9813.71	134.27	1922.21	30445.3	533068	9.607e+06	1.75688e+08	3.24328e+09	90.9199	335.615	1416.97	6471.7	31004.3	153553	779900	-1.7463	114.416	68.3248	575.358	840.618	3831.45	8351.21	466.294	6037.79	86825.3	1.3722e+06	2.34108e+07	4.22702e+08	7.93825e+09
CHEMBL198516	CS(=O)(=O)N1C[C@@H]2CCCC[C@H](NC(=O)c3nccc4ccccc34)C(=O)N2[C@H](C(=O)N[C@H]2CC(=O)OC2O)C1	IC50 (nM)p	'='	1	0.493356	1	Caspase-1	0.463519	B (single protein format)	0.577221	CHEMBL860329	Inhibitory activity against Caspase 1	Test	44	0.66	132.997	114.923	731.19	1366.9	5529.72	14338.1	183.69	2730.08	45408.6	818830	1.51488e+07	2.83992e+08	5.3701e+09	101.158	382.329	1659.4	7810.79	38656.4	198139	1.04283e+06	-1.775	130.451	97.4809	706.698	1223.92	5211.28	12836.1	542.372	7658.84	123440	2.22479e+06	4.36116e+07	9.06716e+08	1.96305e+10
CHEMBL196911	O=C1C[C@H](NC(=O)[C@@H]2CNC[C@@H]3CCCC[C@H](NC(=O)c4ccc5ccccc5c4)C(=O)N32)C(O)O1	IC50 (nM)p	'='	1	0.493356	1	Caspase-1	0.463519	B (single protein format)	0.577221	CHEMBL860329	Inhibitory activity against Caspase 1	Training	40	1.649	116.491	91.4409	599.581	1006.53	4124.11	9765.93	137.07	1951.97	30700.8	535076	9.62224e+06	1.75801e+08	3.24412e+09	91.4441	337.658	1426.09	6512.36	31186.1	154372	783638	-1.8118	114.407	67.6623	574.581	834.352	3818.16	8286.86	464.301	5983.96	85722.2	1.35191e+06	2.30582e+07	4.16774e+08	7.84078e+09
CHEMBL196753	O=C1C[C@H](NC(=O)[C@@H]2COC[C@@H]3CCCC[C@H](NC(=O)c4nccc5ccccc45)C(=O)N32)C(O)O1	IC50 (nM)p	'='	1	0.493356	1	Caspase-1	0.463519	B (single protein format)	0.577221	CHEMBL860329	Inhibitory activity against Caspase 1	Training	40	0.682	116.329	83.2749	594.15	956.465	4084.98	9553.32	147.16	2005.28	31077.4	537571	9.63979e+06	1.75929e+08	3.24508e+09	89.3911	330.882	1392.29	6309.41	29907.8	146298	733023	-1.7053	114.437	69.1446	581.158	871.137	3963.89	8893.9	468.29	6091.74	87868.5	1.38982e+06	2.36887e+07	4.26922e+08	8.00094e+09
CHEMBL178280	CCC(C(=O)N[C@@H](CC(=O)O)C(=O)CSCc1ccccc1)n1ccnc(NCc2noc(C)n2)c1=O	IC50 (nM)p	'='	1.08	0.493356	1	Caspase-1	0.463519	B (assay format)	0.640167	CHEMBL829508	Inhibitory concentration against recombinant human caspase-1 in neuronal precursor (NT2) cells	Training	39	0.572	106.499	67.302	506.82	718.234	3156.35	6606.88	194.61	2571.91	38343.6	629868	1.08548e+07	1.92766e+08	3.49645e+09	102.32	407.843	1861.75	9145.97	47042.4	250177	1.36633e+06	-1.6366	104.404	57.6536	491.013	665.499	3024.94	6166.87	500.358	7192.07	114769	1.99504e+06	3.69652e+07	7.16432e+08	1.43233e+10
CHEMBL359542	CCC(C(=O)N[C@@H](CC(=O)O)C(=O)CSCc1ccccc1)n1ccnc(NCCOC)c1=O	IC50 (nM)p	'='	1.11	0.493356	1	Caspase-1	0.463519	B (assay format)	0.640167	CHEMBL829508	Inhibitory concentration against recombinant human caspase-1 in neuronal precursor (NT2) cells	Test	35	1.815	92.2315	65.2897	434.013	668.349	2753.87	6139.18	164.92	2263.33	34967.1	590555	1.03745e+07	1.86704e+08	3.41828e+09	90.3664	350.99	1563.06	7525.51	38118.1	200528	1.08778e+06	-1.802	90.4204	45.2276	416.892	547.03	2573.22	5233.97	460.334	6829.62	112568	2.01259e+06	3.81147e+07	7.504e+08	1.51617e+10
CHEMBL181396	CCC(C(=O)N[C@@H](CC(=O)O)C(=O)CNCN(CC)CC)n1ccnc(NCc2nonc2C)c1=O	IC50 (nM)p	'='	1.14	0.493356	1	Caspase-1	0.463519	B (assay format)	0.640167	CHEMBL829508	Inhibitory concentration against recombinant human caspase-1 in neuronal precursor (NT2) cells	Training	37	-0.194	100.683	59.9419	486.985	696.563	3113.7	6609.86	184.58	2406.41	36297.9	604398	1.0544e+07	1.8901e+08	3.45149e+09	86.5673	324.034	1381.4	6340.01	30434	150721	764226	-1.7999	98.4325	57.0405	473.259	684.726	3008.17	6460.69	472.285	6690.57	103708	1.72593e+06	3.02787e+07	5.51662e+08	1.03246e+10
CHEMBL178339	CCC(C(=O)N[C@@H](CC(=O)O)C(C)=O)n1cc(C(C)(C)C)nc(NCc2nonc2C)c1=O	IC50 (nM)p	'='	1.23	0.493356	1	Caspase-1	0.463519	B (assay format)	0.640167	CHEMBL829508	Inhibitory concentration against recombinant human caspase-1 in neuronal precursor (NT2) cells	Training	34	-0.076	100.4	89.8212	577.912	1127.71	4628.23	12455.1	169.31	2330.55	35800.8	601226	1.0523e+07	1.88869e+08	3.4505e+09	75.7346	293.596	1282.67	6012.39	29316.9	146956	752423	-1.3651	98.3785	83.3571	534.627	1000.66	3972.29	10134.3	432.261	6150.56	95990.4	1.60707e+06	2.83168e+07	5.17605e+08	9.71524e+09
CHEMBL425699	COc1ccc(S(C)(=O)=O)cc1CC(=O)N[C@H](C(=O)N[C@@H](CC(=O)O)C(=O)CSCc1ccccc1)C(C)C	IC50 (nM)p	'='	1.6	0.493356	1	Caspase-1	0.463519	B (assay format)	0.640167	CHEMBL829508	Inhibitory concentration against recombinant human caspase-1 in neuronal precursor (NT2) cells	Training	40	2.01	112.886	102.331	587.724	1078.28	4140.35	10319.4	189.62	2935.53	48827.5	868398	1.58589e+07	2.94612e+08	5.5425e+09	105.972	415.69	1896.63	9397.18	49022.2	265350	1.47819e+06	-1.8752	110.459	79.7455	558.512	925.609	3844.82	9080.23	544.428	8502.88	149263	2.85774e+06	5.80684e+07	1.22816e+09	2.67078e+10
CHEMBL361983	CCC(C(=O)N[C@@H](CC(=O)O)C(=O)CSCc1ccccc1)n1ccnc(NCCCc2nc(C)no2)c1=O	IC50 (nM)p	'='	1.7	0.493356	1	Caspase-1	0.463519	B (assay format)	0.640167	CHEMBL829508	Inhibitory concentration against recombinant human caspase-1 in neuronal precursor (NT2) cells	Test	41	1.362	110.586	72.5123	520.455	750.537	3219.99	6815.85	194.61	2575.91	38343.6	629880	1.08547e+07	1.92765e+08	3.49643e+09	105.187	416.292	1884.67	9202.37	47099.9	249468	1.35785e+06	-1.7448	108.409	56.8852	502.706	660.59	3060.61	6133.51	524.38	7484.58	118379	2.04011e+06	3.7534e+07	7.23668e+08	1.44158e+10
CHEMBL115952	CC(C)[C@H](NC(=O)OCc1ccccc1)C(=O)N[C@@H](C)C(=O)NC(CC(=O)O)C(=O)COc1cc2ccccc2cc1C(N)=O	IC50 (nM)p	'='	1.7	0.493356	1	Caspase-1	0.463519	B (single protein format)	0.577221	CHEMBL659499	Compound was evaluated for the inhibitory activity against caspase-1	Training	47	2.484	131.826	109.263	658.84	1107.89	4338.18	10083	203.22	3264.88	58883.6	1.17869e+06	2.49168e+07	5.49942e+08	1.25899e+10	117.919	437.996	1880.42	8704.5	42106.5	209801	1.06885e+06	-2.2976	128.509	77.7275	610.892	862.085	3791.2	7814.47	584.364	8090.66	123459	2.04033e+06	3.58234e+07	6.57002e+08	1.24232e+10
CHEMBL181295	CCOCN(C)CNCC(=O)[C@H](CC(=O)O)NC(=O)C(CC)n1ccnc(NCc2nonc2C)c1=O	IC50 (nM)p	'='	1.75	0.493356	1	Caspase-1	0.463519	B (assay format)	0.640167	CHEMBL829508	Inhibitory concentration against recombinant human caspase-1 in neuronal precursor (NT2) cells	Training	38	-0.67	102.338	58.2996	486.342	671.783	3053.85	6359.1	193.81	2451	36546.6	605748	1.05515e+07	1.89053e+08	3.45173e+09	89.4945	335.097	1429.52	6566.17	31538.8	156231	792049	-1.936	100.461	56.4445	475.976	674.399	3002.86	6378.77	488.285	6924.55	106896	1.76606e+06	3.07234e+07	5.55303e+08	1.03221e+10
CHEMBL360020	CCC(C(=O)N[C@@H](CC(=O)O)C(=O)CSCc1ccccc1)n1ccnc(NCCn2nc(C)cc2C)c1=O	IC50 (nM)p	'='	1.82	0.493356	1	Caspase-1	0.463519	B (assay format)	0.640167	CHEMBL829508	Inhibitory concentration against recombinant human caspase-1 in neuronal precursor (NT2) cells	Training	41	1.81	112.717	82.3149	550.451	856.284	3558.57	7908.1	173.51	2353.1	35718.1	597275	1.04338e+07	1.87225e+08	3.42286e+09	103.324	405.223	1823.21	8850.43	45068.8	237670	1.28884e+06	-1.8601	110.407	61.2791	521.839	714.452	3256.38	6723.52	520.391	7412.88	117470	2.03144e+06	3.74957e+07	7.24603e+08	1.44538e+10
CHEMBL116124	CC(C)[C@H](NC(=O)OCc1ccccc1)C(=O)N[C@@H](C)C(=O)NC(CC(=O)O)C(=O)COC(=O)CCc1ccccc1	IC50 (nM)p	'='	1.9	0.493356	1	Caspase-1	0.463519	B (single protein format)	0.577221	CHEMBL659499	Compound was evaluated for the inhibitory activity against caspase-1	Test	43	2.333	115.258	86.206	536.188	793.017	3160.93	6456.82	177.2	2571.84	41092.9	713116	1.27146e+07	2.30038e+08	4.20426e+09	102.964	372.797	1545.87	6873.81	31790.6	150756	727709	-2.1143	112.453	60.4666	502.985	634.223	2877.42	5353.04	546.336	7646.11	117086	1.93512e+06	3.39486e+07	6.22324e+08	1.17692e+10
CHEMBL182103	CCC(C(=O)N[C@@H](CC(=O)O)C(=O)CSCc1ccccc1)n1ccnc(NCCCN2CCCC2=O)c1=O	IC50 (nM)p	'='	1.9	0.493356	1	Caspase-1	0.463519	B (assay format)	0.640167	CHEMBL829508	Inhibitory concentration against recombinant human caspase-1 in neuronal precursor (NT2) cells	Training	41	2.257	110.6	80.5729	526.104	831.008	3362.63	7585.54	176	2533.62	39853.6	676943	1.18729e+07	2.12548e+08	3.86318e+09	101.119	387.938	1709.13	8151.19	40934.6	213611	1.14978e+06	-1.8841	108.436	55.9522	504.59	672.78	3120.37	6362.16	522.384	7487.22	119687	2.09114e+06	3.89974e+07	7.60538e+08	1.5282e+10
CHEMBL181948	CCC(C(=O)N[C@@H](CC(=O)O)C(=O)CSCc1ccccc1)n1ccnc(NCCn2cncn2)c1=O	IC50 (nM)p	'='	1.93	0.493356	1	Caspase-1	0.463519	B (assay format)	0.640167	CHEMBL829508	Inhibitory concentration against recombinant human caspase-1 in neuronal precursor (NT2) cells	Training	39	0.098	104.556	59.0098	489.445	659.939	3020.83	6198.2	186.4	2428.17	36294.6	601472	1.04652e+07	1.87464e+08	3.42472e+09	103.841	412.173	1865.38	9081.59	46312.7	244329	1.32448e+06	-1.8251	102.4	50.093	471.46	605.243	2863.32	5693.7	498.366	7116.86	112828	1.95249e+06	3.61125e+07	7.0026e+08	1.40275e+10
CHEMBL199264	O=C1C[C@H](NC(=O)[C@@H]2CN(S(=O)(=O)c3ccccc3)C[C@@H]3CCCC[C@H](NC(=O)c4ccccc4)C(=O)N32)C(O)O1	IC50 (nM)p	'='	2	0.493356	1	Caspase-1	0.463519	B (single protein format)	0.577221	CHEMBL860329	Inhibitory activity against Caspase 1	Training	45	2.271	133.408	118.1	723.597	1377.45	5523.81	14693.3	170.8	2647.01	44783	814375	1.51167e+07	2.83766e+08	5.36866e+09	104.505	389.126	1659.08	7649.77	37012.3	185295	952500	-1.8807	130.429	91.3929	699.402	1206.96	5281.4	13353.4	552.387	7660.83	120518	2.12435e+06	4.0976e+07	8.43388e+08	1.81523e+10
CHEMBL243823	COc1ccccc1C(=O)NCC1=CC[C@H](NC(=O)c2ccc3ccccc3c2)C(=O)N(CC(=O)N[C@H]2CC(=O)OC2O)C1	IC50 (nM)p	'='	2	0.493356	1	Caspase-1	0.463519	B (single protein format)	0.577221	CHEMBL891324	Inhibition of ICE	Test	48	1.538	136.995	103.779	690.536	1116.9	4596.54	10526.3	163.37	2305.95	36052.7	624480	1.11471e+07	2.01996e+08	3.69501e+09	122.513	460.783	1995.25	9295.02	45237.3	226828	1.16311e+06	-2.1468	134.474	78.1151	657.772	917.542	4169.11	8633.56	568.364	7486.86	109725	1.76807e+06	3.07079e+07	5.62821e+08	1.06944e+10
CHEMBL1223109	CC(C)[C@H](NC(=O)OCc1ccccc1)C(=O)N[C@@H](C)C(=O)N[C@@H](CC(=O)O)C(=O)COC(=O)Cc1cccc2ccccc12	IC50 (nM)p	'='	2	0.493356	1	Caspase-1	0.463519	B (single protein format)	0.577221	CHEMBL1227461	Inhibition of ICE	Training	47	3.43	129.593	108.318	637.082	1055.84	4123.55	9465.18	177.2	2585.84	41104.9	713202	1.27148e+07	2.30039e+08	4.20426e+09	116.361	428.749	1818.58	8296.61	39503.7	193649	970704	-2.185	126.457	71.9257	588.732	789.393	3560.37	7070.91	582.368	7988.69	120503	1.97055e+06	3.43274e+07	6.26466e+08	1.18153e+10
CHEMBL397184	O=C(CN1CC(CNC(=O)c2ccccc2)=CC[C@H](NC(=O)c2ccc3ccccc3c2)C1=O)N[C@H]1CC(=O)OC1O	IC50 (nM)p	'='	2	0.493356	1	Caspase-1	0.463519	B (single protein format)	0.577221	CHEMBL891324	Inhibition of ICE	Training	46	1.623	131.102	98.5451	653.429	1037.79	4274.57	9599.68	154.14	2257.35	35794.7	623072	1.11393e+07	2.01951e+08	3.69475e+09	117.499	441.741	1911.76	8904.94	43327.2	217090	1.11173e+06	-2.0479	128.437	72.2687	619.25	836.102	3849.51	7731.79	540.354	7016.51	101004	1.59878e+06	2.73549e+07	4.95812e+08	9.34977e+09
CHEMBL112055	CC(=O)N[C@@H](Cc1ccc(O)cc1)C(=O)N[C@H](C(=O)N1CC(O)C[C@H]1C(=O)NC(C=O)CC(=O)O)C(C)C	IC50 (nM)p	'='	2	0.493356	1	Caspase-1	0.463519	B (single protein format)	0.577221	CHEMBL659500	Dissociation constant for inhibition of caspase-1	Training	39	-0.594	110.471	79.4973	544.24	835.401	3462.84	7532.52	202.44	3304.65	57362.6	1.05022e+06	1.96038e+07	3.70319e+08	7.0582e+09	88.0315	319.929	1328.3	5906.78	27292.5	129241	622852	-2.2455	108.688	72.1823	524.309	790.887	3318.7	7231.09	500.289	7300.92	118983	2.1049e+06	3.93556e+07	7.62454e+08	1.5109e+10
CHEMBL115336	CC(C)[C@H](NC(=O)c1ccccc1)C(=O)N(CC(=O)NC(CC(=O)O)C(=O)c1nc2ccccc2o1)C1Cc2ccccc2C1	IC50 (nM)p	'='	2	0.493356	1	Caspase-1	0.463519	B (single protein format)	0.577221	CHEMBL659499	Compound was evaluated for the inhibitory activity against caspase-1	Test	49	2.819	141.371	113.864	723.907	1202.09	4903.13	11374.8	158.91	2321.8	36341.7	628248	1.12146e+07	2.03809e+08	3.7483e+09	122.417	465.409	2027.94	9510.02	46634.3	235998	1.22406e+06	-1.936	138.444	85.6603	686.572	1021.4	4538.48	9931.5	576.386	7524.75	108858	1.72576e+06	2.94603e+07	5.31454e+08	9.96757e+09
CHEMBL1223114	CC(C)[C@H](NC(=O)OCc1ccccc1)C(=O)N[C@@H](C)C(=O)N[C@@H](CC(=O)O)C(=O)CON1C(=O)C[C@@H]2CCCC[C@@H]21	IC50 (nM)p	'='	3	0.493356	1	Caspase-1	0.463519	B (single protein format)	0.577221	CHEMBL1227461	Inhibition of ICE	Training	44	1.266	123.076	89.2933	599.128	912.57	3796.38	8244.91	180.44	2593.3	41229.5	713835	1.27142e+07	2.29921e+08	4.20116e+09	93.5229	334.946	1355.29	5905.53	26834.9	125336	596920	-2.04	120.475	72.9438	575.121	824.865	3634.76	7696.2	548.332	7596.55	115921	1.9162e+06	3.36696e+07	6.18271e+08	1.17085e+10
CHEMBL199445	O=C1C[C@H](NC(=O)[C@@H]2COC[C@@H]3C/C=C\C[C@H](NC(=O)c4nccc5ccccc45)C(=O)N32)C(O)O1	IC50 (nM)p	'='	3	0.493356	1	Caspase-1	0.463519	B (single protein format)	0.577221	CHEMBL860329	Inhibitory activity against Caspase 1	Training	40	0.166	116.265	79.0651	590.322	923.197	4025.74	9269.37	147.16	2005.28	31077.4	537571	9.63979e+06	1.75929e+08	3.24508e+09	94.7257	356.85	1526.81	6996.3	33419.5	164275	825159	-1.7304	114.443	69.0801	581.455	871.619	3968.02	8904.45	468.29	6091.74	87868.5	1.38982e+06	2.36887e+07	4.26922e+08	8.00094e+09
CHEMBL200266	O=C1C[C@H](NC(=O)[C@@H]2COC[C@@H]3C/C=C\C[C@H](NC(=O)c4cc5ccccc5s4)C(=O)N32)C(O)O1	IC50 (nM)p	'='	3	0.493356	1	Caspase-1	0.463519	B (single protein format)	0.577221	CHEMBL860329	Inhibitory activity against Caspase 1	Training	39	0.788	114.255	84.3632	585.251	958.586	4025.93	9477.42	162.51	2318.95	36329.8	618371	1.08484e+07	1.9382e+08	3.50919e+09	93.9722	363.06	1608.81	7721.84	39111.7	206513	1.12894e+06	-1.6476	112.42	69.29	570.399	859.443	3857.93	8616.58	474.338	6494.06	99282.5	1.66195e+06	2.97474e+07	5.57416e+08	1.07629e+10
CHEMBL1223111	CC(C)[C@H](NC(=O)OCc1ccccc1)C(=O)N[C@@H](C)C(=O)N[C@@H](CC(=O)O)C(=O)COC(=O)C(Cc1ccccc1)Cc1ccccc1	IC50 (nM)p	'='	3	0.493356	1	Caspase-1	0.463519	B (single protein format)	0.577221	CHEMBL1227461	Inhibition of ICE	Test	51	4.071	137.886	109.697	652.998	1005.36	3940.09	8295.01	177.2	2593.84	41104.9	713222	1.27148e+07	2.30041e+08	4.20431e+09	124.684	456.71	1907.51	8535.02	39708.7	189423	919846	-2.4554	134.471	70.4681	609.425	763.98	3550.26	6627.24	630.411	8565.71	127493	2.05618e+06	3.53866e+07	6.39649e+08	1.19793e+10
CHEMBL1223113	CC(C)[C@H](NC(=O)OCc1ccccc1)C(=O)N[C@@H](C)C(=O)N[C@@H](CC(=O)O)C(=O)CON1C(=O)Cc2ccccc21	IC50 (nM)p	'='	3	0.493356	1	Caspase-1	0.463519	B (single protein format)	0.577221	CHEMBL1227461	Inhibition of ICE	Training	44	1.228	123.064	89.4025	600.224	917.486	3817.56	8325.25	180.44	2593.3	41229.5	713835	1.27142e+07	2.29921e+08	4.20116e+09	105.123	384.515	1618.26	7313.87	34445	166721	823528	-2.0006	120.476	73.4371	575.818	830.07	3647.7	7754.59	548.332	7596.55	115921	1.9162e+06	3.36696e+07	6.18271e+08	1.17085e+10
CHEMBL411759	O=C(CN1CC(CNS(=O)(=O)c2ccccc2)=CC[C@H](NC(=O)c2ccc3ccccc3c2)C1=O)N[C@H]1CC(=O)OC1O	IC50 (nM)p	'='	3	0.493356	1	Caspase-1	0.463519	B (single protein format)	0.577221	CHEMBL891324	Inhibition of ICE	Training	47	1.345	137.283	112.524	718.687	1259.5	5089.81	12487.5	179.59	2740.54	45559.4	822024	1.52097e+07	2.8526e+08	5.39806e+09	119.434	451.047	1972.05	9313.23	46055	234964	1.22701e+06	-2.0595	134.434	89.606	693.178	1100.5	4818.92	11177.3	576.408	7960.69	124477	2.18009e+06	4.18183e+07	8.57163e+08	1.83985e+10
CHEMBL200290	O=C1C[C@H](NC(=O)[C@@H]2COC[C@@H]3C/C=C\C[C@H](NC(=O)c4ccc5ccccc5c4)C(=O)N32)C(O)O1	IC50 (nM)p	'='	3	0.493356	1	Caspase-1	0.463519	B (single protein format)	0.577221	CHEMBL860329	Inhibitory activity against Caspase 1	Training	40	1.329	116.451	88.4098	595.981	980.165	4068.72	9529.76	134.27	1922.21	30445.3	533068	9.607e+06	1.75688e+08	3.24328e+09	96.2545	361.583	1551.48	7158.58	34516	171530	872036	-1.7714	114.423	68.2602	575.655	841.1	3835.57	8361.75	466.294	6037.79	86825.3	1.3722e+06	2.34108e+07	4.22702e+08	7.93825e+09
CHEMBL242298	O=C[C@H](CC(=O)O)NC(=O)[C@@H]1COC[C@@H]2C/C=C\C[C@H](NC(=O)c3nccc4ccccc34)C(=O)N21	IC50 (nM)p	'='	3	0.493356	1	Caspase-1	0.463519	B (single protein format)	0.577221	CHEMBL891324	Inhibition of ICE	Test	39	0.552	109.921	76.2969	550.58	859.602	3706.75	8514.33	155	2248.07	35816.9	622715	1.11506e+07	2.02922e+08	3.73403e+09	95.5667	361.036	1547.18	7093.94	33873.8	166322	834098	-1.7527	108.456	63.8302	540.234	790.152	3611.09	7970.88	468.29	6317.86	95391.9	1.5865e+06	2.84276e+07	5.37077e+08	1.05165e+10
CHEMBL4203893	CC(C)n1cc(NC(=O)c2ccc(Nc3cnc4ccccc4n3)cc2)c(=O)n(CC(=O)N[C@H]2CC(=O)OC2O)c1=O	IC50 (nM)p	'='	3	0.493356	1	Caspase-1	0.463519	B (single protein format)	0.577221	CHEMBL4183465	Inhibition of human recombinant caspase-1 using AC-WEHD-AMC as substrate at Km after 20 mins by fluorescence assay	Training	46	0.478	135.245	102.463	699.523	1130.83	4744.78	10850.2	186.54	2440.21	37207.2	632922	1.12075e+07	2.02359e+08	3.69579e+09	116.9	452.353	2021.5	9741.21	49159.5	256314	1.37073e+06	-1.8021	132.442	85.8727	663.446	985.973	4329.15	9368.08	546.342	7201.81	105223	1.68347e+06	2.89464e+07	5.24579e+08	9.85719e+09
CHEMBL412811	CC(=O)N[C@@H](Cc1ccc(O)cc1)C(=O)N[C@@H](CCC(=O)O)C(=O)N[C@@H](C)C(=O)NC(CC(=O)O)C(=O)CNS(=O)(=O)CCc1ccccc1	IC50 (nM)p	'='	3.4	0.493356	1	Caspase-1	0.463519	B (single protein format)	0.577221	CHEMBL659312	Inhibitory activity against caspase-1	Training	51	-0.797	141.044	98.8724	671.526	998.901	4087.2	8498.13	282.85	4535.83	78360.5	1.43453e+06	2.68488e+07	5.09119e+08	9.74475e+09	122.013	445.733	1884.92	8611.81	41090.1	201517	1.00772e+06	-2.8079	138.744	91.5283	663.753	989.533	4147.78	8815.81	678.434	10179.3	170292	3.10886e+06	6.05404e+07	1.23454e+09	2.60249e+10
CHEMBL437105	O=C[C@H](CC(=O)O)NC(=O)[C@@H]1CCCN2C(=O)CC[C@H](NC(=O)c3nccc4ccccc34)C(=O)N12	IC50 (nM)p	'='	3.4	0.493356	1	Caspase-1	0.463519	B (single protein format)	0.577221	CHEMBL1227797	Inhibition of human ICE	Training	39	-0.057	111.981	78.3569	569.395	903.008	3882.17	9017.92	166.08	2504.69	40694.3	709038	1.26488e+07	2.28764e+08	4.17892e+09	91.1495	341.434	1448.03	6591.57	31292.7	152935	764253	-1.5584	110.447	70.8393	560.097	861.524	3806.32	8656.76	470.286	6428.65	99005.2	1.68256e+06	3.07319e+07	5.89205e+08	1.16539e+10
CHEMBL1221744	CC(C)[C@H](CC(=O)NCCc1cc(N(C)C)nc2ccccc12)C(=O)N[C@H](C=O)CC(=O)O	IC50 (nM)p	'='	3.61	0.493356	1	Caspase-1	0.463519	B (single protein format)	0.577221	CHEMBL1227797	Inhibition of human ICE	Test	34	2.114	94.2397	83.3143	483.562	844.732	3292.88	7869.09	128.7	1898.09	30470.9	533856	9.63855e+06	1.76999e+08	3.2886e+09	85.2887	326.06	1432.16	6801.83	33929.7	175373	932287	-1.7032	92.3649	56.5748	438.046	623.095	2720.78	5678.67	424.281	5931.48	91951.2	1.55103e+06	2.78781e+07	5.24352e+08	1.0181e+10
CHEMBL396534	O=C[C@H](CC(=O)O)NC(=O)[C@@H]1CC[C@@H]2C/C=C\C[C@H](NC(=O)c3nccc4ccccc34)C(=O)N12	IC50 (nM)p	'='	4	0.493356	1	Caspase-1	0.463519	B (single protein format)	0.577221	CHEMBL891324	Inhibition of ICE	Training	38	0.91	108.042	79.1529	547.501	893.761	3762.23	8911.2	145.77	2203.47	35565	621376	1.11432e+07	2.0288e+08	3.73379e+09	92.1663	349.861	1500.64	6890.19	32952.5	162043	813710	-1.6302	106.402	64.0282	532.312	796.385	3586.81	8052.8	452.291	6067.84	91534.6	1.52744e+06	2.75272e+07	5.23391e+08	1.03088e+10
CHEMBL4216115	CC(C)n1cc(NC(=O)c2ccc(Nc3cnc4ccccc4n3)cc2)c(=O)n(C2(C(=O)N[C@H]3CC(=O)OC3O)CC2)c1=O	IC50 (nM)p	'='	4.7	0.493356	1	Caspase-1	0.463519	B (single protein format)	0.577221	CHEMBL4183465	Inhibition of human recombinant caspase-1 using AC-WEHD-AMC as substrate at Km after 20 mins by fluorescence assay	Training	49	1.286	149.217	138.06	864.163	1723.52	7090.42	19764	186.54	2454.21	37247.1	633145	1.12087e+07	2.02369e+08	3.69592e+09	119.716	466.919	2092.57	10116.5	51200.4	267620	1.43403e+06	-1.8119	146.439	116.433	828.156	1550.46	6687.49	18192.3	570.364	7416.18	107346	1.70624e+06	2.92012e+07	5.27427e+08	9.88699e+09
CHEMBL1221743	CC(C)[C@H](CC(=O)NCCc1ccnc2ccccc12)C(=O)N[C@H](C=O)CC(=O)O	IC50 (nM)p	'='	4.77	0.493356	1	Caspase-1	0.463519	B (single protein format)	0.577221	CHEMBL1227797	Inhibition of human ICE	Training	31	1.177	83.9877	62.8491	409.974	644.429	2655.37	5976.81	125.46	1884.59	30409.9	533463	9.63564e+06	1.76975e+08	3.28841e+09	76.2813	286.525	1235.63	5765.03	28276.4	143933	755161	-1.5476	82.3523	45.9122	382.449	514.995	2335.73	4730.28	386.252	5382.01	83260.7	1.40623e+06	2.53992e+07	4.81346e+08	9.42999e+09
CHEMBL202160	O=C[C@H](CC(=O)O)NC(=O)c1ccc(CNC(=O)c2ccc(Nc3cnc4ccccc4n3)cc2)nc1	IC50 (nM)p	'='	5	0.493356	1	Caspase-1	0.463519	B (single protein format)	0.577221	CHEMBL958724	Inhibition of caspase 1	Test	40	1.048	110.066	75.788	529.893	763.324	3254.32	6640.3	163.27	2149.1	32248.9	546683	9.73234e+06	1.77695e+08	3.29386e+09	110.456	434.206	1963.22	9550.34	48582.7	255026	1.37163e+06	-1.7517	108.388	56.5098	505.822	622.657	2974.24	5454.5	476.315	6251.11	90967.9	1.4602e+06	2.54561e+07	4.7245e+08	9.16272e+09
CHEMBL198795	CN1C[C@@H]2CCCC[C@H](NC(=O)c3ccccc3)C(=O)N2[C@H](C(=O)N[C@H]2CC(=O)OC2O)C1	IC50 (nM)p	'='	5	0.493356	1	Caspase-1	0.463519	B (single protein format)	0.577221	CHEMBL860329	Inhibitory activity against Caspase 1	Training	36	0.622	104.197	75.5375	520.369	814.347	3410.93	7645.67	128.28	1871.11	30217.1	531752	9.59981e+06	1.75647e+08	3.24305e+09	79.6661	291.23	1208.22	5390.24	25089.9	120166	587821	-1.682	102.39	62.3385	509.321	749.496	3364.58	7375.49	428.269	5674.76	83541.9	1.34811e+06	2.33742e+07	4.26716e+08	8.06668e+09
CHEMBL74137	CC(=O)NC(C(=O)N[C@@H](CC(=O)O)C(=O)COC(=O)Cc1c(Cl)ccc(Cl)c1Cl)C(C)C	IC50 (nM)p	'='	5	0.493356	1	Caspase-1	0.463519	B (single protein format)	0.577221	CHEMBL747007	Compound was tested for inhibitory activity against N-His (D381E) Interleukin -1 beta converting enzyme (combinatorially prepared compound)	Training	32	2.451	91.8129	90.1281	492.037	929.544	3534.87	8949.49	138.87	2141.49	35207.2	619648	1.11534e+07	2.0343e+08	3.74731e+09	83.7102	348.933	1725.69	9392.4	54332.7	327973	2.04214e+06	-1.2765	88.3967	66.2457	428.493	693.956	2739.66	6199.01	486.582	9983.56	269923	8.78473e+06	3.16037e+08	1.19402e+10	4.61741e+11
CHEMBL380780	O=C1C[C@H](NC(=O)[C@@H]2CN(C(=O)Nc3ccccc3)C[C@@H]3CCCC[C@H](NC(=O)c4ccccc4)C(=O)N32)C(O)O1	IC50 (nM)p	'='	5	0.493356	1	Caspase-1	0.463519	B (single protein format)	0.577221	CHEMBL860329	Inhibitory activity against Caspase 1	Training	45	1.617	128.837	93.8772	636.754	990.432	4129.23	9173.44	157.38	2258.85	35855.4	623492	1.11439e+07	2.02014e+08	3.6958e+09	104.167	383.212	1601.28	7183.97	33597.3	161563	793040	-2.0165	126.42	72.216	620.804	874.398	4031.68	8552.76	530.34	6915.58	99962.7	1.58758e+06	2.72268e+07	4.94223e+08	9.32799e+09
CHEMBL78154	CC(=O)NC(C(=O)N[C@@H](CC(=O)O)C(=O)COC(=O)Cc1c(Cl)cccc1Cl)C(C)C	IC50 (nM)p	'='	5	0.493356	1	Caspase-1	0.463519	B (single protein format)	0.577221	CHEMBL747007	Compound was tested for inhibitory activity against N-His (D381E) Interleukin -1 beta converting enzyme (combinatorially prepared compound)	Test	31	1.829	87.3074	78.8008	449.202	792.337	3056.48	7335.53	138.87	2137.49	35201.2	619620	1.11533e+07	2.03429e+08	3.74731e+09	78.4311	313.839	1485.51	7747.91	43103.6	251418	1.52022e+06	-1.3382	84.3954	59.5641	400.103	618.557	2494.49	5450.97	451.129	8502.89	209448	6.36273e+06	2.19852e+08	8.13235e+09	3.11161e+11
CHEMBL1223110	CC(C)[C@H](NC(=O)OCc1ccccc1)C(=O)N[C@@H](C)C(=O)N[C@@H](CC(=O)O)C(=O)COC(=O)CC(c1ccccc1)c1ccccc1	IC50 (nM)p	'='	5	0.493356	1	Caspase-1	0.463519	B (single protein format)	0.577221	CHEMBL1227461	Inhibition of ICE	Training	50	3.823	135.884	107.327	647.974	1007.09	3994.22	8601.37	177.2	2591.84	41104.9	713220	1.27148e+07	2.30039e+08	4.20426e+09	123.25	452.553	1898.46	8530.92	39870.2	191172	933876	-2.4015	132.471	70.5914	606.819	782.821	3622.36	7002.35	618.4	8427.46	125917	2.0382e+06	3.51823e+07	6.37384e+08	1.1956e+10
CHEMBL4217577	CC(C)(C)[C@H](NC(=O)c1ccc(N)c(Cl)c1)C(=O)N1CCC[C@H]1C(=O)N[C@H]1CC(=O)OC1O	IC50 (nM)p	'='	5	0.493356	1	Caspase-1	0.463519	B (assay format)	0.640167	CHEMBL4186381	Inhibition of human recombinant caspase1 expressed in Escherichia coli using AC-WEHD-AMC as substrate after 20 mins by fluorescence assay	Training	35	1.23	107.279	108.666	640.908	1350.4	5350.55	15102	151.06	2546.65	47980.8	995732	2.1711e+07	4.91751e+08	1.14933e+10	80.8954	319.526	1464.82	7323.33	38776.9	214361	1.22656e+06	-1.6574	104.444	86.851	571.956	1065.44	4279.62	10971.3	451.712	7202.79	147675	3.86567e+06	1.21604e+08	4.2754e+09	1.59454e+11
CHEMBL4213802	CC(C(=O)N[C@H]1CC(=O)OC1O)n1c(=O)c(NC(=O)c2ccc(Nc3cnc4ccccc4n3)cc2)cn(C)c1=O	IC50 (nM)p	'='	5.012	0.493356	1	Caspase-1	0.463519	B (single protein format)	0.577221	CHEMBL4183465	Inhibition of human recombinant caspase-1 using AC-WEHD-AMC as substrate at Km after 20 mins by fluorescence assay	Training	45	0.329	132.856	100.936	687.887	1127	4683.42	10847.1	186.54	2438.21	37202.3	632909	1.12075e+07	2.02361e+08	3.69584e+09	115.7	450.965	2024.82	9791.79	49553	258932	1.38701e+06	-1.7538	130.437	86.7219	662.959	1014.54	4415.91	9807.74	534.332	7071.56	103964	1.67381e+06	2.89216e+07	5.25766e+08	9.89494e+09
CHEMBL180623	CCC(C(=O)N[C@@H](CC(=O)O)C(=O)CCCc1ccccc1)n1cc(C(C)(C)C)nc(NCc2nonc2C)c1=O	IC50 (nM)p	'='	5.13	0.493356	1	Caspase-1	0.463519	B (assay format)	0.640167	CHEMBL829508	Inhibitory concentration against recombinant human caspase-1 in neuronal precursor (NT2) cells	Test	43	1.98	122.987	110.262	679.411	1292.25	5220.6	13746.4	169.31	2352.55	35806.8	601316	1.05232e+07	1.88871e+08	3.45054e+09	98.7153	378.752	1638.09	7608.76	36810.3	183167	931030	-1.7681	120.4	86.7493	624.063	1053.98	4420.89	10640	528.347	7182.36	106992	1.72102e+06	2.94121e+07	5.26167e+08	9.73494e+09
CHEMBL4203378	CC(C)n1cc(NC(=O)c2ccc(Nc3cnc4ccccc4n3)cc2)c(=O)n(C(C)C(=O)N[C@H]2CC(=O)OC2O)c1=O	IC50 (nM)p	'='	5.6	0.493356	1	Caspase-1	0.463519	B (single protein format)	0.577221	CHEMBL4183465	Inhibition of human recombinant caspase-1 using AC-WEHD-AMC as substrate at Km after 20 mins by fluorescence assay	Training	47	1.112	139.194	112.694	733.432	1252.25	5117.24	12202	186.54	2444.21	37218.1	632978	1.12078e+07	2.02363e+08	3.69585e+09	118.033	456.773	2039.88	9822.62	49541.7	258203	1.38043e+06	-1.8275	136.44	91.9304	695.97	1077.37	4669.72	10464.1	558.353	7387.47	108392	1.7385e+06	2.98925e+07	5.40614e+08	1.01253e+10
CHEMBL1221597	CC(C)[C@H](CC(=O)NCCc1cccc2ccccc12)C(=O)N[C@H](C=O)CC(=O)O	IC50 (nM)p	'='	5.7	0.493356	1	Caspase-1	0.463519	B (single protein format)	0.577221	CHEMBL1227797	Inhibition of human ICE	Training	31	2.665	84.2049	74.9506	422.519	745.927	2863.36	6979.98	112.57	1801.51	29777.8	528963	9.60291e+06	1.76736e+08	3.28664e+09	75.3717	277.768	1170.81	5316.66	25258.5	123937	624071	-1.5857	82.3397	45.472	381.769	510.376	2324.37	4679.67	384.257	5336.06	82446.1	1.39309e+06	2.51965e+07	4.78292e+08	9.38463e+09
CHEMBL1221745	CC(C)[C@H](CC(=O)NCCc1cccc2ncccc12)C(=O)N[C@H](C=O)CC(=O)O	IC50 (nM)p	'='	5.81	0.493356	1	Caspase-1	0.463519	B (single protein format)	0.577221	CHEMBL1227797	Inhibition of human ICE	Training	31	1.177	83.9877	62.8491	409.944	644.913	2656.82	5989.58	125.46	1884.59	30409.9	533463	9.63564e+06	1.76975e+08	3.28841e+09	76.2813	286.525	1235.63	5764.72	28276.2	143972	755746	-1.5477	82.3518	45.8813	382.363	514.329	2333.92	4722.81	386.252	5382.01	83260.7	1.40623e+06	2.53992e+07	4.81346e+08	9.42999e+09
CHEMBL382066	CS(=O)(=O)N1C[C@@H]2CCCC[C@H](NC(=O)c3ccccc3)C(=O)N2[C@H](C(=O)N[C@H]2CC(=O)OC2O)C1	IC50 (nM)p	'='	6	0.493356	1	Caspase-1	0.463519	B (single protein format)	0.577221	CHEMBL860329	Inhibitory activity against Caspase 1	Test	39	0.557	116.859	100.198	631.105	1164.3	4667.88	11929.7	170.8	2631.01	44764.5	814239	1.51158e+07	2.8375e+08	5.3683e+09	87.8566	327.071	1399.41	6514.03	31957.2	162658	851270	-1.6901	114.428	85.8474	613.983	1064.28	4488.57	11025	492.333	7124.05	117404	2.15368e+06	4.27456e+07	8.959e+08	1.94927e+10
CHEMBL373028	CC(=O)N1C[C@@H]2CCCC[C@H](NC(=O)c3ccccc3)C(=O)N2[C@H](C(=O)N[C@H]2CC(=O)OC2O)C1	IC50 (nM)p	'='	6	0.493356	1	Caspase-1	0.463519	B (single protein format)	0.577221	CHEMBL860329	Inhibitory activity against Caspase 1	Training	38	0.411	110.418	80.1522	554.11	877.895	3665.08	8280.4	145.35	2168.49	35305.9	619250	1.11045e+07	2.01525e+08	3.68811e+09	83.4075	303.8	1257.33	5595.21	25978.4	124125	605859	-1.6626	108.421	68.5372	543.452	819.711	3617.54	8016.36	456.279	6134.34	91890.4	1.50863e+06	2.65564e+07	4.90859e+08	9.3717e+09
CHEMBL100588	CC(C)C[C@H](NC(=O)[C@H](CCC(=O)O)NC(=O)OCc1ccccc1)C(=O)N[C@H]1CC(=O)OC1O	IC50 (nM)p	'='	6.5	0.493356	1	Caspase-1	0.463519	B (single protein format)	0.577221	CHEMBL659314	Inhibitory concentration of compound required against Caspase-1 compared to acylated dipeptides	Training	36	0.528	98.7331	69.0368	461.677	660.889	2715.53	5432.13	180.36	2673.7	44424.9	797098	1.47013e+07	2.75215e+08	5.20517e+09	79.6317	284.243	1157.73	5060.12	23009.7	107349	510196	-1.9518	96.4568	55.0581	437.489	575.312	2545.41	4913.36	462.261	6580.27	102963	1.74124e+06	3.12125e+07	5.82886e+08	1.11918e+10
CHEMBL433990	O=C1C[C@H](NC(=O)[C@@H]2COC[C@@H]3C/C=C\C[C@H](NC(=O)c4cccc(Cl)c4)C(=O)N32)C(O)O1	IC50 (nM)p	'='	7	0.493356	1	Caspase-1	0.463519	B (single protein format)	0.577221	CHEMBL860329	Inhibitory activity against Caspase 1	Training	36	0.685	104.623	76.0783	530.754	836.444	3522.15	7921.46	134.27	1910.21	30439.3	533004	9.60691e+06	1.75688e+08	3.24328e+09	86.7038	336.518	1507.34	7360.64	38134.3	206731	1.16274e+06	-1.5866	102.416	63.8041	512.141	763.269	3393.65	7475.97	453.704	7029.62	142078	3.7367e+06	1.18973e+08	4.22511e+09	1.58541e+11
CHEMBL411758	O=C(CN1CC(CNCc2ccccc2)=CC[C@H](NC(=O)c2ccc3ccccc3c2)C1=O)N[C@H]1CC(=O)OC1O	IC50 (nM)p	'='	7	0.493356	1	Caspase-1	0.463519	B (single protein format)	0.577221	CHEMBL891324	Inhibition of ICE	Test	45	1.73	126.973	92.7189	626.115	964.873	4032.66	8851.43	137.07	1961.97	30694.3	535068	9.6219e+06	1.75798e+08	3.24406e+09	114.475	428.465	1844.82	8549.19	41388.9	206357	1.05157e+06	-2.1325	124.421	65.2077	591.295	758.055	3609.63	7006.33	524.355	6696.53	94205.1	1.45404e+06	2.43068e+07	4.32324e+08	8.03863e+09
CHEMBL197127	O=C1C[C@H](NC(=O)[C@@H]2CN(C(=O)c3ccccc3)C[C@@H]3CCCC[C@H](NC(=O)c4ccccc4)C(=O)N32)C(O)O1	IC50 (nM)p	'='	7	0.493356	1	Caspase-1	0.463519	B (single protein format)	0.577221	CHEMBL860329	Inhibitory activity against Caspase 1	Training	44	2.128	126.956	98.7766	641.609	1055.18	4301.98	9969.97	145.35	2184.49	35311.9	619326	1.11048e+07	2.0153e+08	3.6882e+09	102.571	379.803	1599.31	7243.84	34268.9	167030	832584	-1.8771	124.43	73.7926	620.574	908.14	4125.54	9015.07	516.333	6735.38	97707	1.55933e+06	2.68664e+07	4.89463e+08	9.26172e+09
CHEMBL244229	O=C(CN1CC(CSCc2ccccc2)=CC[C@H](NC(=O)c2ccc3ccccc3c2)C1=O)N[C@H]1CC(=O)OC1O	IC50 (nM)p	'='	8	0.493356	1	Caspase-1	0.463519	B (single protein format)	0.577221	CHEMBL891324	Inhibition of ICE	Training	45	2.687	126.906	99.371	628.054	1010.16	4074.53	9179.34	150.34	2209.65	34387.2	586141	1.03087e+07	1.84937e+08	3.36535e+09	120.451	471.17	2122.9	10320.9	52613.7	277523	1.50401e+06	-1.9904	124.389	66.0308	590.887	762.705	3607.9	7033.68	542.413	7329.41	111317	1.87556e+06	3.42544e+07	6.62014e+08	1.32817e+10
CHEMBL324548	CC(=O)N[C@@H](Cc1ccc(O)cc1)C(=O)N[C@H](C(=O)N[C@@H](C)C(=O)N[C@@H](CC(=O)O)C(=O)C(=O)NCCc1ccccc1)C(C)C	IC50 (nM)p	'='	9	0.493356	1	Caspase-1	0.463519	B (single protein format)	0.577221	CHEMBL659500	Dissociation constant for inhibition of caspase-1	Training	47	1.072	129.26	94.8816	616.739	919.51	3735.4	7736.91	220.1	3346	55125.2	975930	1.77327e+07	3.26974e+08	6.09134e+09	111.11	403.615	1684.67	7548.05	35187.7	168237	818871	-2.5151	126.645	76.5923	587.963	816.111	3529.37	7102.06	598.37	8508.94	133497	2.26465e+06	4.06711e+07	7.5975e+08	1.45735e+10
CHEMBL199496	O=C1C[C@H](NC(=O)[C@@H]2COC[C@@H]3C/C=C\C[C@H](NC(=O)c4cccc(C(F)(F)F)c4)C(=O)N32)C(O)O1	IC50 (nM)p	'='	9	0.493356	1	Caspase-1	0.463519	B (single protein format)	0.577221	CHEMBL860329	Inhibitory activity against Caspase 1	Test	39	0.988	116.383	105.115	657.943	1276.6	5203.29	14020.8	134.27	1922.21	30463.3	533112	9.60724e+06	1.75689e+08	3.24328e+09	87.8693	327.619	1399.19	6403.3	30531.7	149688	749140	-1.5847	114.438	88.3623	620.534	1100.25	4606.61	11499.4	487.257	6986.03	113431	2.03094e+06	3.89711e+07	7.83317e+08	1.62375e+10
CHEMBL114330	CC(=O)N[C@@H](Cc1ccc(O)cc1)C(=O)N[C@H](C(=O)N[C@@H](C)C(=O)NC(C=O)CCC(=O)O)C(C)C	IC50 (nM)p	'='	9	0.493356	1	Caspase-1	0.463519	B (single protein format)	0.577221	CHEMBL659500	Dissociation constant for inhibition of caspase-1	Training	36	0.295	98.3845	72.4994	469.702	700.935	2825.44	5821.38	191	2952.26	49454.2	883168	1.61641e+07	3.00077e+08	5.62774e+09	82.1123	296.178	1224.81	5434.78	25069.1	118492	569756	-2.0804	96.5519	60.7734	444.895	622.009	2610.14	5205.83	472.279	6966.92	113617	1.99939e+06	3.71076e+07	7.13753e+08	1.40597e+10
CHEMBL248508	CCC(C(=O)N[C@@H](CC(=O)O)C(=O)CCCc1ccccc1)n1cc(C(C)(C)C)nc(Nc2nnn[nH]2)c1=O	IC50 (nM)p	'='	9	0.493356	1	Caspase-1	0.463519	B (single protein format)	0.577221	CHEMBL903358	Inhibition of human recombinant caspase 1	Training	41	1.328	117.25	100.555	647.435	1200.77	4964.91	12947.1	184.85	2566.5	38963.8	646991	1.11874e+07	1.98606e+08	3.5944e+09	99.9667	414.693	1994.43	10597.5	60565.9	367685	2.34835e+06	-1.7485	114.372	80.4543	588.542	979.269	4137.73	9902.86	504.329	6845.92	101796	1.63667e+06	2.80127e+07	5.02764e+08	9.34277e+09
CHEMBL1221691	Cc1cc2nc(C)n(CCNC(=O)C[C@H](C(=O)N[C@H](C=O)CC(=O)O)C(C)C)c2cc1C	IC50 (nM)p	'='	9.18	0.493356	1	Caspase-1	0.463519	B (single protein format)	0.577221	CHEMBL1227797	Inhibition of human ICE	Training	33	1.156	94.0909	82.214	498.036	884.441	3517.56	8611.97	130.39	1902.69	30514.8	534036	9.63959e+06	1.77005e+08	3.28864e+09	77.4228	290.785	1259.96	5909.41	29088.3	148278	777360	-1.5627	92.3538	62.7933	453.086	698.702	2937.24	6554.93	412.27	5800.64	90647.1	1.53912e+06	2.77724e+07	5.23139e+08	1.0156e+10
CHEMBL4211859	Cc1cc(Nc2ccc3ccccc3c2)ccc1C(=O)Nc1cn(C(C)C)c(=O)n(C2(C(=O)N[C@H]3CC(=O)OC3O)CC2)c1=O	IC50 (nM)p	'='	9.8	0.493356	1	Caspase-1	0.463519	B (single protein format)	0.577221	CHEMBL4183465	Inhibition of human recombinant caspase-1 using AC-WEHD-AMC as substrate at Km after 20 mins by fluorescence assay	Test	50	3.76	153.404	166.351	919.451	2003.31	7811.27	22715.3	160.76	2292.06	35969.5	623801	1.11384e+07	2.01836e+08	3.69182e+09	120.593	457.938	2007.83	9492.57	46851	237960	1.23448e+06	-1.9317	150.421	121.094	854	1608.77	6911.19	18844.8	578.382	7508.6	108866	1.73511e+06	2.97574e+07	5.37897e+08	1.00788e+10
CHEMBL198743	O=C1C[C@H](NC(=O)[C@@H]2CNC[C@@H]3CCCC[C@H](NC(=O)c4ccccc4)C(=O)N32)C(O)O1	IC50 (nM)p	'='	10	0.493356	1	Caspase-1	0.463519	B (single protein format)	0.577221	CHEMBL860329	Inhibitory activity against Caspase 1	Training	35	0.383	100.167	67.3709	493.837	746.966	3219.29	7097.15	137.07	1935.97	30688.8	534988	9.6221e+06	1.75801e+08	3.24412e+09	76.6143	277.667	1141.43	5053.32	23390.4	111636	545196	-1.6859	98.4042	56.8487	487.666	705.231	3227.9	7018.45	416.259	5503.13	80729.7	1.29842e+06	2.24701e+07	4.10179e+08	7.7657e+09
CHEMBL26719	O=C(O)C[C@H](NC(=O)C(c1ccccc1)n1cccc(NC(=O)c2cccc3ccccc23)c1=O)C(=O)COc1ccccc1	IC50 (nM)p	'='	10	0.493356	1	Caspase-1	0.463519	B (single protein format)	0.577221	CHEMBL659499	Compound was evaluated for the inhibitory activity against caspase-1	Training	49	5.113	137.37	121.838	698.643	1245.59	4857.09	12009.2	143.8	2195.6	35286.8	619905	1.11488e+07	2.03298e+08	3.74446e+09	130.802	494.626	2148.17	10029.4	48878.8	245308	1.259e+06	-2.0702	134.443	73.1135	652.295	903.205	4260.4	9049.01	574.39	7438.7	106499	1.67231e+06	2.83658e+07	5.10327e+08	9.57456e+09
CHEMBL114791	O=C[C@H](CC(=O)O)NC(=O)[C@@H]1Cc2cccc3c2N1C(=O)[C@@H](NC(=O)c1cccc2ccccc12)CC3	IC50 (nM)p	'='	10	0.493356	1	Caspase-1	0.463519	B (single protein format)	0.577221	CHEMBL659500	Dissociation constant for inhibition of caspase-1	Training	41	3.123	120.309	113.205	656.636	1275.31	4998.56	13379.9	132.88	2132.4	34944.9	616957	1.11106e+07	2.0264e+08	3.732e+09	104.667	398.001	1744.37	8235.85	40654.1	206968	1.07901e+06	-1.6393	118.38	75.6254	611.118	950.727	4265.44	9914.53	474.316	6218.22	92331.7	1.52721e+06	2.74197e+07	5.2088e+08	1.02635e+10
CHEMBL397990	O=C(CN1CC=CC[C@H](NC(=O)c2cccc(C(F)(F)F)c2)C1=O)N[C@H]1CC(=O)OC1O	IC50 (nM)p	'='	11	0.493356	1	Caspase-1	0.463519	B (single protein format)	0.577221	CHEMBL891324	Inhibition of ICE	Test	34	0.542	100.344	90.8756	562.753	1091.99	4429.14	11965.6	125.04	1863.61	30192.9	531656	9.59932e+06	1.75643e+08	3.24299e+09	79.9693	300.875	1302.12	6029.34	29040.4	143610	724079	-1.3822	98.3816	77.1152	522.682	922.129	3782.53	9350.49	435.226	6390.73	106074	1.93479e+06	3.76666e+07	7.65201e+08	1.59826e+10
CHEMBL4205880	O=C1C[C@H](NC(=O)[C@@H]2CC[C@@H]3CCCC[C@H](NC(=O)c4nccc5ccccc45)C(=O)N32)C(O)O1	IC50 (nM)p	'='	11	0.493356	1	Caspase-1	0.463519	B (assay format)	0.640167	CHEMBL4186381	Inhibition of human recombinant caspase1 expressed in Escherichia coli using AC-WEHD-AMC as substrate after 20 mins by fluorescence assay	Training	39	1.04	114.45	86.1309	591.153	990.841	4142.18	9958.23	137.93	1960.69	30825.5	536232	9.63234e+06	1.75887e+08	3.24484e+09	85.9907	319.708	1345.75	6105.67	28986.4	142024	712710	-1.5827	112.384	69.3427	573.242	877.381	3939.66	8975.79	452.291	5841.72	84011.2	1.33075e+06	2.27883e+07	4.13235e+08	7.79328e+09
CHEMBL1221595	CC(C)[C@H](CC(=O)NCCNc1cccc(Cl)c1)C(=O)N[C@H](C=O)CC(=O)O	IC50 (nM)p	'='	11.2	0.493356	1	Caspase-1	0.463519	B (single protein format)	0.577221	CHEMBL1227797	Inhibition of human ICE	Training	28	1.885	74.2812	61.1044	355.91	563.937	2174.78	4710.06	124.6	1863.87	30297.3	532436	9.62716e+06	1.76904e+08	3.28782e+09	69.101	264.25	1172.63	5707.58	29635.9	161952	923159	-1.5569	72.3638	39.7885	319.849	404.006	1800.55	3368.44	385.673	6512.08	140090	3.78882e+06	1.21172e+08	4.28624e+09	1.60063e+11
CHEMBL237310	CC(C)[C@H](NC(=O)OCc1ccccc1)C(=O)Nc1ccccc1C(=O)NC(C(=O)O)C(=O)CF	IC50 (nM)p	'='	12	0.493356	1	Caspase-1	0.463519	B (single protein format)	0.577221	CHEMBL899135	Inhibition of human caspase 1	Training	36	1.909	98.9339	74.9445	481.324	747.366	3046.16	6635.55	150.9	2221.86	35744.7	623925	1.11945e+07	2.03949e+08	3.75554e+09	91.149	336.331	1432.58	6566.9	31414.8	154581	776502	-1.7356	96.4108	58.3254	459.18	665.543	2904.71	6167.65	461.271	6697.5	109031	1.95009e+06	3.74679e+07	7.58624e+08	1.59602e+10
CHEMBL1221811	CC(C)[C@H](CC(=O)NCCc1cncc2ccccc12)C(=O)N[C@H](C=O)CC(=O)O	IC50 (nM)p	'='	12	0.493356	1	Caspase-1	0.463519	B (single protein format)	0.577221	CHEMBL1227797	Inhibition of human ICE	Test	31	1.413	83.9546	66.687	416.838	689.381	2776.87	6499.73	125.46	1884.59	30390.6	533245	9.63363e+06	1.76958e+08	3.28826e+09	75.194	279.536	1185.27	5393.21	25596.3	125146	626381	-1.5664	82.3556	46.0166	383.02	516.832	2342.53	4748.67	386.252	5386	83395.6	1.40932e+06	2.54593e+07	4.82412e+08	9.44792e+09
CHEMBL115823	CC(C)[C@H](NC/C=C/c1ccccc1)C(=O)N1CC(O)C[C@H]1C(=O)NC(CC(=O)O)C(=O)COc1ccccc1	IC50 (nM)p	'='	13	0.493356	1	Caspase-1	0.463519	B (single protein format)	0.577221	CHEMBL659499	Compound was evaluated for the inhibitory activity against caspase-1	Training	42	2.345	115.019	86.1285	553.019	857.408	3490.91	7643.83	145.27	2286.86	38552.8	702562	1.31056e+07	2.47798e+08	4.73049e+09	102.825	381.617	1613.85	7318.29	34597.3	168273	836161	-2.2803	112.556	59.2635	523.101	696.832	3238.17	6593.78	514.337	6963.88	103795	1.68179e+06	2.91214e+07	5.29736e+08	9.97858e+09
CHEMBL364282	O=C1C[C@H](NC(=O)[C@@H]2CCc3nc4cc(-c5ccccc5Cl)nc-4c(O)n32)C(O)O1	IC50 (nM)p	'='	14	0.493356	1	Caspase-1	0.463519	B (single protein format)	0.577221	CHEMBL880406	Inhibitory activity towards CASP1 using fluorogenic substrates following an incubation for over 30 min at 37 degree C	Training	34	1.822	104.55	95.0967	589.649	1130.28	4580.28	12062.7	126.57	1792.49	29230.4	533415	1.01042e+07	1.94753e+08	3.78969e+09	79.0735	319.483	1457.14	7244.13	38100.4	209357	1.19208e+06	-1.2807	102.376	71.079	543.217	896.669	3890.08	9312.35	411.691	6263.14	128393	3.4893e+06	1.144e+08	4.1384e+09	1.56849e+11
CHEMBL242509	O=C(CN1CC=CC[C@H](NC(=O)c2ccc3ccccc3c2)C1=O)N[C@H]1CC(=O)OC1O	IC50 (nM)p	'='	14	0.493356	1	Caspase-1	0.463519	B (single protein format)	0.577221	CHEMBL891324	Inhibition of ICE	Training	35	0.883	100.412	74.1702	500.791	795.552	3294.57	7474.52	125.04	1863.61	30174.9	531612	9.59908e+06	1.75642e+08	3.24299e+09	88.3545	334.838	1454.41	6784.61	33024.8	165452	846975	-1.5689	98.3661	57.0131	477.803	662.982	3011.49	6212.86	414.263	5442.49	79468.2	1.27605e+06	2.21063e+07	4.04586e+08	7.68332e+09
CHEMBL1221688	Cc1cc2ncn(CCNC(=O)C[C@H](C(=O)N[C@H](C=O)CC(=O)O)C(C)C)c2cc1C	IC50 (nM)p	'='	14.5	0.493356	1	Caspase-1	0.463519	B (single protein format)	0.577221	CHEMBL1227797	Inhibition of human ICE	Test	32	0.889	90.0196	74.5715	466.759	797.869	3197.74	7577.98	130.39	1898.69	30484.5	533766	9.63727e+06	1.76985e+08	3.28847e+09	76.0854	285.266	1231.41	5746.56	28149.7	142845	745618	-1.5684	88.3519	57.181	426.011	634.717	2693.59	5824.78	400.259	5626.98	87840.9	1.49151e+06	2.6952e+07	5.08989e+08	9.91297e+09
CHEMBL323322	CC(C)C(NC(=O)CNc1cccc2ccccc12)C(=O)N[C@H]1CC(=O)OC1O	IC50 (nM)p	'='	15	0.493356	1	Caspase-1	0.463519	B (single protein format)	0.577221	CHEMBL659315	Inhibition of Caspase-1 enzyme	Training	31	1.512	88.4943	70.6712	448.56	746.115	3028.82	7098.62	116.76	1629.09	25581.8	447541	8.11828e+06	1.49929e+08	2.79904e+09	74.4697	274.978	1168.36	5341.84	25523.2	125780	635068	-1.5913	86.3444	50.5091	417.167	588.009	2655.34	5565.32	374.242	5005.64	73797.7	1.18387e+06	2.03135e+07	3.66429e+08	6.84819e+09
CHEMBL242727	O=C(CN1CC=CC[C@H](NC(=O)c2cc(Cl)ccc2Cl)C1=O)N[C@H]1CC(=O)OC1O	IC50 (nM)p	'='	15	0.493356	1	Caspase-1	0.463519	B (single protein format)	0.577221	CHEMBL891324	Inhibition of ICE	Training	32	0.861	93.0891	73.166	478.567	786.384	3213.26	7406.04	125.04	1855.61	30174.9	531576	9.59906e+06	1.75642e+08	3.24299e+09	84.0829	344.752	1650.1	8638.05	47996.9	278499	1.6699e+06	-1.3231	90.3619	59.2313	442.623	661.357	2823.72	6119.95	437.126	7915	195196	6.06278e+06	2.13874e+08	8.01597e+09	3.08924e+11
CHEMBL1221647	Cc1ccc2c(c1)ncn2CCNC(=O)C[C@H](C(=O)N[C@H](C=O)CC(=O)O)C(C)C	IC50 (nM)p	'='	15.3	0.493356	1	Caspase-1	0.463519	B (single protein format)	0.577221	CHEMBL1227797	Inhibition of human ICE	Training	31	0.663	85.9605	66.0132	431.565	692.44	2831.44	6398.83	130.39	1894.69	30478.5	533738	9.6372e+06	1.76985e+08	3.28847e+09	73.7865	276.196	1183.84	5473.15	26539	133299	689023	-1.5469	84.3515	51.4524	398.808	568.324	2469.12	5185.23	388.248	5446.67	84827.1	1.43952e+06	2.60545e+07	4.93616e+08	9.65206e+09
CHEMBL4204225	CC(C)[C@H](NC(=O)c1ccc2ccccc2c1)C(=O)N1C2CCC(O)(CC2)C1C(=O)N[C@H]1CC(=O)OC1O	IC50 (nM)p	'='	15.85	0.493356	1	Caspase-1	0.463519	B (single protein format)	0.577221	CHEMBL4183465	Inhibition of human recombinant caspase-1 using AC-WEHD-AMC as substrate at Km after 20 mins by fluorescence assay	Test	42	1.887	129.373	120.807	735.81	1427.57	5725.82	15218.6	145.27	2300.86	38684.6	704751	1.31273e+07	2.47588e+08	4.7102e+09	92.3074	346.163	1476.73	6802.33	32771	162861	828663	-1.9058	126.504	96.5939	700.335	1254.51	5377.15	13861.4	490.315	6462.37	95378	1.54603e+06	2.68825e+07	4.90845e+08	9.25898e+09
CHEMBL322966	CC(C)[C@H](NC(=O)OCc1ccccc1)C(=O)N[C@@H](C)C(=O)NC(CC(=O)O)C(=O)COc1ccc2ccc(=O)oc2c1	IC50 (nM)p	'='	17	0.493356	1	Caspase-1	0.463519	B (single protein format)	0.577221	CHEMBL659500	Dissociation constant for inhibition of caspase-1	Training	45	2.485	125.147	101.656	611.991	982.748	3848.54	8486.79	190.34	2668.17	41790.3	718359	1.27575e+07	2.30451e+08	4.20924e+09	109.945	403.462	1707.82	7769.24	36818.5	179176	888894	-1.9915	122.465	73.1474	573.082	776.34	3430.84	6765.15	562.335	7775.96	118154	1.944e+06	3.40231e+07	6.22954e+08	1.17746e+10
CHEMBL4205336	CC(C)[C@H](NC(=O)c1ccc2ccccc2c1)C(=O)N1[C@H]2CC[C@](O)(CC2)[C@H]1C(=O)N[C@H]1CC(=O)OC1O	IC50 (nM)p	'='	17	0.493356	1	Caspase-1	0.463519	B (assay format)	0.640167	CHEMBL4186381	Inhibition of human recombinant caspase1 expressed in Escherichia coli using AC-WEHD-AMC as substrate after 20 mins by fluorescence assay	Training	42	1.887	129.373	120.807	735.81	1427.57	5725.82	15218.6	145.27	2300.86	38684.6	704751	1.31273e+07	2.47588e+08	4.7102e+09	92.3074	346.163	1476.73	6802.33	32771	162861	828663	-1.9058	126.504	96.5939	700.335	1254.51	5377.15	13861.4	490.315	6462.37	95378	1.54603e+06	2.68825e+07	4.90845e+08	9.25898e+09
CHEMBL1221643	Cc1[nH]c2ccccc2c1CCNC(=O)C[C@H](C(=O)N[C@H](C=O)CC(=O)O)C(C)C	IC50 (nM)p	'='	18	0.493356	1	Caspase-1	0.463519	B (single protein format)	0.577221	CHEMBL1227797	Inhibition of human ICE	Training	31	1.814	85.8921	74.263	437.868	775.247	3040.8	7531.62	128.36	1928.18	30910.1	538627	9.68649e+06	1.77463e+08	3.29302e+09	70.2962	255.184	1058.28	4716.58	21956.1	105434	519002	-1.6201	84.3607	50.9326	402.959	584.234	2573.07	5567.99	386.252	5412.07	84334.8	1.43264e+06	2.59558e+07	4.92155e+08	9.63001e+09
CHEMBL111938	CC(=O)N[C@@H](Cc1ccc(O)cc1)C(=O)N[C@H](C(=O)N[C@@H](C)C(=O)NC(CC(=O)O)C(=O)CCCCCc1ccccc1)C(C)C	IC50 (nM)p	'='	18.5	0.493356	1	Caspase-1	0.463519	B (single protein format)	0.577221	CHEMBL659499	Compound was evaluated for the inhibitory activity against caspase-1	Test	47	2.56	127.391	98.2968	600.85	908.905	3600.75	7478.7	191	2980.26	49517.4	884590	1.61926e+07	3.00661e+08	5.63944e+09	107.511	387.547	1600.79	7117.97	32980.9	156850	759674	-2.524	124.59	69.5831	564.051	734.638	3282.39	6292.98	592.386	8285.28	127553	2.12628e+06	3.76489e+07	6.95931e+08	1.32508e+10
CHEMBL242938	CC1=CC[C@H](NC(=O)c2ccc3ccccc3c2)C(=O)N(CC(=O)N[C@H]2CC(=O)OC2O)C1	IC50 (nM)p	'='	19	0.493356	1	Caspase-1	0.463519	B (single protein format)	0.577221	CHEMBL891324	Inhibition of ICE	Training	36	0.734	104.35	79.5549	527.516	848.139	3484.05	7897.5	125.04	1867.61	30180.9	531636	9.59913e+06	1.75642e+08	3.24299e+09	89.0028	333.192	1438.69	6688.67	32473.6	162307	829034	-1.5939	102.367	62.6628	500.787	708.953	3153.23	6539.68	426.273	5614.79	82253.4	1.32365e+06	2.29341e+07	4.18973e+08	7.93177e+09
CHEMBL242510	O=C(CN1CC=CC[C@H](NC(=O)c2cc3ccccc3s2)C1=O)N[C@H]1CC(=O)OC1O	IC50 (nM)p	'='	20	0.493356	1	Caspase-1	0.463519	B (single protein format)	0.577221	CHEMBL891324	Inhibition of ICE	Training	34	0.342	98.2158	70.1237	490.061	773.972	3251.78	7422.17	153.28	2260.36	36059.4	616915	1.08405e+07	1.93774e+08	3.50889e+09	86.0722	336.315	1511.74	7347.88	37620.5	200435	1.10388e+06	-1.4451	96.3635	58.0429	472.547	681.325	3033.85	6467.69	422.306	5898.76	91925.4	1.5658e+06	2.84429e+07	5.393e+08	1.0508e+10
CHEMBL23226	CC(C)[C@H](NC(=O)OCc1ccccc1)C(=O)NC(CC(=O)O)C(=O)CF	IC50 (nM)p	'='	20	0.493356	1	Caspase-1	0.463519	B (single protein format)	0.577221	CHEMBL659498	Compound was evaluated for its inhibitory activity against the Caspase-1 enzyme	Training	27	1.334	72.1693	54.2835	338.445	508.026	2024.32	4213	121.8	1832.11	30106.9	532276	9.65233e+06	1.77619e+08	3.30349e+09	63.8652	229.54	946.812	4195.31	19358.8	91677.4	442222	-1.416	70.3445	41.2823	319.274	435.28	1881.96	3741.17	359.201	5403.96	90781.5	1.66676e+06	3.27093e+07	6.73795e+08	1.43827e+10
CHEMBL2323966	CC(C)(C)[C@@H](NC(=O)c1ccc(N)c(Cl)c1)C(=O)N1CCC[C@H]1C(=O)N[C@H](/C=C/S(C)(=O)=O)CC(=O)O	IC50 (nM)p	'='	20	0.493356	1	Caspase-1	0.463519	B (single protein format)	0.577221	CHEMBL2327255	Inhibition of caspase-1 (unknown origin)	Test	38	1.452	115.438	126.473	694.199	1515.15	5795.28	16506.1	184.35	3255.43	62205	1.27685e+06	2.72555e+07	6.01415e+08	1.36708e+10	94.8956	381.319	1791.98	9209.04	50028	282509	1.64265e+06	-1.8229	112.471	103.141	627.003	1226.94	4756.77	12423.4	523.797	8854.15	185578	4.74684e+06	1.42368e+08	4.77051e+09	1.71376e+11
CHEMBL4215570	CC(C)n1cc(NC(=O)c2ccc(Nc3ccc4ccccc4c3)cc2)c(=O)n(CC(=O)N[C@H]2CC(=O)OC2O)c1=O	IC50 (nM)p	'='	21	0.493356	1	Caspase-1	0.463519	B (single protein format)	0.577221	CHEMBL4183465	Inhibition of human recombinant caspase-1 using AC-WEHD-AMC as substrate at Km after 20 mins by fluorescence assay	Training	46	2.726	135.373	122.197	719.54	1306.99	5097.45	12595.1	160.76	2274.06	35923.7	623550	1.11371e+07	2.01826e+08	3.69169e+09	115.478	434.302	1889.18	8844.01	43200.5	217105	1.11434e+06	-1.9009	132.422	84.7034	661.796	975.509	4307.26	9274.34	542.35	7113.92	103728	1.6603e+06	2.86017e+07	5.19562e+08	9.78503e+09
CHEMBL442714	O=C(CN1CC(CO)=CC[C@H](NC(=O)c2ccc3ccccc3c2)C1=O)N[C@H]1CC(=O)OC1O	IC50 (nM)p	'='	22	0.493356	1	Caspase-1	0.463519	B (single protein format)	0.577221	CHEMBL891324	Inhibition of ICE	Training	37	-0.303	106.67	74.5221	535.554	826.163	3507.15	7791.53	145.27	2278.86	38520.8	700771	1.30291e+07	2.45201e+08	4.65361e+09	91.6036	341.931	1472.41	6834.67	33172.7	165916	848562	-1.8424	104.49	62.3321	512.072	718.574	3222.25	6654.52	442.273	5944.72	89864	1.50383e+06	2.7179e+07	5.17783e+08	1.02046e+10
CHEMBL285638	CC(=O)N[C@@H](CC(=O)O)C(=O)N[C@@H](CCC(=O)O)C(=O)N[C@H](C(=O)N[C@H](CC=O)CC(=O)O)C(C)C	IC50 (nM)p	'='	22.3	0.493356	1	Caspase-1	0.463519	B (cell-based format)	0.315789	CHEMBL699293	Amidolytic activity of THP.1 cell lysate against IL-1 beta converting enzyme using C1-Asp-AMC as a substrate	Training	35	-2.418	94.1771	52.4917	423.746	533.259	2405.3	4457.66	245.37	3940.28	68007.4	1.23158e+06	2.27807e+07	4.27093e+08	8.09134e+09	74.606	261.662	1045.4	4468.87	19778.2	89291.1	408283	-2.1255	92.6488	61.4417	420.255	615.206	2479.55	5151.42	484.245	7562.2	129795	2.37906e+06	4.55155e+07	8.9495e+08	1.79112e+10
CHEMBL4212402	CC(C)n1cc(NC(=O)c2ccc(Nc3ccc4ccccc4c3)cc2)c(=O)n(C2(C(=O)N[C@H]3CC(=O)OC3O)CC2)c1=O	IC50 (nM)p	'='	23	0.493356	1	Caspase-1	0.463519	B (cell-based format)	0.315789	CHEMBL4183472	Inhibition of caspase-1 in human THP1 cells assessed as decrease in LPS-induced IL-1beta secretion after overnight incubation by sandwich immunoassay	Test	49	3.534	149.345	157.793	884.18	1899.68	7443.09	21508.9	160.76	2288.06	35963.5	623773	1.11383e+07	2.01836e+08	3.69182e+09	118.294	448.868	1960.26	9219.25	45241.4	228411	1.17763e+06	-1.9106	146.419	115.264	826.506	1540	6665.6	18098.6	566.372	7328.29	105852	1.68306e+06	2.88565e+07	5.22409e+08	9.81483e+09
CHEMBL1221598	CC(C)[C@H](CC(=O)NCCc1c[nH]c2ccccc12)C(=O)N[C@H](C=O)CC(=O)O	IC50 (nM)p	'='	23.1	0.493356	1	Caspase-1	0.463519	B (single protein format)	0.577221	CHEMBL1227797	Inhibition of human ICE	Training	30	1.499	81.7895	65.4613	403.549	674.337	2680.5	6323.26	128.36	1924.18	30880.4	538287	9.68302e+06	1.77428e+08	3.29268e+09	69.3484	250.995	1039.26	4629.24	21546.8	103466	509236	-1.6085	80.3623	45.3863	376.163	519.907	2328.51	4825.53	374.242	5235.75	81456	1.38367e+06	2.51138e+07	4.77691e+08	9.38265e+09
CHEMBL1221689	Cc1nc2ccccc2n1CCNC(=O)C[C@H](C(=O)N[C@H](C=O)CC(=O)O)C(C)C	IC50 (nM)p	'='	23.8	0.493356	1	Caspase-1	0.463519	B (single protein format)	0.577221	CHEMBL1227797	Inhibition of human ICE	Training	31	0.704	85.9824	64.6862	430.189	691.932	2882.19	6673.89	130.39	1894.69	30502.8	533984	9.63947e+06	1.77004e+08	3.28864e+09	72.825	272.662	1164.43	5360.18	25877.8	129529	668309	-1.5192	84.3531	51.4208	402.905	586.106	2570.37	5570.32	388.248	5448.02	84848.1	1.43953e+06	2.60469e+07	4.9337e+08	9.64644e+09
CHEMBL165535	C[C@H](NC(=O)[C@H](CCC(=O)O)NC(=O)OCc1ccccc1)C(=O)NC(CC(=O)O)C(=O)CNS(=O)(=O)CCc1ccccc1	IC50 (nM)p	'='	25.3	0.493356	1	Caspase-1	0.463519	B (single protein format)	0.577221	CHEMBL659312	Inhibitory activity against caspase-1	Training	46	0.347	124.996	89.0338	587.33	878.889	3547.56	7410.64	242.75	3789.43	64587.9	1.17389e+06	2.18505e+07	4.12401e+08	7.8607e+09	112.08	409.233	1726.87	7871.49	37497.5	183771	919161	-2.4233	122.551	75.8747	578.549	835.13	3591.75	7505.14	612.395	9128.34	151349	2.74444e+06	5.33204e+07	1.08973e+09	2.3106e+10
CHEMBL1223112	COC(=O)C[C@H]1CCC[C@H]2CC(=O)N(OCC(=O)[C@H](CC(=O)O)NC(=O)[C@H](C)NC(=O)[C@@H](NC(=O)OCc3ccccc3)C(C)C)[C@H]21	IC50 (nM)p	'='	26	0.493356	1	Caspase-1	0.463519	B (single protein format)	0.577221	CHEMBL1227461	Inhibition of ICE	Test	49	1.001	137.232	99.9288	673.185	1037.35	4308.42	9491.08	206.74	2941.29	46569.8	802967	1.4234e+07	2.56013e+08	4.64999e+09	105.05	378.452	1532.83	6669.01	30204.9	140474	665814	-2.2495	134.535	84.1747	648.587	951.768	4141.23	8961.56	616.363	8675.37	134957	2.27412e+06	4.06361e+07	7.56337e+08	1.44705e+10
CHEMBL2324340	CC[C@H](C)[C@H](NC(=O)[C@H](CCC(N)=O)NC(=O)[C@H](Cc1c[nH]c2ccccc12)NC(=O)OCc1ccccc1)C(=O)N[C@H](/C=C/S(C)(=O)=O)CC(=O)O	IC50 (nM)p	'='	26	0.493356	1	Caspase-1	0.463519	B (single protein format)	0.577221	CHEMBL2327255	Inhibition of caspase-1 (unknown origin)	Training	55	1.265	154.231	119.073	759.521	1240.95	4954.8	11317.4	264.33	4184.68	74773.8	1.47278e+06	3.05354e+07	6.5899e+08	1.47242e+10	133.572	496.323	2134.93	9981.97	49115.3	250434	1.31278e+06	-2.8567	150.587	96.8896	733.9	1096.25	4704.39	10128.2	708.484	10292.7	167344	2.98941e+06	5.7411e+07	1.16289e+09	2.44943e+10
CHEMBL1221690	CC(C)[C@H](CC(=O)NCCn1c(-c2cccnc2)nc2ccccc21)C(=O)N[C@H](C=O)CC(=O)O	IC50 (nM)p	'='	26.5	0.493356	1	Caspase-1	0.463519	B (single protein format)	0.577221	CHEMBL1227797	Inhibition of human ICE	Training	37	1.166	102.253	75.3803	512.568	823.642	3482.35	8122.45	143.28	1993.77	31121.5	538341	9.67034e+06	1.77227e+08	3.29027e+09	91.3272	347.282	1500.38	6960.52	33770.1	169411	873634	-1.7208	100.381	56.7051	480.326	675.553	3095.58	6626.11	450.298	6099	91614.4	1.50676e+06	2.66406e+07	4.96995e+08	9.63063e+09
CHEMBL396535	O=C(CN1CC=CC[C@H](NC(=O)c2nccc3ccccc23)C1=O)N[C@H]1CC(=O)OC1O	IC50 (nM)p	'='	27	0.493356	1	Caspase-1	0.463519	B (single protein format)	0.577221	CHEMBL891324	Inhibition of ICE	Training	35	-0.28	100.226	64.8255	495.132	738.583	3251.59	7214.13	137.93	1946.69	30807	536115	9.63187e+06	1.75883e+08	3.24479e+09	86.8257	330.105	1429.73	6622.33	31928.3	158197	800098	-1.5278	98.3867	57.833	483.603	693.501	3143.94	6755.55	416.259	5496.45	80511.5	1.29366e+06	2.23842e+07	4.08806e+08	7.746e+09
CHEMBL4216115	CC(C)n1cc(NC(=O)c2ccc(Nc3cnc4ccccc4n3)cc2)c(=O)n(C2(C(=O)N[C@H]3CC(=O)OC3O)CC2)c1=O	IC50 (nM)p	'='	27	0.493356	1	Caspase-1	0.463519	B (cell-based format)	0.315789	CHEMBL4183472	Inhibition of caspase-1 in human THP1 cells assessed as decrease in LPS-induced IL-1beta secretion after overnight incubation by sandwich immunoassay	Test	49	1.286	149.217	138.06	864.163	1723.52	7090.42	19764	186.54	2454.21	37247.1	633145	1.12087e+07	2.02369e+08	3.69592e+09	119.716	466.919	2092.57	10116.5	51200.4	267620	1.43403e+06	-1.8119	146.439	116.433	828.156	1550.46	6687.49	18192.3	570.364	7416.18	107346	1.70624e+06	2.92012e+07	5.27427e+08	9.88699e+09
CHEMBL242726	O=C(CN1CC=CC[C@H](NC(=O)c2cccc(Cl)c2)C1=O)N[C@H]1CC(=O)OC1O	IC50 (nM)p	'='	29	0.493356	1	Caspase-1	0.463519	B (single protein format)	0.577221	CHEMBL891324	Inhibition of ICE	Training	31	0.239	88.5836	61.8387	435.564	651.831	2748	5866.22	125.04	1851.61	30168.9	531548	9.59899e+06	1.75642e+08	3.24299e+09	78.8038	309.773	1410.27	6986.68	36643.1	200653	1.13768e+06	-1.3841	86.3596	52.557	414.29	585.151	2569.57	5327.07	401.673	6434.33	134721	3.64055e+06	1.17669e+08	4.20699e+09	1.58286e+11
CHEMBL212345	O=C1C[C@H](NC(=O)C2(C(=O)NNC(=O)c3ccc4ccccc4c3)Cc3ccccc3C2)C(O)O1	IC50 (nM)p	'='	30	0.493356	1	Caspase-1	0.463519	B (single protein format)	0.577221	CHEMBL865479	Inhibition of ICE	Training	39	2.407	116.603	110.683	658.805	1327.85	5287.93	14612.8	133.83	2020.83	31975.9	554534	9.89097e+06	1.79401e+08	3.29202e+09	95.828	365.608	1590.9	7463.26	36599.7	184970	956075	-1.6801	114.39	81.6948	632.116	1142.16	5078.97	13643.9	450.295	5812.41	83704.9	1.32853e+06	2.27908e+07	4.13808e+08	7.81004e+09
CHEMBL370347	O=C(CN1CCCN(C(=O)c2ccccc2)C[C@H](NC(=O)c2nccc3ccccc23)C1=O)N[C@H]1CC(=O)OC1O	IC50 (nM)p	'='	30	0.493356	1	Caspase-1	0.463519	B (single protein format)	0.577221	CHEMBL880413	Inhibition of caspase-1 using fluorogenic substrate and BMG Fluostar plate reader for 30 min at 37 degree C	Training	45	1.501	128.845	97.2453	649.59	1060.04	4376.71	10171.1	158.24	2269.57	35937.5	623801	1.11373e+07	2.01767e+08	3.68995e+09	111.373	417.658	1794.15	8268.15	39747.6	196738	995713	-1.8846	126.451	73.7753	622.88	890.375	4055.75	8654.69	530.34	6924.9	100243	1.59335e+06	2.73278e+07	4.9583e+08	9.35173e+09
CHEMBL387453	O=C(CN1CCSC[C@H](NC(=O)c2ccc3ccccc3c2)C1=O)N[C@H]1CC(=O)OC1O	IC50 (nM)p	'='	30	0.493356	1	Caspase-1	0.463519	B (single protein format)	0.577221	CHEMBL910313	Inhibition of ICE	Test	35	1.37	100.373	78.2647	503.764	828.497	3347.97	7753.36	150.34	2183.65	34375.2	586027	1.03085e+07	1.84936e+08	3.36534e+09	91.487	359.625	1631.88	7996.6	41123.1	218949	1.19792e+06	-1.5388	98.3695	57.2343	477.929	664.601	3013.57	6225.93	434.317	6125.31	97529.4	1.71388e+06	3.23223e+07	6.38635e+08	1.29979e+10
CHEMBL370157	O=C1C[C@H](NC(=O)[C@@H]2COC[C@@H]3C/C=C\C[C@H](NC(=O)c4ccccc4Cl)C(=O)N32)C(O)O1	IC50 (nM)p	'='	33	0.493356	1	Caspase-1	0.463519	B (single protein format)	0.577221	CHEMBL860329	Inhibitory activity against Caspase 1	Training	36	0.685	104.632	75.6671	533.241	855.149	3629.09	8402.56	134.27	1910.21	30439.3	533008	9.60693e+06	1.75688e+08	3.24328e+09	86.7038	336.57	1506.66	7350.91	38074.1	206640	1.1658e+06	-1.5845	102.421	64.113	517.038	787.898	3498.45	7880.52	453.704	7037.64	142307	3.74094e+06	1.19028e+08	4.22509e+09	1.58501e+11
CHEMBL322631	CC(C)CC(NC(=O)CNc1cccc2ccccc12)C(=O)N[C@H]1CC(=O)OC1O	IC50 (nM)p	'='	33	0.493356	1	Caspase-1	0.463519	B (single protein format)	0.577221	CHEMBL659315	Inhibition of Caspase-1 enzyme	Training	32	1.87	90.5457	74.0827	455.711	753.831	3015.87	6961.77	116.76	1631.09	25581.8	447543	8.11823e+06	1.49929e+08	2.79904e+09	75.9033	279.052	1179.56	5369.13	25552.7	125516	632146	-1.6463	88.3477	49.9999	418.601	564.794	2586.81	5227.23	386.252	5143.88	75373.7	1.20205e+06	2.05295e+07	3.69113e+08	6.88352e+09
CHEMBL1221646	CC(C)[C@H](CC(=O)NCCn1cnc2ccccc21)C(=O)N[C@H](C=O)CC(=O)O	IC50 (nM)p	'='	33.7	0.493356	1	Caspase-1	0.463519	B (single protein format)	0.577221	CHEMBL1227797	Inhibition of human ICE	Training	30	0.437	81.9112	57.0437	398.912	605.361	2562.37	5639.89	130.39	1890.69	30472.5	533714	9.63715e+06	1.76984e+08	3.28847e+09	71.4876	267.143	1135.87	5197.32	24939.3	124096	636567	-1.525	80.3513	45.8086	375.83	522.123	2326.72	4840.26	376.238	5274.37	82041.9	1.39191e+06	2.52265e+07	4.7922e+08	9.40338e+09
CHEMBL115328	O=C[C@H](CC(=O)O)NC(=O)C1CCC2CCC(NC(=O)OCc3ccccc3)C(=O)N21	IC50 (nM)p	'='	36	0.493356	1	Caspase-1	0.463519	B (single protein format)	0.577221	CHEMBL659500	Dissociation constant for inhibition of caspase-1	Test	33	0.771	91.7491	65.2419	444.208	684.037	2848.58	6359.14	142.11	2146.99	35186.7	618662	1.11295e+07	2.02919e+08	3.73695e+09	74.6922	272.459	1119.68	4934.74	22638.1	106620	511774	-1.5386	90.3512	51.8714	434.363	610.025	2770.79	5905.5	406.241	5620.82	87041.2	1.48181e+06	2.70758e+07	5.19343e+08	1.02831e+10
CHEMBL419508	O=C1C[C@H](NC(=O)[C@@H]2CCC[C@@H]3CCC[C@H](NC(=O)OCc4ccccc4)C(=O)N32)C(O)O1	IC50 (nM)p	'='	36	0.493356	1	Caspase-1	0.463519	B (single protein format)	0.577221	CHEMBL699294	Inhibitory activity against IL-1 beta converting enzyme	Training	36	1.101	102.349	72.3979	499.059	760.959	3189.65	7028.76	134.27	1908.21	30447.2	533530	9.61867e+06	1.75926e+08	3.248e+09	76.7184	276.382	1122.41	4906.88	22389.7	105122	503855	-1.6223	100.344	56.4739	487.611	677.942	3132.86	6623.6	430.262	5687.22	83127.3	1.33021e+06	2.29068e+07	4.16466e+08	7.86138e+09
CHEMBL1221599	CC(C)[C@H](CC(=O)NCCc1c[nH]c2ccc(F)cc12)C(=O)N[C@H](C=O)CC(=O)O	IC50 (nM)p	'='	37	0.493356	1	Caspase-1	0.463519	B (single protein format)	0.577221	CHEMBL1227797	Inhibition of human ICE	Training	31	1.66	85.7955	74.0191	435.146	758.346	2940.52	7064.21	128.36	1928.18	30886.4	538311	9.68307e+06	1.77428e+08	3.29268e+09	71.0168	256.653	1068.4	4794.47	22487.1	108759	538739	-1.5525	84.3819	51.9745	399.618	573.77	2479.44	5234.32	393.24	5680.68	92346.2	1.64825e+06	3.1447e+07	6.27495e+08	1.28978e+10
CHEMBL114830	CC(C)[C@H](NC(=O)c1ccc2ccccc2c1)C(=O)N1CCC[C@H]1C(=O)NC(C=O)CC(=O)NS(C)(=O)=O	IC50 (nM)p	'='	38	0.493356	1	Caspase-1	0.463519	B (single protein format)	0.577221	CHEMBL659500	Dissociation constant for inhibition of caspase-1	Training	40	1.805	117.046	108.689	629.942	1173.12	4495.99	11201.4	167.2	2560.08	41907.1	735374	1.31908e+07	2.39541e+08	4.38692e+09	97.4961	368.291	1609.12	7633.95	38084.2	196587	1.04056e+06	-1.6841	114.387	86.5473	598.238	1010.35	4147.83	9751.9	512.366	7549.79	126424	2.34393e+06	4.67784e+07	9.8242e+08	2.13779e+10
CHEMBL372509	COc1ccccc1C(=O)N1CCCN(CC(=O)N[C@H]2CC(=O)OC2O)C(=O)[C@@H](NC(=O)c2ccc3ccccc3c2)C1	IC50 (nM)p	'='	38	0.493356	1	Caspase-1	0.463519	B (single protein format)	0.577221	CHEMBL880413	Inhibition of caspase-1 using fluorogenic substrate and BMG Fluostar plate reader for 30 min at 37 degree C	Test	47	2.579	134.925	111.823	692.355	1196.12	4741.57	11356.7	154.58	2235.09	35563.4	620706	1.11123e+07	2.01571e+08	3.6884e+09	117.915	441.432	1902.32	8820.51	42754.2	213731	1.09397e+06	-2.0245	132.467	78.8048	655.614	941.414	4243.43	9017.3	556.354	7341.29	107920	1.74501e+06	3.04029e+07	5.58619e+08	1.06337e+10
CHEMBL4211859	Cc1cc(Nc2ccc3ccccc3c2)ccc1C(=O)Nc1cn(C(C)C)c(=O)n(C2(C(=O)N[C@H]3CC(=O)OC3O)CC2)c1=O	IC50 (nM)p	'='	38	0.493356	1	Caspase-1	0.463519	B (cell-based format)	0.315789	CHEMBL4183472	Inhibition of caspase-1 in human THP1 cells assessed as decrease in LPS-induced IL-1beta secretion after overnight incubation by sandwich immunoassay	Training	50	3.76	153.404	166.351	919.451	2003.31	7811.27	22715.3	160.76	2292.06	35969.5	623801	1.11384e+07	2.01836e+08	3.69182e+09	120.593	457.938	2007.83	9492.57	46851	237960	1.23448e+06	-1.9317	150.421	121.094	854	1608.77	6911.19	18844.8	578.382	7508.6	108866	1.73511e+06	2.97574e+07	5.37897e+08	1.00788e+10
CHEMBL4208166	Cc1cnc(Nc2ccc(C(=O)Nc3cn(C)c(=O)n(C(C)C(=O)N[C@H]4CC(=O)OC4O)c3=O)cc2)cn1	IC50 (nM)p	'='	39.81	0.493356	1	Caspase-1	0.463519	B (single protein format)	0.577221	CHEMBL4183465	Inhibition of human recombinant caspase-1 using AC-WEHD-AMC as substrate at Km after 20 mins by fluorescence assay	Training	41	-0.15	120.49	93.494	625.26	1043.86	4261.8	9979.29	186.54	2426.21	37176.9	632627	1.12053e+07	2.02343e+08	3.69568e+09	99.6435	381.302	1670.66	7826.83	38107.7	190328	968381	-1.675	118.433	81.0895	598.593	926.232	3951.53	8801.47	498.3	6767.02	101892	1.67104e+06	2.9223e+07	5.34684e+08	1.00879e+10
CHEMBL212870	O=C1C[C@H](NC(=O)C2(C(=O)NNC(=O)c3cccc4ccccc34)Cc3ccccc3C2)C(O)O1	IC50 (nM)p	'='	40	0.493356	1	Caspase-1	0.463519	B (single protein format)	0.577221	CHEMBL865479	Inhibition of ICE	Training	39	2.407	116.613	110.272	661.45	1343.71	5388.19	15074.2	133.83	2020.83	31975.9	554538	9.89099e+06	1.79401e+08	3.29202e+09	95.828	365.625	1590.5	7460.56	36608.8	185333	960904	-1.6788	114.393	81.9427	636.791	1166.29	5193.83	14116.1	450.295	5820.42	83933.6	1.33302e+06	2.28664e+07	4.14986e+08	7.82765e+09
CHEMBL212981	O=C1C[C@H](NC(=O)C2(C(=O)NNC(=O)c3cccc4ccccc34)CCCC2)C(O)O1	IC50 (nM)p	'='	40	0.493356	1	Caspase-1	0.463519	B (single protein format)	0.577221	CHEMBL865479	Inhibition of ICE	Test	34	1.915	100.463	94.1397	569.904	1186.17	4772.17	13700.7	133.83	2004.83	31963.9	554450	9.89085e+06	1.794e+08	3.29201e+09	77.7164	291.888	1245.61	5768.18	28056.7	141236	729793	-1.5182	98.3807	71.2194	549.128	1033.56	4539.05	12541.2	402.252	5339.59	78941.1	1.27949e+06	2.22767e+07	4.0834e+08	7.7513e+09
CHEMBL1221644	Cc1c(CCNC(=O)C[C@H](C(=O)N[C@H](C=O)CC(=O)O)C(C)C)c2ccccc2n1C	IC50 (nM)p	'='	42.5	0.493356	1	Caspase-1	0.463519	B (single protein format)	0.577221	CHEMBL1227797	Inhibition of human ICE	Training	32	2.377	90.0587	86.2567	481.997	936.76	3620.71	9698.83	117.5	1815.62	29852.4	529245	9.60417e+06	1.76741e+08	3.28666e+09	72.7628	266.911	1112.86	4981.34	23274.9	112147	553834	-1.6063	88.3483	56.8507	433.705	670.691	2896.91	6658.99	398.263	5602.4	87728.9	1.49457e+06	2.70764e+07	5.12145e+08	9.98203e+09
CHEMBL101835	CC(C)C[C@H](NC(=O)[C@H](Cc1ccccc1)NC(=O)OCc1ccccc1)C(=O)N[C@H]1CC(=O)OC1O	IC50 (nM)p	'='	43	0.493356	1	Caspase-1	0.463519	B (single protein format)	0.577221	CHEMBL659314	Inhibitory concentration of compound required against Caspase-1 compared to acylated dipeptides	Training	39	2.498	107.141	82.4899	510.753	767.004	3070.3	6329.64	143.06	1981.07	30948	537456	9.65499e+06	1.76365e+08	3.25474e+09	91.4513	332.681	1378.48	6118.13	28246.8	133844	646352	-1.9766	104.374	54.3388	474.689	588.627	2765.03	5141.75	478.305	6421.16	94315	1.50302e+06	2.56227e+07	4.59879e+08	8.56584e+09
CHEMBL196571	O=C(CN1CCCN(C(=O)N2CCOCC2)C[C@H](NC(=O)c2ccc3ccccc3c2)C1=O)N[C@H]1CC(=O)OC1O	IC50 (nM)p	'='	44	0.493356	1	Caspase-1	0.463519	B (single protein format)	0.577221	CHEMBL880413	Inhibition of caspase-1 using fluorogenic substrate and BMG Fluostar plate reader for 30 min at 37 degree C	Training	45	1.425	128.499	97.6348	644.733	1051.71	4290.31	9874.97	157.82	2232.59	35593.6	620809	1.11142e+07	2.0161e+08	3.6892e+09	106.349	389.72	1642.66	7453.99	35399.5	173596	872640	-2.0262	126.459	71.7699	615.983	849.629	3904.54	8017.98	534.328	7013.33	101838	1.62055e+06	2.77815e+07	5.03313e+08	9.47422e+09
CHEMBL1221645	CC(C)[C@H](CC(=O)NCCn1ccc2ccccc21)C(=O)N[C@H](C=O)CC(=O)O	IC50 (nM)p	'='	45.3	0.493356	1	Caspase-1	0.463519	B (single protein format)	0.577221	CHEMBL1227797	Inhibition of human ICE	Test	30	1.84	81.9728	68.7903	409.673	706.304	2771.21	6676.23	117.5	1807.62	29840.4	529172	9.60395e+06	1.7674e+08	3.28666e+09	69.2827	251.365	1036.62	4583.48	21130.2	100319	487409	-1.5649	80.3464	45.178	374.796	515.423	2310.36	4768.76	374.242	5228.43	81227.3	1.37878e+06	2.50241e+07	4.76177e+08	9.35832e+09
CHEMBL324470	CCCCC(C(=O)N[C@@H](CC(=O)O)C(=O)COc1ccccc1)n1cncc(NC(=O)c2cccc3ccccc23)c1=O	IC50 (nM)p	'='	46	0.493356	1	Caspase-1	0.463519	B (single protein format)	0.577221	CHEMBL659499	Compound was evaluated for the inhibitory activity against caspase-1	Training	46	3.567	127.391	103.154	636.681	1073.51	4328.97	10328.3	156.69	2268.67	35893.5	624175	1.11798e+07	2.03524e+08	3.74612e+09	117.54	442.162	1908.6	8871.29	43091	215690	1.10443e+06	-1.9676	124.451	68.3832	599.268	833.419	3873.59	8206.37	552.365	7350.41	108032	1.73296e+06	2.98202e+07	5.40629e+08	1.01684e+10
CHEMBL4213802	CC(C(=O)N[C@H]1CC(=O)OC1O)n1c(=O)c(NC(=O)c2ccc(Nc3cnc4ccccc4n3)cc2)cn(C)c1=O	IC50 (nM)p	'='	48	0.493356	1	Caspase-1	0.463519	B (cell-based format)	0.315789	CHEMBL4183472	Inhibition of caspase-1 in human THP1 cells assessed as decrease in LPS-induced IL-1beta secretion after overnight incubation by sandwich immunoassay	Training	45	0.329	132.856	100.936	687.887	1127	4683.42	10847.1	186.54	2438.21	37202.3	632909	1.12075e+07	2.02361e+08	3.69584e+09	115.7	450.965	2024.82	9791.79	49553	258932	1.38701e+06	-1.7538	130.437	86.7219	662.959	1014.54	4415.91	9807.74	534.332	7071.56	103964	1.67381e+06	2.89216e+07	5.25766e+08	9.89494e+09
CHEMBL209626	O=C1C[C@H](NC(=O)C2(C(=O)NNC(=O)c3cccc4ccccc34)CCCCC2)C(O)O1	IC50 (nM)p	'='	50	0.493356	1	Caspase-1	0.463519	B (single protein format)	0.577221	CHEMBL865479	Inhibition of ICE	Training	35	2.273	102.591	96.3335	577.458	1187.84	4776.92	13610.2	133.83	2006.83	31963.9	554456	9.89084e+06	1.794e+08	3.29201e+09	79.15	295.943	1257.16	5803.06	28154.7	141485	730263	-1.5712	100.383	70.9009	555.161	1021.96	4548.58	12405.4	414.263	5485.85	80745.8	1.30204e+06	2.25616e+07	4.11978e+08	7.79819e+09
CHEMBL328412	CC(=O)N[C@@H](C(=O)O)C(=O)N[C@@H](CCC(=O)O)C(=O)N[C@H](C(=O)N[C@H]1CC(=O)OC1O)C(C)C	IC50 (nM)p	'='	50	0.493356	1	Caspase-1	0.463519	B (single protein format)	0.577221	CHEMBL659314	Inhibitory concentration of compound required against Caspase-1 compared to acylated dipeptides	Test	34	-3.292	96.6514	50.353	453.786	571.726	2698.79	5092.28	237.53	3693.49	63267.9	1.14642e+06	2.12702e+07	4.00109e+08	7.60262e+09	70.8978	249.894	1009.67	4373.8	19656.9	90299.9	420888	-1.9758	94.6319	68.4738	456.463	732.715	2913.01	6541.85	460.224	7051.59	118891	2.1415e+06	4.02656e+07	7.78045e+08	1.52987e+10
CHEMBL200500	O=C1C[C@H](NC(=O)[C@@H]2COC[C@@H]3C/C=C\C[C@H](NC(=O)c4ccccc4C(F)(F)F)C(=O)N32)C(O)O1	IC50 (nM)p	'='	50	0.493356	1	Caspase-1	0.463519	B (single protein format)	0.577221	CHEMBL860329	Inhibitory activity against Caspase 1	Training	39	0.988	116.393	104.704	660.627	1291.55	5303.59	14504.7	134.27	1922.21	30463.3	533116	9.60726e+06	1.75689e+08	3.24328e+09	87.8693	327.636	1398.8	6400.93	30541	150010	753285	-1.5835	114.445	88.7027	625.585	1127.25	4740.59	12092.6	487.257	6994.05	113659	2.03544e+06	3.9047e+07	7.84503e+08	1.62553e+10
CHEMBL213952	O=C1C[C@H](NC(=O)C2(C(=O)NNC(=O)c3cccc4ccccc34)CCC2)C(O)O1	IC50 (nM)p	'='	50	0.493356	1	Caspase-1	0.463519	B (single protein format)	0.577221	CHEMBL865479	Inhibition of ICE	Training	33	1.557	98.3347	91.9458	570.35	1193.66	4847.37	14026.2	133.83	2002.83	31963.9	554452	9.89086e+06	1.794e+08	3.29201e+09	76.2828	287.833	1234.06	5741.29	28011	141280	730894	-1.4651	96.378	71.5382	551.096	1044.64	4617.41	12818.9	390.241	5193.34	77136.4	1.25695e+06	2.19922e+07	4.04714e+08	7.70473e+09
CHEMBL430648	CC(=O)N[C@@H](CC(=O)O)C(=O)N[C@@H](CCC(=O)O)C(=O)N[C@H](C(=O)N[C@H]1CC(=O)OC1O)C(C)C	IC50 (nM)p	'='	50	0.493356	1	Caspase-1	0.463519	B (single protein format)	0.577221	CHEMBL659316	Inhibitory concentration of compound required against Caspase-1 enzyme compared to acylated dipeptides	Training	35	-2.896	98.4954	55.107	458.466	597.529	2707.15	5213.03	237.53	3695.49	63267.9	1.14643e+06	2.127e+07	4.00103e+08	7.60245e+09	72.3314	253.797	1018.67	4381.05	19528.2	88875.1	409949	-2.0424	96.6336	67.3939	456.426	701.77	2820.57	6112.43	472.234	7189.83	120467	2.15975e+06	4.04861e+07	7.80919e+08	1.53407e+10
CHEMBL4203378	CC(C)n1cc(NC(=O)c2ccc(Nc3cnc4ccccc4n3)cc2)c(=O)n(C(C)C(=O)N[C@H]2CC(=O)OC2O)c1=O	IC50 (nM)p	'='	50	0.493356	1	Caspase-1	0.463519	B (cell-based format)	0.315789	CHEMBL4183472	Inhibition of caspase-1 in human THP1 cells assessed as decrease in LPS-induced IL-1beta secretion after overnight incubation by sandwich immunoassay	Test	47	1.112	139.194	112.694	733.432	1252.25	5117.24	12202	186.54	2444.21	37218.1	632978	1.12078e+07	2.02363e+08	3.69585e+09	118.033	456.773	2039.88	9822.62	49541.7	258203	1.38043e+06	-1.8275	136.44	91.9304	695.97	1077.37	4669.72	10464.1	558.353	7387.47	108392	1.7385e+06	2.98925e+07	5.40614e+08	1.01253e+10
CHEMBL429646	COc1cccc(C(=O)N[C@H]2CC=CCN(CC(=O)N[C@H]3CC(=O)OC3O)C2=O)c1	IC50 (nM)p	'='	53	0.493356	1	Caspase-1	0.463519	B (single protein format)	0.577221	CHEMBL891324	Inhibition of ICE	Training	32	-0.468	89.951	56.1821	430.598	607.594	2647.16	5457.85	134.27	1896.21	30420.8	532928	9.60672e+06	1.75685e+08	3.24324e+09	78.5383	293.836	1253.92	5724.06	27192.4	132672	660114	-1.5449	88.3935	51.6607	424.348	589.676	2627.57	5405.08	394.23	5424	82967.8	1.38738e+06	2.47973e+07	4.63868e+08	8.93639e+09
CHEMBL4203893	CC(C)n1cc(NC(=O)c2ccc(Nc3cnc4ccccc4n3)cc2)c(=O)n(CC(=O)N[C@H]2CC(=O)OC2O)c1=O	IC50 (nM)p	'='	53	0.493356	1	Caspase-1	0.463519	B (cell-based format)	0.315789	CHEMBL4183472	Inhibition of caspase-1 in human THP1 cells assessed as decrease in LPS-induced IL-1beta secretion after overnight incubation by sandwich immunoassay	Training	46	0.478	135.245	102.463	699.523	1130.83	4744.78	10850.2	186.54	2440.21	37207.2	632922	1.12075e+07	2.02359e+08	3.69579e+09	116.9	452.353	2021.5	9741.21	49159.5	256314	1.37073e+06	-1.8021	132.442	85.8727	663.446	985.973	4329.15	9368.08	546.342	7201.81	105223	1.68347e+06	2.89464e+07	5.24579e+08	9.85719e+09
CHEMBL198178	O=C1C[C@H](NC(=O)[C@@H]2CCc3nc4cc(-c5cccc(Cl)c5)nc-4c(O)n32)C(O)O1	IC50 (nM)p	'='	55	0.493356	1	Caspase-1	0.463519	B (single protein format)	0.577221	CHEMBL880406	Inhibitory activity towards CASP1 using fluorogenic substrates following an incubation for over 30 min at 37 degree C	Training	34	1.822	104.541	95.5079	587.181	1111.3	4471.81	11568.6	126.57	1792.49	29230.4	533411	1.01041e+07	1.94753e+08	3.78969e+09	79.0735	319.431	1457.83	7252.89	38149.9	209395	1.18916e+06	-1.2827	102.373	70.8022	538.448	872.873	3789.04	8922.3	411.691	6255.13	128164	3.48507e+06	1.14346e+08	4.13841e+09	1.5689e+11
CHEMBL3949842	c1ccc(CCN2CCN(c3cc(N4CCCC4)nc(N4CCCC4)n3)CC2)cc1	IC50 (nM)p	'='	56	0.493356	1	Caspase-1	0.463519	B (assay format)	0.640167	CHEMBL3864977	Inhibition of human recombinant N-terminal His-tagged DTT-activated caspase-1 expressed in Escherichia coli using Ac-WEHD-AMC as substrate preincubated for 30 mins followed by substrate addition by fluorescence assay	Test	34	7.163	94.484	105.998	508.005	1042.68	3733.2	9751.93	38.74	272.149	1492.35	10527.4	76431.4	578677	4.46881e+06	84.033	312.449	1338.58	6180.19	29918.6	149701	767634	-1.4487	92.108	35.7217	424.061	465.037	2491.06	4369.8	372.297	4203.93	48782.7	579558	7.02383e+06	8.655e+07	1.08129e+09
CHEMBL115252	O=C[C@H](CC(=O)O)NS(=O)(=O)c1ccccc1OCCc1cccc2ccccc12	IC50 (nM)p	'='	62	0.493356	1	Caspase-1	0.463519	B (single protein format)	0.577221	CHEMBL659500	Dissociation constant for inhibition of caspase-1	Training	32	3.911	90.1053	96.0635	491.317	1030.37	3815.17	10629.3	118.15	1963.55	34200.5	638053	1.21418e+07	2.33787e+08	4.53852e+09	85.8371	325.765	1434.73	6836.02	34153.3	176327	933493	-1.4639	88.305	57.7121	458.936	754.046	3373.57	8305.05	406.303	5849.82	95753	1.75615e+06	3.51759e+07	7.49511e+08	1.66414e+10
CHEMBL4211143	Cc1cc(Nc2ccc3ccccc3c2)ccc1C(=O)Nc1cn(C(C)C)c(=O)n(CC(=O)N[C@H]2CC(=O)OC2O)c1=O	IC50 (nM)p	'='	66	0.493356	1	Caspase-1	0.463519	B (cell-based format)	0.315789	CHEMBL4183472	Inhibition of caspase-1 in human THP1 cells assessed as decrease in LPS-induced IL-1beta secretion after overnight incubation by sandwich immunoassay	Training	47	2.952	139.432	130.755	754.811	1410.62	5465.64	13801.5	160.76	2278.06	35929.7	623578	1.11372e+07	2.01826e+08	3.69169e+09	117.777	443.372	1936.75	9117.33	44810.1	226654	1.17118e+06	-1.922	136.424	90.533	689.29	1044.28	4552.84	10020.5	554.361	7294.23	106742	1.71234e+06	2.95027e+07	5.35049e+08	1.0049e+10
CHEMBL425277	O=C(CN1CCSC[C@H](NC(=O)c2nccc3ccccc23)C1=O)N[C@H]1CC(=O)OC1O	IC50 (nM)p	'='	70	0.493356	1	Caspase-1	0.463519	B (single protein format)	0.577221	CHEMBL910313	Inhibition of ICE	Training	35	0.207	100.187	68.92	498.106	771.529	3304.98	7492.97	163.23	2266.73	35007.3	590530	1.03413e+07	1.85177e+08	3.36714e+09	89.9582	354.892	1607.2	7834.32	40026.6	211694	1.15104e+06	-1.4977	98.39	58.0542	483.729	695.121	3146.02	6768.64	436.313	6179.27	98572.6	1.7315e+06	3.26002e+07	6.42855e+08	1.30606e+10
CHEMBL166521	CC(C)[C@H](NC(=O)OCc1ccccc1)C(=O)N[C@@H](C)C(=O)NC(CC(=O)O)C(=O)CNS(=O)(=O)CCc1ccccc1	IC50 (nM)p	'='	72	0.493356	1	Caspase-1	0.463519	B (single protein format)	0.577221	CHEMBL659312	Inhibitory activity against caspase-1	Test	44	1.527	121.44	96.0008	594.668	950.258	3748.78	8201.06	205.45	3084.79	51111	914204	1.68042e+07	3.13551e+08	5.91028e+09	106.826	391.01	1655.35	7564.36	36129.5	177609	891394	-2.2433	118.457	76.7467	571.452	858.71	3649.94	7868.29	580.397	8556.51	140127	2.51182e+06	4.83814e+07	9.8413e+08	2.08494e+10
CHEMBL200284	O=C1C[C@H](NC(=O)[C@@H]2COC[C@@H]3C/C=C\C[C@H](NC(=O)c4ccc(Cl)cc4)C(=O)N32)C(O)O1	IC50 (nM)p	'='	74	0.493356	1	Caspase-1	0.463519	B (single protein format)	0.577221	CHEMBL860329	Inhibitory activity against Caspase 1	Training	36	0.685	104.623	76.0783	530.734	837.113	3518.94	7893.57	134.27	1910.21	30439.3	533004	9.60691e+06	1.75688e+08	3.24328e+09	86.7038	336.518	1507.34	7360.54	38134.7	206749	1.16296e+06	-1.5866	102.415	63.758	511.998	762.287	3384.86	7437.03	453.704	7029.62	142078	3.73669e+06	1.18973e+08	4.22508e+09	1.58541e+11
CHEMBL4206773	CCC(C(=O)N[C@H]1CC(=O)OC1O)n1c(=O)c(NC(=O)c2ccc(Nc3ccc4ccccc4c3)cc2C)cn(C(C)C)c1=O	IC50 (nM)p	'='	76	0.493356	1	Caspase-1	0.463519	B (cell-based format)	0.315789	CHEMBL4183472	Inhibition of caspase-1 in human THP1 cells assessed as decrease in LPS-induced IL-1beta secretion after overnight incubation by sandwich immunoassay	Training	49	3.944	145.798	141.169	797.687	1534.14	5879.8	15193.9	160.76	2284.06	35940.6	623644	1.11375e+07	2.0183e+08	3.69175e+09	120.343	451.724	1965.7	9228.8	45283	228827	1.18178e+06	-1.9983	142.428	96.5864	732.087	1146.95	4972.28	11303.3	578.382	7650.2	112703	1.81772e+06	3.1403e+07	5.69531e+08	1.06752e+10
CHEMBL242299	O=C(CN1CC/C=C\C[C@H](NC(=O)c2nccc3ccccc23)C1=O)N[C@H]1CC(=O)OC1O	IC50 (nM)p	'='	77	0.493356	1	Caspase-1	0.463519	B (single protein format)	0.577221	CHEMBL891324	Inhibition of ICE	Training	36	0.152	102.269	68.0921	503.516	761.522	3304.52	7370.23	137.93	1948.69	30807	536121	9.63187e+06	1.75883e+08	3.24479e+09	88.2593	332.56	1429.76	6581.03	31552.1	155532	782892	-1.5824	100.391	57.4668	489.557	691.387	3162.87	6728.87	428.269	5642.7	82316.1	1.31621e+06	2.26692e+07	4.12445e+08	7.79292e+09
CHEMBL214226	O=C(CN1CCSC[C@H](NC(=O)c2cc3ccccc3s2)C1=O)N[C@H]1CC(=O)OC1O	IC50 (nM)p	'='	80	0.493356	1	Caspase-1	0.463519	B (single protein format)	0.577221	CHEMBL910313	Inhibition of ICE	Test	34	0.829	98.1767	74.2182	493.034	806.918	3305.18	7701.01	178.58	2580.4	40259.7	671330	1.15499e+07	2.03068e+08	3.63125e+09	89.2047	361.102	1689.2	8559.87	45718.8	253932	1.45483e+06	-1.415	96.3668	58.2641	472.673	682.944	3035.92	6480.77	442.361	6581.58	109987	2.00364e+06	3.86589e+07	7.7335e+08	1.58226e+10
CHEMBL4205336	CC(C)[C@H](NC(=O)c1ccc2ccccc2c1)C(=O)N1[C@H]2CC[C@](O)(CC2)[C@H]1C(=O)N[C@H]1CC(=O)OC1O	IC50 (nM)p	'='	86	0.493356	1	Caspase-1	0.463519	B (cell-based format)	0.315789	CHEMBL4186384	Inhibition of caspase1 in human THP1 cells assessed as LPS/ATP-induced IL-1beta release preincubated for 24 hrs in presence of LPS measured after overnight incubation by HTRF assay	Training	42	1.887	129.373	120.807	735.81	1427.57	5725.82	15218.6	145.27	2300.86	38684.6	704751	1.31273e+07	2.47588e+08	4.7102e+09	92.3074	346.163	1476.73	6802.33	32771	162861	828663	-1.9058	126.504	96.5939	700.335	1254.51	5377.15	13861.4	490.315	6462.37	95378	1.54603e+06	2.68825e+07	4.90845e+08	9.25898e+09
CHEMBL3142757	CC(C)C[C@H](NC(=O)C(C)Nc1cccc2ccccc12)C(=O)N[C@H]1CC(=O)OC1O	IC50 (nM)p	'='	87	0.493356	1	Caspase-1	0.463519	B (single protein format)	0.577221	CHEMBL659315	Inhibition of Caspase-1 enzyme	Training	33	2.396	94.7096	83.0778	487.473	842.263	3284.73	7745.91	116.76	1635.09	25605.9	447763	8.1201e+06	1.49945e+08	2.7992e+09	77.0357	283.036	1197.92	5458.59	26000.2	127799	643968	-1.6728	92.3468	55.7919	446.459	632.356	2818.97	5864.74	398.263	5320.2	78252.6	1.25092e+06	2.13654e+07	3.83355e+08	7.12432e+09
CHEMBL211512	O=C1C[C@H](NC(=O)C2(C(=O)NNC(=O)c3ccc4ccccc4c3)CCCCC2)C(O)O1	IC50 (nM)p	'='	90	0.493356	1	Caspase-1	0.463519	B (single protein format)	0.577221	CHEMBL865479	Inhibition of ICE	Training	35	2.273	102.581	96.7447	574.813	1171.98	4676.65	13148.7	133.83	2006.83	31963.9	554452	9.89082e+06	1.794e+08	3.29201e+09	79.15	295.927	1257.55	5805.76	28145.7	141121	725434	-1.5725	100.381	70.653	550.487	997.837	4433.73	11933.3	414.263	5477.84	80517.1	1.29755e+06	2.24861e+07	4.108e+08	7.78058e+09
CHEMBL3978901	c1c(N2CCCC2)nc(N2CCCC2)nc1N1CCN(CC2CCCCC2)CC1	IC50 (nM)p	'='	95	0.493356	1	Caspase-1	0.463519	B (assay format)	0.640167	CHEMBL3864977	Inhibition of human recombinant N-terminal His-tagged DTT-activated caspase-1 expressed in Escherichia coli using Ac-WEHD-AMC as substrate preincubated for 30 mins followed by substrate addition by fluorescence assay	Test	33	7.107	92.4967	105.45	501.338	1038.17	3710.04	9748.6	38.74	270.149	1492.35	10521.4	76436.8	578683	4.46896e+06	72.0613	262.017	1093.63	4963.91	23790	118566	608375	-1.372	90.1019	36.2876	418.257	468.323	2479.2	4414.61	360.286	4057.68	46978	557022	6.73945e+06	8.29297e+07	1.03486e+09
CHEMBL197979	O=C1C[C@H](NC(=O)[C@@H]2CCc3nc4cc(-c5ccc(Cl)cc5)nc-4c(O)n32)C(O)O1	IC50 (nM)p	'='	97	0.493356	1	Caspase-1	0.463519	B (single protein format)	0.577221	CHEMBL880406	Inhibitory activity towards CASP1 using fluorogenic substrates following an incubation for over 30 min at 37 degree C	Training	34	1.822	104.541	95.5079	587.161	1111.97	4468.62	11540.3	126.57	1792.49	29230.4	533411	1.01041e+07	1.94753e+08	3.78969e+09	79.0735	319.431	1457.83	7252.79	38150.3	209412	1.18934e+06	-1.2828	102.372	70.7599	538.323	871.99	3780.59	8885	411.691	6255.13	128164	3.48506e+06	1.14345e+08	4.13838e+09	1.56889e+11
CHEMBL1221746	CC(C)[C@H](CC(=O)NCCc1cccc2nc(OCCN(C)C)ccc12)C(=O)N[C@H](C=O)CC(=O)O	IC50 (nM)p	'='	102	0.493356	1	Caspase-1	0.463519	B (single protein format)	0.577221	CHEMBL1227797	Inhibition of human ICE	Training	37	2.221	100.232	83.0774	491.086	807.438	3161.22	7209.76	137.93	1946.69	30733.5	535403	9.64835e+06	1.77065e+08	3.28907e+09	90.7413	339.284	1459.32	6791.67	33216.8	168460	879750	-1.9072	98.405	55.1719	451.684	596.203	2692.25	5330.54	464.301	6460.69	98980.2	1.64546e+06	2.91654e+07	5.42187e+08	1.04323e+10
CHEMBL1221549	CC(C)[C@H](CC(=O)N(CCOc1ccccc1)CCC(=O)O)C(=O)N[C@H](C=O)CC(=O)O	IC50 (nM)p	'='	114	0.493356	1	Caspase-1	0.463519	B (single protein format)	0.577221	CHEMBL1227797	Inhibition of human ICE	Training	32	1.488	84.0624	63.8731	388.533	592.461	2312.22	4888.06	150.31	2475.89	43031.2	786308	1.46227e+07	2.75208e+08	5.23074e+09	74.1355	265.021	1074.54	4652.12	20881.8	95899.6	447586	-1.773	82.4656	44.6214	364.264	467.233	2077.15	3950	420.244	6160.65	99626.1	1.74181e+06	3.22342e+07	6.20454e+08	1.22654e+10
CHEMBL100559	CC(C)C(NC(=O)COc1cccc2c(NS(=O)(=O)C(F)(F)F)cccc12)C(=O)N[C@H]1CC(=O)OC1O	IC50 (nM)p	'='	127	0.493356	1	Caspase-1	0.463519	B (single protein format)	0.577221	CHEMBL659315	Inhibition of Caspase-1 enzyme	Test	39	1.459	119.088	124.225	712.251	1542.45	6124.88	17935.2	168.51	2470.26	40749	736151	1.37154e+07	2.59451e+08	4.95355e+09	91.3752	341.485	1498.1	7121.75	35520.4	183211	969776	-1.5773	116.427	106.384	675.182	1390.32	5710.88	16337.5	523.311	8079.14	140827	2.69325e+06	5.498e+07	1.17335e+09	2.58164e+10
CHEMBL214073	O=C(CN1CCS(=O)(=O)C[C@H](NC(=O)c2nccc3ccccc23)C1=O)N[C@H]1CC(=O)OC1O	IC50 (nM)p	'='	130	0.493356	1	Caspase-1	0.463519	B (single protein format)	0.577221	CHEMBL910313	Inhibition of ICE	Training	37	-1.746	110.341	77.2092	574.624	928.442	3971.49	9241.83	180.45	2700.06	45323.1	818172	1.51403e+07	2.83818e+08	5.36612e+09	90.6484	343.116	1503.82	7113.75	35216	179780	939077	-1.5179	108.466	81.777	577.435	985.67	4111.7	9878.99	468.312	6764.65	110910	2.02247e+06	3.99482e+07	8.34656e+08	1.81275e+10
CHEMBL200819	O=C1C[C@H](NC(=O)[C@@H]2COC[C@@H]3C/C=C\C[C@H](NC(=O)c4ccccc4)C(=O)N32)C(O)O1	IC50 (nM)p	'='	130	0.493356	1	Caspase-1	0.463519	B (single protein format)	0.577221	CHEMBL860329	Inhibitory activity against Caspase 1	Training	35	0.063	100.127	64.3398	490.237	720.596	3163.9	6860.97	134.27	1906.21	30433.3	532980	9.60686e+06	1.75687e+08	3.24328e+09	81.4247	301.591	1266.82	5699.54	26720.3	128794	633595	-1.6454	98.4195	57.4466	488.74	711.979	3245.31	7093.34	418.251	5556.96	81832.8	1.31871e+06	2.28227e+07	4.16107e+08	7.86318e+09
CHEMBL199784	O=C1C[C@H](NC(=O)[C@@H]2COC[C@@H]3C/C=C\C[C@H](NC(=O)c4ccc(C(F)(F)F)cc4)C(=O)N32)C(O)O1	IC50 (nM)p	'='	135	0.493356	1	Caspase-1	0.463519	B (single protein format)	0.577221	CHEMBL860329	Inhibitory activity against Caspase 1	Training	39	0.988	116.383	105.115	657.924	1277.27	5199.78	13997.9	134.27	1922.21	30463.3	533112	9.60724e+06	1.75689e+08	3.24328e+09	87.8693	327.619	1399.19	6403.27	30532.1	149695	749173	-1.5848	114.437	88.3251	620.411	1099.25	4597.54	11456.3	487.257	6986.03	113431	2.03093e+06	3.89702e+07	7.83289e+08	1.62368e+10
CHEMBL4215570	CC(C)n1cc(NC(=O)c2ccc(Nc3ccc4ccccc4c3)cc2)c(=O)n(CC(=O)N[C@H]2CC(=O)OC2O)c1=O	IC50 (nM)p	'='	140	0.493356	1	Caspase-1	0.463519	B (cell-based format)	0.315789	CHEMBL4183472	Inhibition of caspase-1 in human THP1 cells assessed as decrease in LPS-induced IL-1beta secretion after overnight incubation by sandwich immunoassay	Test	46	2.726	135.373	122.197	719.54	1306.99	5097.45	12595.1	160.76	2274.06	35923.7	623550	1.11371e+07	2.01826e+08	3.69169e+09	115.478	434.302	1889.18	8844.01	43200.5	217105	1.11434e+06	-1.9009	132.422	84.7034	661.796	975.509	4307.26	9274.34	542.35	7113.92	103728	1.6603e+06	2.86017e+07	5.19562e+08	9.78503e+09
CHEMBL100409	CC(C)C[C@H](NC(=O)COc1c(Cl)cc(Cl)c2ccccc12)C(=O)N[C@H]1CC(=O)OC1O	IC50 (nM)p	'='	141	0.493356	1	Caspase-1	0.463519	B (single protein format)	0.577221	CHEMBL659313	Inhibition of caspase-1	Training	34	3.383	99.6041	98.3229	541.702	1029.48	3940.8	10078	113.96	1609.32	25334.1	445519	8.10234e+06	1.49808e+08	2.79813e+09	85.6628	345.257	1639.5	8561.57	47607.6	277096	1.66918e+06	-1.4232	96.3581	64.3928	476.472	725.369	3113.19	6895.84	459.151	8155.08	197279	6.06314e+06	2.13215e+08	7.99152e+09	3.08228e+11
CHEMBL214166	O=C1C[C@H](NC(=O)C2(C(=O)NNC(=O)c3ccc4ccccc4c3)CCCC2)C(O)O1	IC50 (nM)p	'='	150	0.493356	1	Caspase-1	0.463519	B (single protein format)	0.577221	CHEMBL865479	Inhibition of ICE	Training	34	1.915	100.453	94.5508	567.259	1170.31	4671.91	13239.2	133.83	2004.83	31963.9	554446	9.89083e+06	1.794e+08	3.29201e+09	77.7164	291.872	1246.01	5770.87	28047.7	140873	724964	-1.5195	98.3778	70.9715	544.453	1009.43	4424.2	12069	402.252	5331.58	78712.4	1.27501e+06	2.22011e+07	4.07161e+08	7.73368e+09
CHEMBL213784	Cc1cccc(C(=O)NNC(=O)C2(C(=O)N[C@H]3CC(=O)OC3O)CCC2)c1	IC50 (nM)p	'='	150	0.493356	1	Caspase-1	0.463519	B (single protein format)	0.577221	CHEMBL865479	Inhibition of ICE	Training	29	0.517	86.0499	77.2565	494.573	1006.01	4113.29	11675.5	133.83	1990.83	31957.9	554384	9.89075e+06	1.79399e+08	3.29201e+09	63.7519	236.879	997.762	4560.7	21805.9	107394	540235	-1.3625	84.3715	66.0918	482.403	937.087	4053.37	11418.3	354.209	4876.79	74700.4	1.24658e+06	2.21566e+07	4.11337e+08	7.86072e+09
CHEMBL215512	O=C(CN1CCS(=O)(=O)C[C@H](NC(=O)c2ccc3ccccc3c2)C1=O)N[C@H]1CC(=O)OC1O	IC50 (nM)p	'='	150	0.493356	1	Caspase-1	0.463519	B (single protein format)	0.577221	CHEMBL910313	Inhibition of ICE	Test	37	-0.583	110.527	86.5539	580.283	985.41	4014.47	9502.21	167.56	2616.98	44691	813668	1.51076e+07	2.83577e+08	5.36432e+09	92.1772	347.849	1528.5	7276.04	36312.5	187035	985954	-1.5589	108.445	80.9572	571.635	955.15	3979.24	9336.26	466.316	6710.69	109867	2.00485e+06	3.96703e+07	8.30435e+08	1.80648e+10
CHEMBL213978	O=C(CN1CCSC[C@H](NC(=O)c2cccc(C(F)(F)F)c2)C1=O)N[C@H]1CC(=O)OC1O	IC50 (nM)p	'='	150	0.493356	1	Caspase-1	0.463519	B (single protein format)	0.577221	CHEMBL910313	Inhibition of ICE	Training	34	1.029	100.305	94.9701	565.726	1124.93	4482.54	12244.4	150.34	2183.65	34393.2	586071	1.03087e+07	1.84937e+08	3.36535e+09	83.1018	325.662	1479.58	7241.33	37138.7	197107	1.07503e+06	-1.3521	98.385	77.3364	522.808	923.748	3784.61	9363.56	455.28	7073.55	124135	2.37263e+06	4.78826e+07	9.9925e+08	2.12972e+10
CHEMBL3898379	Cc1c(C)c2c(c(C)c1O)CC(CN1CCN(c3cc(N4CCCC4)nc(N4CCCC4)n3)CC1)C(C)O2	IC50 (nM)p	'='	167	0.493356	1	Caspase-1	0.463519	B (assay format)	0.640167	CHEMBL3864977	Inhibition of human recombinant N-terminal His-tagged DTT-activated caspase-1 expressed in Escherichia coli using Ac-WEHD-AMC as substrate preincubated for 30 mins followed by substrate addition by fluorescence assay	Training	43	7.832	128.648	155.255	756.068	1664.49	6041.81	16729.8	68.2	757.998	10214.6	183255	3.56241e+06	7.13209e+07	1.44213e+09	101.797	381.047	1664.13	7876.24	39159.3	201356	1.06113e+06	-1.7766	126.25	75.6854	647.419	954.471	4333.04	9486.51	476.36	5679.55	72678.1	993769	1.44398e+07	2.21577e+08	3.56695e+09
CHEMBL242511	O=C(CN1CC=CC[C@H](NC(=O)c2ccccc2)C1=O)N[C@H]1CC(=O)OC1O	IC50 (nM)p	'='	168	0.493356	1	Caspase-1	0.463519	B (single protein format)	0.577221	CHEMBL891324	Inhibition of ICE	Training	30	-0.383	84.0878	50.1003	395.047	535.983	2389.75	4805.73	125.04	1847.61	30162.9	531524	9.59894e+06	1.75642e+08	3.24299e+09	73.5247	274.847	1169.75	5325.58	25229.1	122716	608533	-1.4429	82.3628	46.1995	390.888	533.861	2421.23	4944.45	366.22	4961.66	74475.7	1.22255e+06	2.15183e+07	3.97991e+08	7.60824e+09
CHEMBL1221550	CC(C)[C@H](CC(=O)N1CCCC(Oc2ccccc2)C1)C(=O)N[C@H](C=O)CC(=O)O	IC50 (nM)p	'='	170	0.493356	1	Caspase-1	0.463519	B (single protein format)	0.577221	CHEMBL1227797	Inhibition of human ICE	Test	31	2.217	84.0089	69.1767	405.567	649.518	2515.37	5508.2	113.01	1775.25	29568.1	526765	9.57734e+06	1.76365e+08	3.28035e+09	69.2088	248.279	1005.86	4353.6	19549.3	89891.5	420422	-1.5364	82.3636	45.4641	377.292	487.325	2219.39	4241.95	388.245	5408.53	83478.2	1.40665e+06	2.53672e+07	4.80332e+08	9.40661e+09
CHEMBL3941088	COc1cc(CN2CCN(c3cc(N4CCCC4)nc(N4CCCC4)n3)CC2)cc(OC)c1	IC50 (nM)p	'='	173	0.493356	1	Caspase-1	0.463519	B (assay format)	0.640167	CHEMBL3864977	Inhibition of human recombinant N-terminal His-tagged DTT-activated caspase-1 expressed in Escherichia coli using Ac-WEHD-AMC as substrate preincubated for 30 mins followed by substrate addition by fluorescence assay	Training	37	6.561	104.195	114.463	569.625	1153.2	4179.41	10827.4	57.2	367.342	2008.27	13329.6	91992.4	666237	4.96752e+06	92.6266	347.248	1502.69	7000.64	34156.4	172085	887748	-1.5969	102.166	47.2004	485.478	581.037	2901.63	5371.16	416.307	4982.35	63962.2	886696	1.32983e+07	2.14713e+08	3.69186e+09
CHEMBL1412861	C[C@]12C=CC(=O)C=C1CC[C@@H]1C2=CC[C@]2(C)[C@@H](C(=O)CN3CCN(c4cc(N5CCCC5)nc(N5CCCC5)n4)CC3)CC[C@@H]12	IC50 (nM)p	'='	174	0.493356	1	Caspase-1	0.463519	B (assay format)	0.640167	CHEMBL3864977	Inhibition of human recombinant N-terminal His-tagged DTT-activated caspase-1 expressed in Escherichia coli using Ac-WEHD-AMC as substrate preincubated for 30 mins followed by substrate addition by fluorescence assay	Training	52	6.751	161.167	188.655	1020.24	2391.26	9437.79	28974.9	72.88	920.919	11729.1	185767	3.08313e+06	5.22613e+07	8.93038e+08	116.025	446.268	1942.38	9142.68	45095.7	229745	1.19843e+06	-1.8719	158.233	116.843	912.019	1697.69	7560.67	20737.7	560.435	6528.77	82206.5	1.11906e+06	1.64436e+07	2.59464e+08	4.35666e+09
CHEMBL377298	O=C[C@H](CC(=O)O)NC(=O)CCCCCNC(=O)c1ccc(Nc2cnc3ccccc3n2)cc1	IC50 (nM)p	'='	190	0.493356	1	Caspase-1	0.463519	B (single protein format)	0.577221	CHEMBL958724	Inhibition of caspase 1	Training	37	1.774	98.0276	66.5006	448.586	622.475	2619.32	5189.83	150.38	2054.03	31604.8	542108	9.69932e+06	1.77452e+08	3.29203e+09	96.2569	369.563	1634.4	7833.19	39489.6	206435	1.11016e+06	-1.7618	96.3749	44.1718	428.793	480.39	2408.12	4156.94	450.298	6016.86	88770.2	1.43877e+06	2.52419e+07	4.7033e+08	9.14357e+09
CHEMBL417149	CC(=O)N[C@@H](CC(=O)O)C(=O)N[C@@H](CCC(=O)O)C(=O)N[C@H](C(=O)N[C@H](C=O)CC(=O)O)C(C)C	IC50 (nM)p	'='	190	0.493356	1	Caspase-1	0.463519	B (single protein format)	0.577221	CHEMBL659311	Inhibitory activity against caspase-1	Test	34	-2.51	92.1514	52.3388	418.724	533.934	2388.17	4457.98	245.37	3938.28	68007.4	1.23157e+06	2.27808e+07	4.27095e+08	8.0914e+09	73.1724	257.984	1039.04	4478.69	19982.6	90922.3	418887	-2.0647	90.6458	62.144	415.204	620.303	2463.64	5178.85	472.234	7415.95	127990	2.35643e+06	4.5225e+07	8.91075e+08	1.78562e+10
CHEMBL379764	COc1cccc(C(=O)NNC(=O)C2(C(=O)N[C@H]3CC(=O)OC3O)CCCC2)c1	IC50 (nM)p	'='	200	0.493356	1	Caspase-1	0.463519	B (single protein format)	0.577221	CHEMBL865479	Inhibition of ICE	Training	31	0.564	89.9918	76.5627	497.066	982.355	4024.49	11222.6	143.06	2037.43	32209.8	555762	9.89846e+06	1.79443e+08	3.29226e+09	67.9002	250.87	1045.52	4710.31	22215.3	108094	538103	-1.4956	88.4052	65.6191	490.999	936.127	4040.29	11261.3	382.219	5313.09	82212	1.38634e+06	2.48921e+07	4.66443e+08	8.98675e+09
CHEMBL4203155	CCC(C(=O)N[C@H]1CC(=O)OC1O)n1c(=O)c(NC(=O)c2ncc(Nc3ccc4ccccc4c3)cc2C)cn(C(C)C)c1=O	IC50 (nM)p	'='	200	0.493356	1	Caspase-1	0.463519	B (cell-based format)	0.315789	CHEMBL4183472	Inhibition of caspase-1 in human THP1 cells assessed as decrease in LPS-induced IL-1beta secretion after overnight incubation by sandwich immunoassay	Training	49	2.781	145.648	131.943	789.341	1455.67	5727.62	14417.1	173.65	2367.13	36572.7	628143	1.11703e+07	2.02071e+08	3.69356e+09	118.814	447.462	1942.57	9059.94	44053.3	220282	1.12468e+06	-1.9573	142.446	97.2913	733.574	1154.08	4991.42	11372.3	580.378	7696.14	113518	1.83084e+06	3.16048e+07	5.72556e+08	1.07198e+10
CHEMBL3970645	O=C(c1ccccc1)c1ccc(CN2CCN(c3cc(N4CCCC4)nc(N4CCCC4)n3)CC2)cc1	IC50 (nM)p	'='	205	0.493356	1	Caspase-1	0.463519	B (assay format)	0.640167	CHEMBL3864977	Inhibition of human recombinant N-terminal His-tagged DTT-activated caspase-1 expressed in Escherichia coli using Ac-WEHD-AMC as substrate preincubated for 30 mins followed by substrate addition by fluorescence assay	Training	42	8.285	119.158	134.159	650.09	1343.85	4826.3	12707.8	55.81	587.534	6586.71	98028.2	1.57948e+06	2.64214e+07	4.48813e+08	109.237	414.282	1815.43	8581.87	42511.7	217447	1.1387e+06	-1.6429	116.17	53.3398	552.823	675.264	3385.03	6406.19	460.361	5301.25	64318.9	825886	1.12833e+07	1.64711e+08	2.57074e+09
CHEMBL4207501	CCC(C(=O)N[C@H]1CC(=O)OC(O)C1)n1c(=O)c(NC(=O)c2ccc(Nc3ccc4ccccc4c3)cc2C)cn(C(C)C)c1=O	IC50 (nM)p	'='	210	0.493356	1	Caspase-1	0.463519	B (cell-based format)	0.315789	CHEMBL4183472	Inhibition of caspase-1 in human THP1 cells assessed as decrease in LPS-induced IL-1beta secretion after overnight incubation by sandwich immunoassay	Test	50	4.302	147.787	144.907	803.041	1539.21	5855.59	15078	160.76	2286.06	35940.6	623646	1.11374e+07	2.01825e+08	3.69164e+09	121.777	455.696	1975.62	9245.52	45230	227975	1.17501e+06	-2.0572	144.431	95.8161	732.997	1111.29	4874.63	10813.6	590.393	7788.44	114279	1.83592e+06	3.162e+07	5.7226e+08	1.07122e+10
CHEMBL210118	O=C1C[C@H](NC(=O)C2(C(=O)NNC(=O)c3ccc4ccccc4c3)CCC2)C(O)O1	IC50 (nM)p	'='	240	0.493356	1	Caspase-1	0.463519	B (single protein format)	0.577221	CHEMBL865479	Inhibition of ICE	Training	33	1.557	98.325	92.357	567.705	1177.8	4747.11	13564.8	133.83	2002.83	31963.9	554448	9.89084e+06	1.794e+08	3.29201e+09	76.2828	287.817	1234.46	5743.98	28001.9	140917	726066	-1.4664	96.375	71.2902	546.422	1020.51	4502.56	12346.8	390.241	5185.32	76907.8	1.25247e+06	2.19166e+07	4.03536e+08	7.68712e+09
CHEMBL214215	COc1cccc(C(=O)NNC(=O)C2(C(=O)N[C@H]3CC(=O)OC3O)CCCCC2)c1	IC50 (nM)p	'='	240	0.493356	1	Caspase-1	0.463519	B (single protein format)	0.577221	CHEMBL865479	Inhibition of ICE	Training	32	0.922	92.12	78.7566	504.62	984.019	4029.24	11132.1	143.06	2039.43	32209.8	555768	9.89845e+06	1.79443e+08	3.29226e+09	69.3338	254.925	1057.07	4745.2	22313.3	108342	538573	-1.5486	90.408	65.3006	497.032	924.532	4049.82	11125.5	394.23	5459.35	84016.7	1.40889e+06	2.5177e+07	4.70082e+08	9.03365e+09
CHEMBL317246	CC(C)C(NC(=O)CCOc1cccc2ccccc12)C(=O)N[C@H]1CC(=O)OC1O	IC50 (nM)p	'='	250	0.493356	1	Caspase-1	0.463519	B (single protein format)	0.577221	CHEMBL659315	Inhibition of Caspase-1 enzyme	Training	32	2.213	90.5766	75.756	457.525	781.09	3092.9	7362.42	113.96	1601.32	25322.1	445467	8.10221e+06	1.49807e+08	2.79811e+09	75.1046	274.695	1155.32	5231.02	24776.3	121172	607831	-1.5497	88.3588	50.9127	423.712	592.532	2685.89	5614.13	388.245	5201.74	76558.8	1.22306e+06	2.08746e+07	3.74532e+08	6.96613e+09
CHEMBL386240	COc1cccc(C(=O)NNC(=O)C2(C(=O)N[C@H]3CC(=O)OC3O)CCC2)c1	IC50 (nM)p	'='	260	0.493356	1	Caspase-1	0.463519	B (single protein format)	0.577221	CHEMBL865479	Inhibition of ICE	Test	30	0.206	87.8637	74.3688	497.511	989.847	4099.7	11548.1	143.06	2035.43	32209.8	555764	9.89847e+06	1.79443e+08	3.29226e+09	66.4666	246.815	1033.97	4683.43	22169.6	108138	539205	-1.4425	86.4024	65.9378	492.967	947.204	4118.64	11539	370.209	5166.83	80407.4	1.3638e+06	2.46076e+07	4.62818e+08	8.94019e+09
CHEMBL3939229	COc1cccc(CN2CCN(c3cc(N4CCCC4)nc(N4CCCC4)n3)CC2)c1	IC50 (nM)p	'='	262	0.493356	1	Caspase-1	0.463519	B (assay format)	0.640167	CHEMBL3864977	Inhibition of human recombinant N-terminal His-tagged DTT-activated caspase-1 expressed in Escherichia coli using Ac-WEHD-AMC as substrate preincubated for 30 mins followed by substrate addition by fluorescence assay	Training	35	6.646	98.3317	108.381	533.884	1083.56	3920.87	10177.7	47.97	318.745	1750.31	11925.5	84214.6	622457	4.71819e+06	87.613	328.259	1418.52	6601.82	32191.1	162129	836281	-1.495	96.1329	41.6481	451.758	523.581	2685.25	4868.4	388.296	4520.01	55470.1	721851	1.00185e+07	1.48807e+08	2.363e+09
CHEMBL372093	O=C1C[C@H](NC(=O)[C@@H]2CCc3nc4cc(-c5ccccc5)nc-4c(O)n32)C(O)O1	IC50 (nM)p	'='	264	0.493356	1	Caspase-1	0.463519	B (single protein format)	0.577221	CHEMBL880406	Inhibitory activity towards CASP1 using fluorogenic substrates following an incubation for over 30 min at 37 degree C	Training	33	1.2	100.045	83.7694	546.664	995.453	4113.58	10507.7	126.57	1788.49	29224.4	533387	1.01041e+07	1.94753e+08	3.78968e+09	73.7944	284.504	1217.31	5591.79	26735.9	131456	659982	-1.3416	98.3767	64.4487	515.069	821.699	3641.12	8541.71	376.238	4782.46	67918.5	1.06707e+06	1.81951e+07	3.29414e+08	6.21166e+09
CHEMBL269599	CS(=O)(=O)c1c(F)cc(-c2cc(C(N)=O)c(Cl)nn2)cc1F	IC50 (nM)p	'='	300	0.493356	1	Caspase-1	0.463519	B (single protein format)	0.577221	CHEMBL699295	Antiinflammatory activity measured as the concentration required to inhibit IL-1 beta converting enzyme	Training	23	1.149	72.5962	85.6928	451.046	1019.11	3836.19	11044.8	111.39	2031.03	40283.7	869694	1.96489e+07	4.59338e+08	1.10263e+10	69.3975	301.428	1550.05	8681.72	51110.7	311017	1.93897e+06	-0.5671	70.2638	71.1558	410.488	860.956	3331.49	9250.93	339.661	6468.68	153990	4.34021e+06	1.37789e+08	4.74183e+09	1.72028e+11
CHEMBL213408	Cc1ccccc1C(=O)NNC(=O)C1(C(=O)N[C@H]2CC(=O)OC2O)CCC1	IC50 (nM)p	'='	310	0.493356	1	Caspase-1	0.463519	B (single protein format)	0.577221	CHEMBL865479	Inhibition of ICE	Test	29	0.517	86.0596	76.8453	497.171	1023.23	4209.27	12093.4	133.83	1990.83	31957.9	554388	9.89077e+06	1.794e+08	3.29201e+09	63.7519	236.895	997.365	4558.16	21816.2	107746	544647	-1.3616	84.3728	66.272	486.906	959.478	4150.05	11790.6	354.209	4884.81	74929.1	1.251e+06	2.22287e+07	4.124e+08	7.87527e+09
CHEMBL246887	CCC(C(=O)N[C@@H](CC(=O)O)C(=O)CCCc1ccccc1)n1cc(C(C)(C)C)nc(NCc2cc(OC)cc(OC)c2)c1=O	IC50 (nM)p	'='	320	0.493356	1	Caspase-1	0.463519	B (single protein format)	0.577221	CHEMBL903358	Inhibition of human recombinant caspase 1	Training	47	4.162	132.993	132.897	736.167	1459.45	5617.79	14998.6	148.85	2025.88	31099.9	538106	9.67638e+06	1.77479e+08	3.29633e+09	110.402	413.373	1760.06	8047.81	38307.8	187333	934354	-2.19	130.452	89.7458	667.119	1070.52	4584.78	10662.3	576.386	7869.36	118763	1.94957e+06	3.41301e+07	6.25657e+08	1.18383e+10
CHEMBL441854	O=C(CN1CCS(=O)(=O)C[C@H](NC(=O)c2cc3ccccc3s2)C1=O)N[C@H]1CC(=O)OC1O	IC50 (nM)p	'='	320	0.493356	1	Caspase-1	0.463519	B (single protein format)	0.577221	CHEMBL910313	Inhibition of ICE	Training	36	-1.124	108.33	82.5073	569.553	963.831	3971.68	9449.87	195.8	3013.73	50575.5	898971	1.6349e+07	3.01709e+08	5.63023e+09	89.8949	349.326	1585.82	7839.3	40908.2	222018	1.24286e+06	-1.4351	106.442	81.987	566.378	973.493	4001.59	9591.1	474.359	7166.96	122324	2.2946e+06	4.60069e+07	9.6515e+08	2.08895e+10
CHEMBL248309	CCC(C(=O)N[C@@H](CC(=O)O)C(=O)CCCc1ccccc1)n1cc(C(C)(C)C)nc(Nc2ccc3c(c2)OCCO3)c1=O	IC50 (nM)p	'='	330	0.493356	1	Caspase-1	0.463519	B (single protein format)	0.577221	CHEMBL903358	Inhibition of human recombinant caspase 1	Training	47	4.356	135.081	133.26	745.459	1470.23	5716.23	15275.8	148.85	2027.88	31145.6	538483	9.67935e+06	1.77501e+08	3.29649e+09	107.236	397.989	1684.46	7666.15	36334.2	176919	878549	-2.0158	132.452	90.2625	681.84	1092.2	4751.71	11053.6	564.376	7466.83	108374	1.70731e+06	2.8772e+07	5.10796e+08	9.42421e+09
CHEMBL466565	CC(C)C[C@H]1C[C@H]([C@@H](O)CC(=O)Cc2ccccc2)C(=O)N1	IC50 (nM)p	'='	330	0.493356	1	Caspase-1	0.463519	B (single protein format)	0.577221	CHEMBL970220	Inhibition of caspase 1	Test	23	1.693	63.9894	53.3224	314.058	502.889	1960.64	4275.72	66.4	1126.38	19138.8	350097	6.52087e+06	1.22845e+08	2.3334e+09	49.8675	179.65	729.613	3173.67	14357	66699.5	316147	-1.2331	62.3106	34.9004	285.776	378.176	1709.5	3393.63	278.197	3724.61	55049.2	886670	1.52786e+07	2.76502e+08	5.17656e+09
CHEMBL101182	CC(C)CC(NC(=O)CNc1cccc(Oc2ccccc2)c1)C(=O)N[C@H]1CC(=O)OC1O	IC50 (nM)p	'='	330	0.493356	1	Caspase-1	0.463519	B (single protein format)	0.577221	CHEMBL659315	Inhibition of Caspase-1 enzyme	Training	35	2.085	96.5296	74.2606	461.436	694.695	2780.7	5769.41	125.99	1679.68	25861.5	449130	8.12739e+06	1.49982e+08	2.79935e+09	82.7358	300.5	1249.53	5564.15	25749.2	122174	590243	-1.78	94.3782	48.8541	428.08	516.719	2456	4447.92	426.273	5654.42	81819.9	1.28381e+06	2.15772e+07	3.827e+08	7.0617e+09
CHEMBL323570	CC(C)C(NC(=O)COc1cccc2ccccc12)C(=O)N[C@H]1CC(=O)OC1O	IC50 (nM)p	'='	336	0.493356	1	Caspase-1	0.463519	B (single protein format)	0.577221	CHEMBL659315	Inhibition of Caspase-1 enzyme	Training	31	1.781	88.5208	72.6939	450.013	762.215	3054.52	7241	113.96	1599.32	25322.1	445461	8.10223e+06	1.49807e+08	2.79813e+09	73.671	271.11	1148.29	5234.03	24933.9	122510	616676	-1.492	86.3517	51.4568	418.164	596.115	2670.52	5638.99	376.235	5055.48	74754.1	1.20049e+06	2.05887e+07	3.70859e+08	6.91826e+09
CHEMBL384930	O=C(CN1CCSC[C@H](NC(=O)c2ccccc2)C1=O)N[C@H]1CC(=O)OC1O	IC50 (nM)p	'='	350	0.493356	1	Caspase-1	0.463519	B (single protein format)	0.577221	CHEMBL910313	Inhibition of ICE	Training	30	0.104	84.0487	54.1947	398.02	568.928	2443.14	5084.57	150.34	2167.65	34363.2	585939	1.03084e+07	1.84935e+08	3.36534e+09	76.6572	299.634	1347.21	6537.57	33327.4	176214	959480	-1.4128	82.3662	46.4207	391.014	535.48	2423.3	4957.52	386.274	5644.48	92536.9	1.66039e+06	3.17343e+07	6.3204e+08	1.29228e+10
CHEMBL4216830	Cc1cc(Nc2ccc3ccccc3c2)ccc1C(=O)Nc1cn(C(C)C)c(=O)n(C2(C(=O)N[C@H]3CC(=O)OC(O)C3)CC2)c1=O	IC50 (nM)p	'='	360	0.493356	1	Caspase-1	0.463519	B (cell-based format)	0.315789	CHEMBL4183472	Inhibition of caspase-1 in human THP1 cells assessed as decrease in LPS-induced IL-1beta secretion after overnight incubation by sandwich immunoassay	Test	51	4.118	155.393	170.09	924.805	2008.38	7787.06	22599.3	160.76	2294.06	35969.5	623803	1.11382e+07	2.01831e+08	3.69172e+09	122.026	461.91	2017.75	9509.29	46798	237108	1.22771e+06	-1.9906	152.425	120.323	854.909	1573.1	6813.4	18354.2	590.393	7646.84	110442	1.75331e+06	2.99745e+07	5.40626e+08	1.01158e+10
CHEMBL101145	CC(C)C(NC(=O)COc1c(C(=O)O)ccc2ccccc12)C(=O)N[C@H]1CC(=O)OC1O	IC50 (nM)p	'='	385	0.493356	1	Caspase-1	0.463519	B (single protein format)	0.577221	CHEMBL659315	Inhibition of Caspase-1 enzyme	Training	34	1.396	98.6469	83.5714	513.685	910.212	3616.94	8909.31	151.26	2309.96	38811.1	705201	1.31489e+07	2.48663e+08	4.74868e+09	81.8804	303.701	1305.15	6056.49	29423.7	147562	758390	-1.649	96.445	63.6054	480.832	744.497	3202.45	7200.23	420.244	5849.69	90427.5	1.51907e+06	2.71172e+07	5.049e+08	9.67206e+09
CHEMBL1221546	CC(C)[C@H](CC(=O)NCCC(=O)c1ccccc1)C(=O)N[C@H](C=O)CC(=O)O	IC50 (nM)p	'='	398	0.493356	1	Caspase-1	0.463519	B (single protein format)	0.577221	CHEMBL1227797	Inhibition of human ICE	Training	28	1.013	74.0281	55.2496	347.031	531.049	2114.65	4548.51	129.64	2082.9	34848.1	616278	1.11056e+07	2.02575e+08	3.73094e+09	66.2007	240.135	990.372	4383.02	20212.1	95860.8	464536	-1.468	72.3956	41.2585	325.101	437.323	1901.94	3761.75	364.224	5317.45	85964	1.50548e+06	2.79246e+07	5.38643e+08	1.06654e+10
CHEMBL318887	CC(C)C[C@H](NC(=O)CC(=O)c1cccc2ccccc12)C(=O)N[C@H]1CC(=O)OC1O	IC50 (nM)p	'='	408	0.493356	1	Caspase-1	0.463519	B (single protein format)	0.577221	CHEMBL659313	Inhibition of caspase-1	Training	33	1.883	94.7926	81.9015	488.526	852.163	3356.55	8102.43	121.8	1854.11	30138.7	531409	9.59663e+06	1.75598e+08	3.24213e+09	78.2821	290.077	1237.98	5700.34	27487.4	137004	701132	-1.5005	92.3919	57.9067	447.748	652.925	2862.65	6132.2	400.256	5421.91	81493.5	1.33676e+06	2.34349e+07	4.30588e+08	8.16583e+09
CHEMBL1221503	COc1ccc(CCCNC(=O)C[C@H](C(=O)N[C@H](C=O)CC(=O)O)C(C)C)cc1	IC50 (nM)p	'='	410	0.493356	1	Caspase-1	0.463519	B (single protein format)	0.577221	CHEMBL1227797	Inhibition of human ICE	Test	29	1.672	75.8215	59.5419	356.558	554.714	2146.96	4590.62	121.8	1836.11	30023.8	530281	9.61053e+06	1.76779e+08	3.28689e+09	66.9891	240.805	982.27	4291.62	19506	91022.1	433076	-1.6158	74.3665	39.5889	329.774	412.597	1852.33	3441.14	376.235	5455.81	87521.7	1.52249e+06	2.80967e+07	5.40028e+08	1.06667e+10
CHEMBL198974	CC(C)(C)c1cc2nc3n(c(O)c-2n1)[C@H](C(=O)N[C@H]1CC(=O)OC1O)CC3	IC50 (nM)p	'='	421	0.493356	1	Caspase-1	0.463519	B (single protein format)	0.577221	CHEMBL880406	Inhibitory activity towards CASP1 using fluorogenic substrates following an incubation for over 30 min at 37 degree C	Training	30	0.233	95.8764	96.1096	595.344	1265.49	5171.56	14745.9	126.57	1784.49	29242.4	533419	1.01044e+07	1.94754e+08	3.78969e+09	59.0294	228.856	973.753	4446.9	21100.6	102893	512077	-1.2458	94.3716	82.6319	543.569	1053.33	4284.54	11329.7	352.216	4662.26	68929.2	1.11672e+06	1.93875e+07	3.53474e+08	6.66269e+09
CHEMBL420458	CC(C)C[C@H](NC(=O)COc1ccc(Cl)c2ccccc12)C(=O)N[C@H]1CC(=O)OC1O	IC50 (nM)p	'='	429	0.493356	1	Caspase-1	0.463519	B (single protein format)	0.577221	CHEMBL659313	Inhibition of caspase-1	Training	33	2.761	95.0778	87.4327	500.137	904.919	3509.31	8665.11	113.96	1605.32	25328.1	445491	8.10225e+06	1.49807e+08	2.79812e+09	80.3837	310.163	1399.32	6912.49	36314.7	200075	1.14593e+06	-1.4862	92.3543	57.5669	447.707	647.673	2849.92	6068.84	423.698	6674.4	136804	3.64091e+06	1.1701e+08	4.18253e+09	1.57591e+11
CHEMBL213965	Cc1cccc(C(=O)NNC(=O)C2(C(=O)N[C@H]3CC(=O)OC3O)CCCCC2)c1	IC50 (nM)p	'='	430	0.493356	1	Caspase-1	0.463519	B (single protein format)	0.577221	CHEMBL865479	Inhibition of ICE	Training	31	1.233	90.3062	81.6442	501.682	1000.18	4042.83	11259.4	133.83	1994.83	31957.9	554388	9.89073e+06	1.79399e+08	3.29201e+09	66.6191	244.989	1020.86	4622.48	21949.6	107598	539603	-1.4686	88.3771	65.4546	486.469	914.415	3984.54	11004.8	378.231	5169.31	78309.8	1.29167e+06	2.27261e+07	4.18601e+08	7.95418e+09
CHEMBL437907	Cc1cccc(C(=O)NNC(=O)C2(C(=O)N[C@H]3CC(=O)OC3O)Cc3ccccc3C2)c1	IC50 (nM)p	'='	430	0.493356	1	Caspase-1	0.463519	B (single protein format)	0.577221	CHEMBL865479	Inhibition of ICE	Test	35	1.367	104.328	95.5829	585.673	1156.05	4654.11	12723.5	133.83	2008.83	31969.9	554470	9.89088e+06	1.794e+08	3.29201e+09	83.2971	314.671	1354.2	6279.98	30403.6	151447	770244	-1.5762	102.386	76.4964	568.098	1058.74	4629.78	12715.4	414.263	5503.88	81497.6	1.32265e+06	2.30308e+07	4.21609e+08	7.98364e+09
CHEMBL1221502	CC(C)[C@H](CC(=O)NCCCc1ccccc1)C(=O)N[C@H](C=O)CC(=O)O	IC50 (nM)p	'='	444	0.493356	1	Caspase-1	0.463519	B (single protein format)	0.577221	CHEMBL1227797	Inhibition of human ICE	Training	27	1.757	69.9584	53.4601	321.068	481.74	1890.86	3948.37	112.57	1787.51	29765.8	528877	9.60275e+06	1.76735e+08	3.28664e+09	61.9755	221.816	898.095	3893.25	17542.3	81049.1	381307	-1.5136	68.3382	34.1947	296.531	358.187	1656.2	3025.37	348.224	4993.48	79029.6	1.35767e+06	2.48186e+07	4.74178e+08	9.33932e+09
CHEMBL3984293	O=[N+]([O-])c1ccc(CN2CCN(c3cc(N4CCCC4)nc(N4CCCC4)n3)CC2)cc1	IC50 (nM)p	'='	450	0.493356	1	Caspase-1	0.463519	B (assay format)	0.640167	CHEMBL3864977	Inhibition of human recombinant N-terminal His-tagged DTT-activated caspase-1 expressed in Escherichia coli using Ac-WEHD-AMC as substrate preincubated for 30 mins followed by substrate addition by fluorescence assay	Training	36	6.623	102.387	116.381	563.3	1172.81	4203.63	11054.8	81.88	1186.85	21607.5	462093	1.03836e+07	2.39062e+08	5.58366e+09	88.9193	333.52	1449.35	6788.4	33302	168638	873966	-0.8371	100.257	53.6486	483.224	635.896	2986.04	5859.45	406.292	4909.09	64228.6	918384	1.43856e+07	2.45107e+08	4.47634e+09
CHEMBL3905486	c1c(N2CCCC2)nc(N2CCCC2)nc1N1CCNCC1	IC50 (nM)p	'='	455	0.493356	1	Caspase-1	0.463519	B (assay format)	0.640167	CHEMBL3864977	Inhibition of human recombinant N-terminal His-tagged DTT-activated caspase-1 expressed in Escherichia coli using Ac-WEHD-AMC as substrate preincubated for 30 mins followed by substrate addition by fluorescence assay	Training	25	4.782	69.8299	76.5338	383.055	798.199	2937.1	7833.8	47.53	317.01	1954.84	13675	98552.7	731355	5.53101e+06	59.6675	220.415	943.12	4369.31	21321.9	107944	561475	-1.1093	68.1076	26.9482	319.009	370.978	1943.25	3619.34	276.211	3154.75	37091	446999	5.5002e+06	6.88669e+07	8.74934e+08
CHEMBL210023	Cc1cccc(C(=O)NNC(=O)C2(C(=O)N[C@H]3CC(=O)OC3O)CCCC2)c1	IC50 (nM)p	'='	490	0.493356	1	Caspase-1	0.463519	B (single protein format)	0.577221	CHEMBL865479	Inhibition of ICE	Test	30	0.875	88.178	79.4504	494.127	998.517	4038.08	11349.9	133.83	1992.83	31957.9	554382	9.89074e+06	1.79399e+08	3.29201e+09	65.1855	240.934	1009.31	4587.59	21851.6	107350	539133	-1.4155	86.3743	65.7731	480.435	926.01	3975.01	11140.5	366.22	5023.05	76505.1	1.26912e+06	2.24411e+07	4.14963e+08	7.90729e+09
CHEMBL6429	N#Cc1ccc(-c2cc(C(N)=O)c(Cl)nn2)cc1Cl	IC50 (nM)p	'='	500	0.493356	1	Caspase-1	0.463519	B (single protein format)	0.577221	CHEMBL699295	Antiinflammatory activity measured as the concentration required to inhibit IL-1 beta converting enzyme	Training	20	1.912	58.8577	63.0737	339.857	697.346	2627.34	6946.45	92.66	1839.62	39297.2	910172	2.18282e+07	5.34622e+08	1.32715e+10	67.0712	308.971	1641.31	9393.61	56287.5	348143	2.20435e+06	-0.508	56.1497	40.9533	285.955	464.352	1917.3	4355.55	287.061	5835.07	163106	5.51842e+06	2.0395e+08	7.82605e+09	3.05174e+11
CHEMBL3678067	CC(C)[C@H](NC(=O)[C@H](CCC(=O)O)NC(=O)[C@H](Cc1ccc(O)cc1)NC(=O)OCc1ccccc1)C(=O)N[C@H](/C=C/S(C)(=O)=O)CC(=O)O	IC50 (nM)p	'='	500	0.493356	1	Caspase-1	0.463519	B (single protein format)	0.577221	CHEMBL3706295	Fluorometric Enzymatic Assay: Selectivity of compound 55, compound 63, compound 48, compound 57, compound 88 toward caspase-1 (pro-inflammatory group), caspase-5 (group I), caspase-9 (group II) and caspase-3 and caspase-7 (group III) was evaluated by using fluorometric methods using the Caspase-1, -3, -5, -7, -9 Inhibitor Drug Screening Kit (Catalog #: K151-100, K153-100, K155-100/K157-100, K159-…	Training	51	1.129	141.465	112.884	687.544	1098.13	4278.76	9300.04	262.98	4189.48	72693.6	1.34082e+06	2.52638e+07	4.81884e+08	9.27177e+09	125.324	466.418	2009.99	9401.02	46190.1	234815	1.22582e+06	-2.7863	138.666	91.4906	660.406	971.967	4077.37	8520.86	676.438	10125.6	169201	3.08986e+06	6.02709e+07	1.23262e+09	2.60891e+10
CHEMBL4218951	CC(C(=O)N[C@H]1CC(=O)OC1O)n1c(=O)c(NC(=O)c2ccc3ccccc3c2)cn(C)c1=O	IC50 (nM)p	'='	501.19	0.493356	1	Caspase-1	0.463519	B (single protein format)	0.577221	CHEMBL4183465	Inhibition of human recombinant caspase-1 using AC-WEHD-AMC as substrate at Km after 20 mins by fluorescence assay	Training	37	1.365	110.698	99.7001	598.205	1116.61	4356.62	11082.1	148.73	2177.7	35363.2	619708	1.1111e+07	2.01645e+08	3.69045e+09	92.0863	348.966	1525.24	7172.54	35208.3	177912	918705	-1.4655	108.382	76.7762	561.207	909.443	3851.93	8933.14	444.269	6030.13	91612.7	1.52392e+06	2.70663e+07	5.02415e+08	9.597e+09
CHEMBL102005	CC(C)C[C@H](NC(=O)COc1ccccc1Cc1ccccc1)C(=O)N[C@H]1CC(=O)OC1O	IC50 (nM)p	'='	521	0.493356	1	Caspase-1	0.463519	B (single protein format)	0.577221	CHEMBL659313	Inhibition of caspase-1	Test	35	2.628	96.7606	77.9613	469.583	740.802	2925.42	6350.65	113.96	1607.32	25322.1	445477	8.10216e+06	1.49807e+08	2.79812e+09	82.6872	301.078	1254.75	5606.02	26069.9	124505	606429	-1.7419	94.3658	49.5596	433.169	544.146	2559.67	4839.63	424.277	5624.48	81515.6	1.28185e+06	2.15848e+07	3.83303e+08	7.07719e+09
CHEMBL3133256	O=C1C(=O)N(Cc2ccccc2I)c2ccc(S(=O)(=O)N3CCC[C@H]3CF)cc21	IC50 (nM)p	'='	522	0.493356	1	Caspase-1	0.463519	B (assay format)	0.640167	CHEMBL3134678	Inhibition of recombinant human caspase-1 expressed in Escherichia coli using Ac-YVAD-AMC as substrate preincubated for 30 mins before substrate addition measured after 2 hrs	Training	32	5.323	99.8681	128.076	627.929	1534.33	5690.02	17500.8	83.14	1433.67	24845.1	458018	8.52613e+06	1.59851e+08	3.0152e+09	93.6919	505.415	4243.04	47860.2	623131	8.5913e+06	1.21001e+08	-0.9112	96.2325	80.1578	557.696	1103.31	4637.39	12881.9	510.193	22594.3	2.33646e+06	2.95606e+08	3.85064e+10	5.03733e+12	659418892964690
CHEMBL321074	CC(C)C[C@H](NC(=O)COc1ccccc1C1CCCC1)C(=O)N[C@H]1CC(=O)OC1O	IC50 (nM)p	'='	538	0.493356	1	Caspase-1	0.463519	B (single protein format)	0.577221	CHEMBL659313	Inhibition of caspase-1	Training	33	2.021	92.5675	73.3216	456.002	739.614	2945.08	6642.42	113.96	1603.32	25322.1	445469	8.10219e+06	1.49807e+08	2.79812e+09	69.2819	246.579	998.428	4360.01	19909.9	93721	451241	-1.6097	90.3563	50.4459	425.288	579.061	2613.72	5323.09	400.256	5339.98	78134.8	1.24122e+06	2.10897e+07	3.77183e+08	7.00054e+09
CHEMBL1221547	CC(C)[C@H](CC(=O)NCCOc1ccccc1)C(=O)N[C@H](C=O)CC(=O)O	IC50 (nM)p	'='	539	0.493356	1	Caspase-1	0.463519	B (single protein format)	0.577221	CHEMBL1227797	Inhibition of human ICE	Training	27	1.532	69.8712	51.408	317.601	463.97	1847.48	3785.72	121.8	1830.11	30031.6	530333	9.61107e+06	1.76783e+08	3.28692e+09	63.0232	225.456	912.038	3937.96	17627.8	80753.9	376124	-1.5197	68.3683	34.1334	296.737	357.419	1656.64	3021.19	352.213	5089.26	80800.6	1.38746e+06	2.52978e+07	4.81706e+08	9.45592e+09
CHEMBL317796	CC(C)C[C@H](NC(=O)CC(=O)c1ccc2ccccc2c1)C(=O)N[C@H]1CC(=O)OC1O	IC50 (nM)p	'='	543	0.493356	1	Caspase-1	0.463519	B (single protein format)	0.577221	CHEMBL659313	Inhibition of caspase-1	Test	33	1.883	94.7828	82.3127	485.885	836.249	3255.97	7639.12	121.8	1854.11	30138.7	531405	9.59661e+06	1.75598e+08	3.24213e+09	78.2821	290.06	1238.38	5703.03	27478.4	136641	696304	-1.5018	92.3894	57.6784	443.134	629.311	2749.87	5669.74	400.256	5413.9	81264.9	1.33228e+06	2.33593e+07	4.2941e+08	8.14821e+09
CHEMBL316465	CC(C)C[C@H](NC(=O)CCSc1cccc2ccccc12)C(=O)N[C@H]1CC(=O)OC1O	IC50 (nM)p	'='	563	0.493356	1	Caspase-1	0.463519	B (single protein format)	0.577221	CHEMBL659313	Inhibition of caspase-1	Training	33	3.059	92.7838	83.6559	471.792	832.557	3195.24	7710.46	130.03	1880.77	29294.7	499170	8.81551e+06	1.59244e+08	2.92311e+09	82.1598	319.548	1441.65	7088.13	36918.8	201010	1.13493e+06	-1.5631	90.3254	50.573	424.538	569.329	2610.43	5264.24	416.322	5886.87	92525.4	1.58657e+06	2.90329e+07	5.55983e+08	1.09801e+10
CHEMBL318386	CC(C)C[C@H](NC(=O)COc1cccc2ccccc12)C(=O)N[C@H]1CC(=O)OC1O	IC50 (nM)p	'='	570	0.493356	1	Caspase-1	0.463519	B (single protein format)	0.577221	CHEMBL659313	Inhibition of caspase-1	Training	32	2.139	90.5723	76.1054	457.163	769.931	3041.57	7104.15	113.96	1601.32	25322.1	445463	8.10218e+06	1.49807e+08	2.79812e+09	75.1046	275.184	1159.48	5261.32	24963.4	122246	613753	-1.547	88.3549	50.9475	419.598	572.898	2601.99	5300.81	388.245	5193.72	76330.1	1.21868e+06	2.08047e+07	3.73543e+08	6.9536e+09
CHEMBL213553	Cc1ccc(C(=O)NNC(=O)C2(C(=O)N[C@H]3CC(=O)OC3O)CCC2)cc1	IC50 (nM)p	'='	580	0.493356	1	Caspase-1	0.463519	B (single protein format)	0.577221	CHEMBL865479	Inhibition of ICE	Training	29	0.517	86.0499	77.2565	494.553	1006.68	4109.91	11649.6	133.83	1990.83	31957.9	554384	9.89075e+06	1.79399e+08	3.29201e+09	63.7519	236.879	997.762	4560.67	21806.3	107401	540267	-1.3625	84.3712	66.07	482.341	936.585	4046.07	11385.6	354.209	4876.79	74700.4	1.24657e+06	2.21557e+07	4.11309e+08	7.86001e+09
CHEMBL1221548	CC(C)[C@H](CC(=O)N(CCOc1ccccc1)C(C)C)C(=O)N[C@H](C=O)CC(=O)O	IC50 (nM)p	'='	584	0.493356	1	Caspase-1	0.463519	B (single protein format)	0.577221	CHEMBL1227797	Inhibition of human ICE	Test	30	2.557	80.301	70.0527	391.917	655.648	2481.96	5615.28	113.01	1771.25	29557.5	526636	9.5765e+06	1.76359e+08	3.28031e+09	68.4076	245.161	994.906	4308.3	19343.4	88909.1	415640	-1.5828	78.3655	45.2215	356.642	486.515	2123.13	4259.36	388.245	5586.16	88331.7	1.50786e+06	2.72749e+07	5.14583e+08	1.00056e+10
CHEMBL466747	CC(C)CC1(O)NC(=O)C2(OC(Cc3ccccc3)=CC2=O)C1O	IC50 (nM)p	'='	610	0.493356	1	Caspase-1	0.463519	B (single protein format)	0.577221	CHEMBL970220	Inhibition of caspase 1	Training	26	0.789	82.4486	83.2029	516.086	1107.18	4599.85	13532.8	95.86	1596.23	27953.6	525672	1.0081e+07	1.95401e+08	3.81424e+09	58.0745	222.959	969.039	4531.1	22091.7	110818	567786	-1.307	80.4407	77.9367	515.541	1198.99	5141.18	16565.3	310.196	4196.52	63252.1	1.03791e+06	1.81219e+07	3.30358e+08	6.20069e+09
CHEMBL101728	CC(C)C[C@H](NC(=O)CCSc1ccc2ccccc2c1)C(=O)N[C@H]1CC(=O)OC1O	IC50 (nM)p	'='	611	0.493356	1	Caspase-1	0.463519	B (single protein format)	0.577221	CHEMBL659313	Inhibition of caspase-1	Training	33	3.059	92.7741	84.0671	469.186	815.798	3096.09	7261.74	130.03	1880.77	29294.7	499166	8.81543e+06	1.59243e+08	2.92309e+09	82.1598	319.495	1442.34	7097.75	36979.2	201142	1.13274e+06	-1.5648	90.3236	50.3546	419.98	546.683	2508.17	4866.9	416.322	5878.85	92296.7	1.58218e+06	2.89631e+07	5.55016e+08	1.09688e+10
CHEMBL99681	CC(C)C[C@H](NC(=O)COc1ccccc1-c1ccccc1)C(=O)N[C@H]1CC(=O)OC1O	IC50 (nM)p	'='	636	0.493356	1	Caspase-1	0.463519	B (single protein format)	0.577221	CHEMBL659313	Inhibition of caspase-1	Training	34	2.813	94.7994	80.226	471.915	791.691	3102.79	7190.86	113.96	1605.32	25322.1	445475	8.10218e+06	1.49807e+08	2.79812e+09	81.2536	298.089	1254.5	5678.88	26859.8	131037	655066	-1.6705	92.3625	50.2058	431.689	569.173	2642.64	5253.45	412.267	5486.23	79939.5	1.26377e+06	2.13746e+07	3.80822e+08	7.04743e+09
CHEMBL3968765	FC(F)(F)c1ccc(CN2CCN(c3cc(N4CCCC4)nc(N4CCCC4)n3)CC2)cc1	IC50 (nM)p	'='	639	0.493356	1	Caspase-1	0.463519	B (assay format)	0.640167	CHEMBL3864977	Inhibition of human recombinant N-terminal His-tagged DTT-activated caspase-1 expressed in Escherichia coli using Ac-WEHD-AMC as substrate preincubated for 30 mins followed by substrate addition by fluorescence assay	Test	37	7.656	108.725	143.075	666.02	1568.62	5699.15	16661.4	38.74	286.149	1522.35	10653.4	76816.8	580031	4.47326e+06	89.044	335.298	1466.71	6907.06	34039.5	173074	900278	-1.3323	106.121	67.0788	550.031	855.407	3832.55	8777.21	429.292	5486.75	78575.9	1.26924e+06	2.28869e+07	4.50112e+08	9.40852e+09
CHEMBL101644	CC(C)C[C@H](NC(=O)/C=C/c1ccccc1)C(=O)N[C@H]1CC(=O)OC1O	IC50 (nM)p	'='	650	0.493356	1	Caspase-1	0.463519	B (single protein format)	0.577221	CHEMBL659313	Inhibition of caspase-1	Training	27	1.463	74.3225	58.0228	355.832	543.9	2152.49	4501.21	104.73	1542.72	25044.3	443916	8.09365e+06	1.49758e+08	2.79783e+09	64.5617	240.71	1025.56	4703.19	22546.6	111470	564302	-1.4177	72.3094	39.6693	327.06	418.308	1898.41	3605.47	336.214	4609.09	69338	1.13096e+06	1.96644e+07	3.58323e+08	6.74637e+09
CHEMBL437105	O=C[C@H](CC(=O)O)NC(=O)[C@@H]1CCCN2C(=O)CC[C@H](NC(=O)c3nccc4ccccc34)C(=O)N12	IC50 (nM)p	'='	670	0.493356	1	Caspase-1	0.463519	B (cell-based format)	0.315789	CHEMBL3784397	Inhibition of caspase-1 in LPS stimulated human PMBC cells after 2 hrs by ELISA analysis	Training	39	-0.057	111.981	78.3569	569.395	903.008	3882.17	9017.92	166.08	2504.69	40694.3	709038	1.26488e+07	2.28764e+08	4.17892e+09	91.1495	341.434	1448.03	6591.57	31292.7	152935	764253	-1.5584	110.447	70.8393	560.097	861.524	3806.32	8656.76	470.286	6428.65	99005.2	1.68256e+06	3.07319e+07	5.89205e+08	1.16539e+10
CHEMBL3133146	O=C1C(=O)N(Cc2ccccc2[N+](=O)[O-])c2ccc(S(=O)(=O)N3CCC[C@H]3CF)cc21	IC50 (nM)p	'='	672	0.493356	1	Caspase-1	0.463519	B (assay format)	0.640167	CHEMBL3134678	Inhibition of recombinant human caspase-1 expressed in Escherichia coli using Ac-YVAD-AMC as substrate preincubated for 30 mins before substrate addition measured after 2 hrs	Training	34	4.147	104.433	125.987	638.332	1519.41	5674.58	17267	126.28	2346.36	44954.2	909565	1.88332e+07	3.98334e+08	8.59439e+09	86.521	331.091	1483.89	7217.29	36874.3	194831	1.05522e+06	-0.4132	102.398	91.7552	600.409	1229.96	5047.88	14208.6	429.294	6393	110984	2.16762e+06	4.58027e+07	1.0165e+09	2.32562e+10
CHEMBL183619	COc1ccc(I)cc1[C@@H](O)C(=O)N[C@H](C(=O)N[C@@H](CC(=O)O)C(=O)CSCc1ccccc1)C(C)C	IC50 (nM)p	'='	675	0.493356	1	Caspase-1	0.463519	B (single protein format)	0.577221	CHEMBL828519	Inhibitory activity against recombinant human Caspase-1	Test	38	2.827	106.466	90.2358	542.001	907.976	3577	8183.02	167.33	2593.41	42717.9	757271	1.38267e+07	2.57368e+08	4.85866e+09	110.437	574.762	4555.23	49334.2	630375	8.62837e+06	1.21198e+08	-1.9609	102.498	62.2178	486.071	697.277	3027.32	6364.17	611.257	24260.7	2.36228e+06	2.95951e+08	3.85093e+10	5.03731e+12	659420191305125
CHEMBL102901	CC(C)C[C@H](NC(=O)CCOc1cccc2ccccc12)C(=O)N[C@H]1CC(=O)OC1O	IC50 (nM)p	'='	686	0.493356	1	Caspase-1	0.463519	B (single protein format)	0.577221	CHEMBL659313	Inhibition of caspase-1	Training	33	2.571	92.628	79.1675	464.676	788.806	3079.95	7225.58	113.96	1603.32	25322.1	445469	8.10216e+06	1.49806e+08	2.79811e+09	76.5382	278.769	1166.51	5258.31	24805.8	120908	604908	-1.6047	90.3621	50.4034	425.146	569.32	2617.38	5276.13	400.256	5339.98	78134.8	1.24124e+06	2.10906e+07	3.77216e+08	7.00146e+09
CHEMBL214044	COc1cccc(OC)c1C(=O)NNC(=O)C1(C(=O)N[C@H]2CC(=O)OC2O)CCCCC1	IC50 (nM)p	'='	700	0.493356	1	Caspase-1	0.463519	B (single protein format)	0.577221	CHEMBL865479	Inhibition of ICE	Training	34	0.837	98.0443	83.1417	543.474	1069.07	4413.91	12323.8	152.29	2088.02	32467.8	557180	9.90632e+06	1.79487e+08	3.29252e+09	74.3474	274.019	1139.87	5127.22	24172.9	117869	589686	-1.6441	96.454	71.6087	540.893	1033.75	4497.54	12553	422.24	5937.71	92966.1	1.58264e+06	2.86047e+07	5.38243e+08	1.03952e+10
CHEMBL6439	NC(=O)c1cc(-c2ccc([N+](=O)[O-])cc2)nnc1Cl	IC50 (nM)p	'='	700	0.493356	1	Caspase-1	0.463519	B (single protein format)	0.577221	CHEMBL699295	Antiinflammatory activity measured as the concentration required to inhibit IL-1 beta converting enzyme	Training	20	1.459	58.1243	57.9779	320.294	627.58	2374.18	6046.48	112.01	2180.35	45864.7	1.0391e+06	2.44473e+07	5.89884e+08	1.44841e+10	61.0552	265.248	1345.67	7412.28	43037.4	259561	1.61185e+06	-0.0728	56.2844	44.725	287.887	489.744	1954.5	4528.33	271.596	4787.3	112133	3.30427e+06	1.12287e+08	4.11602e+09	1.56692e+11
CHEMBL3932441	c1ccc(CN2CCN(c3cc(N4CCCC4)nc(N4CCCC4)n3)CC2)cc1	IC50 (nM)p	'='	700	0.493356	1	Caspase-1	0.463519	B (assay format)	0.640167	CHEMBL3864977	Inhibition of human recombinant N-terminal His-tagged DTT-activated caspase-1 expressed in Escherichia coli using Ac-WEHD-AMC as substrate preincubated for 30 mins followed by substrate addition by fluorescence assay	Test	33	6.731	92.4686	102.299	498.333	1011.94	3663.27	9524.43	38.74	270.149	1492.35	10521.4	76436.8	578683	4.46896e+06	82.5994	309.27	1334.34	6203.34	30227.7	152173	784700	-1.3929	90.1037	36.2016	418.369	468.2	2480.58	4415.81	360.286	4057.68	46978	557022	6.73945e+06	8.29297e+07	1.03486e+09
CHEMBL3678069	CC(C)[C@H](NC(=O)[C@H](Cc1c[nH]c2ccccc12)NC(=O)[C@H](CC(=O)O)NC(=O)OCc1ccccc1)C(=O)N[C@H](/C=C/S(C)(=O)=O)CC(=O)O	IC50 (nM)p	'='	700	0.493356	1	Caspase-1	0.463519	B (single protein format)	0.577221	CHEMBL3706295	Fluorometric Enzymatic Assay: Selectivity of compound 55, compound 63, compound 48, compound 57, compound 88 toward caspase-1 (pro-inflammatory group), caspase-5 (group I), caspase-9 (group II) and caspase-3 and caspase-7 (group III) was evaluated by using fluorometric methods using the Caspase-1, -3, -5, -7, -9 Inhibitor Drug Screening Kit (Catalog #: K151-100, K153-100, K155-100/K157-100, K159-…	Training	53	1.277	149.557	120.15	745.78	1232.8	4890.82	11192.6	258.54	3912.89	65401.7	1.17928e+06	2.1868e+07	4.11896e+08	7.84061e+09	130.15	485.218	2097.53	9836.06	48476.6	247435	1.29821e+06	-2.7199	146.596	97.7983	718.396	1093.94	4639.63	10091.3	686.456	10051.9	164922	2.97245e+06	5.7531e+07	1.17267e+09	2.48186e+10
CHEMBL3898411	FC(F)(F)c1cc(CN2CCN(c3cc(N4CCCC4)nc(N4CCCC4)n3)CC2)cc(C(F)(F)F)c1	IC50 (nM)p	'='	706	0.493356	1	Caspase-1	0.463519	B (assay format)	0.640167	CHEMBL3864977	Inhibition of human recombinant N-terminal His-tagged DTT-activated caspase-1 expressed in Escherichia coli using Ac-WEHD-AMC as substrate preincubated for 30 mins followed by substrate addition by fluorescence assay	Training	41	8.581	124.981	183.85	833.765	2123.29	7745.75	23863.9	38.74	302.149	1552.35	10785.4	77196.8	581397	4.47764e+06	95.4886	361.326	1599.09	7610.89	37850.1	193954	1.01576e+06	-1.2716	122.141	98.0459	681.985	1245.17	5210.15	13261.4	498.298	6915.82	110174	1.98151e+06	3.9037e+07	8.17378e+08	1.77843e+10
CHEMBL100114	COc1ccc(OCC(=O)N[C@@H](CC(C)C)C(=O)N[C@H]2CC(=O)OC2O)c2ccccc12	IC50 (nM)p	'='	831	0.493356	1	Caspase-1	0.463519	B (single protein format)	0.577221	CHEMBL659313	Inhibition of caspase-1	Training	34	2.054	96.466	81.3389	494.175	849.271	3363.48	8035.3	123.19	1649.92	25580.1	446872	8.11e+06	1.49851e+08	2.79838e+09	80.1182	294.225	1242.97	5651.2	26871	131964	665004	-1.646	94.3885	56.7468	457.927	653.178	2916.41	6183.51	416.255	5664.07	85050.9	1.38796e+06	2.41577e+07	4.40552e+08	8.29825e+09
CHEMBL103820	Cc1ccc2ccccc2c1OCC(=O)N[C@@H](CC(C)C)C(=O)N[C@H]1CC(=O)OC1O	IC50 (nM)p	'='	843	0.493356	1	Caspase-1	0.463519	B (single protein format)	0.577221	CHEMBL659313	Inhibition of caspase-1	Test	33	2.365	94.6522	84.2266	491.151	866.598	3377.73	8167.04	113.96	1605.32	25328.1	445491	8.10227e+06	1.49807e+08	2.79813e+09	77.4035	284.29	1206.76	5529.06	26515.6	131292	666503	-1.5664	92.3559	56.8354	447.268	641.363	2839.77	6006.73	400.256	5374.03	79344	1.27069e+06	2.1704e+07	3.88977e+08	7.2162e+09
CHEMBL166992	CC(C)[C@H](NC(=O)c1cc(Br)cc(Br)c1)C(=O)N[C@@H](CC(=O)O)C(=O)CSCc1ccccc1	IC50 (nM)p	'='	860	0.493356	1	Caspase-1	0.463519	B (single protein format)	0.577221	CHEMBL659311	Inhibitory activity against caspase-1	Training	35	4.619	98.2203	99.9081	513.622	946.343	3459.53	8300.92	137.87	2133.56	34059.4	584929	1.03427e+07	1.86634e+08	3.42094e+09	106.074	520.098	3276.18	24381.8	201981	1.78514e+06	1.63755e+07	-1.5185	94.3387	58.1008	437.982	607.292	2627.5	5281.51	588.14	20180	1.28177e+06	1.01032e+08	8.36542e+09	7.00003e+11	5.87126e+13
CHEMBL23453	COC(=O)CC(NC(=O)[C@@H](NC(=O)OCc1ccccc1)C(C)C)C(=O)CF	IC50 (nM)p	'='	900	0.493356	1	Caspase-1	0.463519	B (single protein format)	0.577221	CHEMBL659498	Compound was evaluated for its inhibitory activity against the Caspase-1 enzyme	Training	28	1.655	74.2415	56.2905	350.07	528.701	2095.48	4369.88	110.8	1467.45	21958.2	361666	6.12572e+06	1.0486e+08	1.80189e+09	66.9258	241.607	995.493	4394.11	20188.9	95248.2	458066	-1.3547	72.3027	41.7922	330.293	447.163	1945.01	3850.52	371.212	5550.34	92567.8	1.68783e+06	3.29259e+07	6.74918e+08	1.43483e+10
CHEMBL3673264	CC(C)[C@H](NC(=O)[C@@H](NC(=O)[C@H](CC(=O)O)NC(=O)OCc1ccccc1)C1Cc2ccccc2C1)C(=O)N[C@H](/C=C/S(C)(=O)=O)CC(=O)O	IC50 (nM)p	'='	900	0.493356	1	Caspase-1	0.463519	B (single protein format)	0.577221	CHEMBL3706295	Fluorometric Enzymatic Assay: Selectivity of compound 55, compound 63, compound 48, compound 57, compound 88 toward caspase-1 (pro-inflammatory group), caspase-5 (group I), caspase-9 (group II) and caspase-3 and caspase-7 (group III) was evaluated by using fluorometric methods using the Caspase-1, -3, -5, -7, -9 Inhibitor Drug Screening Kit (Catalog #: K151-100, K153-100, K155-100/K157-100, K159-…	Training	52	1.255	147.568	120.079	740.395	1229.71	4864.68	11124.7	242.75	3786.23	64299	1.16995e+06	2.17879e+07	4.11204e+08	7.83458e+09	126.05	471.272	2032.07	9503.09	46693.6	237530	1.2417e+06	-2.6029	144.568	98.4736	712.014	1098.18	4627.56	10156.6	672.449	9859.73	162303	2.93678e+06	5.70443e+07	1.16601e+09	2.47272e+10
CHEMBL74083	O=C(O)C[C@H](NC(=O)OCc1ccccc1)C(=O)COC(=O)Cc1c(Cl)ccc(Cl)c1Cl	IC50 (nM)p	'='	936	0.493356	1	Caspase-1	0.463519	B (single protein format)	0.577221	CHEMBL747007	Compound was tested for inhibitory activity against N-His (D381E) Interleukin -1 beta converting enzyme (combinatorially prepared compound)	Test	33	3.979	91.5288	90.9753	473.265	892.892	3314.27	8373.92	119	1820.35	29841.1	529998	9.63102e+06	1.77391e+08	3.30046e+09	93.3974	389.474	1913.53	10316.7	59050	352593	2.17252e+06	-1.2574	88.3149	54.0589	409.809	572.331	2471.74	5053.12	484.586	9661.32	260259	8.55813e+06	3.11202e+08	1.18414e+10	4.59767e+11
CHEMBL1223108	CC(C)[C@H](NC(=O)OCc1ccccc1)C(=O)N[C@@H](C)C(=O)N[C@@H](CC(=O)O)C(=O)CCCCCc1ccccc1	IC50 (nM)p	'='	976	0.493356	1	Caspase-1	0.463519	B (single protein format)	0.577221	CHEMBL1227461	Inhibition of ICE	Training	42	3.704	111.343	88.4582	516.653	788.893	3061.1	6391.27	150.9	2233.86	35744.7	623949	1.11942e+07	2.03943e+08	3.75539e+09	97.5776	351.047	1442.75	6377.64	29388.3	139104	671114	-2.1393	108.396	53.9317	478.853	580.328	2726.76	4984.51	526.348	7234.36	108609	1.76185e+06	3.0429e+07	5.5112e+08	1.03319e+10
CHEMBL330143	CCC(C)c1ccc(Oc2ccccc2S(=O)(=O)N[C@H](C=O)C(=O)O)cc1C	IC50 (nM)p	'='	1000	0.493356	1	Caspase-1	0.463519	B (single protein format)	0.577221	CHEMBL659318	Inhibitory concentration against caspase-1 was determined	Training	29	3.029	84.3288	91.5205	477.046	1009.89	3748.31	10364.6	118.15	1957.55	34220.3	638165	1.2143e+07	2.338e+08	4.53873e+09	73.9799	278.76	1229.99	5881.74	29471.9	152308	805110	-1.2849	82.293	65.4484	449.192	824.787	3413.55	8825.93	382.282	5771.73	98473.7	1.85256e+06	3.74469e+07	7.96259e+08	1.75435e+10
CHEMBL96334	Cc1cc(Oc2ccccc2S(=O)(=O)N[C@H](C=O)C(=O)O)ccc1C(C)C	IC50 (nM)p	'='	1000	0.493356	1	Caspase-1	0.463519	B (single protein format)	0.577221	CHEMBL659318	Inhibitory concentration against caspase-1 was determined	Training	28	2.671	82.0192	90.9345	469.483	1001.46	3707.88	10284.8	118.15	1955.55	34220.3	638155	1.2143e+07	2.338e+08	4.53873e+09	72.5463	274.675	1219.39	5852.61	29384.1	152022	804141	-1.2326	80.2886	65.5806	438.882	815.827	3350.61	8706.72	370.271	5601.43	95682.3	1.80239e+06	3.65042e+07	7.78269e+08	1.71996e+10
CHEMBL183109	C#CC[C@@H](C(=O)N[C@H](C(=O)N[C@@H](CC(=O)O)C(=O)CSCc1ccccc1)C(C)C)c1cc(Br)ccc1OC	IC50 (nM)p	'='	1030	0.493356	1	Caspase-1	0.463519	B (single protein format)	0.577221	CHEMBL828519	Inhibitory activity against recombinant human Caspase-1	Test	40	3.765	109.543	94.5451	551.094	930.163	3626.77	8349.44	147.1	2188.15	34317.4	586363	1.03505e+07	1.86679e+08	3.4212e+09	112.79	499.312	2728.42	17521.5	128247	1.03658e+06	8.96855e+06	-1.9255	106.418	62.5353	502.851	711.814	3145.09	6605.05	584.289	14337.2	710067	5.1738e+07	4.20556e+09	3.50445e+11	2.93651e+13
CHEMBL2324341	CCOC(=O)/C=C/[C@H](CC(=O)O)NC(=O)[C@@H](NC(=O)[C@@H](NC(=O)[C@H](CC(=O)O)NC(=O)OCc1ccccc1)c1ccccc1)C(C)C	IC50 (nM)p	'='	1050	0.493356	1	Caspase-1	0.463519	B (single protein format)	0.577221	CHEMBL2327255	Inhibition of caspase-1 (unknown origin)	Training	49	2.154	131.954	92.967	610.231	863.21	3589.72	7158.46	226.53	3360.83	55125.3	977012	1.78e+07	3.29371e+08	6.16227e+09	120.45	442.472	1862.97	8419.95	39622.1	191401	942349	-2.5742	128.549	69.867	581.409	751.989	3412.34	6587.17	628.373	8937.06	139611	2.355e+06	4.20865e+07	7.83613e+08	1.50073e+10
CHEMBL3965572	c1cc(CN2CCN(c3cc(N4CCCC4)nc(N4CCCC4)n3)CC2)ccn1	IC50 (nM)p	'='	1060	0.493356	1	Caspase-1	0.463519	B (assay format)	0.640167	CHEMBL3864977	Inhibition of human recombinant N-terminal His-tagged DTT-activated caspase-1 expressed in Escherichia coli using Ac-WEHD-AMC as substrate preincubated for 30 mins followed by substrate addition by fluorescence assay	Training	33	5.479	92.1888	94.6468	494.258	970.441	3624.57	9273.19	51.63	353.225	2105.11	14803	107095	799973	6.08506e+06	82.4217	310.732	1351.47	6330.21	31050.5	157173	813863	-1.3765	90.1154	36.361	418.622	470.027	2484.42	4432.52	362.282	4107.61	47927.5	573272	7.0032e+06	8.70829e+07	1.09905e+09
CHEMBL99680	CC(C)C[C@H](NC(=O)COc1cccc(-c2ccccc2)c1)C(=O)N[C@H]1CC(=O)OC1O	IC50 (nM)p	'='	1100	0.493356	1	Caspase-1	0.463519	B (single protein format)	0.577221	CHEMBL659313	Inhibition of caspase-1	Training	34	2.813	94.7689	81.0743	470.453	783.961	3038.67	6909.3	113.96	1605.32	25322.1	445471	8.10214e+06	1.49807e+08	2.79812e+09	81.2536	298.037	1255.19	5687.49	26915.5	131275	655400	-1.6736	92.3599	49.8723	426.837	544.931	2535.46	4837.08	412.267	5478.22	79710.9	1.25932e+06	2.13007e+07	3.7969e+08	7.03092e+09
CHEMBL3673267	CC(C)[C@H](NC(=O)[C@H](Cc1ccc2ccccc2n1)NC(=O)[C@H](CC(=O)O)NC(=O)OCc1ccccc1)C(=O)N[C@H](/C=C/S(=O)(=O)Oc1ccccc1)CC(=O)O	IC50 (nM)p	'='	1200	0.493356	-1	Caspase-1	0.463519	B (single protein format)	0.577221	CHEMBL3706295	Fluorometric Enzymatic Assay: Selectivity of compound 55, compound 63, compound 48, compound 57, compound 88 toward caspase-1 (pro-inflammatory group), caspase-5 (group I), caspase-9 (group II) and caspase-3 and caspase-7 (group III) was evaluated by using fluorometric methods using the Caspase-1, -3, -5, -7, -9 Inhibitor Drug Screening Kit (Catalog #: K151-100, K153-100, K155-100/K157-100, K159-…	Training	61	2.746	170.314	134.864	836.207	1330.8	5326.1	11751.8	264.87	3953.24	65450.9	1.17915e+06	2.18793e+07	4.12484e+08	7.85842e+09	154.259	582.927	2538.59	11942.4	58833	299299	1.5614e+06	-2.8405	166.571	103.109	802.89	1150.31	5076.44	10627	774.519	10981.1	173699	3.02855e+06	5.71222e+07	1.14329e+09	2.39021e+10
CHEMBL4208767	CC(C)[C@H](NC(=O)c1ccc2ccccc2c1)c1ccc(C(=O)N[C@H]2CC(=O)OC2O)cn1	IC50 (nM)p	'='	1258.93	0.493356	-1	Caspase-1	0.463519	B (single protein format)	0.577221	CHEMBL4183465	Inhibition of human recombinant caspase-1 using AC-WEHD-AMC as substrate at Km after 20 mins by fluorescence assay	Training	36	2.879	104.882	95.9959	555.353	1006.69	3892.92	9489.4	117.62	1655.8	25700.4	448593	8.12688e+06	1.50001e+08	2.79964e+09	90.1737	343.53	1504.18	7086.7	34866	176680	915364	-1.5671	102.331	62.9423	506.009	731.881	3261.78	6862.06	422.285	5486.46	78790.2	1.23726e+06	2.08955e+07	3.72801e+08	6.91666e+09
CHEMBL3678071	CC(C)[C@H](NC(=O)[C@H](Cc1ccc(O)cc1)NC(=O)OCc1ccccc1)C(=O)N[C@@H](C)C(=O)N[C@H](/C=C/S(=O)(=O)c1ccccc1)CC(=O)O	IC50 (nM)p	'='	1300	0.493356	-1	Caspase-1	0.463519	B (single protein format)	0.577221	CHEMBL3706295	Fluorometric Enzymatic Assay: Selectivity of compound 55, compound 63, compound 48, compound 57, compound 88 toward caspase-1 (pro-inflammatory group), caspase-5 (group I), caspase-9 (group II) and caspase-3 and caspase-7 (group III) was evaluated by using fluorometric methods using the Caspase-1, -3, -5, -7, -9 Inhibitor Drug Screening Kit (Catalog #: K151-100, K153-100, K155-100/K157-100, K159-…	Training	53	3.368	147.988	127.886	743.21	1281.87	4957.38	11728.2	225.68	3494.84	59229.2	1.08123e+06	2.02183e+07	3.8305e+08	7321687240	133.679	499.739	2157.96	10060.8	49102.2	247395	1.27791e+06	-2.7033	144.566	92.1882	705.101	1067.91	4645.49	10369.5	680.471	9764	156276	2.75318e+06	5.23661e+07	1.05493e+09	2.21651e+10
CHEMBL100802	CC(C)C[C@H](NC(=O)CCOc1ccc2ccccc2c1)C(=O)N[C@H]1CC(=O)OC1O	IC50 (nM)p	'='	1320	0.493356	-1	Caspase-1	0.463519	B (single protein format)	0.577221	CHEMBL659313	Inhibition of caspase-1	Training	33	2.571	92.5974	80.0159	463.214	781.077	3016.01	6940.94	113.96	1603.32	25322.1	445465	8.10211e+06	1.49806e+08	2.79811e+09	76.5382	278.716	1167.2	5266.91	24861.5	121146	605243	-1.6078	90.3598	50.0752	420.314	545.265	2510.77	4862.94	400.256	5331.96	77906.2	1.23679e+06	2.10167e+07	3.76085e+08	6.98495e+09
CHEMBL3673265	CC(C)[C@H](NC(=O)[C@H](CCC(=O)O)NC(=O)[C@H](CC(=O)O)NC(=O)OCc1ccccc1)C(=O)N[C@H](/C=C/S(C)(=O)=O)CC(=O)O	IC50 (nM)p	'='	1400	0.493356	-1	Caspase-1	0.463519	B (single protein format)	0.577221	CHEMBL3706295	Fluorometric Enzymatic Assay: Selectivity of compound 55, compound 63, compound 48, compound 57, compound 88 toward caspase-1 (pro-inflammatory group), caspase-5 (group I), caspase-9 (group II) and caspase-3 and caspase-7 (group III) was evaluated by using fluorometric methods using the Caspase-1, -3, -5, -7, -9 Inhibitor Drug Screening Kit (Catalog #: K151-100, K153-100, K155-100/K157-100, K159-…	Test	46	-0.793	127.23	92.5272	607.287	922.476	3717.79	7856.59	280.05	4466.86	77764	1.42951e+06	2.6834e+07	5.10053e+08	9.785e+09	109.524	403.546	1724.08	8008.92	39145.5	198331	1.03409e+06	-2.5472	124.653	87.6635	595.577	920.81	3728.05	8071.29	632.384	9822.51	169338	3.16212e+06	6.25406e+07	1.28853e+09	2.73544e+10
CHEMBL319554	Cc1ccc(OCC(=O)N[C@@H](CC(C)C)C(=O)N[C@H]2CC(=O)OC2O)c(C23CC4CC(CC(C4)C2)C3)c1	IC50 (nM)p	'='	1430	0.493356	-1	Caspase-1	0.463519	B (single protein format)	0.577221	CHEMBL659313	Inhibition of caspase-1	Training	41	3.017	124.66	128.414	718.987	1446.48	5657.02	15488.6	113.96	1635.32	25364.1	445705	8.10274e+06	1.49809e+08	2.79813e+09	80.3105	294.247	1201.77	5316.95	24559	117019	570996	-1.8007	122.36	89.9047	656.732	1099.56	4832.79	11997.9	472.32	6037.16	85547.9	1.32942e+06	2.22636e+07	3.94318e+08	7.26702e+09
CHEMBL267142	N#Cc1ccc(-c2cc(C(N)=O)c(Cl)nn2)cc1	IC50 (nM)p	'='	1500	0.493356	-1	Caspase-1	0.463519	B (single protein format)	0.577221	CHEMBL699295	Antiinflammatory activity measured as the concentration required to inhibit IL-1 beta converting enzyme	Training	19	1.29	54.3522	51.7464	296.883	562.414	2158.29	5389.71	92.66	1835.62	39291.2	910144	2.18282e+07	5.34622e+08	1.32715e+10	61.7921	273.992	1401.48	7742.05	44931.5	270287	1.67218e+06	-0.5696	52.1459	34.2306	257.464	387.575	1662.06	3577.28	251.608	4354.39	102632	3.09619e+06	1.07745e+08	4.01706e+09	1.54537e+11
CHEMBL183379	COc1ccc(Br)cc1[C@@H](O)C(=O)N[C@H](C(=O)N[C@@H](CC(=O)O)C(=O)CSCc1ccccc1)C(C)C	IC50 (nM)p	'='	1540	0.493356	-1	Caspase-1	0.463519	B (single protein format)	0.577221	CHEMBL828519	Inhibitory activity against recombinant human Caspase-1	Training	38	2.557	105.886	87.6789	533.276	876.987	3472.91	7834.96	167.33	2593.41	42717.9	757271	1.38267e+07	2.57368e+08	4.85866e+09	105.642	462.814	2538.84	16501.7	122634	1.00528e+06	8.79274e+06	-1.9611	102.498	62.2303	486.067	697.405	3027.4	6365.38	564.256	14164.3	709391	5.17608e+07	4.20652e+09	3.50472e+11	2.93658e+13
CHEMBL166754	COc1ccc(S(C)(=O)=O)cc1CC(=O)N[C@H](C(=O)N[C@@H](CC(=O)O)C(=O)CSCc1c(F)cccc1Cl)C(C)C	IC50 (nM)p	'='	1600	0.493356	-1	Caspase-1	0.463519	B (single protein format)	0.577221	CHEMBL659311	Inhibitory activity against caspase-1	Test	42	2.793	121.407	121.805	664.957	1313.93	4953.34	12973.8	189.62	2943.53	48839.5	868454	1.58591e+07	2.94612e+08	5.5425e+09	112.92	456.379	2164.92	11205.6	61267.7	348309	2.03976e+06	-1.7558	118.48	93.2556	614.868	1077.59	4336.57	10588.7	598.879	10436.5	220856	5.54889e+06	1.60674e+08	5.18781e+09	1.80868e+11
CHEMBL352426	CC(C)[C@H](NC(=O)[C@H](C)NC(=O)[C@H](CC(=O)O)NC(=O)c1ccccc1)C(=O)N[C@@H](CC(=O)O)C(=O)CCCc1ccccc1	IC50 (nM)p	'='	1650	0.493356	-1	Caspase-1	0.463519	B (single protein format)	0.577221	CHEMBL659311	Inhibitory activity against caspase-1	Training	46	1.639	125.438	92.1736	593.156	887.577	3604.81	7530.01	208.07	3269.64	54593.7	973342	1.77632e+07	3.28835e+08	6.15277e+09	108.007	392.587	1633.39	7300.29	33974	162295	790161	-2.3935	122.579	71.6035	564.152	773.87	3384.18	6765.66	584.364	8290.69	129897	2.20407e+06	3.96544e+07	7.43016e+08	1.4308e+10
CHEMBL3133257	O=C1C(=O)N(Cc2cccc(I)c2)c2ccc(S(=O)(=O)N3CCC[C@H]3CF)cc21	IC50 (nM)p	'='	1697	0.493356	-1	Caspase-1	0.463519	B (assay format)	0.640167	CHEMBL3134678	Inhibition of recombinant human caspase-1 expressed in Escherichia coli using Ac-YVAD-AMC as substrate preincubated for 30 mins before substrate addition measured after 2 hrs	Training	32	5.323	99.8583	128.487	625.527	1514.32	5577.61	17000.3	83.14	1433.67	24845.1	458014	8.52611e+06	1.59851e+08	3.0152e+09	93.6919	505.362	4243.72	47872.9	623251	8.59207e+06	1.21003e+08	-0.9125	96.2306	79.9702	553.192	1081.1	4548.28	12558.1	510.193	22586.3	2.33623e+06	2.95603e+08	3.85065e+10	5.03736e+12	659423682023840
CHEMBL101220	CC(C)C[C@H](NC(=O)c1ccc2ccccc2c1)C(=O)N[C@H]1CC(=O)OC1O	IC50 (nM)p	'='	1740	0.493356	-1	Caspase-1	0.463519	B (single protein format)	0.577221	CHEMBL659313	Inhibition of caspase-1	Training	30	2.457	86.6053	80.3151	452.465	812.262	3096.2	7450.71	104.73	1554.72	25056.3	443996	8.09392e+06	1.49761e+08	2.79788e+09	71.6735	266.663	1143.82	5296.23	25676	128535	659542	-1.4149	84.3091	51.8058	407.415	578.381	2556.54	5290.09	360.235	4805.42	70949.8	1.14374e+06	1.97521e+07	3.58602e+08	6.73888e+09
CHEMBL322183	CC(C)C[C@H](NC(=O)COc1ccc(Cc2ccccc2)cc1)C(=O)N[C@H]1CC(=O)OC1O	IC50 (nM)p	'='	1800	0.493356	-1	Caspase-1	0.463519	B (single protein format)	0.577221	CHEMBL659313	Inhibition of caspase-1	Test	35	2.628	96.73	78.8096	467.892	733.769	2860.91	6088.16	113.96	1607.32	25322.1	445473	8.10212e+06	1.49807e+08	2.79812e+09	82.6872	301.026	1255.44	5613.68	26114.7	124663	606317	-1.7446	94.3633	49.2378	428.346	520.259	2454.79	4448.93	424.277	5616.46	81286.9	1.2774e+06	2.15107e+07	3.82164e+08	7.06043e+09
CHEMBL353919	COc1ccc(OC)c(CC(=O)N[C@H](C(=O)N[C@@H](CC(=O)O)C(=O)CSCC2CCCCC2)C(C)C)c1	IC50 (nM)p	'='	1800	0.493356	-1	Caspase-1	0.463519	B (single protein format)	0.577221	CHEMBL659311	Inhibitory activity against caspase-1	Training	38	2.967	102.523	84.8769	497.88	809.88	3135.39	6970.87	156.33	2224.75	34563.3	587695	1.03581e+07	1.86719e+08	3.42139e+09	89.1223	338.647	1478.33	7006.16	35015.1	182188	979429	-1.8974	100.42	55.8641	463.39	612.636	2754.45	5405.04	496.363	7338.32	120885	2.16311e+06	4.10004e+07	8.0737e+08	1.63026e+10
CHEMBL100769	CC(C)C[C@H](NC(=O)CCCc1ccc2ccccc2c1)C(=O)N[C@H]1CC(=O)OC1O	IC50 (nM)p	'='	1800	0.493356	-1	Caspase-1	0.463519	B (single protein format)	0.577221	CHEMBL659313	Inhibition of caspase-1	Training	33	2.796	92.6686	82.0604	466.526	800.023	3062.08	7125.59	104.73	1560.72	25056.3	444010	8.09379e+06	1.49758e+08	2.79783e+09	75.4905	275.797	1157.65	5248.61	24919	122167	613978	-1.6019	90.3216	50.0467	419.743	544.235	2504.61	4846.42	396.267	5236.18	76135.2	1.207e+06	2.05374e+07	3.68557e+08	6.86836e+09
CHEMBL81038	CCOc1ccc(/C=C/C(=O)OC)cc1CC(=O)N[C@H](C(=O)N[C@@H](CC(=O)O)C(=O)CSCc1c(F)cccc1Cl)C(C)C	IC50 (nM)p	'='	1800	0.493356	-1	Caspase-1	0.463519	B (single protein format)	0.577221	CHEMBL659311	Inhibitory activity against caspase-1	Training	45	4.438	123.662	114.993	629.361	1129.66	4247.54	10263.9	173.4	2536.14	39671.5	675572	1.18708e+07	2.12771e+08	3.87e+09	121.782	487.087	2270.47	11511.9	61610.8	343065	1.97077e+06	-1.9552	120.466	74.0519	567.053	805.785	3471.34	7199.35	614.857	10149	205258	5.05088e+06	1.46772e+08	4.81988e+09	1.71371e+11
CHEMBL318035	CC(C)C[C@H](NC(=O)COc1cccc2c1CCCC2)C(=O)N[C@H]1CC(=O)OC1O	IC50 (nM)p	'='	1810	0.493356	-1	Caspase-1	0.463519	B (single protein format)	0.577221	CHEMBL659313	Inhibition of caspase-1	Test	32	1.491	90.2962	71.0878	450.179	727.588	2939.24	6671.12	113.96	1601.32	25322.1	445463	8.10218e+06	1.49807e+08	2.79812e+09	68.541	244.545	1003.95	4453.77	20688.8	99192.7	487030	-1.5312	88.3508	50.8611	419.08	570.75	2593.79	5272.01	388.245	5193.72	76330.1	1.21868e+06	2.08047e+07	3.73543e+08	6.9536e+09
CHEMBL376760	N#CC(C#N)=C1C(=O)Nc2ccc(S(=O)(=O)N3CCC[C@H]3COc3ccccc3)cc21	IC50 (nM)p	'='	1830	0.493356	-1	Caspase-1	0.463519	B (single protein format)	0.577221	CHEMBL890413	Inhibition of human recombinant caspase 1	Training	34	3.033	100.282	106.27	581.368	1282.34	4916.04	14420.6	131.67	2387.67	47603.9	1.0212e+06	2.2444e+07	5.00936e+08	1.13109e+10	90.078	351.543	1582.6	7659.86	38711.6	201552	1.07325e+06	-1.0062	98.2354	73.435	548.783	1021.12	4422.81	11919.3	416.325	5797.69	92233.8	1.65389e+06	3.25746e+07	6.85725e+08	1.50968e+10
CHEMBL418983	CC(C)C[C@H](NC(=O)COc1ccc(C23CC4CC(CC(C4)C2)C3)cc1)C(=O)N[C@H]1CC(=O)OC1O	IC50 (nM)p	'='	1830	0.493356	-1	Caspase-1	0.463519	B (single protein format)	0.577221	CHEMBL659313	Inhibition of caspase-1	Training	40	2.791	120.58	120.293	684.641	1353.98	5323.55	14442.2	113.96	1631.32	25358.1	445677	8.10265e+06	1.49809e+08	2.79813e+09	78.0116	285.141	1154.49	5048.55	23004	107985	518538	-1.7816	118.357	83.8992	628.735	1027.5	4563.12	11110.7	460.309	5856.85	82534.1	1.27733e+06	2.13604e+07	3.78753e+08	7.00094e+09
CHEMBL101448	CC(C)C[C@H](NC(=O)CCc1cccc2ccccc12)C(=O)N[C@H]1CC(=O)OC1O	IC50 (nM)p	'='	1860	0.493356	-1	Caspase-1	0.463519	B (single protein format)	0.577221	CHEMBL659313	Inhibition of caspase-1	Training	32	2.438	90.6171	79.4905	462.497	803.501	3128.51	7472.77	104.73	1558.72	25056.3	444008	8.09381e+06	1.49758e+08	2.79783e+09	74.0569	271.758	1145.7	5211.23	24821	122171	617250	-1.548	88.3213	50.5223	418.131	567.768	2584.06	5242.04	384.257	5097.94	74559.1	1.18892e+06	2.03273e+07	3.66075e+08	6.8386e+09
CHEMBL3895496	c1cncc(CN2CCN(c3cc(N4CCCC4)nc(N4CCCC4)n3)CC2)c1	IC50 (nM)p	'='	1870	0.493356	-1	Caspase-1	0.463519	B (assay format)	0.640167	CHEMBL3864977	Inhibition of human recombinant N-terminal His-tagged DTT-activated caspase-1 expressed in Escherichia coli using Ac-WEHD-AMC as substrate preincubated for 30 mins followed by substrate addition by fluorescence assay	Test	33	5.479	92.2036	94.3414	493.495	964.144	3607.23	9198.63	51.63	353.225	2105.11	14803	107128	800300	6.08792e+06	82.4217	310.885	1350.13	6303.8	30798	155271	801156	-1.3752	90.1166	36.5025	418.976	471.096	2487.41	4440.44	362.282	4107.61	47927.5	573264	7.00274e+06	8.70666e+07	1.0986e+09
CHEMBL3133149	O=C1C(=O)N(Cc2nnnn2Cc2ccccc2)c2ccc(S(=O)(=O)N3CCC[C@H]3CF)cc21	IC50 (nM)p	'='	1878	0.493356	-1	Caspase-1	0.463519	B (assay format)	0.640167	CHEMBL3134678	Inhibition of recombinant human caspase-1 expressed in Escherichia coli using Ac-YVAD-AMC as substrate preincubated for 30 mins before substrate addition measured after 2 hrs	Training	38	1.722	115.497	104.237	672.375	1341.63	5610.04	15566.8	126.74	1894.33	30260.2	525069	9.38463e+06	1.71086e+08	3.16441e+09	105.347	442.646	2189.38	11924.9	69427.2	425556	2.71975e+06	-1.0775	112.257	85.1399	630.233	1178.8	5065.91	13638.5	463.337	6492.68	105470	1.95619e+06	4.01297e+07	8.80945e+08	2.01812e+10
CHEMBL328155	CC(C)C(NC(=O)COc1cc2ccccc2cc1C(=O)O)C(=O)N[C@H]1CC(=O)OC1O	IC50 (nM)p	'='	1890	0.493356	-1	Caspase-1	0.463519	B (single protein format)	0.577221	CHEMBL659315	Inhibition of Caspase-1 enzyme	Training	34	1.396	98.6163	84.4197	512.223	902.455	3553.7	8624.78	151.26	2309.96	38811.1	705197	1.31488e+07	2.48662e+08	4.74868e+09	81.8804	303.648	1305.83	6065.1	29479.4	147800	758734	-1.6521	96.4429	63.2868	476.023	720.462	3094.79	6765.17	420.244	5841.67	90198.8	1.51462e+06	2.70433e+07	5.03775e+08	9.6558e+09
CHEMBL101442	CC(C)C[C@H](NC(=O)COc1ccc(-c2ccccc2)cc1)C(=O)N[C@H]1CC(=O)OC1O	IC50 (nM)p	'='	1900	0.493356	-1	Caspase-1	0.463519	B (single protein format)	0.577221	CHEMBL659313	Inhibition of caspase-1	Training	34	2.813	94.7689	81.0743	470.392	785.324	3037.5	6899.22	113.96	1605.32	25322.1	445471	8.10214e+06	1.49807e+08	2.79812e+09	81.2536	298.037	1255.19	5687.38	26915.9	131292	655594	-1.6737	92.3588	49.8128	426.671	543.779	2526.28	4797.08	412.267	5478.22	79710.9	1.2593e+06	2.12998e+07	3.79662e+08	7.03021e+09
CHEMBL6487	O=C(NCc1ccc(Cl)cc1Cl)c1cc(-c2ccncc2)nnc1Cl	IC50 (nM)p	'='	2000	0.493356	-1	Caspase-1	0.463519	B (single protein format)	0.577221	CHEMBL699295	Antiinflammatory activity measured as the concentration required to inhibit IL-1 beta converting enzyme	Test	27	3.787	77.1416	80.4146	431.215	839.245	3203.29	8110.79	67.77	770.05	9133.07	130109	1.99708e+06	3.19814e+07	5.24151e+08	87.1471	394.405	2076.43	11846.3	71005.1	439961	2.79114e+06	-0.7752	74.1346	44.3242	359.266	505.065	2280.52	4722.31	382.567	7802.74	224817	7.86373e+06	2.974e+08	1.15656e+10	4.54272e+11
CHEMBL6486	CCOC(=O)CNC(=O)c1cc(-c2ccncc2)nnc1Cl	IC50 (nM)p	'='	2000	0.493356	-1	Caspase-1	0.463519	B (single protein format)	0.577221	CHEMBL699295	Antiinflammatory activity measured as the concentration required to inhibit IL-1 beta converting enzyme	Training	23	1.233	62.2146	46.3737	312.407	500.215	2121.32	4829.05	94.07	1090.03	14463.2	219174	3.51722e+06	5.80765e+07	9.73028e+08	67.5965	284.68	1404.99	7575.17	43307.9	258430	1.59383e+06	-0.7843	60.1846	32.5411	282.006	378.794	1753.57	3561.72	307.628	5130.93	113386	3.24575e+06	1.09837e+08	4.04643e+09	1.54949e+11
CHEMBL3673262	CC(C)[C@H](NC(=O)[C@@H](NC(=O)[C@H](CC(=O)O)NC(=O)OCc1ccccc1)c1ccccc1)C(=O)N[C@H](/C=C/S(C)(=O)=O)CC(=O)O	IC50 (nM)p	'='	2000	0.493356	-1	Caspase-1	0.463519	B (single protein format)	0.577221	CHEMBL3706295	Fluorometric Enzymatic Assay: Selectivity of compound 55, compound 63, compound 48, compound 57, compound 88 toward caspase-1 (pro-inflammatory group), caspase-5 (group I), caspase-9 (group II) and caspase-3 and caspase-7 (group III) was evaluated by using fluorometric methods using the Caspase-1, -3, -5, -7, -9 Inhibitor Drug Screening Kit (Catalog #: K151-100, K153-100, K155-100/K157-100, K159-…	Training	48	0.781	133.744	101.564	650.782	1007.32	4080.1	8753.47	242.75	3772.23	64287	1.16986e+06	2.17878e+07	4.11204e+08	7.83458e+09	119.91	448.212	1937.66	9076.61	44644.8	227253	1.1885e+06	-2.5105	130.567	87.6037	631.516	960.024	4034.93	8728.82	636.417	9525.15	159115	2.90582e+06	5.67403e+07	1.16303e+09	2.46983e+10
CHEMBL100591	CC(C)C(NC(=O)COc1cc2ccccc2cc1NS(=O)(=O)C(F)(F)F)C(=O)N[C@H]1CC(=O)OC1O	IC50 (nM)p	'='	2180	0.493356	-1	Caspase-1	0.463519	B (single protein format)	0.577221	CHEMBL659315	Inhibition of Caspase-1 enzyme	Training	39	1.459	119.122	124.642	710.745	1527.65	6046.69	17547	168.51	2470.26	40749	736147	1.37154e+07	2.59451e+08	4.95355e+09	91.3752	341.548	1499.13	7130.53	35565.6	183297	968532	-1.5784	116.427	106.253	670.87	1368.89	5610.77	15932.8	523.311	8071.12	140599	2.68878e+06	5.49053e+07	1.17219e+09	2.57995e+10
CHEMBL99999	CC(C)C[C@H](NC(=O)COc1ccc(C2CCCC2)cc1)C(=O)N[C@H]1CC(=O)OC1O	IC50 (nM)p	'='	2200	0.493356	-1	Caspase-1	0.463519	B (single protein format)	0.577221	CHEMBL659313	Inhibition of caspase-1	Test	33	2.021	92.5369	74.1699	454.322	733.648	2880.44	6367	113.96	1603.32	25322.1	445465	8.10215e+06	1.49807e+08	2.79812e+09	69.2819	246.527	999.115	4367.61	19955.6	93895.1	451264	-1.6125	90.354	50.0927	420.39	554.378	2499.81	4876.99	400.256	5331.96	77906.2	1.23675e+06	2.10149e+07	3.76023e+08	6.98332e+09
CHEMBL94912	CCC(C)c1ccc(Oc2ccccc2S(=O)(=O)N[C@H](C=O)C(=O)O)cc1	IC50 (nM)p	'='	2200	0.493356	-1	Caspase-1	0.463519	B (single protein format)	0.577221	CHEMBL659318	Inhibitory concentration against caspase-1 was determined	Training	28	2.803	80.2697	82.9622	441.755	906.553	3382.23	9163.52	118.15	1953.55	34214.3	638137	1.21429e+07	2.338e+08	4.53873e+09	71.681	269.691	1182.42	5608.21	27861.8	142783	748708	-1.2635	78.2922	59.6925	421.921	757.732	3174.96	8110.75	370.271	5591.41	95459.9	1.80051e+06	3.6546e+07	7.80771e+08	1.72796e+10
CHEMBL102154	CC(C)C[C@H](NC(=O)COc1ccc(Oc2ccccc2)cc1)C(=O)N[C@H]1CC(=O)OC1O	IC50 (nM)p	'='	2210	0.493356	-1	Caspase-1	0.463519	B (single protein format)	0.577221	CHEMBL659313	Inhibition of caspase-1	Training	35	2.354	96.5562	76.2833	462.735	712.203	2803.02	5890.76	123.19	1649.92	25601.8	447051	8.11135e+06	1.4986e+08	2.79844e+09	81.9371	296.632	1229.46	5455.86	25157.6	118924	572317	-1.6819	94.3829	49.6168	428.58	521.606	2455.45	4454.22	428.266	5704.26	82776.3	1.30042e+06	2.1852e+07	3.87115e+08	7.13141e+09
CHEMBL215385	O=C(CN1CCS(=O)(=O)C[C@H](NC(=O)c2ccccc2)C1=O)N[C@H]1CC(=O)OC1O	IC50 (nM)p	'='	2300	0.493356	-1	Caspase-1	0.463519	B (single protein format)	0.577221	CHEMBL910313	Inhibition of ICE	Training	32	-1.849	94.2021	62.4839	474.539	725.841	3109.65	6833.42	167.56	2600.98	44679	813580	1.51074e+07	2.83577e+08	5.36432e+09	77.3474	287.858	1243.83	5817	28516.8	144300	747513	-1.433	92.4419	70.1436	484.719	826.029	3388.97	8067.85	418.273	6229.86	104875	1.95136e+06	3.90823e+07	8.2384e+08	1.79898e+10
CHEMBL427283	N#CC(C#N)=C1C(=O)N(Cc2ccc(O)cc2)c2ccc(S(=O)(=O)N3CCC[C@H]3COc3ccccc3)cc21	IC50 (nM)p	'='	2300	0.493356	-1	Caspase-1	0.463519	B (single protein format)	0.577221	CHEMBL890413	Inhibition of human recombinant caspase 1	Test	43	5.162	126.782	142.802	737.469	1653.75	6198.32	18239.9	143.11	2754.06	55518.4	1.18831e+06	2.58837e+07	5.71178e+08	1.27413e+10	116.097	453.155	2042.39	9898.69	50073	260761	1.38771e+06	-1.4367	124.349	88.6576	680.585	1211.66	5322.05	13972.1	516.399	7035.27	109408	1.91967e+06	3.70716e+07	7.66896e+08	1.66263e+10
CHEMBL100801	CC(C)C[C@H](NC(=O)c1cccc2ccccc12)C(=O)N[C@H]1CC(=O)OC1O	IC50 (nM)p	'='	2300	0.493356	-1	Caspase-1	0.463519	B (single protein format)	0.577221	CHEMBL659313	Inhibition of caspase-1	Training	30	2.457	86.615	79.9039	455.11	828.122	3196.47	7912.01	104.73	1554.72	25056.3	444000	8.09394e+06	1.49761e+08	2.79788e+09	71.6735	266.679	1143.43	5293.54	25685.1	128898	664370	-1.4136	84.312	52.0525	412.084	602.458	2671.17	5760.81	360.235	4813.44	71178.4	1.14822e+06	1.98277e+07	3.59781e+08	6.7565e+09
CHEMBL392245	CCC(C(=O)N[C@@H](CC(=O)O)C(=O)CCCc1ccccc1)n1cc(C(C)(C)C)nc(NCCc2cccs2)c1=O	IC50 (nM)p	'='	2310	0.493356	-1	Caspase-1	0.463519	B (single protein format)	0.577221	CHEMBL903358	Inhibition of human recombinant caspase 1	Training	43	4.012	120.981	118.656	661.355	1316.37	5089.09	13713.7	158.63	2327.44	36426.1	619696	1.08854e+07	1.95227e+08	3.55669e+09	98.4385	373.195	1604.23	7421.95	35842.4	178376	908353	-1.9274	118.387	79.0531	599.857	969.389	4160.19	9802.26	540.42	7587.36	117940	1.99508e+06	3.59974e+07	6.8035e+08	1.32823e+10
CHEMBL101141	CC(C)C[C@H](NC(=O)COc1ccccc1OCc1ccccc1)C(=O)N[C@H]1CC(=O)OC1O	IC50 (nM)p	'='	2400	0.493356	-1	Caspase-1	0.463519	B (single protein format)	0.577221	CHEMBL659313	Inhibition of caspase-1	Training	36	2.498	98.746	76.1326	472.095	720.74	2884.47	6098.86	123.19	1651.92	25588	446939	8.11053e+06	1.49855e+08	2.7984e+09	85.1685	309.045	1283.52	5716.09	26507.2	126287	613782	-1.7951	96.3992	49.5513	440.31	545.83	2585.51	4836.82	440.277	5866.52	85091.3	1.33414e+06	2.23463e+07	3.94382e+08	7.23838e+09
CHEMBL361111	COc1ccc(-c2nc(C)no2)cc1[C@@H](O)C(=O)N[C@H](C(=O)N[C@@H](CC(=O)O)C(=O)CSCc1ccccc1)C(C)C	IC50 (nM)p	'='	2460	0.493356	-1	Caspase-1	0.463519	B (single protein format)	0.577221	CHEMBL828519	Inhibitory activity against recombinant human Caspase-1	Test	44	1.104	123.311	88.6353	611.641	936.173	3930.1	8563.22	206.25	2948.58	46332.5	797853	1.43138e+07	2.63468e+08	4.93704e+09	116.266	459.456	2091.7	10239.9	52437.6	277494	1.50762e+06	-2.0529	120.531	73.8081	581.491	845.892	3678.69	7818.14	564.397	8195.01	132565	2.33147e+06	4.35214e+07	8.46128e+08	1.69099e+10
CHEMBL100788	CC(C)C[C@H](NC(=O)COc1ccc(OCc2ccccc2)cc1)C(=O)N[C@H]1CC(=O)OC1O	IC50 (nM)p	'='	2510	0.493356	-1	Caspase-1	0.463519	B (single protein format)	0.577221	CHEMBL659313	Inhibition of caspase-1	Training	36	2.498	98.6502	77.4116	470.758	720.297	2836.74	5921.06	123.19	1651.92	25588	446935	8.11046e+06	1.49854e+08	2.7984e+09	85.1685	308.877	1283.85	5724.19	26568.8	126627	615230	-1.8002	96.3948	49.0317	435.012	519.485	2473.92	4422.65	440.277	5858.5	84862.6	1.3297e+06	2.22731e+07	3.93269e+08	7.22227e+09
CHEMBL100643	CC(C)CC(NC(=O)[C@@H](CCC(=O)O)Oc1cccc2ccccc12)C(=O)N[C@H]1CC(=O)OC1O	IC50 (nM)p	'='	2550	0.493356	-1	Caspase-1	0.463519	B (single protein format)	0.577221	CHEMBL659315	Inhibition of Caspase-1 enzyme	Training	37	2.14	104.777	88.4053	527.024	893.753	3494	8171.8	151.26	2315.96	38824.9	705334	1.31496e+07	2.48666e+08	4.74865e+09	84.5309	308.226	1290.54	5822.1	27454.8	133543	665637	-1.8383	102.458	61.5877	488.317	686.965	3047.36	6314.7	456.276	6264.44	95102.6	1.57119e+06	2.76951e+07	5.1132e+08	9.74468e+09
CHEMBL321546	CC(C)C[C@H](NC(=O)COc1ccc2c(c1)CCCC2)C(=O)N[C@H]1CC(=O)OC1O	IC50 (nM)p	'='	2570	0.493356	-1	Caspase-1	0.463519	B (single protein format)	0.577221	CHEMBL659313	Inhibition of caspase-1	Training	32	1.491	90.2656	71.9361	448.567	720.216	2876.6	6403.06	113.96	1601.32	25322.1	445459	8.10214e+06	1.49807e+08	2.79812e+09	68.541	244.493	1004.63	4461.43	20733.4	99349.5	486924	-1.5338	88.349	50.5651	414.334	547.201	2488.9	4865.74	388.245	5185.71	76101.5	1.21422e+06	2.07307e+07	3.72411e+08	6.93709e+09
CHEMBL3359200	COC[C@@H]1CCCN1S(=O)(=O)c1cc(Cl)c2c(c1)C(=O)C(=O)N2CCCF	IC50 (nM)p	'='	2590	0.493356	-1	Caspase-1	0.463519	B (single protein format)	0.577221	CHEMBL3377637	Inhibition of human recombinant caspase 1 using Ac-YVAD-AMC substrate assessed as accumulation of cleaved fluorogenic product	Test	29	3.883	88.6936	110.436	556.681	1364.2	5130.38	16009.8	92.37	1466.26	25077.2	459216	8.5329e+06	1.59889e+08	3.01541e+09	73.3013	289	1354.02	6994.25	38451.8	220650	1.30562e+06	-0.9204	86.2762	74.9722	508.833	1054.23	4384.11	12624.9	398.709	7011.76	157989	4.34673e+06	1.37201e+08	4.72566e+09	1.71769e+11
CHEMBL354612	COc1ccc(OC)c(CC(=O)N[C@H](C(=O)N[C@@H](CC(=O)O)C(=O)CSCC(C)C)C(C)C)c1	IC50 (nM)p	'='	2600	0.493356	-1	Caspase-1	0.463519	B (single protein format)	0.577221	CHEMBL659311	Inhibitory activity against caspase-1	Training	34	2.233	92.5632	79.3108	461.084	762.237	2934.5	6542.66	156.33	2214.75	34563.3	587653	1.0358e+07	1.86719e+08	3.42139e+09	84.0203	322.379	1432.15	6864.59	34561.1	180661	974112	-1.7699	90.418	56.8349	420.696	599.258	2526.16	5202.24	460.331	7063.85	119887	2.18688e+06	4.18672e+07	8.27461e+08	1.67073e+10
CHEMBL168816	CC(C)[C@H](NC(=O)c1cc2cc(F)ccc2[nH]1)C(=O)N[C@@H](CC(=O)O)C(=O)CSCc1ccccc1	IC50 (nM)p	'='	2600	0.493356	-1	Caspase-1	0.463519	B (single protein format)	0.577221	CHEMBL659311	Inhibitory activity against caspase-1	Training	38	3.373	106.606	96.8242	541.11	951.004	3608.73	8540.36	153.66	2268.22	35191.7	594629	1.04263e+07	1.87363e+08	3.42736e+09	97.8072	380.178	1706.97	8275.27	42083.8	221643	1.20083e+06	-1.7186	104.39	62.6881	495.34	695.533	3067.59	6314.45	485.359	7088.84	116854	2.1164e+06	4.09319e+07	8.2655e+08	1.71647e+10
CHEMBL2324339	CC[C@H](C)[C@H](NC(=O)[C@H](CCC(N)=O)NC(=O)[C@@H](NC(=O)OCc1ccccc1)C(C)C)C(=O)N[C@H](/C=C/S(C)(=O)=O)CC(=O)O	IC50 (nM)p	'='	2700	0.493356	-1	Caspase-1	0.463519	B (single protein format)	0.577221	CHEMBL2327255	Inhibition of caspase-1 (unknown origin)	Training	46	0.375	128.349	98.4173	628.366	1001.99	3983	8771.88	248.54	4034.01	73659.2	1.46332e+06	3.04552e+07	6.58297e+08	1.47181e+10	107.692	396.428	1689.95	7847.7	38416.3	195168	1.02089e+06	-2.504	124.55	87.6267	603.983	946.696	3850.97	8471.11	622.413	9491.49	160539	2.94646e+06	5.74816e+07	1.17314e+09	2.47734e+10
CHEMBL226881	N#CC(C#N)=C1C(=O)N(Cc2ccc(O)cc2)c2ccc(S(=O)(=O)N3CCC[C@H]3COc3cccnc3)cc21	IC50 (nM)p	'='	2720	0.493356	-1	Caspase-1	0.463519	B (single protein format)	0.577221	CHEMBL890413	Inhibition of human recombinant caspase 1	Test	43	3.91	126.549	134.857	733.292	1606.62	6149.55	17926.5	156	2837.13	56131.2	1.19259e+06	2.59144e+07	5.714e+08	1.2743e+10	115.92	455.105	2060.66	10017.5	50780.9	264854	1.41107e+06	-1.4189	124.365	88.9577	681.193	1214.51	5328.7	13995.5	518.395	7085.21	110358	1.93591e+06	3.73349e+07	7.71033e+08	1.669e+10
CHEMBL318312	CC(C)C[C@H](NC(=O)CSc1cccc2ccccc12)C(=O)N[C@H]1CC(=O)OC1O	IC50 (nM)p	'='	2750	0.493356	-1	Caspase-1	0.463519	B (single protein format)	0.577221	CHEMBL659313	Inhibition of caspase-1	Training	32	2.701	90.6745	81.4756	464.531	820.055	3161.89	7630.89	130.03	1878.77	29294.7	499164	8.81558e+06	1.59247e+08	2.92319e+09	80.7262	315.963	1434.63	7095.55	37155.4	203278	1.15273e+06	-1.5079	88.324	51.0037	418.786	572.196	2593.61	5284.59	404.311	5740.61	90720.7	1.56394e+06	2.87424e+07	5.52105e+08	1.09251e+10
CHEMBL390932	CN1C(=O)C(=C(C#N)C#N)c2cc(S(=O)(=O)N3CCC[C@H]3COc3ccccc3)ccc21	IC50 (nM)p	'='	2825	0.493356	-1	Caspase-1	0.463519	B (single protein format)	0.577221	CHEMBL890413	Inhibition of human recombinant caspase 1	Training	35	3.858	104.419	120.409	625.694	1453.35	5478.16	16544.6	122.88	2322.81	47102.6	1.01728e+06	2.24076e+07	5.00497e+08	1.13041e+10	93.6703	368.783	1673.85	8165.1	41587.6	218249	1.17161e+06	-0.9894	102.233	79.6513	580.475	1111.76	4762.87	13076.9	428.336	5988.02	95627.8	1.71578e+06	3.36926e+07	7.05599e+08	1.54449e+10
CHEMBL212809	O=C1C[C@H](NC(=O)C2(C(=O)NNC(=O)c3ccc4ccccc4c3)CC2)C(O)O1	IC50 (nM)p	'='	2900	0.493356	-1	Caspase-1	0.463519	B (single protein format)	0.577221	CHEMBL865479	Inhibition of ICE	Training	32	1.199	96.1968	96.1631	572.61	1238.65	4986.31	14666.2	133.83	2000.83	31969.9	554450	9.89091e+06	1.794e+08	3.29202e+09	74.8492	283.762	1228.91	5747.43	28115	141815	731967	-1.4134	94.3726	77.6173	548.428	1095.13	4715.67	13507.5	378.231	5039.07	75109.1	1.23017e+06	2.16381e+07	4.0003e+08	7.64264e+09
CHEMBL1762356	N#CC(C#N)=C1C(=O)N(Cc2ccc(OCCF)cc2)c2ccc(S(=O)(=O)N3CC[C@H]3COc3cccnc3)cc21	IC50 (nM)p	'='	2900	0.493356	-1	Caspase-1	0.463519	B (single protein format)	0.577221	CHEMBL1764808	Inhibition of caspase 1 by fluorometric assay	Test	45	4.775	130.897	139.053	760.887	1659.41	6373.61	18542.4	145	2474.48	47996.4	1.02314e+06	2.24468e+07	5.00767e+08	1.1306e+10	120.754	469.455	2108.43	10179.7	51302.9	266267	1.41287e+06	-1.3943	128.334	89.2991	706.45	1234.64	5511.63	14311.1	549.404	7654.5	122610	2.22979e+06	4.47904e+07	9.64427e+08	2.17329e+10
CHEMBL327298	CC(C)C(NC(=O)COc1ccc2ccccc2c1C(=O)O)C(=O)N[C@H]1CC(=O)OC1O	IC50 (nM)p	'='	2960	0.493356	-1	Caspase-1	0.463519	B (single protein format)	0.577221	CHEMBL659315	Inhibition of Caspase-1 enzyme	Training	34	1.396	98.626	84.0085	514.868	918.446	3651.53	9082.54	151.26	2309.96	38811.1	705201	1.31489e+07	2.48662e+08	4.74868e+09	81.8804	303.665	1305.44	6062.4	29488.7	148164	763534	-1.6508	96.4456	63.5284	480.69	744.855	3212.41	7266.6	420.244	5849.69	90427.5	1.51911e+06	2.71188e+07	5.04947e+08	9.67315e+09
CHEMBL8320	O=C1C=CC(=O)C=C1	IC50 (nM)p	'='	3000	0.493356	-1	Caspase-1	0.463519	B (single protein format)	0.577221	CHEMBL701424	Inhibitory activity against IL-1 beta converting enzyme was evaluated.	Training	8	-0.228	20.3694	11.3836	82.8311	99.4577	414.003	711.406	34.14	602.77	10164.7	174830	3.00543e+06	5.16755e+07	8.88504e+08	26.7536	111.051	526.226	2674.26	14108	76105	416836	-0.2627	20.1161	11.0494	82.8766	95.4375	414.934	674.436	104.063	1509.46	24239.6	422124	7.78176e+06	1.48813e+08	2.91047e+09
CHEMBL6847	NC(=O)c1cc(-c2ccncc2)nnc1Cl	IC50 (nM)p	'='	3000	0.493356	-1	Caspase-1	0.463519	B (single protein format)	0.577221	CHEMBL699295	Antiinflammatory activity measured as the concentration required to inhibit IL-1 beta converting enzyme	Training	17	0.315	47.9265	36.2434	251.252	425.211	1794.86	4262.44	81.76	1346.73	26362.3	591812	1.41708e+07	3.51622e+08	8.90657e+09	54.5576	242.46	1247.79	6954.08	40786	248105	1.55192e+06	-0.6123	46.1439	27.4391	223.3	323.973	1453.41	3103.99	227.586	3985.82	95832	2.95916e+06	1.04905e+08	3.95799e+09	1.53314e+11
CHEMBL3673261	COC(=O)C[C@@H](/C=C/S(C)(=O)=O)NC(=O)[C@@H](NC(=O)[C@@H](NC(=O)[C@H](CC(=O)OC)NC(=O)OCc1ccccc1)C1Cc2ccccc2C1)C(C)C	IC50 (nM)p	'>'	3000	0.493356	-1	Caspase-1	0.463519	B (single protein format)	0.577221	CHEMBL3706295	Fluorometric Enzymatic Assay: Selectivity of compound 55, compound 63, compound 48, compound 57, compound 88 toward caspase-1 (pro-inflammatory group), caspase-5 (group I), caspase-9 (group II) and caspase-3 and caspase-7 (group III) was evaluated by using fluorometric methods using the Caspase-1, -3, -5, -7, -9 Inhibitor Drug Screening Kit (Catalog #: K151-100, K153-100, K155-100/K157-100, K159-…	Test	54	1.897	151.712	124.093	763.644	1271.06	5007.01	11438.4	220.75	3056.91	48001.8	828725	1.47347e+07	2.65688e+08	4.83139e+09	132.171	495.405	2129.43	9900.68	48353.8	244671	1.27338e+06	-2.4803	148.484	99.4932	734.05	1121.94	4753.62	10375.1	696.47	10152.5	165875	2.97893e+06	5.74775e+07	1.16826e+09	2.46584e+10
CHEMBL182095	CC(C)[C@H](O)C(=O)N[C@H](C(=O)N[C@@H](CC(=O)O)C(=O)CSCc1ccccc1)C(C)C	IC50 (nM)p	'='	3015	0.493356	-1	Caspase-1	0.463519	B (single protein format)	0.577221	CHEMBL828519	Inhibitory activity against recombinant human Caspase-1	Training	31	1.45	85.0165	66.9392	413.555	647.251	2563.05	5513.17	158.1	2530.81	42454	755797	1.38188e+07	2.57323e+08	4.85841e+09	76.2927	294.258	1312.48	6335.97	32189.9	169974	926500	-1.7789	82.4673	51.0778	381.327	550.659	2315.14	4809.9	420.31	6463.15	109837	2.0048e+06	3.8401e+07	7.59638e+08	1.53611e+10
CHEMBL82932	COc1ccc(Br)cc1CC(=O)N[C@H](C(=O)N[C@@H](CC(=O)O)C(=O)CSCc1ccccc1)C(C)C	IC50 (nM)p	'='	3040	0.493356	-1	Caspase-1	0.463519	B (single protein format)	0.577221	CHEMBL828519	Inhibitory activity against recombinant human Caspase-1	Training	37	3.548	101.323	90.0043	505.617	857.62	3267.99	7459.68	147.1	2180.15	34311.4	586315	1.03503e+07	1.86676e+08	3.42114e+09	103.342	453.536	2492.63	16256.2	121283	997674	8.74939e+06	-1.7571	98.3865	56.5601	453.353	606.683	2695.97	5315.94	548.257	13832.3	702228	5.16087e+07	4.20335e+09	3.50407e+11	2.93645e+13
CHEMBL101108	CC(C)C[C@H](NC(=O)Cc1ccc2ccccc2c1)C(=O)N[C@H]1CC(=O)OC1O	IC50 (nM)p	'='	3140	0.493356	-1	Caspase-1	0.463519	B (single protein format)	0.577221	CHEMBL659313	Inhibition of caspase-1	Training	31	2.269	88.6087	78.3548	452.43	774.902	2997.54	6972.35	104.73	1556.72	25056.3	443998	8.09379e+06	1.49758e+08	2.79783e+09	72.6233	267.686	1134.55	5179.98	24718.5	121642	613126	-1.4944	86.3205	50.8763	408.212	550.552	2478.5	4921.34	372.246	4943.67	72525.8	1.16192e+06	1.99684e+07	3.61306e+08	6.77523e+09
CHEMBL513297	COC[C@@H]1CCCN1S(=O)(=O)c1ccc2c(c1)C(=O)C(=O)N2C[C@H]1CO1	IC50 (nM)p	'='	3160	0.493356	-1	Caspase-1	0.463519	B (single protein format)	0.577221	CHEMBL1004120	Inhibition of human recombinant caspase 1 assessed as accumulation of cleaved fluorogenic 7-amino-4-methylcoumarin after 10 mins	Test	29	2.186	89.6839	106.45	557.364	1328.94	5021.55	15363.6	101.6	1510.86	25349	460763	8.54201e+06	1.59943e+08	3.01574e+09	69.3217	261.485	1159.85	5603.09	28526.4	150628	817280	-0.9842	88.2807	79.5295	524.592	1079.26	4441.03	12552.7	360.257	5163.96	85064	1.57351e+06	3.16982e+07	6.76799e+08	1.50213e+10
CHEMBL318791	CC(C)C[C@H](NC(=O)Cc1cccc2ccccc12)C(=O)N[C@H]1CC(=O)OC1O	IC50 (nM)p	'='	3240	0.493356	-1	Caspase-1	0.463519	B (single protein format)	0.577221	CHEMBL659313	Inhibition of caspase-1	Training	31	2.269	88.6185	77.9436	455.098	790.768	3091.71	7385.89	104.73	1556.72	25056.3	444002	8.09381e+06	1.49758e+08	2.79783e+09	72.6233	267.703	1134.15	5177.49	24728.4	121984	617456	-1.4936	86.3218	51.0243	412.599	572.381	2578.44	5311.7	372.246	4951.68	72754.5	1.16639e+06	2.00432e+07	3.62464e+08	6.79239e+09
CHEMBL226828	N#CC(C#N)=C1C(=O)N(Cc2ccccc2)c2ccc(S(=O)(=O)N3CCC[C@H]3COc3cccnc3)cc21	IC50 (nM)p	'='	3250	0.493356	-1	Caspase-1	0.463519	B (single protein format)	0.577221	CHEMBL890413	Inhibition of human recombinant caspase 1	Training	42	4.316	122.747	130.657	709.606	1558.01	5984.06	17521.7	135.77	2423.88	47724.6	1.02164e+06	2.24384e+07	5.0072e+08	1.13058e+10	113.373	444.726	2007.04	9718.03	49076.1	255146	1.35605e+06	-1.2581	120.263	83.9018	658.973	1171.56	5202.43	13698.4	502.396	6769.25	103652	1.79249e+06	3.42989e+07	7.07544e+08	1.53755e+10
CHEMBL516251	N#CC(C#N)=C1C(=O)N(Cc2ccccc2)c2ccc(S(=O)(=O)N3CCC3)cc21	IC50 (nM)p	'='	3300	0.493356	-1	Caspase-1	0.463519	B (single protein format)	0.577221	CHEMBL960157	Inhibition of human recombinant caspase 1 assessed as accumulation of fluorogenic product by fluorometric assay	Training	32	3.446	96.3787	111.992	592.446	1376.44	5225.22	15770.8	113.65	2272.21	46830.8	1.01578e+06	2.23991e+07	5.00449e+08	1.13039e+10	88.3896	349.523	1600.09	7874.35	40420.5	213466	1.15147e+06	-0.8297	94.1933	74.6002	548.592	1047.23	4540.25	12417.9	388.315	5414.08	86988.4	1.58166e+06	3.15692e+07	6.71544e+08	1.48937e+10
CHEMBL3673268	CC(C)[C@H](NC(=O)[C@H](Cc1ccc2ccccc2n1)NC(=O)[C@H](CC(=O)OC(C)(C)C)NC(=O)OCc1ccccc1)C(=O)N[C@H](/C=C/S(=O)(=O)N1CCOCC1)CC(=O)OC(C)(C)C	IC50 (nM)p	'>'	3330	0.493356	-1	Caspase-1	0.463519	B (single protein format)	0.577221	CHEMBL3706295	Fluorometric Enzymatic Assay: Selectivity of compound 55, compound 63, compound 48, compound 57, compound 88 toward caspase-1 (pro-inflammatory group), caspase-5 (group I), caspase-9 (group II) and caspase-3 and caspase-7 (group III) was evaluated by using fluorometric methods using the Caspase-1, -3, -5, -7, -9 Inhibitor Drug Screening Kit (Catalog #: K151-100, K153-100, K155-100/K157-100, K159-…	Test	68	5.412	197.411	211.906	1149	2394.26	9228.53	25418	246.11	3234.61	49115.8	836330	1.47917e+07	2.66211e+08	4.83806e+09	159.46	597.403	2590.76	12124.2	59400.4	300722	1.56285e+06	-2.961	192.549	147.809	1009.44	1706.56	7078.6	16719.9	860.59	11981.1	183802	3.09054e+06	5.63023e+07	1.09516e+09	2.24228e+10
CHEMBL3678070	CS(=O)(=O)/C=C/[C@@H](N)CC(=O)O	IC50 (nM)p	'>'	3330	0.493356	-1	Caspase-1	0.463519	B (single protein format)	0.577221	CHEMBL3706295	Fluorometric Enzymatic Assay: Selectivity of compound 55, compound 63, compound 48, compound 57, compound 88 toward caspase-1 (pro-inflammatory group), caspase-5 (group I), caspase-9 (group II) and caspase-3 and caspase-7 (group III) was evaluated by using fluorometric methods using the Caspase-1, -3, -5, -7, -9 Inhibitor Drug Screening Kit (Catalog #: K151-100, K153-100, K155-100/K157-100, K159-…	Training	11	-1.291	31.136	26.0173	154.304	280.341	1025.76	2491.32	105.84	2151.05	45771.5	1.00579e+06	2.26656e+07	5.22877e+08	1.23217e+10	30.8488	120.886	565.017	2912.11	15853.9	89286.4	514804	-0.8362	30.2791	30.8288	158.435	321.816	1124.72	2906.78	182.133	3350.59	66588.2	1.3961e+06	3.03798e+07	6.79137e+08	1.54983e+10
CHEMBL3678073	CC(C)[C@H](NC(=O)[C@H](Cc1cccc2ccccc12)NC(=O)[C@H](CC(=O)O)NC(=O)OCc1ccccc1)C(=O)N[C@H](/C=C/S(C)(=O)=O)CC(=O)O	IC50 (nM)p	'>'	3330	0.493356	-1	Caspase-1	0.463519	B (single protein format)	0.577221	CHEMBL3706348	Fluorometric Enzymatic Assay: The inhibition of the activity of Caspase-1 to -10 by four different compounds (#53, #111, #123 & Z-DEVD-FMK used as a prodrug: z-D(OMe)E(OMe)VD(OMe)FMK (comparison control compound, SM Biochemicals LLC, Cat# SMFMK003)) and their respective IC50 values were determined using a fluorometric enzymatic assay (Active Recombinant Caspase Set IV (BioVision, Cat# K233-10-25)…	Training	54	2.443	151.972	129.639	764.75	1304.39	5073.57	11849.7	242.75	3790.23	64299	1.16996e+06	2.17879e+07	4.11204e+08	7.83457e+09	136.173	511.991	2229.09	10523.5	52188.3	267905	1.41302e+06	-2.6971	148.573	97.8824	723.995	1084.36	4635.31	9944.38	696.47	10152.2	165912	2.98187e+06	5.76137e+07	1.17328e+09	2.48206e+10
CHEMBL3678068	CC(C)[C@H](NC(=O)[C@H](Cc1ccccn1)NC(=O)[C@H](CC(=O)O)NC(=O)OCc1ccccc1)C(=O)N[C@H](/C=C/S(=O)(=O)c1ccccc1)CC(=O)O	IC50 (nM)p	'>'	3330	0.493356	-1	Caspase-1	0.463519	B (single protein format)	0.577221	CHEMBL3706295	Fluorometric Enzymatic Assay: Selectivity of compound 55, compound 63, compound 48, compound 57, compound 88 toward caspase-1 (pro-inflammatory group), caspase-5 (group I), caspase-9 (group II) and caspase-3 and caspase-7 (group III) was evaluated by using fluorometric methods using the Caspase-1, -3, -5, -7, -9 Inhibitor Drug Screening Kit (Catalog #: K151-100, K153-100, K155-100/K157-100, K159-…	Training	55	1.728	151.986	115.189	741.117	1177.58	4809.4	10877.8	255.64	3873.3	64937.7	1.1745e+06	2.18213e+07	4.11458e+08	7.83669e+09	136.464	510.226	2191.45	10147.7	49150.6	245740	1.26024e+06	-2.7313	148.587	92.5972	718.35	1076.65	4727.33	10519.5	710.477	10246.1	164620	2.90769e+06	5.5381e+07	1.11592e+09	2.34275e+10
CHEMBL3673270	CC(C)[C@H](NC(=O)[C@@H](NC(=O)[C@H](CC(=O)O)NC(=O)OCc1ccccc1)c1ccccc1)C(=O)N[C@H](/C=C/S(=O)(=O)c1ccccc1)CC(=O)O	IC50 (nM)p	'>'	3330	0.493356	-1	Caspase-1	0.463519	B (single protein format)	0.577221	CHEMBL3706295	Fluorometric Enzymatic Assay: Selectivity of compound 55, compound 63, compound 48, compound 57, compound 88 toward caspase-1 (pro-inflammatory group), caspase-5 (group I), caspase-9 (group II) and caspase-3 and caspase-7 (group III) was evaluated by using fluorometric methods using the Caspase-1, -3, -5, -7, -9 Inhibitor Drug Screening Kit (Catalog #: K151-100, K153-100, K155-100/K157-100, K159-…	Test	54	2.495	150.293	119.466	743.399	1220.16	4922.48	11387.2	242.75	3788.23	64305.6	1.17e+06	2.17887e+07	4.1122e+08	7.83493e+09	136.559	510.267	2197.33	10206.9	49617.5	249026	1.28198e+06	-2.7045	146.57	93.0022	716.82	1100.78	4811.42	10934.4	696.47	10061.9	162229	2.87645e+06	5.49673e+07	1.11036e+09	2.33518e+10
CHEMBL3678064	CC(C)[C@H](NC(=O)C(Cc1ccc2ccccc2n1)NC(=O)[C@H](CC(=O)O)NC(=O)OCc1ccccc1)C(=O)N[C@H](/C=C/S(=O)(=O)c1ccccc1)CC(=O)O	IC50 (nM)p	'>'	3330	0.493356	-1	Caspase-1	0.463519	B (single protein format)	0.577221	CHEMBL3706295	Fluorometric Enzymatic Assay: Selectivity of compound 55, compound 63, compound 48, compound 57, compound 88 toward caspase-1 (pro-inflammatory group), caspase-5 (group I), caspase-9 (group II) and caspase-3 and caspase-7 (group III) was evaluated by using fluorometric methods using the Caspase-1, -3, -5, -7, -9 Inhibitor Drug Screening Kit (Catalog #: K151-100, K153-100, K155-100/K157-100, K159-…	Training	60	2.758	168.373	134.81	838.361	1377.35	5548.22	12799.8	255.64	3889.3	64969	1.17481e+06	2.18235e+07	4.11477e+08	7.83684e+09	152.381	577.511	2523.81	11927.9	59132	303340	1.59922e+06	-2.8356	164.591	103.688	805.669	1208.11	5322.9	11806.2	758.52	10723	169478	2.95807e+06	5.59081e+07	1.12142e+09	2.3484e+10
CHEMBL3678072	COC(=O)C[C@@H](/C=C/S(C)(=O)=O)NC(=O)[C@@H](NC(=O)[C@@H](NC(=O)[C@H](CC(=O)OC)NC(=O)OCc1ccccc1)c1ccccc1)C(C)C	IC50 (nM)p	'>'	3330	0.493356	-1	Caspase-1	0.463519	B (single protein format)	0.577221	CHEMBL3706295	Fluorometric Enzymatic Assay: Selectivity of compound 55, compound 63, compound 48, compound 57, compound 88 toward caspase-1 (pro-inflammatory group), caspase-5 (group I), caspase-9 (group II) and caspase-3 and caspase-7 (group III) was evaluated by using fluorometric methods using the Caspase-1, -3, -5, -7, -9 Inhibitor Drug Screening Kit (Catalog #: K151-100, K153-100, K155-100/K157-100, K159-…	Training	50	1.423	137.888	105.578	674.031	1048.67	4222.43	9067.23	220.75	3042.91	47989.8	828643	1.47346e+07	2.65687e+08	4.83139e+09	126.031	472.345	2035.02	9474.2	46305	234394	1.22018e+06	-2.3879	134.483	88.6233	653.552	983.782	4160.99	8947.3	660.438	9817.91	162688	2.94796e+06	5.71735e+07	1.16528e+09	2.46295e+10
CHEMBL3673258	CC(C)(C)OC(=O)C[C@H](N)/C=C/S(=O)(=O)c1ccccc1	IC50 (nM)p	'>'	3330	0.493356	-1	Caspase-1	0.463519	B (single protein format)	0.577221	CHEMBL3706295	Fluorometric Enzymatic Assay: Selectivity of compound 55, compound 63, compound 48, compound 57, compound 88 toward caspase-1 (pro-inflammatory group), caspase-5 (group I), caspase-9 (group II) and caspase-3 and caspase-7 (group III) was evaluated by using fluorometric methods using the Caspase-1, -3, -5, -7, -9 Inhibitor Drug Screening Kit (Catalog #: K151-100, K153-100, K155-100/K157-100, K159-…	Training	21	2.044	62.3475	83.4226	400.872	995.07	3658.41	11232.8	94.84	1814.39	37707	835781	1.9143e+07	4.50155e+08	1.08206e+10	53.7728	206.372	930.154	4537.72	23183	122349	662637	-1.0415	60.2467	58.9897	346.494	719.627	2799.39	7669.26	290.23	4442.58	75461.9	1.40869e+06	2.84003e+07	6.06729e+08	1.35127e+10
CHEMBL3673257	CC(C)(C)OC(=O)C[C@@H](/C=C/S(=O)(=O)c1ccccc1)NC(=O)OC(C)(C)C	IC50 (nM)p	'>'	3330	0.493356	-1	Caspase-1	0.463519	B (single protein format)	0.577221	CHEMBL3706295	Fluorometric Enzymatic Assay: Selectivity of compound 55, compound 63, compound 48, compound 57, compound 88 toward caspase-1 (pro-inflammatory group), caspase-5 (group I), caspase-9 (group II) and caspase-3 and caspase-7 (group III) was evaluated by using fluorometric methods using the Caspase-1, -3, -5, -7, -9 Inhibitor Drug Screening Kit (Catalog #: K151-100, K153-100, K155-100/K157-100, K159-…	Test	28	3.791	84.7979	129.321	590.118	1547.47	5647.95	17717.6	107.15	1565.7	25877.7	465588	8.59536e+06	1.60675e+08	3.02743e+09	66.1924	251.011	1119.11	5382.22	27032.2	140045	744319	-1.1696	82.1957	86.9296	484.38	1022.44	3891.66	10583.2	382.282	5723.97	94389.4	1.70533e+06	3.33171e+07	6.92373e+08	1.50677e+10
CHEMBL3678066	CC(C)[C@H](NC(=O)[C@H](Cc1ccc(O)cc1)NC(=O)[C@H](CC(=O)O)NC(=O)OCc1ccccc1)C(=O)N[C@H](/C=C/S(C)(=O)=O)CC(=O)O	IC50 (nM)p	'>'	3330	0.493356	-1	Caspase-1	0.463519	B (single protein format)	0.577221	CHEMBL3706295	Fluorometric Enzymatic Assay: Selectivity of compound 55, compound 63, compound 48, compound 57, compound 88 toward caspase-1 (pro-inflammatory group), caspase-5 (group I), caspase-9 (group II) and caspase-3 and caspase-7 (group III) was evaluated by using fluorometric methods using the Caspase-1, -3, -5, -7, -9 Inhibitor Drug Screening Kit (Catalog #: K151-100, K153-100, K155-100/K157-100, K159-…	Training	50	0.771	139.44	110.18	680.049	1077.2	4238.06	9158.89	262.98	4187.48	72693.6	1.34081e+06	2.52638e+07	4.81884e+08	9.27177e+09	123.891	462.363	1998.44	9366.44	46087.4	234534	1.22526e+06	-2.7328	136.671	91.9999	654.993	977.06	4073.87	8596.52	664.427	9979.36	167397	3.06733e+06	5.99869e+07	1.22901e+09	2.60429e+10
CHEMBL3673260	Cc1ccc(S(=O)(=O)N[C@@H](Cc2ccc3ccccc3n2)C(=O)N[C@H](C(=O)N[C@H](/C=C(\Cl)S(C)(=O)=O)CC(=O)O)C(C)C)cc1	IC50 (nM)p	'>'	3330	0.493356	-1	Caspase-1	0.463519	B (single protein format)	0.577221	CHEMBL3706295	Fluorometric Enzymatic Assay: Selectivity of compound 55, compound 63, compound 48, compound 57, compound 88 toward caspase-1 (pro-inflammatory group), caspase-5 (group I), caspase-9 (group II) and caspase-3 and caspase-7 (group III) was evaluated by using fluorometric methods using the Caspase-1, -3, -5, -7, -9 Inhibitor Drug Screening Kit (Catalog #: K151-100, K153-100, K155-100/K157-100, K159-…	Training	47	2.553	140.052	139.898	778.908	1528.32	5843.38	15212.5	205.46	3231.51	55352.8	1.02053e+06	1.92861e+07	3.69324e+08	7.1327e+09	121.567	479.007	2204.36	11039.5	58124.2	316598	1.76885e+06	-1.9933	136.432	113.81	739.904	1359.82	5519.28	14011.2	643.926	10657.9	217369	5.39836e+06	1.57197e+08	5.1286e+09	1.8029e+11
CHEMBL3678074	CC(C)[C@H](NC(=O)[C@@H](NC(=O)[C@H](CC(=O)O)NC(=O)OCc1ccccc1)c1ccccc1)C(=O)N[C@H](/C=C(\Cl)S(C)(=O)=O)CC(=O)O	IC50 (nM)p	'>'	3330	0.493356	-1	Caspase-1	0.463519	B (single protein format)	0.577221	CHEMBL3706348	Fluorometric Enzymatic Assay: The inhibition of the activity of Caspase-1 to -10 by four different compounds (#53, #111, #123 & Z-DEVD-FMK used as a prodrug: z-D(OMe)E(OMe)VD(OMe)FMK (comparison control compound, SM Biochemicals LLC, Cat# SMFMK003)) and their respective IC50 values were determined using a fluorometric enzymatic assay (Active Recombinant Caspase Set IV (BioVision, Cat# K233-10-25)…	Training	49	1.321	138.155	111.304	692.514	1142.8	4596.27	10566	242.75	3776.23	64299.3	1.16993e+06	2.17883e+07	4.11212e+08	7.83476e+09	122.867	466.921	2056.66	9822.59	49309.1	256482	1.37246e+06	-2.4385	134.57	94.6666	665.546	1072.32	4468.34	10288.8	671.87	10989.8	219064	5.31634e+06	1.52732e+08	4.96916e+09	1.75345e+11
CHEMBL3673269	CC(C)[C@H](NC(=O)[C@@H](NC(=O)[C@H](CC(=O)O)NC(=O)OCc1ccccc1)C1Cc2ccccc2C1)C(=O)N[C@H](/C=C/S(=O)(=O)C(C)C)CC(=O)O	IC50 (nM)p	'>'	3330	0.493356	-1	Caspase-1	0.463519	B (single protein format)	0.577221	CHEMBL3706295	Fluorometric Enzymatic Assay: Selectivity of compound 55, compound 63, compound 48, compound 57, compound 88 toward caspase-1 (pro-inflammatory group), caspase-5 (group I), caspase-9 (group II) and caspase-3 and caspase-7 (group III) was evaluated by using fluorometric methods using the Caspase-1, -3, -5, -7, -9 Inhibitor Drug Screening Kit (Catalog #: K151-100, K153-100, K155-100/K157-100, K159-…	Test	54	1.801	153.932	127.738	784.731	1343.76	5332.42	12655.3	242.75	3792.23	64317.6	1.17004e+06	2.17888e+07	4.1122e+08	7.83493e+09	128.382	476.082	2036.45	9414.84	45580	227781	1.16644e+06	-2.6761	150.565	104.372	753.686	1216.64	5124.33	11885.6	696.47	10122	164419	2.93129e+06	5.61442e+07	1.13367e+09	2.37928e+10
CHEMBL3673259	CC(C)[C@H](NC(=O)[C@H](Cc1ccc2ccccc2n1)NC(=O)[C@H](CC(=O)O)NC(=O)OCc1ccccc1)C(=O)N[C@H](/C=C(\Cl)S(C)(=O)=O)CC(=O)O	IC50 (nM)p	'>'	3330	0.493356	-1	Caspase-1	0.463519	B (single protein format)	0.577221	CHEMBL3706295	Fluorometric Enzymatic Assay: Selectivity of compound 55, compound 63, compound 48, compound 57, compound 88 toward caspase-1 (pro-inflammatory group), caspase-5 (group I), caspase-9 (group II) and caspase-3 and caspase-7 (group III) was evaluated by using fluorometric methods using the Caspase-1, -3, -5, -7, -9 Inhibitor Drug Screening Kit (Catalog #: K151-100, K153-100, K155-100/K157-100, K159-…	Training	55	1.584	156.235	126.648	787.476	1299.99	5222.01	11978.6	255.64	3877.3	64962.8	1.17474e+06	2.18232e+07	4.11469e+08	7.83668e+09	138.689	534.165	2383.13	11543.5	58823.6	310795	1.6897e+06	-2.5696	152.59	105.352	754.396	1179.65	4979.82	11160.6	733.919	11650.8	226313	5.39795e+06	1.53673e+08	4.98022e+09	1.75477e+11
CHEMBL3673256	CC(C)(C)OC(=O)C[C@H](N)/C=C/S(C)(=O)=O	IC50 (nM)p	'>'	3330	0.493356	-1	Caspase-1	0.463519	B (single protein format)	0.577221	CHEMBL3706295	Fluorometric Enzymatic Assay: Selectivity of compound 55, compound 63, compound 48, compound 57, compound 88 toward caspase-1 (pro-inflammatory group), caspase-5 (group I), caspase-9 (group II) and caspase-3 and caspase-7 (group III) was evaluated by using fluorometric methods using the Caspase-1, -3, -5, -7, -9 Inhibitor Drug Screening Kit (Catalog #: K151-100, K153-100, K155-100/K157-100, K159-…	Training	15	0.33	45.7979	65.5206	308.255	782.225	2816.04	8599.07	94.84	1798.39	37688.4	835645	1.91421e+07	4.50139e+08	1.08203e+10	37.1241	144.317	670.48	3407.39	18210.3	100576	569153	-0.8476	44.2435	53.5913	261.19	578.871	2022.91	5463.71	230.176	3905.8	72347.4	1.43805e+06	3.01733e+07	6.59399e+08	1.48592e+10
CHEMBL3673255	CC(C)[C@H](NC(=O)[C@@H](NC(=O)[C@H](CC(=O)OC(C)(C)C)NC(=O)OCc1ccccc1)c1ccccc1)C(=O)O	IC50 (nM)p	'>'	3330	0.493356	-1	Caspase-1	0.463519	B (single protein format)	0.577221	CHEMBL3706295	Fluorometric Enzymatic Assay: Selectivity of compound 55, compound 63, compound 48, compound 57, compound 88 toward caspase-1 (pro-inflammatory group), caspase-5 (group I), caspase-9 (group II) and caspase-3 and caspase-7 (group III) was evaluated by using fluorometric methods using the Caspase-1, -3, -5, -7, -9 Inhibitor Drug Screening Kit (Catalog #: K151-100, K153-100, K155-100/K157-100, K159-…	Training	41	3.337	115.653	113.284	632.353	1204.88	4697.14	12095.2	160.13	2280.45	36062.2	626080	1.12145e+07	2.04221e+08	3.76021e+09	96.9366	355.752	1500.37	6773	31746	152439	744945	-2.0129	112.383	78.1854	556.46	871.335	3650.98	8075.52	518.326	7209.97	109494	1.79172e+06	3.1109e+07	5.64787e+08	1.05919e+10
CHEMBL1242699	CC(C)[C@H](NC(=O)OCc1ccccc1)C(=O)N[C@H](/C=C/S(C)(=O)=O)CC(=O)O	IC50 (nM)p	'>'	3330	0.493356	-1	Caspase-1	0.463519	B (single protein format)	0.577221	CHEMBL3706295	Fluorometric Enzymatic Assay: Selectivity of compound 55, compound 63, compound 48, compound 57, compound 88 toward caspase-1 (pro-inflammatory group), caspase-5 (group I), caspase-9 (group II) and caspase-3 and caspase-7 (group III) was evaluated by using fluorometric methods using the Caspase-1, -3, -5, -7, -9 Inhibitor Drug Screening Kit (Catalog #: K151-100, K153-100, K155-100/K157-100, K159-…	Test	29	1.219	80.4262	71.6324	400.855	692.448	2587.9	5948.53	147.25	2292.1	39534.3	726912	1.36576e+07	2.59706e+08	4.98034e+09	73.439	276.324	1211.77	5793.58	29214.5	152910	823773	-1.5239	78.3141	56.5637	381.224	604.437	2451.06	5413.95	400.277	6217.99	107436	2.02381e+06	4.06968e+07	8.58477e+08	1.87563e+10
CHEMBL387556	N#CC(C#N)=C1C(=O)N(Cc2ccc(Br)cc2)c2ccc(S(=O)(=O)N3CCC[C@H]3COc3cccnc3)cc21	IC50 (nM)p	'='	3400	0.493356	-1	Caspase-1	0.463519	B (single protein format)	0.577221	CHEMBL890413	Inhibition of human recombinant caspase 1	Training	43	5.114	127.542	143.834	754.716	1690.71	6391.82	18725.8	135.77	2427.88	47730.6	1.02166e+06	2.24384e+07	5.0072e+08	1.13058e+10	122.068	531.352	2864.81	18117.6	130734	1.04559e+06	8.98863e+06	-1.1986	124.256	90.156	682.259	1221.31	5341.83	14036.9	582.3	13725.6	693487	5.14029e+07	4.19993e+09	3.50373e+11	2.93649e+13
CHEMBL94866	CCC(CC)c1ccc(Oc2ccccc2S(=O)(=O)N[C@H](C=O)C(=O)O)cc1	IC50 (nM)p	'='	3500	0.493356	-1	Caspase-1	0.463519	B (single protein format)	0.577221	CHEMBL659318	Inhibitory concentration against caspase-1 was determined	Training	29	3.161	82.5794	83.5482	449.805	913.374	3421.39	9239.07	118.15	1955.55	34214.3	638147	1.21429e+07	2.338e+08	4.53873e+09	73.1146	273.776	1193.02	5637.74	27950.6	143067	749650	-1.3157	80.2968	59.565	432.234	767.088	3244.66	8245.5	382.282	5761.71	98251.3	1.85083e+06	3.74983e+07	7.99154e+08	1.7636e+10
CHEMBL1762360	N#CC(C#N)=C1C(=O)N(Cc2ccc(OCCF)cc2)c2ccc(S(=O)(=O)N3CCC[C@H]3COc3cccnc3)cc21	IC50 (nM)p	'='	3500	0.493356	-1	Caspase-1	0.463519	B (single protein format)	0.577221	CHEMBL1764808	Inhibition of caspase 1 by fluorometric assay	Training	46	5.133	133.025	141.247	760.332	1652.82	6308	18293	145	2476.48	47996.4	1.02314e+06	2.24468e+07	5.00767e+08	1.1306e+10	122.187	473.51	2119.98	10206.1	51321.1	265941	1.40967e+06	-1.4473	130.336	88.9541	704.395	1223.41	5445.9	14110.8	561.415	7800.76	124415	2.25233e+06	4.5075e+07	9.68053e+08	2.17795e+10
CHEMBL317511	CC(C)c1cccc(Oc2ccccc2S(=O)(=O)N[C@H](C=O)C(=O)O)c1	IC50 (nM)p	'='	3700	0.493356	-1	Caspase-1	0.463519	B (single protein format)	0.577221	CHEMBL659318	Inhibitory concentration against caspase-1 was determined	Test	27	2.445	77.9601	82.3762	434.254	896.762	3343.35	9091.35	118.15	1951.55	34214.3	638127	1.21429e+07	2.338e+08	4.53873e+09	70.2474	265.605	1171.82	5579.18	27773.6	142481	747569	-1.2111	76.2885	59.879	411.757	749.83	3120.91	8030.66	358.261	5421.11	92668.5	1.75036e+06	3.56041e+07	7.62809e+08	1.69363e+10
CHEMBL167882	CCOc1ccc(OCC(=O)O)cc1CC(=O)N[C@H](C(=O)N[C@@H](CC(=O)O)C(=O)CSCc1c(F)cccc1Cl)C(C)C	IC50 (nM)p	'='	3800	0.493356	-1	Caspase-1	0.463519	B (single protein format)	0.577221	CHEMBL659311	Inhibitory activity against caspase-1	Training	44	3.527	121.484	107.847	611.699	1068.07	4095.91	9763.42	193.63	2943.39	48086	847638	1.54058e+07	2.85578e+08	5.3719e+09	114.435	449.45	2071.74	10421.2	55458.2	307743	1.76578e+06	-2.0243	118.548	73.6611	556.843	795.008	3414.92	7104.69	606.835	10098.4	205243	5.05958e+06	1.47033e+08	4.82625e+09	1.71521e+11
CHEMBL492060	N#CC(C#N)=C1C(=O)N(Cc2ccccc2)c2ccc(S(=O)(=O)N3CCOCC3)cc21	IC50 (nM)p	'='	3875	0.493356	-1	Caspase-1	0.463519	B (single protein format)	0.577221	CHEMBL960157	Inhibition of human recombinant caspase 1 assessed as accumulation of fluorogenic product by fluorometric assay	Training	34	3.446	100.318	111.969	595.595	1353.36	5167.74	15448.4	122.88	2318.81	47082.7	1.01712e+06	2.24065e+07	5.0049e+08	1.13041e+10	93.2236	365.727	1660.8	8104.45	41291	216769	1.16412e+06	-1.0096	98.2454	73.6027	553.259	1035.03	4530.56	12292.4	416.325	5810.36	92650.4	1.6633e+06	3.2756e+07	6.88923e+08	1.51498e+10
CHEMBL427284	COc1ccc(CN2C(=O)C(=C(C#N)C#N)c3cc(S(=O)(=O)N4CCC[C@H]4COc4cccnc4)ccc32)cc1	IC50 (nM)p	'='	3900	0.493356	-1	Caspase-1	0.463519	B (single protein format)	0.577221	CHEMBL890413	Inhibition of human recombinant caspase 1	Training	44	4.231	128.61	136.739	745.095	1630.98	6240.15	18163.9	145	2472.48	47982.5	1.02304e+06	2.24461e+07	5.00763e+08	1.1306e+10	118.386	463.715	2091.22	10116.4	51039.8	265119	1.40782e+06	-1.3602	126.291	89.2961	692.218	1225.98	5398.62	14114.4	530.406	7231.59	112144	1.95731e+06	3.7577e+07	7.73393e+08	1.6703e+10
CHEMBL103592	CC(C)C[C@H](NC(=O)C(C)Oc1cccc2ccccc12)C(=O)N[C@H]1CC(=O)OC1O	IC50 (nM)p	'='	3990	0.493356	-1	Caspase-1	0.463519	B (single protein format)	0.577221	CHEMBL659313	Inhibition of caspase-1	Test	33	2.665	94.7495	85.505	490.444	864.462	3332.59	7963.62	113.96	1605.32	25342	445614	8.10325e+06	1.49816e+08	2.79822e+09	76.237	279.493	1178.84	5351.74	25395.8	124359	624292	-1.5623	92.3534	56.813	447.728	641.477	2838.69	5952.5	400.256	5366.05	79062.3	1.26391e+06	2.15647e+07	3.86352e+08	7.16901e+09
CHEMBL6551	O=C(NCc1ccccc1)c1cc(-c2ccncc2)nnc1Cl	IC50 (nM)p	'='	4000	0.493356	-1	Caspase-1	0.463519	B (single protein format)	0.577221	CHEMBL699295	Antiinflammatory activity measured as the concentration required to inhibit IL-1 beta converting enzyme	Training	25	2.543	68.1404	57.3488	347.655	589.083	2387.85	5567.52	67.77	762.05	9121.07	130057	1.99696e+06	3.1981e+07	5.24149e+08	76.5889	324.499	1596.08	8533.64	48234.1	284152	1.72971e+06	-0.8945	66.1394	31.3892	307.892	380.101	1894.55	3636.13	311.661	4849.4	104097	3.02351e+06	1.05045e+08	3.94768e+09	1.52957e+11
CHEMBL2096776	CC(C)[C@H](NC(=O)[C@@H](O)c1ccccc1)C(=O)N[C@@H](CC(=O)O)C(=O)CSCc1ccccc1	IC50 (nM)p	'='	4060	0.493356	-1	Caspase-1	0.463519	B (single protein format)	0.577221	CHEMBL828519	Inhibitory activity against recombinant human Caspase-1	Training	35	1.844	95.1979	69.2684	450.841	666.413	2740.34	5704	158.1	2540.81	42454	755839	1.38188e+07	2.57323e+08	4.85841e+09	91.9328	357.147	1597.59	7711.53	39062	205082	1.10878e+06	-1.9213	92.4696	50.1472	424.33	566.384	2563.97	5102.2	456.342	6737.62	110835	1.98112e+06	3.75397e+07	7.39737e+08	1.49616e+10
CHEMBL519148	N#CC(C#N)=C1C(=O)N(Cc2ccccc2)c2ccc(S(=O)(=O)N3CCCCC3)cc21	IC50 (nM)p	'='	4100	0.493356	-1	Caspase-1	0.463519	B (single protein format)	0.577221	CHEMBL960157	Inhibition of human recombinant caspase 1 assessed as accumulation of fluorogenic product by fluorometric assay	Training	34	4.162	100.635	116.379	599.506	1378.29	5202.75	15612.7	113.65	2276.21	46830.8	1.01578e+06	2.23991e+07	5.00449e+08	1.13039e+10	91.2568	357.633	1623.18	7934.68	40533	213392	1.149e+06	-0.9358	98.1978	73.9594	552.634	1035.16	4521.71	12272.7	412.336	5706.59	90597.8	1.62675e+06	3.21387e+07	6.78807e+08	1.49871e+10
CHEMBL476023	COc1ccc(CN2C(=O)C(=C(C#N)C#N)c3cc(S(=O)(=O)N4CCC4)ccc32)cc1	IC50 (nM)p	'='	4183	0.493356	-1	Caspase-1	0.463519	B (single protein format)	0.577221	CHEMBL960157	Inhibition of human recombinant caspase 1 assessed as accumulation of fluorogenic product by fluorometric assay	Test	34	3.361	102.242	118.073	627.935	1449.41	5481.32	16413	122.88	2320.81	47088.7	1.01718e+06	2.24069e+07	5.00493e+08	1.13041e+10	93.4032	368.512	1684.26	8272.73	42384.2	223439	1.20324e+06	-0.9318	100.222	79.9945	581.837	1101.65	4736.44	12833.9	416.325	5876.42	95480.5	1.74647e+06	3.48474e+07	7.37394e+08	1.62211e+10
CHEMBL168065	CCOc1ccc(OCC(=O)OC(C)C)cc1CC(=O)N[C@H](C(=O)N[C@@H](CC(=O)O)C(=O)CSCc1c(F)cccc1Cl)C(C)C	IC50 (nM)p	'='	4200	0.493356	-1	Caspase-1	0.463519	B (single protein format)	0.577221	CHEMBL659311	Inhibitory activity against caspase-1	Training	47	4.731	129.967	122.347	662.754	1180.26	4434.02	10591.9	182.63	2584.73	39971	677261	1.18807e+07	2.12829e+08	3.87036e+09	119.828	466.899	2137.7	10683.1	56522.5	312141	1.78424e+06	-2.0164	126.515	79.1412	592.779	839.055	3604.94	7422.72	642.867	10507.3	209206	5.07941e+06	1.46554e+08	4.80314e+09	1.7084e+11
CHEMBL96066	O=C[C@@H](NS(=O)(=O)c1ccccc1Oc1ccc(C2CCCCC2)cc1)C(=O)O	IC50 (nM)p	'='	4300	0.493356	-1	Caspase-1	0.463519	B (single protein format)	0.577221	CHEMBL659318	Inhibitory concentration against caspase-1 was determined	Training	31	3.179	88.0923	87.3749	472.738	938.635	3538.01	9431.01	118.15	1961.55	34214.3	638169	1.21429e+07	2.338e+08	4.53873e+09	75.3494	281.873	1217.99	5720.31	28222.4	143976	752760	-1.3381	86.2911	58.9068	454.3	763.102	3354.51	8262.25	394.293	5695.58	93666.7	1.72666e+06	3.47419e+07	7.42881e+08	1.65362e+10
CHEMBL490850	COc1ccc(CN2C(=O)C(=C(C#N)C#N)c3cc(S(=O)(=O)N4CCSCC4)ccc32)cc1	IC50 (nM)p	'='	4300	0.493356	-1	Caspase-1	0.463519	B (single protein format)	0.577221	CHEMBL960157	Inhibition of human recombinant caspase 1 assessed as accumulation of fluorogenic product by fluorometric assay	Training	36	3.974	106.43	121.809	634.194	1447.54	5452.65	16231.8	148.18	2644.85	51289.1	1.0716e+06	2.31162e+07	5.09785e+08	1.14265e+10	104.737	429.464	2032.18	10315.4	54628.3	297997	1.66263e+06	-1.0324	104.232	79.4214	586.008	1090.61	4720.64	12702.3	460.401	6851.75	117151	2.22948e+06	4.56383e+07	9.78944e+08	2.16373e+10
CHEMBL410908	O=C[C@@H](NS(=O)(=O)c1ccccc1Oc1ccc(-c2ccccc2)cc1)C(=O)O	IC50 (nM)p	'='	4400	0.493356	-1	Caspase-1	0.463519	B (single protein format)	0.577221	CHEMBL659318	Inhibitory concentration against caspase-1 was determined	Test	31	3.613	88.1961	92.0854	481.254	988.646	3678.27	9996.58	118.15	1961.55	34214.3	638169	1.21429e+07	2.338e+08	4.53873e+09	85.8875	329.328	1462.52	7005.2	35084.7	181118	956518	-1.3462	86.2931	58.9455	454.548	764.098	3358.24	8274.64	394.293	5695.58	93666.7	1.72666e+06	3.47419e+07	7.42881e+08	1.65362e+10
CHEMBL360690	COc1ccc(OC)c([C@@H](O)C(=O)N[C@H](C(=O)N[C@@H](CC(=O)O)C(=O)CSCc2ccccc2)C(C)C)c1	IC50 (nM)p	'='	4490	0.493356	-1	Caspase-1	0.463519	B (single protein format)	0.577221	CHEMBL828519	Inhibitory activity against recombinant human Caspase-1	Training	39	1.674	106.955	80.5837	523.697	816.56	3320.01	7253.93	176.56	2638	42969.9	758651	1.38344e+07	2.57411e+08	4.85891e+09	101.96	395.177	1765.26	8500.52	42940.3	224816	1.21199e+06	-2.1227	104.534	61.4003	496.127	702.695	3086.26	6451.79	512.362	7670.31	128048	2.31523e+06	4.41716e+07	8.72623e+08	1.76344e+10
CHEMBL523131	N#CC(C#N)=C1C(=O)N(Cc2ccccc2)c2ccc(S(=O)(=O)N3CCSCC3)cc21	IC50 (nM)p	'='	4575	0.493356	-1	Caspase-1	0.463519	B (single protein format)	0.577221	CHEMBL960157	Inhibition of human recombinant caspase 1 assessed as accumulation of fluorogenic product by fluorometric assay	Training	34	4.059	100.567	115.727	598.704	1374.57	5196.55	15589.6	138.95	2596.25	51031.1	1.0702e+06	2.31084e+07	5.09741e+08	1.14262e+10	99.7239	410.475	1948	9917.02	52664.6	288024	1.61086e+06	-0.9303	98.2041	74.0271	552.764	1036.19	4524.45	12286.3	432.39	6389.41	108659	2.06466e+06	4.23602e+07	9.13095e+08	2.03098e+10
CHEMBL197926	O=C1C[C@H](NC(=O)[C@@H]2CCc3nc4ccccc4c(=O)n32)C(O)O1	IC50 (nM)p	'='	4583	0.493356	-1	Caspase-1	0.463519	B (single protein format)	0.577221	CHEMBL880406	Inhibitory activity towards CASP1 using fluorogenic substrates following an incubation for over 30 min at 37 degree C	Training	27	-0.528	81.7365	57.5172	431.237	713.956	3111.63	7547.23	110.52	1569.54	25236.7	445005	8.09469e+06	1.49612e+08	2.7936e+09	63.3278	244.757	1077.55	5137.38	25737.3	133628	713497	-0.997	80.3008	55.015	422.482	692.271	3015.92	7216.08	314.188	4113.43	60441.7	980993	1.71798e+07	3.17203e+08	6.06247e+09
CHEMBL3133147	O=C1C(=O)N(Cc2cccc([N+](=O)[O-])c2)c2ccc(S(=O)(=O)N3CCC[C@H]3CF)cc21	IC50 (nM)p	'='	4695	0.493356	-1	Caspase-1	0.463519	B (assay format)	0.640167	CHEMBL3134678	Inhibition of recombinant human caspase-1 expressed in Escherichia coli using Ac-YVAD-AMC as substrate preincubated for 30 mins before substrate addition measured after 2 hrs	Test	34	4.147	104.402	126.835	636.7	1510.8	5604.34	16961.5	126.28	2346.36	44954.2	909561	1.88332e+07	3.98334e+08	8.59439e+09	86.521	331.039	1484.57	7225.87	36927.3	195016	1.0549e+06	-0.4162	102.392	91.2263	594.909	1200.25	4917.48	13680.5	429.294	6384.99	110755	2.16316e+06	4.57281e+07	1.01535e+09	2.32392e+10
CHEMBL477047	N#CC(C#N)=C1C(=O)N(Cc2ccccc2)c2ccc(S(=O)(=O)N3CCCC3)cc21	IC50 (nM)p	'='	4700	0.493356	-1	Caspase-1	0.463519	B (single protein format)	0.577221	CHEMBL960157	Inhibition of human recombinant caspase 1 assessed as accumulation of fluorogenic product by fluorometric assay	Training	33	3.804	98.5068	114.186	591.952	1376.63	5188.76	15653.7	113.65	2274.21	46830.8	1.01578e+06	2.23991e+07	5.00449e+08	1.13039e+10	89.8232	353.578	1611.63	7899.79	40435	213168	1.14879e+06	-0.8827	96.1952	74.278	546.604	1046.77	4499.35	12365.4	400.325	5560.33	88793.1	1.6042e+06	3.18537e+07	6.75168e+08	1.49402e+10
CHEMBL477659	COc1ccc(CN2C(=O)C(=C(C#N)C#N)c3cc(S(=O)(=O)N4CCCC4)ccc32)cc1	IC50 (nM)p	'='	4700	0.493356	-1	Caspase-1	0.463519	B (single protein format)	0.577221	CHEMBL960157	Inhibition of human recombinant caspase 1 assessed as accumulation of fluorogenic product by fluorometric assay	Training	35	3.719	104.37	120.267	627.441	1449.6	5444.86	16296	122.88	2322.81	47088.7	1.01718e+06	2.24069e+07	5.00493e+08	1.13041e+10	94.8368	372.567	1695.81	8298.17	42398.6	223141	1.20056e+06	-0.9849	102.224	79.6723	579.849	1101.19	4695.55	12781.4	428.336	6022.67	97285.2	1.76901e+06	3.51319e+07	7.41017e+08	1.62676e+10
CHEMBL1762354	N#CC(C#N)=C1C(=O)N(Cc2ccc(OCCF)cc2)c2ccc(S(=O)(=O)N3CC[C@H]3COc3ccccc3)cc21	IC50 (nM)p	'='	4775	0.493356	-1	Caspase-1	0.463519	B (single protein format)	0.577221	CHEMBL1764808	Inhibition of caspase 1 by fluorometric assay	Training	45	6.027	131.131	146.998	765.063	1706.54	6422.38	18855.8	132.11	2391.4	47383.6	1.01886e+06	2.24161e+07	5.00546e+08	1.13044e+10	120.931	467.505	2090.16	10060.8	50595	262173	1.38951e+06	-1.4121	128.319	88.999	705.842	1231.8	5504.97	14287.6	547.408	7604.56	121660	2.21355e+06	4.45272e+07	9.6029e+08	2.16692e+10
CHEMBL95014	O=C[C@@H](NS(=O)(=O)c1ccccc1Oc1ccc(C2CCCC2)cc1)C(=O)O	IC50 (nM)p	'='	4800	0.493356	-1	Caspase-1	0.463519	B (single protein format)	0.577221	CHEMBL659318	Inhibitory concentration against caspase-1 was determined	Test	30	2.821	85.9642	85.1811	465.183	936.971	3521.22	9464.36	118.15	1959.55	34214.3	638163	1.21429e+07	2.338e+08	4.53873e+09	73.9158	277.818	1206.45	5685.43	28124.4	143721	752188	-1.285	84.2883	59.2253	448.267	774.697	3331.76	8354.55	382.282	5549.33	91862	1.70411e+06	3.4457e+07	7.39243e+08	1.64893e+10
CHEMBL360046	COc1ccc(C(C)=O)cc1[C@@H](O)C(=O)N[C@H](C(=O)N[C@@H](CC(=O)O)C(=O)CSCc1ccccc1)C(C)C	IC50 (nM)p	'='	4850	0.493356	-1	Caspase-1	0.463519	B (single protein format)	0.577221	CHEMBL828519	Inhibitory activity against recombinant human Caspase-1	Training	40	1.599	111.247	87.684	552.401	897.167	3586.33	8083.48	184.4	2890.79	47800.3	844678	1.53295e+07	2.83206e+08	5.30292e+09	104.904	407.504	1832.65	8900.65	45337.5	239084	1.29632e+06	-2.0531	108.559	68.0007	520.237	767.584	3285.86	7024.63	524.373	7850.51	131080	2.36856e+06	4.51262e+07	8.89914e+08	1.79518e+10
CHEMBL567893	COC(=O)[C@@H]1CCCN1C(=O)[C@@H](Cc1ccccc1)N(C)C(=O)[C@H](C)NC(=O)[C@@H](NC(=O)C[C@H](O)[C@H](CC(C)C)NC(=O)[C@H](CC(N)=O)NC(=O)[C@H](CC(C)C)NC(=O)[C@H](OC(=O)[C@@H](OC(=O)[C@H](C(C)C)N(C)C)C(C)C)C(C)C)[C@@H](C)O	IC50 (nM)p	'='	5000	0.493356	-1	Caspase-1	0.463519	B (single protein format)	0.577221	CHEMBL1039230	Inhibition of caspase 1 after 10 to 15 mins by fluorescence assay	Training	84	1.85	241.94	196.466	1244.58	2058.74	8231.17	18727.3	351.81	5434.87	94240	1.79653e+06	3.59498e+07	7.49002e+08	1.62051e+10	177.827	637.612	2603.51	11378	51701.4	241025	1.14438e+06	-4.3947	235.109	169.482	1164.76	1896.16	7676.77	17588.5	1078.67	15559.8	246653	4.19197e+06	7.48068e+07	1.3805e+09	2.60736e+10
CHEMBL268454	NC(=O)c1cc(-c2ccc(Br)cc2)nnc1Cl	IC50 (nM)p	'='	5000	0.493356	-1	Caspase-1	0.463519	B (single protein format)	0.577221	CHEMBL699295	Antiinflammatory activity measured as the concentration required to inhibit IL-1 beta converting enzyme	Training	18	2.365	53.0011	57.073	300.437	599.421	2241.59	5720.27	68.87	1267.65	25755.5	587555	1.41402e+07	3.51401e+08	8.90496e+09	63.4307	327.623	2088.43	15226.8	121621	1.03354e+06	9.15517e+06	-0.5692	50.1244	33.5322	246.31	371.785	1588.24	3422.46	305.494	10892.2	684718	5.25533e+07	4.27027e+09	3.53619e+11	2.95027e+13
CHEMBL6791	NC(=O)c1cc(-c2ccc(C(F)(F)F)cc2)nnc1Cl	IC50 (nM)p	'='	5000	0.493356	-1	Caspase-1	0.463519	B (single protein format)	0.577221	CHEMBL699295	Antiinflammatory activity measured as the concentration required to inhibit IL-1 beta converting enzyme	Test	21	2.492	64.4626	84.6713	423.013	1023.39	3869.7	11653.1	68.87	1279.65	25779.5	587663	1.41405e+07	3.51402e+08	8.90496e+09	61.1799	267.025	1363.04	7530.94	43774.9	263997	1.63816e+06	-0.5681	62.1486	58.1552	354.687	709.241	2800.83	7445.5	294.596	5364.96	126480	3.65513e+06	1.20788e+08	4.32102e+09	1.61624e+11
CHEMBL197535	O=C1Nc2ccc(S(=O)(=O)N3CCC[C@H]3COc3cccnc3)cc2C1=O	IC50 (nM)p	'>'	5000	0.493356	-1	Caspase-1	0.463519	B (single protein format)	0.577221	CHEMBL864531	Inhibitory activity against caspase 1 using Ac-YVAD-AMC substrate	Training	30	1.841	89.8249	89.2692	516.686	1111.69	4360.11	12668.9	114.05	1620.2	26215.7	467642	8.60147e+06	1.60559e+08	3.02384e+09	76.5449	293.333	1306.8	6300.07	31869.1	166658	893415	-0.9886	88.2503	66.9286	493.928	925.211	3992.76	10779.7	370.275	5172.31	82357	1.47978e+06	2.92945e+07	6.21698e+08	1.38252e+10
CHEMBL167670	COc1ccc(OC)c(CC(=O)N[C@H](C(=O)N[C@@H](CC(=O)O)C(=O)CSCc2c(F)cccc2Cl)C(C)C)c1	IC50 (nM)p	'='	5000	0.493356	-1	Caspase-1	0.463519	B (single protein format)	0.577221	CHEMBL659311	Inhibitory activity against caspase-1	Training	40	3.448	110.912	102.383	573.27	1032.84	3927.95	9533.59	156.33	2232.75	34575.3	587751	1.03582e+07	1.8672e+08	3.42139e+09	106.608	426.589	1987.34	10063.5	53834.8	300170	1.73021e+06	-1.7993	108.443	69.2387	519.759	763.875	3246.2	6908.84	550.814	9271.95	192478	4.85426e+06	1.43606e+08	4.76702e+09	1.70462e+11
CHEMBL197237	O=C1Nc2ccc(S(=O)(=O)N3CCC[C@H]3COc3ccncc3)cc2C1=O	IC50 (nM)p	'>'	5000	0.493356	-1	Caspase-1	0.463519	B (single protein format)	0.577221	CHEMBL864531	Inhibitory activity against caspase 1 using Ac-YVAD-AMC substrate	Training	30	1.841	89.7788	89.5615	516.913	1117.47	4372.64	12735.3	114.05	1620.2	26215.7	467642	8.60143e+06	1.60559e+08	3.02383e+09	76.5449	292.845	1305.66	6309.43	32002.6	167741	900681	-0.99	88.2512	66.7874	493.622	924.182	3990.24	10772.8	370.275	5172.31	82357	1.47979e+06	2.92949e+07	6.21714e+08	1.38257e+10
CHEMBL200927	O=C1C(=O)N(Cc2ccc(O)cc2)c2ccc(S(=O)(=O)N3CCC[C@H]3COc3ccccc3)cc21	IC50 (nM)p	'>'	5000	0.493356	-1	Caspase-1	0.463519	B (single protein format)	0.577221	CHEMBL864531	Inhibitory activity against caspase 1 using Ac-YVAD-AMC substrate	Test	39	5.222	116.559	133.745	676.963	1530.25	5690.42	16791.2	112.6	1903.52	33517.4	630467	1.20105e+07	2.3058e+08	4.45268e+09	102.742	392.994	1748.32	8420.04	42522.6	221774	1.18454e+06	-1.4368	114.35	81.898	625.285	1114.24	4890.93	12837	468.353	6359.96	98582	1.72932e+06	3.35282e+07	6.98731e+08	1.52909e+10
CHEMBL6582	NC(=O)c1cc(-c2ccc(Cl)cc2)nnc1Cl	IC50 (nM)p	'='	5000	0.493356	-1	Caspase-1	0.463519	B (single protein format)	0.577221	CHEMBL699295	Antiinflammatory activity measured as the concentration required to inhibit IL-1 beta converting enzyme	Training	18	2.189	52.702	55.6345	295.824	583.231	2188.86	5548.74	68.87	1267.65	25755.5	587555	1.41402e+07	3.51401e+08	8.90496e+09	60.0144	275.924	1471.19	8488.21	51377.5	321052	2.05195e+06	-0.57	50.1264	33.588	246.273	372.278	1588.15	3426.34	261.043	5408.55	155128	5.36089e+06	2.00791e+08	7.76281e+09	3.03928e+11
CHEMBL4213265	O=C1C[C@H](NC(=O)[C@@H]2C[C@@H]3CN2C(=O)[C@@H](NC(=O)c2ccc4ccccc4c2)CCCCO3)C(O)O1	IC50 (nM)p	'='	5011.87	0.493356	-1	Caspase-1	0.463519	B (single protein format)	0.577221	CHEMBL4183465	Inhibition of human recombinant caspase-1 using AC-WEHD-AMC as substrate at Km after 20 mins by fluorescence assay	Training	40	1.845	116.449	93.3789	597.088	1014.98	4088.69	9728.39	134.27	1922.21	30455.9	533173	9.60778e+06	1.75693e+08	3.24332e+09	90.9199	335.547	1415.34	6452.21	30852.2	152543	773696	-1.7385	114.414	67.892	570.152	825.5	3745.32	8074.95	466.294	6024.45	86387.7	1.36237e+06	2.3222e+07	4.19364e+08	7.88198e+09
CHEMBL180623	CCC(C(=O)N[C@@H](CC(=O)O)C(=O)CCCc1ccccc1)n1cc(C(C)(C)C)nc(NCc2nonc2C)c1=O	IC50 (nM)p	'='	5130	0.493356	-1	Caspase-1	0.463519	B (single protein format)	0.577221	CHEMBL903358	Inhibition of human recombinant caspase 1	Training	43	1.98	122.987	110.262	679.411	1292.25	5220.6	13746.4	169.31	2352.55	35806.8	601316	1.05232e+07	1.88871e+08	3.45054e+09	98.7153	378.752	1638.09	7608.76	36810.3	183167	931030	-1.7681	120.4	86.7493	624.063	1053.98	4420.89	10640	528.347	7182.36	106992	1.72102e+06	2.94121e+07	5.26167e+08	9.73494e+09
CHEMBL101684	CC(C)C[C@H](NC(=O)COc1cccc2cnccc12)C(=O)N[C@H]1CC(=O)OC1O	IC50 (nM)p	'='	5140	0.493356	-1	Caspase-1	0.463519	B (single protein format)	0.577221	CHEMBL659313	Inhibition of caspase-1	Test	32	0.887	90.3073	68.1473	452.249	720.779	2977.97	6733.51	126.85	1684.4	25934.9	449745	8.13287e+06	1.50029e+08	2.79974e+09	74.9269	276.799	1175.27	5361.65	25522.5	125136	627683	-1.5291	88.37	51.3027	420.381	577.216	2613.94	5348.46	390.241	5243.66	77279.7	1.23492e+06	2.1068e+07	3.7768e+08	7.01733e+09
CHEMBL318295	CC(C)C[C@H](NC(=O)COc1cccc2ncccc12)C(=O)N[C@H]1CC(=O)OC1O	IC50 (nM)p	'='	5250	0.493356	-1	Caspase-1	0.463519	B (single protein format)	0.577221	CHEMBL659313	Inhibition of caspase-1	Training	32	0.651	90.3551	64.0039	444.677	669.194	2837.96	6126.04	126.85	1684.4	25954.2	449963	8.13492e+06	1.50046e+08	2.79989e+09	76.0142	283.941	1224.3	5709.55	27983.8	142308	745665	-1.509	88.3685	51.3568	420.224	576.9	2611.99	5345.05	390.241	5239.66	77144.7	1.23182e+06	2.10075e+07	3.76597e+08	6.99896e+09
CHEMBL319776	CC(C)c1ccc(Oc2ccccc2S(=O)(=O)N[C@H](C=O)C(=O)O)cc1	IC50 (nM)p	'='	5300	0.493356	-1	Caspase-1	0.463519	B (single protein format)	0.577221	CHEMBL659318	Inhibitory concentration against caspase-1 was determined	Training	27	2.445	77.9601	82.3762	434.192	898.124	3341.94	9081.65	118.15	1951.55	34214.3	638127	1.21429e+07	2.338e+08	4.53873e+09	70.2474	265.605	1171.82	5579.08	27774	142497	747739	-1.2112	76.2878	59.8253	411.613	748.79	3112.08	7992.2	358.261	5421.11	92668.5	1.75034e+06	3.56033e+07	7.62781e+08	1.69356e+10
CHEMBL490851	N#CC(C#N)=C1C(=O)N(Cc2ccc(Cl)c(Cl)c2)c2ccc(S(=O)(=O)N3CCSCC3)cc21	IC50 (nM)p	'='	5350	0.493356	-1	Caspase-1	0.463519	B (single protein format)	0.577221	CHEMBL960157	Inhibition of human recombinant caspase 1 assessed as accumulation of fluorogenic product by fluorometric assay	Training	36	5.303	109.568	138.793	682.037	1628.25	6031.16	18235.9	138.95	2604.25	51043.1	1.07025e+06	2.31086e+07	5.09742e+08	1.14262e+10	110.282	480.496	2428.71	13222.5	75308.1	442531	2.66211e+06	-0.8098	106.2	87.0244	604.401	1161.62	4906.91	13350	503.296	9342.75	229379	6.90464e+06	2.34695e+08	8.52989e+09	3.21568e+11
CHEMBL521972	N#CC(C#N)=C1C(=O)N(Cc2ccc(Cl)c(Cl)c2)c2ccc(S(=O)(=O)N3CCOCC3)cc21	IC50 (nM)p	'='	5350	0.493356	-1	Caspase-1	0.463519	B (single protein format)	0.577221	CHEMBL960157	Inhibition of human recombinant caspase 1 assessed as accumulation of fluorogenic product by fluorometric assay	Test	36	4.69	109.319	135.035	678.928	1607.04	6002.35	18094.8	122.88	2326.81	47094.7	1.01717e+06	2.24066e+07	5.00491e+08	1.13041e+10	103.782	435.748	2141.51	11409.9	63934.5	371275	2.21537e+06	-0.8891	106.242	86.6	604.897	1160.46	4913.02	13356	487.231	8763.7	213370	6.50328e+06	2.25091e+08	8.30572e+09	3.16408e+11
CHEMBL360880	COc1ccc(-c2nc(C)no2)cc1CC(=O)N[C@H](C(=O)N[C@@H](CC(=O)O)C(=O)CSCc1ccccc1)C(C)C	IC50 (nM)p	'='	5450	0.493356	-1	Caspase-1	0.463519	B (single protein format)	0.577221	CHEMBL828519	Inhibitory activity against recombinant human Caspase-1	Training	43	2.095	118.747	90.9607	583.981	916.805	3725.18	8187.94	186.02	2535.32	37926	626897	1.08374e+07	1.92776e+08	3.49952e+09	113.966	450.178	2045.48	9994.43	51086.6	269889	1.46426e+06	-1.8489	116.42	68.1382	548.777	755.167	3347.25	6768.51	548.398	7863.02	125402	2.17934e+06	4.03501e+07	7.80875e+08	1.5578e+10
CHEMBL396625	CCC(C(=O)N[C@@H](CC(=O)O)C(=O)CCCc1ccccc1)n1cc(C(C)(C)C)nc(NC(CC(C)C)C(=O)O)c1=O	IC50 (nM)p	'='	5490	0.493356	-1	Caspase-1	0.463519	B (single protein format)	0.577221	CHEMBL903358	Inhibition of human recombinant caspase 1	Training	43	3.543	123.553	126.847	692.265	1392.75	5341.62	14367	167.69	2631.33	44090.9	795191	1.47091e+07	2.76261e+08	5.24654e+09	92.7271	341.065	1426.35	6417.02	30052.5	144555	709040	-2.0852	120.48	90.8255	620.099	1060.91	4359.14	10524.1	540.354	7598.67	117895	1.97725e+06	3.51172e+07	6.49442e+08	1.23523e+10
CHEMBL6423	NC(=O)c1cc(-c2ccc(F)c(Cl)c2)nnc1Cl	IC50 (nM)p	'='	5500	0.493356	-1	Caspase-1	0.463519	B (single protein format)	0.577221	CHEMBL699295	Antiinflammatory activity measured as the concentration required to inhibit IL-1 beta converting enzyme	Training	19	2.35	56.7178	63.781	329.868	686.819	2555.5	6766.51	68.87	1271.65	25761.5	587583	1.41403e+07	3.51401e+08	8.90496e+09	61.6828	281.75	1500	8641.01	52195.2	325457	2.07606e+06	-0.5097	54.1521	40.6019	275.047	451.014	1837.53	4183.11	280.042	5861.5	166247	5.62959e+06	2.07172e+08	7.91233e+09	3.07393e+11
CHEMBL436989	N#CC(C#N)=C1C(=O)N(Cc2ccc(Br)cc2)c2ccc(S(=O)(=O)N3CCC[C@H]3COc3ccccc3)cc21	IC50 (nM)p	'='	5700	0.493356	-1	Caspase-1	0.463519	B (single protein format)	0.577221	CHEMBL890413	Inhibition of human recombinant caspase 1	Test	43	6.366	127.775	151.779	758.893	1737.85	6440.59	19039.2	122.88	2344.81	47117.8	1.01738e+06	2.24077e+07	5.00498e+08	1.13042e+10	122.246	529.401	2846.54	17998.7	130026	1.04149e+06	8.96527e+06	-1.2164	124.241	89.8559	681.651	1218.47	5335.18	14013.5	580.304	13675.6	692538	5.13867e+07	4.19967e+09	3.50369e+11	2.93648e+13
CHEMBL1762355	N#CC(C#N)=C1C(=O)N(Cc2ccc(OCCOCCF)cc2)c2ccc(S(=O)(=O)N3CC[C@H]3COc3ccccc3)cc21	IC50 (nM)p	'='	5733	0.493356	-1	Caspase-1	0.463519	B (single protein format)	0.577221	CHEMBL1764808	Inhibition of caspase 1 by fluorometric assay	Training	48	6.385	137.174	149.152	783.502	1717.31	6485	18905.6	141.34	2440	47635.6	1.02021e+06	2.24235e+07	5.00587e+08	1.13047e+10	127.199	487.044	2158.03	10308.6	51525	265726	1.40324e+06	-1.6451	134.37	87.5944	724.254	1224.72	5567.45	14254.2	587.429	8147.1	129127	2.31775e+06	4.59994e+07	9.81324e+08	2.19726e+10
CHEMBL182078	COc1ccc(Br)cc1[C@@H](Cc1ccccc1)C(=O)N[C@H](C(=O)N[C@@H](CC(=O)O)C(=O)CSCc1ccccc1)C(C)C	IC50 (nM)p	'='	5810	0.493356	-1	Caspase-1	0.463519	B (single protein format)	0.577221	CHEMBL828519	Inhibitory activity against recombinant human Caspase-1	Training	45	5.207	123.983	112.342	625.231	1075.43	4109.49	9508.25	147.1	2202.15	34323.4	586425	1.03506e+07	1.86679e+08	3.4212e+09	125.062	537.38	2855.95	17937.7	129376	1.03765e+06	8.95067e+06	-2.0946	120.405	66.583	563.78	756.74	3466.57	6993.92	632.332	14759.9	712863	5.17343e+07	4.20487e+09	3.50425e+11	2.93647e+13
CHEMBL100933	CC(C)[C@@H](NC(=O)OCc1ccccc1)C(=O)C[C@H]1CC(=O)OC1O	IC50 (nM)p	'='	5850	0.493356	-1	Caspase-1	0.463519	B (single protein format)	0.577221	CHEMBL659313	Inhibition of caspase-1	Training	26	1.497	72.1961	58.6781	351.141	569.546	2211.34	4922.86	101.93	1510.96	24766.6	441658	8.07412e+06	1.49557e+08	2.79523e+09	58.6218	211.922	870.24	3832.63	17571.1	82725.3	397129	-1.2754	70.2899	40.9945	326.36	448.789	1978.76	4010.11	326.196	4524.69	68853.3	1.13256e+06	1.97881e+07	3.61302e+08	6.80417e+09
CHEMBL167071	COc1ccc(C(C)=O)cc1CC(=O)N[C@H](C(=O)N[C@@H](CC(=O)O)C(=O)CSCc1ccccc1)C(C)C	IC50 (nM)p	'='	5900	0.493356	-1	Caspase-1	0.463519	B (single protein format)	0.577221	CHEMBL659311	Inhibitory activity against caspase-1	Test	39	2.59	106.683	90.0094	524.741	877.8	3381.41	7708.2	164.17	2477.54	39393.7	673722	1.18531e+07	2.12514e+08	3.8654e+09	102.605	398.226	1786.44	8655.2	43986.4	231479	1.25296e+06	-1.8491	104.448	62.3308	487.525	676.862	2954.45	5975.13	508.374	7518.52	123917	2.21644e+06	4.1955e+07	8.24661e+08	1.662e+10
CHEMBL166513	COc1ccc(OC)c(CC(=O)N[C@H](C(=O)N[C@@H](CC(=O)O)C(=O)CSCc2ccccc2)C(C)C)c1	IC50 (nM)p	'='	6000	0.493356	-1	Caspase-1	0.463519	B (single protein format)	0.577221	CHEMBL659311	Inhibitory activity against caspase-1	Training	38	2.665	102.391	82.9091	496.037	797.193	3114.96	6879.26	156.33	2224.75	34563.3	587695	1.03581e+07	1.86719e+08	3.42139e+09	99.6604	385.9	1719.04	8255.07	41589.2	217211	1.16864e+06	-1.9187	100.423	55.7286	463.404	611.891	2754.45	5400.4	496.363	7338.32	120885	2.16311e+06	4.10004e+07	8.0737e+08	1.63026e+10
CHEMBL226779	N#CC(C#N)=C1C(=O)N(Cc2ccccc2)c2ccc(S(=O)(=O)N3CCC[C@H]3COc3ccccc3)cc21	IC50 (nM)p	'='	6220	0.493356	-1	Caspase-1	0.463519	B (single protein format)	0.577221	CHEMBL890413	Inhibition of human recombinant caspase 1	Training	42	5.568	122.98	138.602	713.782	1605.14	6032.82	17835.1	122.88	2340.81	47111.8	1.01736e+06	2.24077e+07	5.00498e+08	1.13042e+10	113.55	442.775	1988.77	9599.19	48368.2	251053	1.33269e+06	-1.2759	120.248	83.6017	658.365	1168.71	5195.77	13674.9	500.4	6719.31	102703	1.77625e+06	3.40356e+07	7.03407e+08	1.53118e+10
CHEMBL352554	CCOc1ccc(OCC(=O)OC)cc1CC(=O)N[C@H](C(=O)N[C@@H](CC(=O)O)C(=O)CSCc1c(F)cccc1Cl)C(C)C	IC50 (nM)p	'='	6500	0.493356	-1	Caspase-1	0.463519	B (single protein format)	0.577221	CHEMBL659311	Inhibitory activity against caspase-1	Training	45	3.848	123.556	109.854	623.244	1087.8	4164.06	9907.72	182.63	2578.73	39937.4	677028	1.18792e+07	2.1282e+08	3.87029e+09	117.496	461.517	2120.42	10619.1	56280.2	311263	1.78138e+06	-1.9629	120.51	74.1939	567.915	807.516	3479.24	7218.25	618.845	10244.8	207029	5.08066e+06	1.4725e+08	4.82738e+09	1.71487e+11
CHEMBL361397	C=CC[C@@H](C(=O)N[C@H](C(=O)N[C@@H](CC(=O)O)C(=O)CSCc1ccccc1)C(C)C)c1cc(Br)ccc1OC	IC50 (nM)p	'='	6505	0.493356	-1	Caspase-1	0.463519	B (single protein format)	0.577221	CHEMBL828519	Inhibitory activity against recombinant human Caspase-1	Test	40	4.112	109.856	96.0241	552.928	936.799	3635.91	8382.9	147.1	2188.15	34317.4	586363	1.03505e+07	1.86679e+08	3.4212e+09	112.306	494.807	2694.06	17279.5	126616	1.02591e+06	8.90028e+06	-1.9471	106.41	62.2287	502.519	708.879	3139.02	6575.33	584.289	14337.2	710067	5.1738e+07	4.20556e+09	3.50445e+11	2.93651e+13
CHEMBL492061	COc1ccc(CN2C(=O)C(=C(C#N)C#N)c3cc(S(=O)(=O)N4CCOCC4)ccc32)cc1	IC50 (nM)p	'='	6825	0.493356	-1	Caspase-1	0.463519	B (single protein format)	0.577221	CHEMBL960157	Inhibition of human recombinant caspase 1 assessed as accumulation of fluorogenic product by fluorometric assay	Training	36	3.361	106.181	118.051	631.084	1426.33	5423.84	16090.7	132.11	2367.4	47340.7	1.01852e+06	2.24143e+07	5.00534e+08	1.13044e+10	98.2372	384.716	1744.98	8502.82	43254.7	226741	1.21588e+06	-1.1117	104.274	78.997	586.504	1089.45	4726.76	12708.4	444.335	6272.7	101142	1.82811e+06	3.60342e+07	7.54772e+08	1.64772e+10
CHEMBL317782	CC(C)C[C@H](NC(=O)C(C)Oc1cccc2cc(Br)ccc12)C(=O)N[C@H]1CC(=O)OC1O	IC50 (nM)p	'='	6840	0.493356	-1	Caspase-1	0.463519	B (single protein format)	0.577221	CHEMBL659313	Inhibition of caspase-1	Training	34	3.463	99.5443	98.682	535.573	996.499	3743.48	9196.11	113.96	1609.32	25348	445638	8.1033e+06	1.49816e+08	2.79822e+09	84.9324	366.118	2036.6	13751.4	107053	914778	8.25662e+06	-1.5027	96.3475	63.1042	471.125	692.072	2986.42	6328.66	480.16	12322.4	668897	5.08744e+07	4.1872e+09	3.50052e+11	2.93567e+13
CHEMBL387041	COC[C@@H]1CCCN1S(=O)(=O)c1ccc2c(c1)C(=O)C(=O)N2Cc1ccc(O[Si](C)(C)C(C)(C)C)cc1	IC50 (nM)p	'>'	7000	0.493356	-1	Caspase-1	0.463519	B (single protein format)	0.577221	CHEMBL909965	Inhibition of caspase 1	Training	40	4.807	126.817	176.874	875.652	2324.43	8929.83	29576.2	101.6	1546.86	25424.7	461230	8.54423e+06	1.59955e+08	3.01581e+09	92.2285	356.848	1576.25	7573.41	38171.9	199092	1.06525e+06	-1.4094	124.271	123.157	775.42	1721.03	7051.15	21062.1	508.449	7319.63	118613	2.12581e+06	4.12083e+07	8.46441e+08	1.8132e+10
CHEMBL2348693	COCC[C@@H]1CCCN1S(=O)(=O)c1ccc2c(c1)C(=O)C(=O)N2CCCCF	IC50 (nM)p	'='	7340	0.493356	-1	Caspase-1	0.463519	B (single protein format)	0.577221	CHEMBL2352548	Inhibition of human recombinant caspase 1 assessed as decrease in AMC release using Ac-Tyr-Val-Ala-Asp-AMC as substrate preincubated with enzyme for 10 mins prior to substrate addition measured after 10 mins by fluorescence microplate analysis	Test	30	3.977	88.369	104.236	530.556	1268.66	4772.7	14753.4	92.37	1466.26	25071.2	459200	8.5328e+06	1.59888e+08	3.01541e+09	70.8894	261.783	1133.85	5389.05	27205.3	143296	778603	-1.0904	86.2755	67.3269	491.672	970.494	4144.49	11689.4	387.277	5823.6	101124	1.96959e+06	4.15656e+07	9.23948e+08	2.12253e+10
CHEMBL433416	CC(C)C[C@H](NC(=O)Cc1ccc(-c2ccccc2)cc1)C(=O)N[C@H]1CC(=O)OC1O	IC50 (nM)p	'='	7430	0.493356	-1	Caspase-1	0.463519	B (single protein format)	0.577221	CHEMBL659313	Inhibition of caspase-1	Training	33	2.943	92.8359	82.4753	467.162	797.33	3055.24	7035.84	104.73	1560.72	25056.3	444010	8.09379e+06	1.49758e+08	2.79783e+09	78.7723	290.591	1229.57	5597.51	26615.2	130440	654472	-1.6179	90.3278	50.116	420.251	546.373	2512	4841.99	396.267	5236.18	76135.2	1.207e+06	2.05374e+07	3.68557e+08	6.86835e+09
CHEMBL3359203	COC[C@@H]1CCCN1S(=O)(=O)c1cc(F)c2c(c1)C(=O)C(=O)N2CCCF	IC50 (nM)p	'='	7430	0.493356	-1	Caspase-1	0.463519	B (single protein format)	0.577221	CHEMBL3377637	Inhibition of human recombinant caspase 1 using Ac-YVAD-AMC substrate assessed as accumulation of cleaved fluorogenic product	Training	29	3.422	88.2039	107.255	548.165	1331.76	5026.22	15642.7	92.37	1466.26	25077.2	459216	8.5329e+06	1.59889e+08	3.01541e+09	69.6906	259.731	1142.64	5502.56	28040.4	148583	810075	-0.9218	86.3027	75.3812	509.416	1059.74	4397.19	12695.4	382.254	5984.03	108633	2.19344e+06	4.73973e+07	1.06736e+09	2.46545e+10
CHEMBL319324	Cc1cc(Oc2ccccc2S(=O)(=O)N[C@H](C=O)C(=O)O)cc(C)c1C	IC50 (nM)p	'='	7800	0.493356	-1	Caspase-1	0.463519	B (single protein format)	0.577221	CHEMBL659318	Inhibitory concentration against caspase-1 was determined	Training	27	2.351	79.8121	89.981	463.777	1005.32	3717.68	10412.3	118.15	1953.55	34220.3	638149	1.2143e+07	2.338e+08	4.53873e+09	71.8054	273.625	1225.95	5951.2	30213.4	157886	842509	-1.1617	78.2836	65.9909	432.972	817.998	3325.67	8721.14	358.261	5455.17	93877.6	1.77967e+06	3.62077e+07	7.7417e+08	1.71383e+10
CHEMBL1221596	CC(C)[C@H](CC(=O)N1CCN(c2ccccc2)CC1)C(=O)N[C@H](C=O)CC(=O)O	IC50 (nM)p	'='	7810	0.493356	-1	Caspase-1	0.463519	B (single protein format)	0.577221	CHEMBL1227797	Inhibition of human ICE	Test	30	2.306	82.0435	71.5922	410.405	706.725	2708.37	6335.74	107.02	1734.15	29324.7	525285	9.5686e+06	1.76313e+08	3.28005e+09	70.8004	257.828	1065.79	4709.54	21625.3	101920	489927	-1.5362	80.3417	45.0119	373.882	501.732	2262.24	4476.51	374.242	5221.1	80998.7	1.37376e+06	2.49272e+07	4.7439e+08	9.32564e+09
CHEMBL431848	Cc1ccc(Oc2ccccc2S(=O)(=O)N[C@H](C=O)C(=O)O)cc1	IC50 (nM)p	'='	9000	0.493356	-1	Caspase-1	0.463519	B (single protein format)	0.577221	CHEMBL659318	Inhibitory concentration against caspase-1 was determined	Training	25	1.899	71.6939	72.8644	393.37	795.091	2983.33	8017.82	118.15	1945.55	34208.3	638093	1.21428e+07	2.338e+08	4.53873e+09	67.2076	255.485	1130.8	5404.36	26992.2	138803	729370	-1.1188	70.2823	54.4994	378.471	684.684	2869.24	7398.21	334.239	5094.54	87850	1.67568e+06	3.4412e+07	7.43404e+08	1.6616e+10
CHEMBL101714	CC(C)C[C@H](NC(=O)CCOc1ccccc1)C(=O)N[C@H]1CC(=O)OC1O	IC50 (nM)p	'='	9420	0.493356	-1	Caspase-1	0.463519	B (single protein format)	0.577221	CHEMBL659313	Inhibition of caspase-1	Training	28	1.305	76.273	55.9459	357.428	522.201	2113.28	4288.93	113.96	1587.32	25310.1	445377	8.10197e+06	1.49805e+08	2.7981e+09	61.7084	218.725	882.532	3807.8	17065.8	78419.3	366957	-1.4818	74.3556	39.2245	333.294	415.468	1918.67	3587.8	352.213	4851.14	72913.7	1.18329e+06	2.04286e+07	3.6949e+08	6.90988e+09
CHEMBL359479	CC(C)[C@H](NC(=O)C1(O)CC1)C(=O)N[C@@H](CC(=O)O)C(=O)CSCc1ccccc1	IC50 (nM)p	'='	9590	0.493356	-1	Caspase-1	0.463519	B (single protein format)	0.577221	CHEMBL828519	Inhibitory activity against recombinant human Caspase-1	Training	31	0.565	88.6107	76.5558	478.638	878.841	3538.46	9007.95	158.1	2534.81	42532.7	757846	1.38706e+07	2.58587e+08	4.88842e+09	74.9362	293.789	1326.66	6475.32	33177.9	176221	963864	-1.6573	86.4608	69.1686	468.021	882.856	3640.5	9713.18	408.3	6142.6	103071	1.87207e+06	3.58641e+07	7.11453e+08	1.44429e+10
CHEMBL3359202	CCCCN1C(=O)C(=O)c2cc(S(=O)(=O)N3CCC[C@H]3COC)cc(F)c21	IC50 (nM)p	'='	9970	0.493356	-1	Caspase-1	0.463519	B (single protein format)	0.577221	CHEMBL3377637	Inhibition of human recombinant caspase 1 using Ac-YVAD-AMC substrate assessed as accumulation of cleaved fluorogenic product	Test	29	3.575	88.3968	107.897	549.312	1334.77	5032.27	15657.3	92.37	1466.26	25077.2	459216	8.5329e+06	1.59889e+08	3.01541e+09	68.5233	255.344	1124.79	5430.66	27754.4	147452	805613	-0.9152	86.2709	75.0921	509.338	1058.04	4396.76	12685.8	375.266	5683.42	98828	1.90639e+06	3.94502e+07	8.54435e+08	1.90665e+10
CHEMBL439753	O=C1C(=O)N(Cc2ccccc2)c2ccc(S(=O)(=O)N3CCC[C@H]3COc3ccccc3)cc21	IC50 (nM)p	'>'	10000	0.493356	-1	Caspase-1	0.463519	B (single protein format)	0.577221	CHEMBL864531	Inhibitory activity against caspase 1 using Ac-YVAD-AMC substrate	Training	38	5.628	112.757	129.545	653.276	1481.63	5524.93	16386.5	92.37	1490.26	25110.9	459519	8.53446e+06	1.59899e+08	3.01548e+09	100.195	382.615	1694.71	8120.54	40817.8	212066	1.12953e+06	-1.276	110.249	76.8421	603.065	1071.29	4764.66	12539.8	452.354	6043.99	91876.3	1.5859e+06	3.04922e+07	6.35243e+08	1.39764e+10
CHEMBL379831	COc1cccc(C(=O)NNC(=O)C2(C(=O)N[C@H]3CC(=O)OC3O)CC2)c1	IC50 (nM)p	'>='	10000	0.493356	-1	Caspase-1	0.463519	B (single protein format)	0.577221	CHEMBL865479	Inhibition of ICE	Training	29	-0.152	85.7355	78.1749	502.417	1050.69	4338.9	12649.5	143.06	2033.43	32215.8	555766	9.89854e+06	1.79443e+08	3.29226e+09	65.033	242.759	1028.42	4686.88	22282.7	109036	545106	-1.3895	84.4	72.2649	494.973	1021.83	4331.75	12699.7	358.198	5020.57	78608.7	1.3415e+06	2.4329e+07	4.59313e+08	8.89571e+09
CHEMBL200677	COc1ccc(CN2C(=O)C(=O)c3cc(S(=O)(=O)N4CCC[C@H]4COc4ccccc4)ccc32)cc1	IC50 (nM)p	'>'	10000	0.493356	-1	Caspase-1	0.463519	B (single protein format)	0.577221	CHEMBL864531	Inhibitory activity against caspase 1 using Ac-YVAD-AMC substrate	Training	40	5.543	118.62	135.627	688.766	1554.61	5781.03	17028.7	101.6	1538.86	25368.8	460923	8.54224e+06	1.59943e+08	3.01573e+09	105.209	401.604	1778.88	8518.91	42781.5	222039	1.18129e+06	-1.3781	116.277	82.2364	636.31	1125.71	4960.85	12955.8	480.364	6506.33	100368	1.75071e+06	3.37703e+07	7.01092e+08	1.53038e+10
CHEMBL100741	CC(C)C[C@H](NC(=O)COc1ccccc1)C(=O)N[C@H]1CC(=O)OC1O	IC50 (nM)p	'>'	10000	0.493356	-1	Caspase-1	0.463519	B (single protein format)	0.577221	CHEMBL659313	Inhibition of caspase-1	Test	27	0.873	74.2173	52.8838	349.916	503.326	2074.81	4168.74	113.96	1585.32	25310.1	445371	8.102e+06	1.49806e+08	2.79812e+09	60.2748	215.14	875.508	3810.82	17223.4	79757	375802	-1.4242	72.3483	39.7679	327.742	419.008	1903.1	3611.35	340.202	4704.88	71109	1.16073e+06	2.01427e+07	3.65816e+08	6.86202e+09
CHEMBL62993	O=C1Nc2ccc(S(=O)(=O)N3CCC[C@H]3COc3ccccc3)cc2C1=O	IC50 (nM)p	'>'	10000	0.493356	-1	Caspase-1	0.463519	B (single protein format)	0.577221	CHEMBL909965	Inhibition of caspase 1	Training	30	3.093	90.0585	97.2141	520.862	1158.83	4408.88	12982.3	101.16	1537.12	25603	463361	8.57078e+06	1.60338e+08	3.02222e+09	76.7226	291.382	1288.53	6181.22	31161.2	162564	870059	-1.0064	88.235	66.6285	493.32	922.366	3986.1	10756.3	368.279	5122.37	81407.4	1.46354e+06	2.90312e+07	6.17561e+08	1.37615e+10
CHEMBL510809	N#CC(C#N)=C1C(=O)N(Cc2ccc(Cl)c(Cl)c2)c2ccc(S(=O)(=O)N3CCC3)cc21	IC50 (nM)p	'>'	10000	0.493356	-1	Caspase-1	0.463519	B (single protein format)	0.577221	CHEMBL960157	Inhibition of human recombinant caspase 1 assessed as accumulation of fluorogenic product by fluorometric assay	Training	34	4.69	105.38	135.057	675.778	1630.12	6059.83	18417.2	113.65	2280.21	46842.8	1.01583e+06	2.23992e+07	5.0045e+08	1.13039e+10	98.9478	419.544	2080.79	11179.8	63064	367973	2.20272e+06	-0.7092	102.19	87.5975	600.23	1172.66	4922.71	13481.5	459.221	8367.42	207708	6.42164e+06	2.23904e+08	8.28834e+09	3.16152e+11
CHEMBL200767	O=C1Nc2ccc(S(=O)(=O)N3CC[C@H]3COc3ccccc3)cc2C1=O	IC50 (nM)p	'>'	10000	0.493356	-1	Caspase-1	0.463519	B (single protein format)	0.577221	CHEMBL864531	Inhibitory activity against caspase 1 using Ac-YVAD-AMC substrate	Training	29	2.735	87.9303	95.0202	521.417	1165.42	4474.48	13231.7	101.16	1535.12	25603	463363	8.57081e+06	1.60338e+08	3.02222e+09	75.289	287.327	1276.98	6154.8	31142.9	162890	873258	-0.9533	86.2336	66.9735	495.375	933.595	4051.83	10956.6	356.268	4976.12	79602.7	1.441e+06	2.87466e+07	6.13935e+08	1.37149e+10
CHEMBL100405	CC(C)C[C@H](NC(=O)COc1ccc2ccccc2c1)C(=O)N[C@H]1CC(=O)OC1O	IC50 (nM)p	'='	10000	0.493356	-1	Caspase-1	0.463519	B (single protein format)	0.577221	CHEMBL659313	Inhibition of caspase-1	Test	32	2.139	90.5417	76.9538	455.701	762.202	2977.54	6820.75	113.96	1601.32	25322.1	445459	8.10214e+06	1.49807e+08	2.79812e+09	75.1046	275.132	1160.17	5269.93	25019.2	122484	614088	-1.5501	88.3525	50.6186	414.763	548.807	2495.21	4886.56	388.245	5185.71	76101.5	1.21422e+06	2.07307e+07	3.72411e+08	6.93709e+09
CHEMBL521801	COc1ccc(CN2C(=O)C(=C(C#N)C#N)c3cc(S(=O)(=O)N4CCCCC4)ccc32)cc1	IC50 (nM)p	'>'	10000	0.493356	-1	Caspase-1	0.463519	B (single protein format)	0.577221	CHEMBL960157	Inhibition of human recombinant caspase 1 assessed as accumulation of fluorogenic product by fluorometric assay	Training	36	4.077	106.498	122.461	634.995	1451.27	5458.85	16255	122.88	2324.81	47088.7	1.01719e+06	2.24069e+07	5.00493e+08	1.13041e+10	96.2704	376.622	1707.36	8333.06	42496.6	223365	1.20076e+06	-1.0379	104.226	79.3537	585.879	1089.58	4717.9	12688.8	440.346	6168.93	99089.8	1.79156e+06	3.54168e+07	7.44656e+08	1.63145e+10
CHEMBL371709	CN1C(=O)C(=O)c2cc(S(=O)(=O)N3CC[C@H]3COc3ccccc3)ccc21	IC50 (nM)p	'>'	10000	0.493356	-1	Caspase-1	0.463519	B (single protein format)	0.577221	CHEMBL864531	Inhibitory activity against caspase 1 using Ac-YVAD-AMC substrate	Training	30	3.56	92.0678	109.159	565.743	1336.43	5035.88	15345.3	92.37	1470.26	25101.6	459438	8.53437e+06	1.59899e+08	3.01548e+09	78.8813	304.567	1368.24	6660.03	34019	179588	971646	-0.9364	90.2322	73.2336	527.226	1025.45	4397.2	12139.3	368.279	5166.44	82996.7	1.50289e+06	2.98646e+07	6.33808e+08	1.40629e+10
CHEMBL1762359	N#CC(C#N)=C1C(=O)N(Cc2ccc(OCCOCCF)cc2)c2ccc(S(=O)(=O)N3CCC[C@H]3COc3ccccc3)cc21	IC50 (nM)p	'>'	10000	0.493356	-1	Caspase-1	0.463519	B (single protein format)	0.577221	CHEMBL1764808	Inhibition of caspase 1 by fluorometric assay	Training	49	6.743	139.302	151.345	782.947	1710.72	6419.4	18656.2	141.34	2442	47635.6	1.02021e+06	2.24235e+07	5.00587e+08	1.13047e+10	128.633	491.099	2169.58	10335	51543.2	265400	1.40004e+06	-1.6982	136.371	87.2494	722.199	1213.49	5501.72	14054	599.44	8293.36	130932	2.34029e+06	4.62839e+07	9.8495e+08	2.20192e+10
CHEMBL181355	CCC[C@@H](C(=O)N[C@H](C(=O)N[C@@H](CC(=O)O)C(=O)CSCc1ccccc1)C(C)C)c1cc(Br)ccc1OC	IC50 (nM)p	'>'	10000	0.493356	-1	Caspase-1	0.463519	B (single protein format)	0.577221	CHEMBL828519	Inhibitory activity against recombinant human Caspase-1	Test	40	4.478	109.976	98.7208	555.436	956.741	3670.27	8549.65	147.1	2188.15	34317.4	586363	1.03505e+07	1.86679e+08	3.4212e+09	107.816	468.196	2545.61	16474.6	122283	1.00265e+06	8.7756e+06	-1.8968	106.396	62.3208	502.311	708.519	3136.31	6567.21	584.289	14337.2	710067	5.1738e+07	4.20556e+09	3.50445e+11	2.93651e+13
CHEMBL217457	COC[C@@H]1CCCN1S(=O)(=O)c1ccc2c(c1)C(=O)C(=O)N2Cc1ccc(I)cc1	IC50 (nM)p	'>'	10000	0.493356	-1	Caspase-1	0.463519	B (single protein format)	0.577221	CHEMBL909965	Inhibition of caspase 1	Training	33	4.779	101.552	126.354	628.881	1500.75	5566.54	16853	92.37	1478.26	25083.2	459268	8.53294e+06	1.59889e+08	3.01541e+09	96.1584	514.096	4276.24	47995.6	623717	8.59386e+06	1.2101e+08	-1.0582	98.2389	78.8638	559.131	1075.31	4564.61	12506.6	519.205	22559.7	2.33143e+06	2.95412e+08	3.85005e+10	5.03719e+12	659418925968964
CHEMBL1762358	N#CC(C#N)=C1C(=O)N(Cc2ccc(OCCF)cc2)c2ccc(S(=O)(=O)N3CCC[C@H]3COc3ccccc3)cc21	IC50 (nM)p	'>'	10000	0.493356	-1	Caspase-1	0.463519	B (single protein format)	0.577221	CHEMBL1764808	Inhibition of caspase 1 by fluorometric assay	Training	46	6.385	133.259	149.192	764.508	1699.96	6356.77	18606.4	132.11	2393.4	47383.6	1.01886e+06	2.24161e+07	5.00545e+08	1.13044e+10	122.365	471.56	2101.71	10087.3	50613.2	261847	1.38631e+06	-1.4652	130.32	88.654	703.787	1220.57	5439.24	14087.4	559.419	7750.82	123465	2.23609e+06	4.48117e+07	9.63916e+08	2.17158e+10
CHEMBL210114	Cc1cccc(C)c1C(=O)NNC(=O)C1(C(=O)N[C@H]2CC(=O)OC2O)CCCCC1	IC50 (nM)p	'>='	10000	0.493356	-1	Caspase-1	0.463519	B (single protein format)	0.577221	CHEMBL865479	Inhibition of ICE	Training	32	1.459	94.375	89.7914	539.509	1121.77	4507.88	12904.1	133.83	1998.83	31963.9	554420	9.89082e+06	1.794e+08	3.29201e+09	68.918	254.076	1068.03	4893.18	23569.6	117508	600993	-1.4888	92.3795	71.437	518.391	1005.14	4326.02	12135.8	390.241	5357.64	81552.3	1.34814e+06	2.3699e+07	4.35145e+08	8.23241e+09
CHEMBL215480	COC[C@@H]1CCCN1S(=O)(=O)c1ccc2c(c1)C(=O)C(=O)N2Cc1ccc(OCCF)cc1	IC50 (nM)p	'>'	10000	0.493356	-1	Caspase-1	0.463519	B (assay format)	0.640167	CHEMBL3134678	Inhibition of recombinant human caspase-1 expressed in Escherichia coli using Ac-YVAD-AMC as substrate preincubated for 30 mins before substrate addition measured after 2 hrs	Test	36	4.528	106.456	121.21	625.772	1431.87	5378.52	16073.3	101.6	1526.86	25349	460745	8.54127e+06	1.59936e+08	3.01569e+09	91.4823	344.307	1515.02	7251.55	36563.6	191129	1.02616e+06	-1.3071	104.319	77.6728	581.258	1077.51	4668.65	12581.3	451.319	6538.46	109463	2.07093e+06	4.28417e+07	9.40502e+08	2.14453e+10
CHEMBL360292	CO[C@H](C(=O)N[C@H](C(=O)N[C@@H](CC(=O)O)C(=O)CSCc1ccccc1)C(C)C)c1ccccc1	IC50 (nM)p	'>'	10000	0.493356	-1	Caspase-1	0.463519	B (single protein format)	0.577221	CHEMBL828519	Inhibitory activity against recombinant human Caspase-1	Training	36	2.363	96.7411	72.11	460.376	693.334	2832.57	5990	147.1	2176.15	34305.4	586295	1.03504e+07	1.86679e+08	3.42121e+09	94.3994	366.287	1629.66	7823.48	39454.1	206451	1.11347e+06	-1.8679	94.4011	50.5539	435.579	581.578	2658.99	5334.97	468.353	6884	112622	2.00264e+06	3.779e+07	7.42423e+08	1.49848e+10
CHEMBL182295	COc1ccc(Br)cc1[C@@H](C)C(=O)N[C@H](C(=O)N[C@@H](CC(=O)O)C(=O)CSCc1ccccc1)C(C)C	IC50 (nM)p	'>'	10000	0.493356	-1	Caspase-1	0.463519	B (single protein format)	0.577221	CHEMBL828519	Inhibitory activity against recombinant human Caspase-1	Training	38	3.762	105.479	96.1558	538.628	944.294	3595.86	8456.25	147.1	2184.15	34317.4	586347	1.03505e+07	1.86679e+08	3.42119e+09	104.948	460.056	2523.47	16410.6	122093	1.00208e+06	8.77386e+06	-1.792	102.386	62.657	485.941	698.383	3030.2	6369.39	560.268	14020.6	705471	5.16651e+07	4.20432e+09	3.50423e+11	2.93647e+13
CHEMBL197549	O=C1C(=O)N(Cc2ccccc2)c2ccc(S(=O)(=O)N3CCC[C@H]3COc3cccnc3)cc21	IC50 (nM)p	'>'	10000	0.493356	-1	Caspase-1	0.463519	B (single protein format)	0.577221	CHEMBL864531	Inhibitory activity against caspase 1 using Ac-YVAD-AMC substrate	Training	38	4.376	112.523	121.6	649.1	1434.5	5476.16	16073.1	105.26	1573.34	25723.6	463800	8.56516e+06	1.60121e+08	3.0171e+09	100.017	384.565	1712.97	8239.38	41525.7	216159	1.15288e+06	-1.2582	110.264	77.1421	603.673	1074.14	4771.32	12563.2	454.35	6093.93	92825.8	1.60214e+06	3.07554e+07	6.39379e+08	1.40402e+10
CHEMBL6473	CNC(=O)c1cc(-c2ccncc2)nnc1Cl	IC50 (nM)p	'='	10000	0.493356	-1	Caspase-1	0.463519	B (single protein format)	0.577221	CHEMBL699295	Antiinflammatory activity measured as the concentration required to inhibit IL-1 beta converting enzyme	Test	18	0.833	49.5072	39.7007	261.741	452.874	1881.72	4523.38	67.77	744.05	9097.03	129838	1.99563e+06	3.19706e+07	5.2407e+08	56.7088	249.344	1269.09	7002.66	40770	246856	1.54022e+06	-0.6067	48.1285	27.7421	234.234	335.593	1524.44	3252.58	239.597	4146.14	98245.8	2.99964e+06	1.05635e+08	3.9717e+09	1.53575e+11
CHEMBL217777	COC[C@@H]1CCCN1S(=O)(=O)c1ccc2c(c1)C(=O)C(=O)N2Cc1ccc(OC)cc1	IC50 (nM)p	'>'	10000	0.493356	-1	Caspase-1	0.463519	B (assay format)	0.640167	CHEMBL3134678	Inhibition of recombinant human caspase-1 expressed in Escherichia coli using Ac-YVAD-AMC as substrate preincubated for 30 mins before substrate addition measured after 2 hrs	Training	34	3.626	102.041	116.702	610.535	1410.03	5310.67	15944.2	101.6	1522.86	25335.1	460648	8.54066e+06	1.59932e+08	3.01566e+09	87.6812	334.511	1486.26	7161.85	36282.2	190307	1.02431e+06	-1.22	100.274	78.0148	569.081	1080.07	4621.37	12584.8	420.31	5969.29	97193.1	1.7759e+06	3.53438e+07	7.45843e+08	1.63688e+10
CHEMBL200493	O=C1C(=O)N(Cc2ccccc2F)c2ccc(S(=O)(=O)N3CC[C@H]3COc3ccccc3)cc21	IC50 (nM)p	'>'	10000	0.493356	-1	Caspase-1	0.463519	B (single protein format)	0.577221	CHEMBL864531	Inhibitory activity against caspase 1 using Ac-YVAD-AMC substrate	Training	38	5.431	114.645	135.498	688.084	1588.96	5937.23	17733.7	92.37	1492.26	25116.9	459549	8.53457e+06	1.59899e+08	3.01548e+09	100.43	384.27	1711.62	8250.87	41687.8	217491	1.16224e+06	-1.164	112.269	84.0875	633.378	1159.7	5073.27	13479.3	459.341	6350.69	101190	1.83228e+06	3.66081e+07	7.82278e+08	1.74523e+10
CHEMBL182096	COc1ccc(Br)cc1[C@H](C(=O)N[C@H](C(=O)N[C@@H](CC(=O)O)C(=O)CSCc1ccccc1)C(C)C)C(C)C	IC50 (nM)p	'>'	10000	0.493356	-1	Caspase-1	0.463519	B (single protein format)	0.577221	CHEMBL828519	Inhibitory activity against recombinant human Caspase-1	Training	40	4.417	112.014	105.664	582.684	1037.95	3951.02	9417.08	147.1	2190.15	34323.4	586381	1.03506e+07	1.86679e+08	3.4212e+09	107.988	470.742	2563.06	16567.1	122737	1.00482e+06	8.78597e+06	-1.8906	108.396	68.1499	519.379	767.162	3311.49	7174.9	584.289	14347.2	710289	5.17399e+07	4.20552e+09	3.50443e+11	2.93651e+13
CHEMBL200886	O=C1C(=O)N(Cc2ccc(F)cc2)c2ccc(S(=O)(=O)N3CC[C@H]3COc3ccccc3)cc21	IC50 (nM)p	'>'	10000	0.493356	-1	Caspase-1	0.463519	B (single protein format)	0.577221	CHEMBL864531	Inhibitory activity against caspase 1 using Ac-YVAD-AMC substrate	Test	38	5.431	114.635	135.909	685.409	1572.9	5847.01	17354.1	92.37	1492.26	25116.9	459545	8.53455e+06	1.59899e+08	3.01548e+09	100.43	384.217	1712.3	8259.24	41740.2	217701	1.16241e+06	-1.167	112.264	83.6957	628.325	1134.6	4969.88	13096.9	459.341	6342.67	100962	1.82792e+06	3.654e+07	7.81393e+08	1.74443e+10
CHEMBL371879	CN1C(=O)C(=O)c2cc(S(=O)(=O)N3CCC[C@H]3COc3cccnc3)ccc21	IC50 (nM)p	'>'	10000	0.493356	-1	Caspase-1	0.463519	B (single protein format)	0.577221	CHEMBL864531	Inhibitory activity against caspase 1 using Ac-YVAD-AMC substrate	Training	31	2.666	93.9624	103.408	561.011	1282.71	4921.51	14782.5	105.26	1555.34	25714.4	463718	8.56503e+06	1.6012e+08	3.0171e+09	80.1372	310.573	1398.05	6805.3	34745.1	183356	991803	-0.9717	92.2489	73.1887	525.779	1017.06	4338.13	11962.5	382.285	5362.64	85751	1.54167e+06	3.04124e+07	6.41571e+08	1.41732e+10
CHEMBL4213490	C[C@@H](C(=O)N[C@H]1CC(=O)OC1O)N1C(=O)NC(NC(=O)c2ccc3ccccc3c2)C1=O	IC50 (nM)p	'>'	10000	0.493356	-1	Caspase-1	0.463519	B (single protein format)	0.577221	CHEMBL4183465	Inhibition of human recombinant caspase-1 using AC-WEHD-AMC as substrate at Km after 20 mins by fluorescence assay	Training	35	0.981	104.591	90.8049	561.635	1038.66	4125.71	10513.7	154.14	2231.35	35813.2	623442	1.11459e+07	2.02045e+08	3.69616e+09	83.9722	315.322	1359.34	6306.39	30570.7	152734	780763	-1.4719	102.381	70.4786	526.98	846.408	3627.54	8412.14	420.247	5698.9	86570	1.44255e+06	2.57141e+07	4.79651e+08	9.21206e+09
CHEMBL317530	CC(C)C[C@H](Nc1ccccc1)C(=O)N[C@H]1CC(=O)OC1O	IC50 (nM)p	'>'	10000	0.493356	-1	Caspase-1	0.463519	B (single protein format)	0.577221	CHEMBL659313	Inhibition of caspase-1	Training	23	1.432	63.9673	50.9571	309.992	479.971	1898.19	4014.28	87.66	1241.34	19962	356091	6.57808e+06	1.23621e+08	2.3473e+09	51.7405	186.088	763.711	3353.12	15298.4	71600.6	341472	-1.2875	62.2778	34.1282	285.637	369.487	1694.5	3267.08	284.182	3854.36	57218.2	919855	1.57709e+07	2.83809e+08	5.28769e+09
CHEMBL482841	O=C1C(=O)N(Cc2ccccc2)c2ccc(S(=O)(=O)N3CCSCC3)cc21	IC50 (nM)p	'>'	10000	0.493356	-1	Caspase-1	0.463519	B (single protein format)	0.577221	CHEMBL960157	Inhibition of human recombinant caspase 1 assessed as accumulation of fluorogenic product by fluorometric assay	Test	30	4.119	90.3433	106.671	538.198	1251.06	4688.66	14140.9	108.44	1745.71	29030.2	512359	9.23522e+06	1.69143e+08	3.13753e+09	86.3685	350.314	1653.94	8438.37	45114.2	249037	1.40769e+06	-0.9304	88.2053	67.2674	497.464	938.766	4093.34	11151.2	384.344	5714.1	97832.5	1.87431e+06	3.88168e+07	8.4493e+08	1.89745e+10
CHEMBL476022	O=C1C(=O)N(Cc2ccccc2)c2ccc(S(=O)(=O)N3CCC3)cc21	IC50 (nM)p	'>'	10000	0.493356	-1	Caspase-1	0.463519	B (single protein format)	0.577221	CHEMBL960157	Inhibition of human recombinant caspase 1 assessed as accumulation of fluorogenic product by fluorometric assay	Training	28	3.506	86.1554	102.936	531.94	1252.93	4717.33	14322.2	83.14	1421.67	24829.8	457940	8.52591e+06	1.5985e+08	3.0152e+09	75.0342	289.362	1306.02	6395.7	32870.2	174479	948303	-0.8298	84.1945	67.8405	493.292	949.806	4109.14	11282.7	340.269	4738.76	76162	1.39131e+06	2.80258e+07	6.03379e+08	1.35583e+10
CHEMBL371687	O=C1C(=O)N(Cc2cccc(F)n2)c2ccc(S(=O)(=O)N3CC[C@H]3COc3ccccc3)cc21	IC50 (nM)p	'>'	10000	0.493356	-1	Caspase-1	0.463519	B (single protein format)	0.577221	CHEMBL864531	Inhibitory activity against caspase 1 using Ac-YVAD-AMC substrate	Training	38	4.357	114.506	126.289	673.68	1488.95	5683.21	16637.2	105.26	1575.34	25768.3	464262	8.56926e+06	1.60156e+08	3.01739e+09	98.5038	378.274	1689.73	8155.72	41223.1	215040	1.14864e+06	-1.1083	112.261	84.0695	628.801	1137.33	4981.95	13146.2	461.337	6384.62	101641	1.83803e+06	3.66871e+07	7.83564e+08	1.74778e+10
CHEMBL372322	COc1ccc(CN2C(=O)C(=O)c3cc(S(=O)(=O)N4CCC[C@H]4COc4cccnc4)ccc32)cc1	IC50 (nM)p	'>'	10000	0.493356	-1	Caspase-1	0.463519	B (single protein format)	0.577221	CHEMBL864531	Inhibitory activity against caspase 1 using Ac-YVAD-AMC substrate	Training	40	4.291	118.387	127.682	684.589	1507.47	5732.26	16715.3	114.49	1621.93	25981.6	465205	8.57293e+06	1.60165e+08	3.01735e+09	105.031	403.554	1797.15	8637.76	43489.4	226132	1.20465e+06	-1.3603	116.292	82.5365	636.918	1128.56	4967.51	12979.2	482.36	6556.27	101318	1.76696e+06	3.40336e+07	7.05229e+08	1.53676e+10
CHEMBL198682	O=C1C(=O)N(Cc2ccc(F)cc2)c2ccc(S(=O)(=O)N3CCC[C@H]3COc3cccnc3)cc21	IC50 (nM)p	'>'	10000	0.493356	-1	Caspase-1	0.463519	B (single protein format)	0.577221	CHEMBL864531	Inhibitory activity against caspase 1 using Ac-YVAD-AMC substrate	Test	39	4.537	116.529	130.158	680.677	1519.18	5732.64	16791.3	105.26	1577.34	25729.6	463824	8.56521e+06	1.60121e+08	3.0171e+09	101.686	390.223	1742.12	8404.51	42466.3	221469	1.18256e+06	-1.2023	114.281	83.6508	626.878	1126.21	4910.81	12920.1	473.348	6538.87	103716	1.8667e+06	3.70878e+07	7.89156e+08	1.75546e+10
CHEMBL200785	O=C1C(=O)N(Cc2ccccc2)c2ccc(S(=O)(=O)N3CC[C@H]3COc3ccccc3)cc21	IC50 (nM)p	'>'	10000	0.493356	-1	Caspase-1	0.463519	B (single protein format)	0.577221	CHEMBL864531	Inhibitory activity against caspase 1 using Ac-YVAD-AMC substrate	Training	37	5.27	110.629	127.352	653.831	1488.22	5590.53	16635.9	92.37	1488.26	25110.9	459521	8.5345e+06	1.59899e+08	3.01548e+09	98.7614	378.56	1683.16	8094.12	40799.6	212392	1.13272e+06	-1.2229	108.247	77.187	605.12	1082.52	4830.39	12740.1	440.343	5897.74	90071.6	1.56336e+06	3.02076e+07	6.31617e+08	1.39298e+10
CHEMBL492059	N#CC(C#N)=C1C(=O)N(Cc2ccc(Cl)c(Cl)c2)c2ccc(S(=O)(=O)N3CCCCC3)cc21	IC50 (nM)p	'>'	10000	0.493356	-1	Caspase-1	0.463519	B (single protein format)	0.577221	CHEMBL960157	Inhibition of human recombinant caspase 1 assessed as accumulation of fluorogenic product by fluorometric assay	Training	36	5.406	109.636	139.445	682.838	1631.98	6037.35	18259.1	113.65	2284.21	46842.8	1.01584e+06	2.23992e+07	5.00449e+08	1.13039e+10	101.815	427.654	2103.89	11240.2	63176.4	367899	2.20025e+06	-0.8153	106.194	86.9567	604.271	1160.6	4904.16	13336.4	483.242	8659.93	211318	6.46673e+06	2.24474e+08	8.2956e+09	3.16245e+11
CHEMBL182563	CC(C)[C@H](NC(=O)C(O)(C(F)(F)F)C(F)(F)F)C(=O)N[C@@H](CC(=O)O)C(=O)CSCc1ccccc1	IC50 (nM)p	'>'	10000	0.493356	-1	Caspase-1	0.463519	B (single protein format)	0.577221	CHEMBL828519	Inhibitory activity against recombinant human Caspase-1	Training	36	2.361	109.524	133.495	728.157	1790.97	7274.92	23794.8	158.1	2554.81	42574.7	758038	1.38715e+07	2.58597e+08	4.88862e+09	82.4264	325.171	1471.1	7175.69	36672.9	194150	1.05807e+06	-1.5385	106.525	115.806	673.121	1669.86	6885.37	23212	522.29	8832.47	165365	3.29572e+06	6.82306e+07	1.44703e+09	3.11964e+10
CHEMBL367365	COc1ccc(Br)cc1[C@H](C(=O)N[C@H](C(=O)N[C@@H](CC(=O)O)C(=O)CSCc1ccccc1)C(C)C)C1CC1	IC50 (nM)p	'>'	10000	0.493356	-1	Caspase-1	0.463519	B (single protein format)	0.577221	CHEMBL828519	Inhibitory activity against recombinant human Caspase-1	Test	41	4.077	115.589	110.648	612.186	1108.25	4235.01	10212.4	147.1	2194.15	34329.4	586413	1.03507e+07	1.86679e+08	3.4212e+09	108.789	474.845	2580.59	16647.3	123098	1.00644e+06	8.79321e+06	-1.8589	112.39	74.1562	551.084	835.38	3586.27	7897.01	584.289	14182.9	705879	5.16488e+07	4.20381e+09	3.50412e+11	2.93645e+13
CHEMBL183655	CCC(O)(CC)C(=O)N[C@H](C(=O)N[C@@H](CC(=O)O)C(=O)CSCc1ccccc1)C(C)C	IC50 (nM)p	'>'	10000	0.493356	-1	Caspase-1	0.463519	B (single protein format)	0.577221	CHEMBL828519	Inhibitory activity against recombinant human Caspase-1	Training	32	1.621	89.4822	73.3107	459.254	802.68	3202.87	7784.5	158.1	2534.81	42526.7	757826	1.38703e+07	2.5858e+08	4.88827e+09	77.0022	297.858	1330.32	6448.08	32910.6	174443	953209	-1.7943	86.4706	62.735	447.537	790.753	3269.66	8261.31	432.321	6647.5	113063	2.06358e+06	3.94655e+07	7.78382e+08	1.56772e+10
CHEMBL217777	COC[C@@H]1CCCN1S(=O)(=O)c1ccc2c(c1)C(=O)C(=O)N2Cc1ccc(OC)cc1	IC50 (nM)p	'>'	10000	0.493356	-1	Caspase-1	0.463519	B (single protein format)	0.577221	CHEMBL909965	Inhibition of caspase 1	Training	34	3.626	102.041	116.702	610.535	1410.03	5310.67	15944.2	101.6	1522.86	25335.1	460648	8.54066e+06	1.59932e+08	3.01566e+09	87.6812	334.511	1486.26	7161.85	36282.2	190307	1.02431e+06	-1.22	100.274	78.0148	569.081	1080.07	4621.37	12584.8	420.31	5969.29	97193.1	1.7759e+06	3.53438e+07	7.45843e+08	1.63688e+10
CHEMBL183120	CC(C)[C@H](NC(=O)C(O)(c1ccccc1)c1ccccc1)C(=O)N[C@@H](CC(=O)O)C(=O)CSCc1ccccc1	IC50 (nM)p	'>'	10000	0.493356	-1	Caspase-1	0.463519	B (single protein format)	0.577221	CHEMBL828519	Inhibitory activity against recombinant human Caspase-1	Training	42	3.811	117.69	104.117	614.185	1133.1	4542.69	11875.1	158.1	2562.81	42538.7	757966	1.38707e+07	2.58588e+08	4.88843e+09	111.495	436.017	1958.23	9476.03	48086.2	252773	1.36739e+06	-2.1579	114.483	72.5375	589.699	1006.22	4555.69	11972.4	528.407	7517	119300	2.06791e+06	3.82624e+07	7.41095e+08	1.48105e+10
CHEMBL362695	CC(C)[C@H](NC(=O)[C@H](O)C(C)C)C(=O)N[C@@H](CC(=O)O)C(=O)CSCc1ccccc1	IC50 (nM)p	'>'	10000	0.493356	-1	Caspase-1	0.463519	B (single protein format)	0.577221	CHEMBL828519	Inhibitory activity against recombinant human Caspase-1	Test	31	1.45	85.0165	66.9392	413.555	647.251	2563.05	5513.17	158.1	2530.81	42454	755797	1.38188e+07	2.57323e+08	4.85841e+09	76.2927	294.258	1312.48	6335.97	32189.9	169974	926500	-1.7789	82.4673	51.0778	381.327	550.659	2315.14	4809.9	420.31	6463.15	109837	2.0048e+06	3.8401e+07	7.59638e+08	1.53611e+10
CHEMBL3133253	O=C1C(=O)N(Cc2ccc(Br)cc2)c2ccc(S(=O)(=O)N3CCC[C@H]3CF)cc21	IC50 (nM)p	'>'	10000	0.493356	-1	Caspase-1	0.463519	B (assay format)	0.640167	CHEMBL3134678	Inhibition of recombinant human caspase-1 expressed in Escherichia coli using Ac-YVAD-AMC as substrate preincubated for 30 mins before substrate addition measured after 2 hrs	Training	32	5.053	99.2791	125.93	616.783	1484	5470.32	16623.8	83.14	1433.67	24845.1	458014	8.52611e+06	1.59851e+08	3.0152e+09	88.8965	393.415	2227.33	15040.3	115511	969007	8.5984e+06	-0.9126	96.2303	79.9548	553.109	1080.64	4540.81	12526.1	463.192	12489.9	683340	5.14122e+07	4.20371e+09	3.50519e+11	2.93693e+13
CHEMBL213759	O=C1C(=O)N(Cc2ccc(OCCF)cc2)c2ccc(S(=O)(=O)N3CCC[C@H]3COc3ccccc3)cc21	IC50 (nM)p	'>'	10000	0.493356	-1	Caspase-1	0.463519	B (assay format)	0.640167	CHEMBL3134678	Inhibition of recombinant human caspase-1 expressed in Escherichia coli using Ac-YVAD-AMC as substrate preincubated for 30 mins before substrate addition measured after 2 hrs	Training	42	6.445	123.036	140.136	704.002	1576.45	5848.88	17157.8	101.6	1542.86	25382.7	461020	8.54285e+06	1.59947e+08	3.01575e+09	109.01	411.399	1807.64	8608.61	43062.9	222861	1.18314e+06	-1.4653	120.322	81.8944	648.487	1123.15	5008.13	12952.3	511.373	7075.5	112639	2.04574e+06	4.12682e+07	8.95751e+08	2.03804e+10
CHEMBL1762349	O=C1C(=O)N(Cc2ccc(OCCF)cc2)c2ccc(S(=O)(=O)N3CC[C@H]3COc3cccnc3)cc21	IC50 (nM)p	'>'	10000	0.493356	-1	Caspase-1	0.463519	B (single protein format)	0.577221	CHEMBL1764808	Inhibition of caspase 1 by fluorometric assay	Training	41	4.835	120.674	129.997	700.381	1535.9	5865.72	17093.7	114.49	1623.93	25995.4	465304	8.57357e+06	1.60169e+08	3.01738e+09	107.398	409.295	1814.36	8701.04	43752.5	227280	1.2097e+06	-1.3944	118.335	82.5395	651.15	1137.22	5080.51	13175.9	501.358	6979.18	111783	2.03944e+06	4.1247e+07	8.96262e+08	2.03976e+10
CHEMBL3133255	O=C1C(=O)N(Cc2ccc(F)cc2)c2ccc(S(=O)(=O)N3CCC[C@H]3CF)cc21	IC50 (nM)p	'>'	10000	0.493356	-1	Caspase-1	0.463519	B (assay format)	0.640167	CHEMBL3134678	Inhibition of recombinant human caspase-1 expressed in Escherichia coli using Ac-YVAD-AMC as substrate preincubated for 30 mins before substrate addition measured after 2 hrs	Test	32	4.416	98.4903	121.311	603.25	1435.97	5319.03	16137.9	83.14	1433.67	24845.1	458014	8.52611e+06	1.59851e+08	3.0152e+09	81.8695	312.447	1398.72	6805.82	34794	183878	995504	-0.9163	96.2541	80.2093	553.028	1082.96	4540.91	12544.4	402.287	5978.51	104395	2.06634e+06	4.44134e+07	1.00292e+09	2.33114e+10
CHEMBL3133258	O=C1C(=O)N(Cc2ccc(I)cc2)c2ccc(S(=O)(=O)N3CCC[C@H]3CF)cc21	IC50 (nM)p	'>'	10000	0.493356	-1	Caspase-1	0.463519	B (assay format)	0.640167	CHEMBL3134678	Inhibition of recombinant human caspase-1 expressed in Escherichia coli using Ac-YVAD-AMC as substrate preincubated for 30 mins before substrate addition measured after 2 hrs	Training	32	5.323	99.8583	128.487	625.508	1514.99	5574.52	16970.7	83.14	1433.67	24845.1	458014	8.52611e+06	1.59851e+08	3.0152e+09	93.6919	505.362	4243.72	47872.8	623251	8.5921e+06	1.21003e+08	-0.9125	96.2302	79.9439	553.118	1080.54	4540.84	12525.4	510.193	22586.3	2.33623e+06	2.95603e+08	3.85065e+10	5.03736e+12	659423681621779
CHEMBL3133259	COc1ccc(CN2C(=O)C(=O)c3cc(S(=O)(=O)N4CCC[C@H]4CF)ccc32)cc1	IC50 (nM)p	'>'	10000	0.493356	-1	Caspase-1	0.463519	B (assay format)	0.640167	CHEMBL3134678	Inhibition of recombinant human caspase-1 expressed in Escherichia coli using Ac-YVAD-AMC as substrate preincubated for 30 mins before substrate addition measured after 2 hrs	Training	33	4.17	100.347	118.835	607.162	1424.27	5318.65	16061.9	92.37	1478.26	25097	459394	8.53383e+06	1.59895e+08	3.01545e+09	85.2147	325.778	1453.75	7039.08	35817.1	188541	1.01759e+06	-1.0743	98.2654	79.0949	563.068	1085.3	4597.61	12603.5	411.298	5995.92	101997	1.9666e+06	4.13592e+07	9.18996e+08	2.11244e+10
CHEMBL3133254	O=C1C(=O)N(Cc2ccc(Cl)cc2)c2ccc(S(=O)(=O)N3CCC[C@H]3CF)cc21	IC50 (nM)p	'>'	10000	0.493356	-1	Caspase-1	0.463519	B (assay format)	0.640167	CHEMBL3134678	Inhibition of recombinant human caspase-1 expressed in Escherichia coli using Ac-YVAD-AMC as substrate preincubated for 30 mins before substrate addition measured after 2 hrs	Training	32	4.877	98.98	124.492	612.169	1467.81	5417.6	16452.3	83.14	1433.67	24845.1	458014	8.52611e+06	1.59851e+08	3.0152e+09	85.4802	341.715	1610.09	8301.69	45267.8	256524	1.49518e+06	-0.9134	96.2323	80.0106	553.07	1081.13	4540.7	12529.9	418.741	7006.24	153750	4.21977e+06	1.34231e+08	4.66212e+09	1.70475e+11
CHEMBL3133252	O=C1C(=O)N(Cc2ccccc2)c2ccc(S(=O)(=O)N3CCC[C@H]3CF)cc21	IC50 (nM)p	'>'	10000	0.493356	-1	Caspase-1	0.463519	B (assay format)	0.640167	CHEMBL3134678	Inhibition of recombinant human caspase-1 expressed in Escherichia coli using Ac-YVAD-AMC as substrate preincubated for 30 mins before substrate addition measured after 2 hrs	Test	31	4.255	94.4843	112.753	571.672	1351.29	5062.55	15419.7	83.14	1429.67	24839.1	457990	8.52606e+06	1.59851e+08	3.0152e+09	80.2011	306.789	1369.57	6640.7	33853.4	178568	965821	-0.9721	92.2371	73.7006	529.823	1030.88	4401.41	12187.5	383.288	5533.58	93504.6	1.80178e+06	3.80811e+07	8.53146e+08	1.9797e+10
CHEMBL3673263	CC(C)[C@H](NC(=O)[C@H](Cc1ccc2ccccc2n1)NC(=O)[C@H](CC(=O)O)NC(=O)OCc1ccccc1)C(=O)N[C@H](/C=C/S(C)(=O)=O)CC(=O)O	IC50 (nM)p	'>'	10000	0.493356	-1	Caspase-1	0.463519	B (single protein format)	0.577221	CHEMBL3706295	Fluorometric Enzymatic Assay: Selectivity of compound 55, compound 63, compound 48, compound 57, compound 88 toward caspase-1 (pro-inflammatory group), caspase-5 (group I), caspase-9 (group II) and caspase-3 and caspase-7 (group III) was evaluated by using fluorometric methods using the Caspase-1, -3, -5, -7, -9 Inhibitor Drug Screening Kit (Catalog #: K151-100, K153-100, K155-100/K157-100, K159-…	Training	54	1.044	151.823	116.908	745.744	1164.5	4705.84	10166.1	255.64	3873.3	64950.5	1.17467e+06	2.18226e+07	4.11461e+08	7.83649e+09	135.732	515.456	2264.13	10797.6	54159.2	281566	1.50574e+06	-2.6416	148.588	98.2894	720.366	1067.35	4546.41	9600.6	698.466	10186.2	166363	2.98744e+06	5.76811e+07	1.17409e+09	2.48305e+10
CHEMBL478694	N#CC(C#N)=C1C(=O)N(Cc2ccc(Cl)c(Cl)c2)c2ccc(S(=O)(=O)N3CCCC3)cc21	IC50 (nM)p	'>'	10000	0.493356	-1	Caspase-1	0.463519	B (single protein format)	0.577221	CHEMBL960157	Inhibition of human recombinant caspase 1 assessed as accumulation of fluorogenic product by fluorometric assay	Training	35	5.048	107.508	137.251	675.284	1630.31	6023.36	18300.1	113.65	2282.21	46842.8	1.01583e+06	2.23992e+07	5.00449e+08	1.13039e+10	100.381	423.599	2092.34	11205.3	63078.4	367675	2.20004e+06	-0.7622	104.191	87.2753	598.241	1172.2	4881.81	13429	471.231	8513.68	209513	6.44418e+06	2.24189e+08	8.29197e+09	3.16198e+11
CHEMBL4209211	CC(C)N(NC(=O)c1ccc2ccccc2c1)C(=O)C1CCC[C@H]1C(=O)N[C@H]1CC(=O)OC1O	IC50 (nM)p	'>'	10000	0.493356	-1	Caspase-1	0.463519	B (single protein format)	0.577221	CHEMBL4183465	Inhibition of human recombinant caspase-1 using AC-WEHD-AMC as substrate at Km after 20 mins by fluorescence assay	Training	37	2.165	108.789	94.0968	571.824	1020.57	4017.86	9811.72	125.04	1884.6	30328.4	533143	9.61313e+06	1.75769e+08	3.24414e+09	83.8319	311.822	1320.17	6045.95	29022.4	143936	731772	-1.5883	106.366	69.1088	537.891	834.486	3620.62	8145.96	438.284	5809.8	85695	1.38425e+06	2.39828e+07	4.36877e+08	8.23487e+09
CHEMBL4214469	C[C@@H](C(=O)N[C@H]1CC(=O)OC1O)N1C(=O)CC(NC(=O)c2ccc3ccccc3c2)C1=O	IC50 (nM)p	'>'	10000	0.493356	-1	Caspase-1	0.463519	B (single protein format)	0.577221	CHEMBL4183466	Inhibition of human recombinant caspase-1 using AC-WEHD-AMC as substrate at 20 times Km after 20 mins by fluorescence assay	Test	35	1.034	104.582	91.2763	561.696	1042.27	4128.63	10543.5	142.11	2158.99	35269.7	619133	1.11041e+07	2.01526e+08	3.68815e+09	83.8263	314.806	1356.59	6291.7	30491.5	152304	778423	-1.395	102.404	71.1128	527.22	850.807	3631.81	8446.62	418.251	5656.95	85890.3	1.43247e+06	2.55693e+07	4.77572e+08	9.18158e+09
CHEMBL3133148	O=C1C(=O)N(Cc2ccc([N+](=O)[O-])cc2)c2ccc(S(=O)(=O)N3CCC[C@H]3CF)cc21	IC50 (nM)p	'>'	10000	0.493356	-1	Caspase-1	0.463519	B (assay format)	0.640167	CHEMBL3134678	Inhibition of recombinant human caspase-1 expressed in Escherichia coli using Ac-YVAD-AMC as substrate preincubated for 30 mins before substrate addition measured after 2 hrs	Training	34	4.147	104.402	126.835	636.639	1512.16	5602.92	16950	126.28	2346.36	44954.2	909561	1.88332e+07	3.98334e+08	8.59439e+09	86.521	331.039	1484.57	7225.76	36927.7	195033	1.05509e+06	-0.4163	102.39	91.1475	594.677	1198.58	4906.89	13631.2	429.294	6384.99	110755	2.16315e+06	4.57273e+07	1.01532e+09	2.32385e+10
CHEMBL3133251	O=C1C(=O)N(Cc2ccc(OCCF)cc2)c2ccc(S(=O)(=O)N3CCC[C@H]3CF)cc21	IC50 (nM)p	'>'	10000	0.493356	-1	Caspase-1	0.463519	B (assay format)	0.640167	CHEMBL3134678	Inhibition of recombinant human caspase-1 expressed in Escherichia coli using Ac-YVAD-AMC as substrate preincubated for 30 mins before substrate addition measured after 2 hrs	Training	35	5.072	104.763	123.344	622.398	1446.11	5386.5	16191	92.37	1482.26	25110.9	459491	8.53444e+06	1.59899e+08	3.01548e+09	89.0158	335.573	1482.5	7128.78	36098.4	189363	1.01944e+06	-1.1614	102.31	78.7529	575.245	1082.74	4644.88	12600	442.308	6565.09	114267	2.26162e+06	4.88572e+07	1.11365e+09	2.6201e+10
CHEMBL4215229	CC(C)N(NC(=O)c1ccc2ccccc2c1)C(=O)C1CCCC[C@H]1C(=O)N[C@H]1CC(=O)OC1O	IC50 (nM)p	'>'	10000	0.493356	-1	Caspase-1	0.463519	B (single protein format)	0.577221	CHEMBL4183466	Inhibition of human recombinant caspase-1 using AC-WEHD-AMC as substrate at 20 times Km after 20 mins by fluorescence assay	Training	38	2.523	110.917	96.2907	579.378	1022.23	4028.89	9750.74	125.04	1886.6	30328.4	533149	9.61312e+06	1.75769e+08	3.24414e+09	85.2655	315.877	1331.71	6080.84	29120.4	144180	732210	-1.6413	108.369	68.7902	543.925	822.887	3629.77	8024.2	450.295	5956.05	87499.7	1.4068e+06	2.42678e+07	4.40515e+08	8.28176e+09
CHEMBL4215468	CC(C)N(NC(=O)c1ccc2ccccc2c1)C(=O)C1CNC[C@H]1C(=O)N[C@H]1CC(=O)OC1O	IC50 (nM)p	'>'	10000	0.493356	-1	Caspase-1	0.463519	B (single protein format)	0.577221	CHEMBL4183466	Inhibition of human recombinant caspase-1 using AC-WEHD-AMC as substrate at 20 times Km after 20 mins by fluorescence assay	Test	37	1.253	108.514	87.8681	567.177	977.484	3944.81	9439.13	137.07	1956.96	30835.8	536484	9.63582e+06	1.75925e+08	3.24521e+09	86.3229	320.403	1361.13	6234.19	29899.4	148110	752114	-1.7233	106.412	68.5844	539.15	834.208	3634.96	8169.23	440.28	5859.73	86644.6	1.40048e+06	2.42457e+07	4.40997e+08	8.29816e+09
CHEMBL4202809	C[C@@H](C(=O)N[C@H]1CC(=O)OC1O)N1C(=O)CCC(NC(=O)c2ccc3ccccc3c2)C1=O	IC50 (nM)p	'>'	10000	0.493356	-1	Caspase-1	0.463519	B (single protein format)	0.577221	CHEMBL4183466	Inhibition of human recombinant caspase-1 using AC-WEHD-AMC as substrate at 20 times Km after 20 mins by fluorescence assay	Training	36	1.392	106.607	93.9803	569.19	1053.2	4130.88	10485.2	142.11	2160.99	35269.7	619139	1.11041e+07	2.01526e+08	3.68815e+09	85.2599	318.861	1368.14	6326.28	30584.1	152440	777593	-1.4485	104.4	70.619	532.686	835.867	3596.17	8152.51	430.262	5803.21	87695	1.455e+06	2.58534e+07	4.81183e+08	9.22777e+09
CHEMBL329917	CC(=O)N[C@@H](CC(=O)O)C(=O)N[C@H]1CCC[C@H]2SC[C@@H](C(=O)N[C@H]3CC(=O)OC3O)N2C1=O	IC50 (nM)p	'='	10400	0.493356	-1	Caspase-1	0.463519	B (single protein format)	0.577221	CHEMBL699294	Inhibitory activity against IL-1 beta converting enzyme	Training	35	-2.426	101.992	58.895	494.53	697.335	3151.82	6710.72	216.74	3250.04	53528.5	938064	1.69102e+07	3.10319e+08	5.77087e+09	76.7403	291.258	1270.4	6015.98	30029.7	156004	837878	-1.6949	100.525	68.9698	502.599	797.144	3353.57	7697.85	460.29	6931.44	116565	2.1194e+06	4.05282e+07	7.99636e+08	1.60869e+10
CHEMBL96181	Cc1cccc(Oc2ccccc2S(=O)(=O)N[C@H](C=O)C(=O)O)c1	IC50 (nM)p	'='	11000	0.493356	-1	Caspase-1	0.463519	B (single protein format)	0.577221	CHEMBL659318	Inhibitory concentration against caspase-1 was determined	Training	25	1.899	71.6939	72.8644	393.432	793.728	2984.28	8031.23	118.15	1945.55	34208.3	638093	1.21428e+07	2.338e+08	4.53873e+09	67.2076	255.485	1130.8	5404.46	26991.9	138787	729194	-1.1187	70.2828	54.5476	378.604	685.501	2877.37	7432.27	334.239	5094.54	87850	1.6757e+06	3.44129e+07	7.43432e+08	1.66167e+10
CHEMBL2348694	COCCCC1CCCN1S(=O)(=O)c1ccc2c(c1)C(=O)C(=O)N2	IC50 (nM)p	'='	11600	0.493356	-1	Caspase-1	0.463519	B (single protein format)	0.577221	CHEMBL2352548	Inhibition of human recombinant caspase 1 assessed as decrease in AMC release using Ac-Tyr-Val-Ala-Asp-AMC as substrate preincubated with enzyme for 10 mins prior to substrate addition measured after 10 mins by fluorescence microplate analysis	Test	26	1.892	77.6805	82.9784	457.952	1043.49	4017.84	12105.4	101.16	1525.12	25569.3	463097	8.56917e+06	1.60327e+08	3.02215e+09	62.0624	232.167	1015.93	4868.63	24708.4	130486	709372	-0.9565	76.2353	61.5022	437.471	870.203	3676.52	10331.3	332.247	4877.84	81841.6	1.53383e+06	3.11755e+07	6.69624e+08	1.49212e+10
CHEMBL73653	O=C(O)C[C@H](NC(=O)OCc1ccccc1)C(=O)COC(=O)CCc1ccccc1	IC50 (nM)p	'='	12000	0.493356	-1	Caspase-1	0.463519	B (single protein format)	0.577221	CHEMBL747007	Compound was tested for inhibitory activity against N-His (D381E) Interleukin -1 beta converting enzyme (combinatorially prepared compound)	Training	31	2.282	80.011	58.5404	351.874	499.802	1952.85	3822.65	119	1810.35	29823.1	529920	9.63081e+06	1.7739e+08	3.30046e+09	78.9937	288.477	1205.23	5401.6	25185.5	120410	585999	-1.4945	78.3151	33.7031	330.92	344.102	1746.81	2763.55	390.238	5365.55	80641.2	1.31421e+06	2.28916e+07	4.19287e+08	7.95906e+09
CHEMBL2348691	COCC[C@@H]1CCCN1S(=O)(=O)c1ccc2c(c1)C(=O)C(=O)N2	IC50 (nM)p	'='	12100	0.493356	-1	Caspase-1	0.463519	B (single protein format)	0.577221	CHEMBL2352548	Inhibition of human recombinant caspase 1 assessed as decrease in AMC release using Ac-Tyr-Val-Ala-Asp-AMC as substrate preincubated with enzyme for 10 mins prior to substrate addition measured after 10 mins by fluorescence microplate analysis	Training	25	1.534	75.5524	80.7845	450.507	1031.42	3985.29	12036.2	101.16	1523.12	25569.3	463091	8.56917e+06	1.60327e+08	3.02215e+09	60.6288	228.112	1004.38	4834.21	24607.3	130206	708714	-0.9034	74.2342	61.8616	431.56	872.65	3658.72	10348.6	320.236	4731.58	80036.9	1.51129e+06	3.08905e+07	6.65985e+08	1.48743e+10
CHEMBL266661	CCOC(=O)c1cc(-c2ccncc2)nnc1Cl	IC50 (nM)p	'='	13000	0.493356	-1	Caspase-1	0.463519	B (single protein format)	0.577221	CHEMBL699295	Antiinflammatory activity measured as the concentration required to inhibit IL-1 beta converting enzyme	Training	19	2.061	51.9786	46.0811	273.099	489.062	1963.03	4785.88	64.97	716.286	8855.41	127814	1.97726e+06	3.17696e+07	5.21291e+08	58.2635	252.284	1274.78	7013.77	40795.7	246958	1.54088e+06	-0.5468	50.1213	27.9153	241.08	338.719	1564.1	3308.48	253.6	4330.25	100452	3.0215e+06	1.0574e+08	3.96886e+09	1.53444e+11
CHEMBL96907	Cc1cccc(Oc2ccccc2S(=O)(=O)N[C@H](C=O)C(=O)O)c1C	IC50 (nM)p	'='	13000	0.493356	-1	Caspase-1	0.463519	B (single protein format)	0.577221	CHEMBL659318	Inhibitory concentration against caspase-1 was determined	Test	26	2.125	75.7835	80.5744	429.94	909.518	3412.86	9480.55	118.15	1949.55	34214.3	638125	1.21429e+07	2.338e+08	4.53873e+09	69.5065	264.607	1177.69	5669.74	28555.8	148183	786083	-1.1376	74.284	60.5076	410.469	774.079	3191.79	8406.92	346.25	5282.87	91092.5	1.73207e+06	3.53807e+07	7.59814e+08	1.68908e+10
CHEMBL2323967	CC(C)(C)[C@H](NC(=O)[C@H](CC(=O)O)NC(=O)OCc1ccccc1)C(=O)N1CC[C@H]1C(=O)N[C@H](/C=C/S(C)(=O)=O)CC(=O)O	IC50 (nM)p	'='	13200	0.493356	-1	Caspase-1	0.463519	B (single protein format)	0.577221	CHEMBL2327255	Inhibition of caspase-1 (unknown origin)	Training	45	0.268	131.266	121.797	739.358	1448.42	5786.74	15602	233.96	3701.36	63800.9	1.16597e+06	2.17516e+07	4.10765e+08	7.82784e+09	105.725	395.792	1711.91	8034.34	39616.7	202223	1.06076e+06	-2.2516	128.549	106.649	690.361	1254.97	5037.97	12616.5	600.385	9096.41	153967	2.84284e+06	5.59503e+07	1.15282e+09	2.4562e+10
CHEMBL101341	CC(C)C[C@H](NC(=O)COc1cccc2cccnc12)C(=O)N[C@H]1CC(=O)OC1O	IC50 (nM)p	'='	13700	0.493356	-1	Caspase-1	0.463519	B (single protein format)	0.577221	CHEMBL659313	Inhibition of caspase-1	Training	32	0.651	90.4203	63.5732	444.828	660.96	2817.48	5986.74	126.85	1684.4	25954.2	449963	8.13495e+06	1.50047e+08	2.7999e+09	76.0142	284.056	1224.65	5707.28	27942.2	141922	742843	-1.5074	88.3696	51.4834	420.527	578.382	2615.65	5358.01	390.241	5239.66	77144.7	1.23181e+06	2.10071e+07	3.76585e+08	6.99866e+09
CHEMBL419885	Cc1ccccc1Oc1ccccc1S(=O)(=O)N[C@H](C=O)C(=O)O	IC50 (nM)p	'='	14000	0.493356	-1	Caspase-1	0.463519	B (single protein format)	0.577221	CHEMBL659318	Inhibitory concentration against caspase-1 was determined	Training	25	1.899	71.7244	72.0161	394.746	803.958	3049.07	8304.09	118.15	1945.55	34208.3	638097	1.21429e+07	2.338e+08	4.53873e+09	67.2076	255.537	1130.12	5396.34	26944.8	138637	729518	-1.1162	70.2836	54.7821	383.27	707.572	2965.96	7747.58	334.239	5102.56	88078.6	1.68009e+06	3.44834e+07	7.44449e+08	1.66302e+10
CHEMBL168847	COc1cccc(CC(=O)N[C@H](C(=O)N[C@@H](CC(=O)O)C(=O)CSCc2ccccc2)C(C)C)c1	IC50 (nM)p	'='	14000	0.493356	-1	Caspase-1	0.463519	B (single protein format)	0.577221	CHEMBL659311	Inhibitory activity against caspase-1	Test	36	2.75	96.4972	77.6756	458.858	717.188	2793.69	5978.24	147.1	2176.15	34305.4	586287	1.03502e+07	1.86675e+08	3.42114e+09	94.6468	366.858	1635.55	7864.34	39670.4	207396	1.11674e+06	-1.8192	94.3893	49.9955	425.236	532.915	2450.61	4579.89	468.353	6867.97	112164	1.99384e+06	3.76481e+07	7.40382e+08	1.49584e+10
CHEMBL2348859	O=C1Nc2ccc(S(=O)(=O)N3CCC[C@H]3COCC(F)(F)F)cc2C1=O	IC50 (nM)p	'='	14700	0.493356	-1	Caspase-1	0.463519	B (single protein format)	0.577221	CHEMBL2352548	Inhibition of human recombinant caspase 1 assessed as decrease in AMC release using Ac-Tyr-Val-Ala-Asp-AMC as substrate preincubated with enzyme for 10 mins prior to substrate addition measured after 10 mins by fluorescence microplate analysis	Training	28	2.601	88	115.352	585.329	1471.58	5546.27	17296	101.16	1535.12	25607.1	463272	8.57012e+06	1.60332e+08	3.02218e+09	64.5411	243.413	1083.36	5245.44	26711.9	140809	761500	-0.8212	86.2624	86.5773	528.041	1147.99	4562.59	13084.1	377.231	5928.34	106396	2.1053e+06	4.44425e+07	9.77606e+08	2.20816e+10
CHEMBL216447	COC[C@@H]1CCCN1S(=O)(=O)c1ccc2c(c1)C(=O)C(=O)N2Cc1ccc(OCCBr)cc1	IC50 (nM)p	'>'	15000	0.493356	-1	Caspase-1	0.463519	B (single protein format)	0.577221	CHEMBL909965	Inhibition of caspase 1	Training	36	5.003	107.208	123.555	630.277	1443.4	5402.44	16130.4	101.6	1526.86	25349	460745	8.54127e+06	1.59936e+08	3.01569e+09	98.7136	430.108	2394.8	15954.1	121605	1.01824e+06	9.05491e+06	-1.2569	104.284	77.6343	581.186	1076.92	4668.46	12577.3	512.225	13293.7	728061	5.61806e+07	4.71614e+09	4.03087e+11	3.45902e+13
CHEMBL227035	O=C1C(=O)N(Cc2ccc(O)cc2)c2ccc(S(=O)(=O)N3CCC[C@H]3COc3cccnc3)cc21	IC50 (nM)p	'>'	15000	0.493356	-1	Caspase-1	0.463519	B (single protein format)	0.577221	CHEMBL890413	Inhibition of human recombinant caspase 1	Training	39	3.97	116.325	125.8	672.786	1483.11	5641.66	16477.8	125.49	1986.59	34130.2	634748	1.20412e+07	2.30801e+08	4.4543e+09	102.564	394.945	1766.59	8538.89	43230.5	225867	1.2079e+06	-1.419	114.366	82.1981	625.893	1117.09	4897.59	12860.4	470.349	6409.9	99531.5	1.74556e+06	3.37915e+07	7.02868e+08	1.53546e+10
CHEMBL60190	COC[C@@H]1CCCN1S(=O)(=O)c1ccc2c(c1)C(=O)C(=O)N2	IC50 (nM)p	'>'	15000	0.493356	-1	Caspase-1	0.463519	B (single protein format)	0.577221	CHEMBL909965	Inhibition of caspase 1	Test	24	1.176	73.4789	78.2885	442.632	1014.25	3938.52	11897.8	101.16	1521.12	25569.3	463085	8.5692e+06	1.60327e+08	3.02215e+09	59.1952	224.29	995.916	4824.15	24661.9	130832	713074	-0.8483	72.2321	62.4069	426.091	876.724	3646.62	10385.3	308.225	4585.33	78232.2	1.48872e+06	3.06046e+07	6.62312e+08	1.48264e+10
CHEMBL1762350	COc1ccc(CN2C(=O)C(=O)c3cc(S(=O)(=O)N4CC[C@H]4COc4cccnc4)ccc32)cc1	IC50 (nM)p	'>'	15000	0.493356	-1	Caspase-1	0.463519	B (single protein format)	0.577221	CHEMBL1764808	Inhibition of caspase 1 by fluorometric assay	Training	39	3.933	116.258	125.489	685.144	1514.06	5797.87	16964.7	114.49	1619.93	25981.6	465207	8.57296e+06	1.60165e+08	3.01735e+09	103.597	399.499	1785.6	8611.34	43471.2	226458	1.20785e+06	-1.3072	114.291	82.8815	638.972	1139.78	5033.24	13179.5	470.349	6410.01	99513.2	1.74442e+06	3.37491e+07	7.01603e+08	1.5321e+10
CHEMBL376112	O=C1C(=O)N(Cc2ccc(Br)cc2)c2ccc(S(=O)(=O)N3CCC[C@H]3COc3ccccc3)cc21	IC50 (nM)p	'>'	15000	0.493356	-1	Caspase-1	0.463519	B (single protein format)	0.577221	CHEMBL890413	Inhibition of human recombinant caspase 1	Training	39	6.426	117.552	142.722	698.387	1614.34	5932.69	17590.6	92.37	1494.26	25116.9	459543	8.53451e+06	1.59899e+08	3.01548e+09	108.89	469.24	2552.47	16520.1	122475	1.0025e+06	8.76211e+06	-1.2165	114.242	83.0963	626.351	1121.05	4904.06	12878.4	532.258	13000.3	681711	5.11963e+07	4.19612e+09	3.50301e+11	2.93635e+13
CHEMBL227036	O=C1C(=O)N(Cc2ccc(Br)cc2)c2ccc(S(=O)(=O)N3CCC[C@H]3COc3cccnc3)cc21	IC50 (nM)p	'>'	15000	0.493356	-1	Caspase-1	0.463519	B (single protein format)	0.577221	CHEMBL890413	Inhibition of human recombinant caspase 1	Training	39	5.174	117.318	134.778	694.21	1567.2	5883.93	17277.2	105.26	1577.34	25729.6	463824	8.56521e+06	1.60121e+08	3.0171e+09	108.713	471.191	2570.74	16638.9	123183	1.0066e+06	8.78546e+06	-1.1987	114.257	83.3964	626.959	1123.89	4910.72	12901.8	534.254	13050.3	682661	5.12126e+07	4.19639e+09	3.50305e+11	2.93635e+13
CHEMBL2348692	CCCCN1C(=O)C(=O)c2cc(S(=O)(=O)N3CCC[C@H]3CCOC)ccc21	IC50 (nM)p	'='	15500	0.493356	-1	Caspase-1	0.463519	B (single protein format)	0.577221	CHEMBL2352548	Inhibition of human recombinant caspase 1 assessed as decrease in AMC release using Ac-Tyr-Val-Ala-Asp-AMC as substrate preincubated with enzyme for 10 mins prior to substrate addition measured after 10 mins by fluorescence microplate analysis	Test	29	3.772	86.4337	102.684	524.148	1260.02	4746.59	14708.5	92.37	1464.26	25071.2	459194	8.5328e+06	1.59888e+08	3.01541e+09	68.2885	253.34	1104.45	5283.71	26823.8	141909	773549	-1.0308	84.2427	67.3581	485.59	970.479	4124.27	11689.2	368.279	5376.73	89513.8	1.65999e+06	3.33336e+07	7.07385e+08	1.55904e+10
CHEMBL578159	N#Cc1nc(Nc2cc(F)cc(F)c2)c2ncn(CC(F)F)c2n1	IC50 (nM)p	'='	16218.1	0.493356	-1	Caspase-1	0.463519	B (single protein format)	0.577221	CHEMBL1040853	Inhibition of human Caspase 1	Training	26	2.36	75.6857	75.6375	418.619	769.423	2973.71	7258.68	79.42	969.654	16130.8	341231	7.82495e+06	1.84255e+08	4.37451e+09	68.6503	275.551	1271.67	6269.29	32084	168424	901522	-0.6328	74.1979	51.4571	369.579	558.482	2396.53	5266.18	328.184	4840.88	83010.4	1.60071e+06	3.33382e+07	7.26716e+08	1.62568e+10
CHEMBL6521	NC(=O)c1cc(-c2ccc(NS(=O)(=O)c3ccccc3)cc2)nnc1Cl	IC50 (nM)p	'='	18000	0.493356	-1	Caspase-1	0.463519	B (single protein format)	0.577221	CHEMBL699295	Antiinflammatory activity measured as the concentration required to inhibit IL-1 beta converting enzyme	Training	28	2.26	82.999	84.5207	468.112	954.308	3648.4	9814.9	123.42	2138.59	41152.1	878130	1.97524e+07	4.61033e+08	1.10601e+10	85.3868	360.961	1788.26	9650.7	54960.3	325204	1.98176e+06	-1.0277	80.191	60.372	432.338	762.795	3245.61	8135.33	375.725	6303.83	137951	3.82128e+06	1.24006e+08	4.40165e+09	1.63899e+11
CHEMBL2348700	O=C1Nc2ccc(S(=O)(=O)N3CCC[C@H]3COCCF)cc2C1=O	IC50 (nM)p	'='	18400	0.493356	-1	Caspase-1	0.463519	B (single protein format)	0.577221	CHEMBL2352548	Inhibition of human recombinant caspase 1 assessed as decrease in AMC release using Ac-Tyr-Val-Ala-Asp-AMC as substrate preincubated with enzyme for 10 mins prior to substrate addition measured after 10 mins by fluorescence microplate analysis	Training	26	2.078	77.8592	82.255	457.247	1031.43	3992.65	11971.8	101.16	1525.12	25583.1	463182	8.5698e+06	1.60331e+08	3.02218e+09	62.9963	235.095	1031.27	4949.91	25131.3	132632	720072	-0.9359	76.2749	61.9837	438.255	873.547	3687.83	10367.7	339.234	5154.5	90502.4	1.7837e+06	3.8099e+07	8.5681e+08	1.98973e+10
CHEMBL180131	CC(C)[C@H](NC(=O)C(C)(C)O)C(=O)N[C@@H](CC(=O)O)C(=O)CSCc1ccccc1	IC50 (nM)p	'='	18400	0.493356	-1	Caspase-1	0.463519	B (single protein format)	0.577221	CHEMBL828519	Inhibitory activity against recombinant human Caspase-1	Test	30	0.905	84.7237	74.7381	444.582	799.523	3127.17	7643.1	158.1	2530.81	42526.7	757798	1.387e+07	2.58574e+08	4.88813e+09	74.135	289.657	1311.03	6402.6	32800.7	174178	952641	-1.695	82.4602	62.612	418.485	728.946	2939.54	7153.88	408.3	6282.86	106620	1.94233e+06	3.71524e+07	7.34542e+08	1.4857e+10
CHEMBL2348698	CCCCN1C(=O)C(=O)c2cc(S(=O)(=O)N3CCC[C@H]3COCC)ccc21	IC50 (nM)p	'='	18400	0.493356	-1	Caspase-1	0.463519	B (single protein format)	0.577221	CHEMBL2352548	Inhibition of human recombinant caspase 1 assessed as decrease in AMC release using Ac-Tyr-Val-Ala-Asp-AMC as substrate preincubated with enzyme for 10 mins prior to substrate addition measured after 10 mins by fluorescence microplate analysis	Training	29	4.111	86.7281	102.824	524.228	1253.43	4729.12	14613.4	92.37	1464.26	25085	459279	8.5334e+06	1.59892e+08	3.01544e+09	68.0551	251.54	1097.9	5265.61	26802.8	142104	775779	-1.0055	84.2446	67.3187	486.267	970.979	4133.61	11709	368.279	5352.78	88369.2	1.62286e+06	3.23134e+07	6.81788e+08	1.49832e+10
CHEMBL319251	CC(C)C[C@@H](NC(=O)OCc1ccccc1)C(=O)C[C@H]1CC(=O)OC1O	IC50 (nM)p	'='	18820	0.493356	-1	Caspase-1	0.463519	B (single protein format)	0.577221	CHEMBL659313	Inhibition of caspase-1	Training	27	1.855	74.2475	62.0896	358.306	577.162	2198.01	4782.45	101.93	1512.96	24766.6	441660	8.07407e+06	1.49557e+08	2.79522e+09	60.0554	215.996	881.432	3859.92	17600.6	82461	394206	-1.3303	72.2932	40.4969	327.831	425.812	1911.29	3675.59	338.206	4662.93	70429.4	1.15075e+06	2.00041e+07	3.63986e+08	6.8395e+09
CHEMBL183564	CC(C)[C@H](NC(=O)C(C)(O)c1ccccc1)C(=O)N[C@@H](CC(=O)O)C(=O)CSCc1ccccc1	IC50 (nM)p	'='	18900	0.493356	-1	Caspase-1	0.463519	B (single protein format)	0.577221	CHEMBL828519	Inhibitory activity against recombinant human Caspase-1	Training	36	2.358	101.207	89.4274	529.015	968.519	3840.24	9784.19	158.1	2546.81	42532.7	757882	1.38704e+07	2.58581e+08	4.88828e+09	92.8149	362.837	1634.63	7938.97	40434.4	213337	1.15842e+06	-1.9275	98.471	67.5127	504.041	866.166	3730.22	9444.36	468.353	6899.93	112960	2.00499e+06	3.76998e+07	7.37536e+08	1.48254e+10
CHEMBL95094	O=C[C@@H](NS(=O)(=O)c1ccccc1-c1ccccc1)C(=O)O	IC50 (nM)p	'='	20000	0.493356	-1	Caspase-1	0.463519	B (single protein format)	0.577221	CHEMBL659318	Inhibitory concentration against caspase-1 was determined	Test	23	2.132	65.8365	69.1231	369.462	789.511	2993.03	8510.34	108.92	1896.96	33922.7	636489	1.21335e+07	2.33746e+08	4.53841e+09	64.2252	247.72	1108.22	5359.91	27160.1	142100	761700	-1.0905	64.2532	48.8941	353.029	658.122	2799.13	7422.9	306.229	4696.2	81999.4	1.587e+06	3.30342e+07	7.21629e+08	1.62679e+10
CHEMBL456799	O=C1C(=O)N(Cc2cn(CCF)nn2)c2ccc(S(=O)(=O)N3CCC[C@H]3COc3ccc(F)cc3F)cc21	IC50 (nM)p	'>'	20000	0.493356	-1	Caspase-1	0.463519	B (single protein format)	0.577221	CHEMBL1764808	Inhibition of caspase 1 by fluorometric assay	Training	42	3.474	126.97	131.452	741.727	1581.79	6170.89	17635.2	123.08	1782.77	28314	496918	8.99328e+06	1.65696e+08	3.09009e+09	107.722	427.72	2005.07	10318.6	56421.8	322734	1.9133e+06	-1.1516	124.355	97.1418	689.74	1278.74	5400.07	14346.5	527.347	7721.58	131676	2.54326e+06	5.3557e+07	1.19062e+09	2.73467e+10
CHEMBL1762363	O=C1C(=O)N(Cc2cn(CCF)nn2)c2ccc(S(=O)(=O)N3CCC[C@H]3COc3cccnc3)cc21	IC50 (nM)p	'>'	20000	0.493356	-1	Caspase-1	0.463519	B (single protein format)	0.577221	CHEMBL1764808	Inhibition of caspase 1 by fluorometric assay	Training	40	1.9	118.693	107.239	672.943	1357.22	5540.65	15581.4	135.97	1857.85	28914.8	501147	9.02383e+06	1.65917e+08	3.09171e+09	104.207	418.187	1965.38	10115	55307.3	316535	1.87871e+06	-1.2511	116.321	83.7472	637.92	1148.12	5004.99	13204	491.347	6873.63	110616	2.02602e+06	4.10875e+07	8.94321e+08	2.03734e+10
CHEMBL456798	O=C1C(=O)N(Cc2cn(CCF)nn2)c2ccc(S(=O)(=O)N3CCC[C@H]3COc3ccccc3)cc21	IC50 (nM)p	'>'	20000	0.493356	-1	Caspase-1	0.463519	B (single protein format)	0.577221	CHEMBL1764808	Inhibition of caspase 1 by fluorometric assay	Training	40	3.152	118.927	115.184	677.12	1404.35	5589.42	15894.8	123.08	1774.77	28302	496866	8.99314e+06	1.65695e+08	3.09009e+09	104.385	416.237	1947.11	9996.17	54599.4	312441	1.85535e+06	-1.2689	116.305	83.4471	637.312	1145.28	4998.34	13180.6	489.351	6823.69	109667	2.00977e+06	4.08242e+07	8.90184e+08	2.03097e+10
CHEMBL1762366	O=C1C(=O)N(Cc2cn(CCF)nn2)c2ccc(S(=O)(=O)N3CC[C@H]3COc3ccc(F)cc3F)cc21	IC50 (nM)p	'>'	20000	0.493356	-1	Caspase-1	0.463519	B (single protein format)	0.577221	CHEMBL1764808	Inhibition of caspase 1 by fluorometric assay	Test	41	3.116	124.841	129.258	742.282	1588.38	6236.49	17884.6	123.08	1780.77	28314	496920	8.99331e+06	1.65696e+08	3.09009e+09	106.288	423.665	1993.52	10292.2	56403.5	323060	1.9165e+06	-1.0985	122.353	97.4868	691.795	1289.97	5465.8	14546.8	515.337	7575.32	129871	2.52072e+06	5.32725e+07	1.187e+09	2.73001e+10
CHEMBL1762346	O=C1C(=O)N(Cc2ccc(OCCF)cc2)c2ccc(S(=O)(=O)N3CC[C@H]3COc3ccccc3)cc21	IC50 (nM)p	'>'	20000	0.493356	-1	Caspase-1	0.463519	B (single protein format)	0.577221	CHEMBL1764808	Inhibition of caspase 1 by fluorometric assay	Training	41	6.087	120.908	137.942	704.557	1583.04	5914.48	17407.2	101.6	1540.86	25382.7	461022	8.54288e+06	1.59947e+08	3.01575e+09	107.576	407.344	1796.09	8582.19	43044.6	223186	1.18634e+06	-1.4122	118.32	82.2394	650.542	1134.38	5073.86	13152.5	499.362	6929.25	110834	2.0232e+06	4.09837e+07	8.92126e+08	2.03338e+10
CHEMBL1762362	O=C1C(=O)N(Cc2cn(CCF)nn2)c2ccc(S(=O)(=O)N3CC[C@H]3COc3cccnc3)cc21	IC50 (nM)p	'>'	20000	0.493356	-1	Caspase-1	0.463519	B (single protein format)	0.577221	CHEMBL1764808	Inhibition of caspase 1 by fluorometric assay	Training	39	1.542	116.565	105.046	673.498	1363.81	5606.26	15830.8	135.97	1855.85	28914.8	501149	9.02386e+06	1.65917e+08	3.09171e+09	102.774	414.132	1953.83	10088.6	55289.1	316861	1.88191e+06	-1.198	114.319	84.0922	639.975	1159.35	5070.72	13404.3	479.336	6727.38	108812	2.00348e+06	4.0803e+07	8.90695e+08	2.03268e+10
CHEMBL1762353	O=C1C(=O)N(Cc2ccc(OCCF)cc2)c2ccc(S(=O)(=O)N3CCC[C@H]3COc3cccnc3)cc21	IC50 (nM)p	'>'	20000	0.493356	-1	Caspase-1	0.463519	B (single protein format)	0.577221	CHEMBL1764808	Inhibition of caspase 1 by fluorometric assay	Training	42	5.193	122.802	132.191	699.826	1529.31	5800.11	16844.4	114.49	1625.93	25995.4	465302	8.57354e+06	1.60168e+08	3.01737e+09	108.832	413.35	1825.91	8727.46	43770.8	226954	1.2065e+06	-1.4475	120.337	82.1945	649.095	1125.99	5014.79	12975.7	513.369	7125.44	113588	2.06198e+06	4.15315e+07	8.99888e+08	2.04441e+10
CHEMBL293034	CN1C(=O)C(=O)c2cc(S(=O)(=O)N3CCC[C@H]3COc3ccccc3)ccc21	IC50 (nM)p	'>'	20000	0.493356	-1	Caspase-1	0.463519	B (single protein format)	0.577221	CHEMBL864531	Inhibitory activity against caspase 1 using Ac-YVAD-AMC substrate	Test	31	3.918	94.1959	111.353	565.188	1329.85	4970.27	15095.9	92.37	1472.26	25101.6	459436	8.53434e+06	1.59898e+08	3.01548e+09	80.3149	308.622	1379.78	6686.45	34037.2	179262	968447	-0.9895	92.2336	72.8886	525.171	1014.22	4331.47	11939	380.289	5312.7	84801.4	1.52543e+06	3.01491e+07	6.37434e+08	1.41095e+10
CHEMBL1762361	O=C1C(=O)N(Cc2cn(CCF)nn2)c2ccc(S(=O)(=O)N3CC[C@H]3COc3ccccc3)cc21	IC50 (nM)p	'>'	20000	0.493356	-1	Caspase-1	0.463519	B (single protein format)	0.577221	CHEMBL1764808	Inhibition of caspase 1 by fluorometric assay	Training	39	2.794	116.799	112.99	677.675	1410.94	5655.02	16144.2	123.08	1772.77	28302	496868	8.99317e+06	1.65696e+08	3.09009e+09	102.952	412.182	1935.56	9969.75	54581.2	312767	1.85855e+06	-1.2158	114.304	83.7921	639.367	1156.51	5064.06	13380.9	477.34	6677.44	107862	1.98724e+06	4.05397e+07	8.86558e+08	2.02631e+10
CHEMBL354345	CC(C)[C@H](NC(=O)Cc1ccccc1)C(=O)N[C@@H](CC(=O)O)C(=O)CSCc1ccccc1	IC50 (nM)p	'='	21200	0.493356	-1	Caspase-1	0.463519	B (single protein format)	0.577221	CHEMBL828519	Inhibitory activity against recombinant human Caspase-1	Training	34	2.835	90.6341	71.5938	423.308	645.577	2536.17	5324.78	137.87	2127.56	34047.4	584883	1.03425e+07	1.86631e+08	3.42089e+09	89.6332	347.869	1551.38	7465.86	37707	197438	1.06514e+06	-1.7172	88.3602	44.5503	391.851	477.561	2245.98	4127.54	440.343	6405.63	103672	1.82901e+06	3.43691e+07	6.74505e+08	1.36302e+10
CHEMBL321112	O=C[C@@H](NS(=O)(=O)c1ccccc1Oc1ccccc1)C(=O)O	IC50 (nM)p	'='	24000	0.493356	-1	Caspase-1	0.463519	B (single protein format)	0.577221	CHEMBL659318	Inhibitory concentration against caspase-1 was determined	Training	24	1.673	67.6446	63.8949	360.778	706.649	2715.58	7266.1	118.15	1941.55	34202.3	638069	1.21428e+07	2.338e+08	4.53873e+09	64.9087	246.432	1082.84	5128.63	25392.2	129583	676725	-1.0967	66.2826	48.9005	355.619	639.324	2735.05	7088.83	322.229	4922.24	85064.8	1.62809e+06	3.35848e+07	7.29036e+08	1.6368e+10
CHEMBL2348701	CCCCN1C(=O)C(=O)c2cc(S(=O)(=O)N3CCC[C@H]3COCCF)ccc21	IC50 (nM)p	'='	24700	0.493356	-1	Caspase-1	0.463519	B (single protein format)	0.577221	CHEMBL2352548	Inhibition of human recombinant caspase 1 assessed as decrease in AMC release using Ac-Tyr-Val-Ala-Asp-AMC as substrate preincubated with enzyme for 10 mins prior to substrate addition measured after 10 mins by fluorescence microplate analysis	Test	30	4.316	88.7405	104.155	530.888	1260.03	4753.96	14644.1	92.37	1466.26	25085	459285	8.53343e+06	1.59892e+08	3.01544e+09	70.656	260.324	1131.34	5399.41	27347.9	144335	784907	-1.0633	86.2835	67.4802	492.284	971.376	4153.39	11708.3	387.277	5799.65	99979.3	1.93241e+06	4.05421e+07	8.9821e+08	2.06134e+10
CHEMBL215480	COC[C@@H]1CCCN1S(=O)(=O)c1ccc2c(c1)C(=O)C(=O)N2Cc1ccc(OCCF)cc1	IC50 (nM)p	'>'	25000	0.493356	-1	Caspase-1	0.463519	B (single protein format)	0.577221	CHEMBL909965	Inhibition of caspase 1	Training	36	4.528	106.456	121.21	625.772	1431.87	5378.52	16073.3	101.6	1526.86	25349	460745	8.54127e+06	1.59936e+08	3.01569e+09	91.4823	344.307	1515.02	7251.55	36563.6	191129	1.02616e+06	-1.3071	104.319	77.6728	581.258	1077.51	4668.65	12581.3	451.319	6538.46	109463	2.07093e+06	4.28417e+07	9.40502e+08	2.14453e+10
CHEMBL482634	O=C1C(=O)N(Cc2ccc(Cl)c(Cl)c2)c2ccc(S(=O)(=O)N3CCOCC3)cc21	IC50 (nM)p	'>'	25000	0.493356	-1	Caspase-1	0.463519	B (single protein format)	0.577221	CHEMBL960157	Inhibition of human recombinant caspase 1 assessed as accumulation of fluorogenic product by fluorometric assay	Training	32	4.75	99.0961	125.979	618.422	1483.53	5494.46	16646.2	92.37	1476.26	25093.8	459329	8.53341e+06	1.59892e+08	3.01543e+09	90.4264	375.587	1847.44	9931.29	56384.1	332289	2.0122e+06	-0.8892	96.2428	79.8404	549.597	1063.04	4481.9	12220.9	439.185	8088.39	202544	6.31293e+06	2.21547e+08	8.23756e+09	3.15072e+11
CHEMBL484273	O=C1Nc2ccc(S(=O)(=O)N3CCOCC3)cc2C1=O	IC50 (nM)p	'>'	25000	0.493356	-1	Caspase-1	0.463519	B (single protein format)	0.577221	CHEMBL960157	Inhibition of human recombinant caspase 1 assessed as accumulation of fluorogenic product by fluorometric assay	Training	22	0.971	67.3963	70.5817	402.675	907.045	3543.8	10595.6	101.16	1515.12	25573.9	463119	8.5696e+06	1.6033e+08	3.02217e+09	56.3958	214.334	960.563	4686.48	24084	128280	701482	-0.7401	66.2329	56.6295	388.214	788.684	3320.89	9373.76	284.204	4213.42	71355.1	1.35059e+06	2.77516e+07	6.03076e+08	1.35995e+10
CHEMBL216819	COC[C@@H]1CCCN1S(=O)(=O)c1ccc2c(c1)C(=O)C(=O)N2C	IC50 (nM)p	'>'	25000	0.493356	-1	Caspase-1	0.463519	B (single protein format)	0.577221	CHEMBL909965	Inhibition of caspase 1	Test	25	2.001	77.6163	92.4276	486.958	1185.27	4499.91	14011.4	92.37	1456.26	25067.9	459161	8.53276e+06	1.59888e+08	3.01541e+09	62.7875	241.53	1087.17	5329.38	27538	147530	811462	-0.8313	76.2307	68.667	457.942	968.578	3991.99	11568	320.236	4775.65	81626.2	1.55062e+06	3.17226e+07	6.82185e+08	1.51744e+10
CHEMBL1762348	O=C1C(=O)N(Cc2ccc(OCCOCCOCCF)cc2)c2ccc(S(=O)(=O)N3CC[C@H]3COc3ccccc3)cc21	IC50 (nM)p	'>'	25000	0.493356	-1	Caspase-1	0.463519	B (single protein format)	0.577221	CHEMBL1764808	Inhibition of caspase 1 by fluorometric assay	Training	47	6.803	132.994	142.249	741.512	1604.65	6040.99	17508.2	120.06	1638.05	25886.6	463725	8.55771e+06	1.6003e+08	3.01622e+09	120.111	446.422	1931.83	9077.63	44904.6	230293	1.21382e+06	-1.8783	130.423	79.4299	687.372	1120.21	5198.88	13085.7	579.404	8014.32	125767	2.23159e+06	4.39282e+07	9.34194e+08	2.09407e+10
CHEMBL1762351	O=C1C(=O)N(Cc2ccc(OCCOCCF)cc2)c2ccc(S(=O)(=O)N3CCC[C@H]3COc3ccccc3)cc21	IC50 (nM)p	'>'	25000	0.493356	-1	Caspase-1	0.463519	B (single protein format)	0.577221	CHEMBL1764808	Inhibition of caspase 1 by fluorometric assay	Training	45	6.803	129.079	142.289	722.441	1587.22	5911.5	17207.6	110.83	1591.46	25634.6	462371	8.55026e+06	1.59988e+08	3.01599e+09	115.277	430.938	1875.51	8856.33	43992.8	226413	1.19687e+06	-1.6983	126.373	80.4898	666.899	1116.07	5070.61	12918.8	551.394	7618.04	120105	2.14993e+06	4.27405e+07	9.16785e+08	2.06838e+10
CHEMBL3759602	CCCCCCCCCC(=O)[C@@]12O[C@@]13C1=COC(C[C@H](C)O)=CC1=CC(=O)[C@]3(C)OC2=O	IC50 (nM)p	'='	25000	0.493356	-1	Caspase-1	0.463519	B (single protein format)	0.577221	CHEMBL3762359	Inhibition of caspase-1 (unknown origin)	Training	35	1.292	110.972	112.44	741.887	1750.77	7928.8	26817.6	99.13	1519.2	24616.3	439290	8.02797e+06	1.48625e+08	2.77585e+09	70.5465	266.798	1150.44	5450.02	27296.3	142103	760918	-1.2251	108.459	117.339	784.105	2137.93	9802.58	37046.2	412.263	5506.18	81565.5	1.31225e+06	2.24916e+07	4.03948e+08	7.50234e+09
CHEMBL2348860	CCCCN1C(=O)C(=O)c2cc(S(=O)(=O)N3CCC[C@H]3COCC(F)(F)F)ccc21	IC50 (nM)p	'='	25900	0.493356	-1	Caspase-1	0.463519	B (single protein format)	0.577221	CHEMBL2352548	Inhibition of human recombinant caspase 1 assessed as decrease in AMC release using Ac-Tyr-Val-Ala-Asp-AMC as substrate preincubated with enzyme for 10 mins prior to substrate addition measured after 10 mins by fluorescence microplate analysis	Test	32	4.839	98.8814	137.251	658.971	1700.18	6307.58	19968.3	92.37	1476.26	25109	459375	8.53374e+06	1.59894e+08	3.01544e+09	72.2008	268.642	1183.43	5694.94	28928.4	152511	826334	-0.9486	96.2709	92.0738	582.071	1245.82	5028.14	14424.7	425.274	6573.49	115873	2.25401e+06	4.68856e+07	1.01901e+09	2.27977e+10
CHEMBL166472	COc1ccccc1CC(=O)N[C@H](C(=O)N[C@@H](CC(=O)O)C(=O)CSCc1ccccc1)C(C)C	IC50 (nM)p	'='	28000	0.493356	-1	Caspase-1	0.463519	B (single protein format)	0.577221	CHEMBL659311	Inhibitory activity against caspase-1	Training	36	2.75	96.5278	76.8273	460.487	725.582	2856.86	6230.29	147.1	2176.15	34305.4	586291	1.03503e+07	1.86676e+08	3.42114e+09	94.6468	366.911	1634.87	7856.58	39625.9	207253	1.11703e+06	-1.8166	94.3921	50.2693	429.95	556.029	2548.01	4938.34	468.353	6875.98	112393	1.99828e+06	3.77214e+07	7.41493e+08	1.49744e+10
CHEMBL2348861	O=C1C(=O)N(CCCCF)c2ccc(S(=O)(=O)N3CCC[C@H]3COCC(F)(F)F)cc21	IC50 (nM)p	'='	30700	0.493356	-1	Caspase-1	0.463519	B (single protein format)	0.577221	CHEMBL2352548	Inhibition of human recombinant caspase 1 assessed as decrease in AMC release using Ac-Tyr-Val-Ala-Asp-AMC as substrate preincubated with enzyme for 10 mins prior to substrate addition measured after 10 mins by fluorescence microplate analysis	Training	33	5.044	100.817	138.803	665.379	1708.83	6333.69	20013.2	92.37	1478.26	25109	459381	8.53374e+06	1.59894e+08	3.01544e+09	74.8017	277.084	1212.82	5800.28	29309.9	153899	831388	-1.0082	98.3037	92.0426	588.153	1245.84	5048.37	14424.9	444.272	7020.36	127483	2.5636e+06	5.51176e+07	1.23557e+09	2.84326e+10
CHEMBL100927	CC(C)C[C@H](NC(=O)COc1ccnc2ccccc12)C(=O)N[C@H]1CC(=O)OC1O	IC50 (nM)p	'='	35300	0.493356	-1	Caspase-1	0.463519	B (single protein format)	0.577221	CHEMBL659313	Inhibition of caspase-1	Training	32	0.651	90.3551	64.0039	444.769	668.785	2837.83	6115.69	126.85	1684.4	25954.2	449963	8.13492e+06	1.50046e+08	2.79989e+09	76.0142	283.941	1224.3	5710.52	27993.2	142355	745745	-1.509	88.3713	51.3876	420.337	577.568	2613.98	5352.64	390.241	5239.66	77144.7	1.23182e+06	2.10075e+07	3.76597e+08	6.99896e+09
CHEMBL1762357	COc1ccc(CN2C(=O)C(=C(C#N)C#N)c3cc(S(=O)(=O)N4CC[C@H]4COc4cccnc4)ccc32)cc1	IC50 (nM)p	'>'	36000	0.493356	-1	Caspase-1	0.463519	B (single protein format)	0.577221	CHEMBL1764808	Inhibition of caspase 1 by fluorometric assay	Test	43	3.873	126.482	134.545	745.65	1637.57	6305.76	18413.3	145	2470.48	47982.5	1.02305e+06	2.24462e+07	5.00764e+08	1.1306e+10	116.953	459.66	2079.67	10090	51021.5	265445	1.41102e+06	-1.3071	124.29	89.6411	694.273	1237.21	5464.35	14314.6	518.395	7085.33	110340	1.93477e+06	3.72925e+07	7.69768e+08	1.66564e+10
CHEMBL100578	CC(C)C[C@H](NC(=O)COc1nccc2ccccc12)C(=O)N[C@H]1CC(=O)OC1O	IC50 (nM)p	'='	44200	0.493356	-1	Caspase-1	0.463519	B (single protein format)	0.577221	CHEMBL659313	Inhibition of caspase-1	Training	32	1.615	90.5676	73.7556	459.487	766.298	3083.49	7191.65	126.85	1684.4	25954.2	450082	8.13686e+06	1.50069e+08	2.80012e+09	74.5297	275.94	1171.42	5347.35	25494.6	125295	630377	-1.5055	88.3548	51.4296	420.208	577.985	2613.52	5355.41	390.241	5239.66	77144.7	1.23183e+06	2.10079e+07	3.76612e+08	6.99936e+09
CHEMBL2348702	O=C1C(=O)N(CCCCF)c2ccc(S(=O)(=O)N3CCC[C@H]3COCCF)cc21	IC50 (nM)p	'='	45800	0.493356	-1	Caspase-1	0.463519	B (single protein format)	0.577221	CHEMBL2352548	Inhibition of human recombinant caspase 1 assessed as decrease in AMC release using Ac-Tyr-Val-Ala-Asp-AMC as substrate preincubated with enzyme for 10 mins prior to substrate addition measured after 10 mins by fluorescence microplate analysis	Training	31	4.521	90.6757	105.706	537.296	1268.68	4780.07	14689	92.37	1468.26	25085	459291	8.53343e+06	1.59892e+08	3.01544e+09	73.2569	268.766	1160.73	5504.75	27729.4	145722	789960	-1.123	88.3163	67.449	498.366	971.391	4173.61	11708.5	406.276	6246.51	111589	2.242e+06	4.87741e+07	1.11477e+09	2.62483e+10
CHEMBL213759	O=C1C(=O)N(Cc2ccc(OCCF)cc2)c2ccc(S(=O)(=O)N3CCC[C@H]3COc3ccccc3)cc21	IC50 (nM)p	'>'	50000	0.493356	-1	Caspase-1	0.463519	B (single protein format)	0.577221	CHEMBL913260	Inhibition of human recombinant caspase 1	Training	42	6.445	123.036	140.136	704.002	1576.45	5848.88	17157.8	101.6	1542.86	25382.7	461020	8.54285e+06	1.59947e+08	3.01575e+09	109.01	411.399	1807.64	8608.61	43062.9	222861	1.18314e+06	-1.4653	120.322	81.8944	648.487	1123.15	5008.13	12952.3	511.373	7075.5	112639	2.04574e+06	4.12682e+07	8.95751e+08	2.03804e+10
CHEMBL1762365	O=C1C(=O)N(Cc2ccc(OCCF)cc2)c2ccc(S(=O)(=O)N3CCC[C@H]3COc3ccc(F)cc3F)cc21	IC50 (nM)p	'>'	50000	0.493356	-1	Caspase-1	0.463519	B (single protein format)	0.577221	CHEMBL1764808	Inhibition of caspase 1 by fluorometric assay	Test	44	6.767	131.078	156.403	768.609	1753.89	6430.35	18898.1	101.6	1550.86	25394.7	461072	8.54299e+06	1.59947e+08	3.01576e+09	112.347	422.883	1865.6	8931.02	44885.2	233154	1.24109e+06	-1.3479	128.371	95.5891	700.914	1256.61	5409.86	14118.2	549.37	7973.38	134648	2.57922e+06	5.4001e+07	1.19619e+09	2.74174e+10
CHEMBL372994	O=C1C(=O)N(Cc2cccc(F)n2)c2ccc(S(=O)(=O)N3CCC[C@H]3COc3ccccc3)cc21	IC50 (nM)p	'>'	50000	0.493356	-1	Caspase-1	0.463519	B (single protein format)	0.577221	CHEMBL864531	Inhibitory activity against caspase 1 using Ac-YVAD-AMC substrate	Training	39	4.715	116.634	128.482	673.125	1482.36	5617.6	16387.8	105.26	1577.34	25768.3	464260	8.56923e+06	1.60156e+08	3.01739e+09	99.9374	382.33	1701.27	8182.14	41241.3	214714	1.14544e+06	-1.1614	114.263	83.7245	626.746	1126.1	4916.22	12946	473.348	6530.88	103446	1.86057e+06	3.69716e+07	7.87189e+08	1.75244e+10
CHEMBL370012	O=C1C(=O)N(Cc2ccc(F)nc2)c2ccc(S(=O)(=O)N3CC[C@H]3COc3ccccc3)cc21	IC50 (nM)p	'>'	50000	0.493356	-1	Caspase-1	0.463519	B (single protein format)	0.577221	CHEMBL864531	Inhibitory activity against caspase 1 using Ac-YVAD-AMC substrate	Training	38	4.268	114.431	127.024	676.302	1504.14	5720.88	16780.7	105.26	1575.34	25749	464044	8.56725e+06	1.60138e+08	3.01725e+09	99.8549	384.917	1725.69	8353.82	42314.1	221039	1.18155e+06	-1.1254	112.26	84.0524	629	1137.42	4977.27	13120	461.337	6388.61	101776	1.84111e+06	3.67463e+07	7.84601e+08	1.74949e+10
CHEMBL200476	CC(=O)Oc1ccc(CN2C(=O)C(=O)c3cc(S(=O)(=O)N4CCC[C@H]4COc4ccccc4)ccc32)cc1	IC50 (nM)p	'>'	50000	0.493356	-1	Caspase-1	0.463519	B (single protein format)	0.577221	CHEMBL864531	Inhibitory activity against caspase 1 using Ac-YVAD-AMC substrate	Training	42	5.413	124.862	141.977	716.956	1602.94	5939.49	17379.9	118.67	1836.24	30478.9	548844	1.00557e+07	1.85998e+08	3.46434e+09	108.95	413.532	1828.46	8748.49	43875.7	227250	1.20589e+06	-1.3186	122.296	88.1852	661.804	1164.18	5094.71	13205.8	508.374	6912.57	106466	1.84542e+06	3.52931e+07	7.26457e+08	1.57417e+10
CHEMBL200220	CSc1ccc(CN2C(=O)C(=O)c3cc(S(=O)(=O)N4CCC[C@H]4COc4ccccc4)ccc32)cc1	IC50 (nM)p	'>'	50000	0.493356	-1	Caspase-1	0.463519	B (single protein format)	0.577221	CHEMBL864531	Inhibitory activity against caspase 1 using Ac-YVAD-AMC substrate	Test	40	6.37	119.153	140.567	696.48	1592.62	5874.08	17368.8	117.67	1816.31	29317.2	514069	9.24573e+06	1.69222e+08	3.13829e+09	110.83	448.846	2127.74	11009.1	60293.8	344283	2.03161e+06	-1.3196	116.25	82.5025	636.236	1126.94	4961.72	12960.3	496.429	7149.7	120820	2.35586e+06	5.11855e+07	1.1964e+09	2.93177e+10
CHEMBL382084	CSc1ccc(CN2C(=O)C(=O)c3cc(S(=O)(=O)N4CC[C@H]4COc4ccccc4)ccc32)cc1	IC50 (nM)p	'>'	50000	0.493356	-1	Caspase-1	0.463519	B (single protein format)	0.577221	CHEMBL864531	Inhibitory activity against caspase 1 using Ac-YVAD-AMC substrate	Training	39	6.012	117.025	138.373	697.035	1599.21	5939.69	17618.2	117.67	1814.31	29317.2	514071	9.24576e+06	1.69222e+08	3.13829e+09	109.397	444.791	2116.19	10982.7	60275.6	344608	2.03481e+06	-1.2666	114.249	82.8475	638.291	1138.17	5027.44	13160.5	484.419	7003.45	119015	2.33332e+06	5.09009e+07	1.19277e+09	2.92711e+10
CHEMBL198755	CSc1ccc(CN2C(=O)C(=O)c3cc(S(=O)(=O)N4CCC[C@H]4COc4cccnc4)ccc32)cc1	IC50 (nM)p	'>'	50000	0.493356	-1	Caspase-1	0.463519	B (single protein format)	0.577221	CHEMBL864531	Inhibitory activity against caspase 1 using Ac-YVAD-AMC substrate	Training	40	5.118	118.92	132.622	692.303	1545.49	5825.32	17055.4	130.56	1899.38	29930	518351	9.27642e+06	1.69444e+08	3.13991e+09	110.653	450.797	2146	11128	61001.7	348376	2.05496e+06	-1.3018	116.266	82.8026	636.844	1129.79	4968.37	12983.7	498.425	7199.64	121770	2.37211e+06	5.14488e+07	1.20054e+09	2.93814e+10
CHEMBL1762364	O=C1C(=O)N(Cc2ccc(OCCF)cc2)c2ccc(S(=O)(=O)N3CC[C@H]3COc3ccc(F)cc3F)cc21	IC50 (nM)p	'>'	50000	0.493356	-1	Caspase-1	0.463519	B (single protein format)	0.577221	CHEMBL1764808	Inhibition of caspase 1 by fluorometric assay	Training	43	6.409	128.95	154.209	769.164	1760.48	6495.95	19147.5	101.6	1548.86	25394.7	461074	8.54302e+06	1.59947e+08	3.01576e+09	110.913	418.827	1854.05	8904.6	44867	233479	1.24429e+06	-1.2949	126.369	95.9341	702.969	1267.84	5475.59	14318.5	537.359	7827.13	132843	2.55668e+06	5.37165e+07	1.19257e+09	2.73708e+10
CHEMBL200813	COc1ccc(CN2C(=O)C(=O)c3cc(S(=O)(=O)N4CC[C@H]4COc4ccccc4)ccc32)cc1	IC50 (nM)p	'>'	50000	0.493356	-1	Caspase-1	0.463519	B (single protein format)	0.577221	CHEMBL864531	Inhibitory activity against caspase 1 using Ac-YVAD-AMC substrate	Test	39	5.185	116.492	133.433	689.321	1561.19	5846.63	17278.1	101.6	1536.86	25368.8	460925	8.54227e+06	1.59943e+08	3.01573e+09	103.775	397.548	1767.33	8492.49	42763.3	222364	1.18449e+06	-1.325	114.276	82.5814	638.365	1136.94	5026.58	13156.1	468.353	6360.08	98563.7	1.72817e+06	3.34858e+07	6.97466e+08	1.52573e+10
CHEMBL200653	O=C1C(=O)N(Cc2ccc(F)nc2)c2ccc(S(=O)(=O)N3CCC[C@H]3COc3ccccc3)cc21	IC50 (nM)p	'>'	50000	0.493356	-1	Caspase-1	0.463519	B (single protein format)	0.577221	CHEMBL864531	Inhibitory activity against caspase 1 using Ac-YVAD-AMC substrate	Training	39	4.626	116.559	129.218	675.747	1497.55	5655.28	16531.3	105.26	1577.34	25749	464042	8.56722e+06	1.60138e+08	3.01724e+09	101.288	388.972	1737.24	8380.24	42332.3	220713	1.17835e+06	-1.1785	114.261	83.7074	626.945	1126.19	4911.54	12919.8	473.348	6534.87	103581	1.86365e+06	3.70308e+07	7.88226e+08	1.75415e+10
CHEMBL372607	O=C1C(=O)N(Cc2ccc(F)cc2)c2ccc(S(=O)(=O)N3CCC[C@H]3COc3ccccc3)cc21	IC50 (nM)p	'>'	50000	0.493356	-1	Caspase-1	0.463519	B (single protein format)	0.577221	CHEMBL864531	Inhibitory activity against caspase 1 using Ac-YVAD-AMC substrate	Training	39	5.789	116.763	138.103	684.854	1566.31	5781.41	17104.7	92.37	1494.26	25116.9	459543	8.53451e+06	1.59899e+08	3.01548e+09	101.863	388.273	1723.85	8285.66	41758.4	217375	1.15921e+06	-1.2201	114.266	83.3507	626.27	1123.37	4904.15	12896.6	471.352	6488.93	102767	1.85046e+06	3.68245e+07	7.85019e+08	1.74908e+10
CHEMBL196855	O=C1C(=O)N(Cc2ccnc(F)c2)c2ccc(S(=O)(=O)N3CC[C@H]3COc3ccccc3)cc21	IC50 (nM)p	'>'	50000	0.493356	-1	Caspase-1	0.463519	B (single protein format)	0.577221	CHEMBL864531	Inhibitory activity against caspase 1 using Ac-YVAD-AMC substrate	Training	38	4.268	114.416	127.329	677.067	1510.07	5742.88	16886.1	105.26	1575.34	25749	464044	8.56722e+06	1.60138e+08	3.01724e+09	99.8549	384.764	1727.03	8380.28	42566.2	222935	1.19427e+06	-1.1266	112.26	83.9716	628.813	1137.41	4983.09	13150.7	461.337	6388.61	101776	1.84114e+06	3.67476e+07	7.84645e+08	1.74961e+10
CHEMBL373012	O=C1C(=O)N(Cc2ccnc(F)c2)c2ccc(S(=O)(=O)N3CCC[C@H]3COc3ccccc3)cc21	IC50 (nM)p	'>'	50000	0.493356	-1	Caspase-1	0.463519	B (single protein format)	0.577221	CHEMBL864531	Inhibitory activity against caspase 1 using Ac-YVAD-AMC substrate	Test	39	4.626	116.544	129.523	676.511	1503.48	5677.28	16636.7	105.26	1577.34	25749	464042	8.56718e+06	1.60138e+08	3.01724e+09	101.288	388.819	1738.58	8406.7	42584.4	222609	1.19107e+06	-1.1797	114.261	83.6266	626.758	1126.18	4917.37	12950.5	473.348	6534.87	103581	1.86368e+06	3.70321e+07	7.88271e+08	1.75427e+10
CHEMBL1762347	O=C1C(=O)N(Cc2ccc(OCCOCCF)cc2)c2ccc(S(=O)(=O)N3CC[C@H]3COc3ccccc3)cc21	IC50 (nM)p	'>'	50000	0.493356	-1	Caspase-1	0.463519	B (single protein format)	0.577221	CHEMBL1764808	Inhibition of caspase 1 by fluorometric assay	Training	44	6.445	126.951	140.095	722.996	1593.8	5977.11	17457	110.83	1589.46	25634.6	462373	8.55029e+06	1.59988e+08	3.01599e+09	113.844	426.883	1863.96	8829.91	43974.6	226739	1.20007e+06	-1.6452	124.371	80.8348	668.954	1127.3	5136.33	13119.1	539.383	7471.78	118301	2.1274e+06	4.24559e+07	9.1316e+08	2.06373e+10
CHEMBL1762352	O=C1C(=O)N(Cc2ccc(OCCOCCOCCF)cc2)c2ccc(S(=O)(=O)N3CCC[C@H]3COc3ccccc3)cc21	IC50 (nM)p	'>'	50000	0.493356	-1	Caspase-1	0.463519	B (single protein format)	0.577221	CHEMBL1764808	Inhibition of caspase 1 by fluorometric assay	Training	48	7.161	135.122	144.442	740.957	1598.06	5975.38	17258.8	120.06	1640.05	25886.6	463723	8.55767e+06	1.60029e+08	3.01622e+09	121.545	450.478	1943.38	9104.05	44922.8	229968	1.21062e+06	-1.9313	132.424	79.0849	685.317	1108.98	5133.15	12885.5	591.414	8160.58	127572	2.25413e+06	4.42127e+07	9.37819e+08	2.09873e+10
CHEMBL3758580	CCCCCCCCCC(=O)C1=C2C=C3C=C(C[C@H](C)O)N(CCO)C=C3C(=O)[C@]2(C)OC1=O	IC50 (nM)p	'='	50000	0.493356	-1	Caspase-1	0.463519	B (single protein format)	0.577221	CHEMBL3762359	Inhibition of caspase-1 (unknown origin)	Training	36	2.779	104.933	102.845	597.4	1235.14	4950.54	14200.5	104.14	1840.76	32383.2	604888	1.14357e+07	2.18039e+08	4.18544e+09	79.1913	290.399	1246.35	5849.42	28998.5	149304	790373	-1.6209	102.515	77.3039	571.393	1092.24	4769.45	13500.4	434.292	5935.57	90730.2	1.51895e+06	2.72188e+07	5.11732e+08	9.94251e+09
CHEMBL167557	O=C(O)CC(NC(=O)OCc1ccccc1)C(=O)CNS(=O)(=O)CCc1cccc2ccccc12	IC50 (nM)p	'='	55600	0.493356	-1	Caspase-1	0.463519	B (single protein format)	0.577221	CHEMBL659312	Inhibitory activity against caspase-1	Test	37	2.742	102.528	91.994	518.74	932.841	3541.67	8663.53	147.25	2339.3	39853.2	731101	1.37206e+07	2.60904e+08	5.00647e+09	97.6847	366.697	1598.98	7548.7	37330.1	190341	992459	-1.7486	100.324	60.9195	490.601	718.755	3206.72	6922.06	472.342	6764.8	108903	1.94887e+06	3.79873e+07	7.88846e+08	1.71314e+10
CHEMBL6484	NC(=O)c1cc(-c2ccccc2)nnc1Cl	IC50 (nM)p	'='	57000	0.493356	-1	Caspase-1	0.463519	B (single protein format)	0.577221	CHEMBL699295	Antiinflammatory activity measured as the concentration required to inhibit IL-1 beta converting enzyme	Training	17	1.567	48.2063	43.896	255.327	466.714	1833.82	4516.14	68.87	1263.65	25749.5	587531	1.41401e+07	3.51401e+08	8.90496e+09	54.7353	240.998	1230.67	6827.21	39963.2	243096	1.52258e+06	-0.6287	46.131	27.2769	223.018	321.987	1448.68	3083.03	225.59	3935.88	94882.5	2.94291e+06	1.04641e+08	3.95384e+09	1.5325e+11
CHEMBL96069	O=C[C@@H](NS(=O)(=O)c1ccccc1Oc1ccc(-c2ccc(C(=O)O)cc2)cc1)C(=O)O	IC50 (nM)p	'='	58000	0.493356	-1	Caspase-1	0.463519	B (single protein format)	0.577221	CHEMBL659318	Inhibitory concentration against caspase-1 was determined	Training	34	3.228	98.2916	103.811	543.289	1131.15	4172.06	11359.2	155.45	2672.19	47703.2	897905	1.71895e+07	3.32655e+08	6.48928e+09	94.0969	361.866	1620.06	7835.92	39628.4	206412	1.09868e+06	-1.5066	96.3763	70.5939	511.767	883.954	3754.79	9277.13	438.302	6481.78	109111	2.04076e+06	4.11948e+07	8.75741e+08	1.92723e+10
CHEMBL217220	COC[C@@H]1CCCN1S(=O)(=O)c1ccc2c(c1)C(=O)C(=O)N2Cc1ccc(O)cc1	IC50 (nM)p	'>'	60000	0.493356	-1	Caspase-1	0.463519	B (single protein format)	0.577221	CHEMBL909965	Inhibition of caspase 1	Training	33	3.305	99.9792	114.82	598.732	1385.67	5220.07	15706.7	112.6	1887.52	33483.7	630191	1.20089e+07	2.30569e+08	4.45261e+09	85.2146	325.902	1455.71	7062.97	36023.3	190042	1.02756e+06	-1.2787	98.3475	77.6764	558.056	1068.6	4551.45	12466	408.3	5822.91	95406.8	1.75451e+06	3.51016e+07	7.43482e+08	1.63558e+10
CHEMBL6538	COc1ccc(-c2cc(C(N)=O)c(Cl)nn2)cc1	IC50 (nM)p	'='	66000	0.493356	-1	Caspase-1	0.463519	B (single protein format)	0.577221	CHEMBL699295	Antiinflammatory activity measured as the concentration required to inhibit IL-1 beta converting enzyme	Test	19	1.482	54.0694	49.9778	290.816	539.688	2089.92	5158.39	78.1	1312.25	26007.5	588935	1.41479e+07	3.51445e+08	8.90521e+09	59.7489	259.986	1314.84	7225.59	41926.8	253069	1.57435e+06	-0.7309	52.1596	32.6724	256.273	376.461	1645.11	3500.32	253.6	4398.22	103375	3.10772e+06	1.07919e+08	4.01969e+09	1.54578e+11
CHEMBL37630	CC(=O)N[C@@H](Cc1ccc(O)cc1)C(=O)N[C@H](C(=O)N[C@@H](C)C(=O)N[C@H](C=O)CC(=O)O)C(C)C	IC50 (nM)p	'='	68000	0.493356	-1	Caspase-1	0.463519	B (cell-based format)	0.315789	CHEMBL699293	Amidolytic activity of THP.1 cell lysate against IL-1 beta converting enzyme using C1-Asp-AMC as a substrate	Training	35	-0.063	96.3591	69.7954	462.029	680.481	2785.39	5695.85	191	2950.26	49454.2	883162	1.61641e+07	3.00077e+08	5.62774e+09	80.6787	292.123	1213.26	5400.2	24966.5	118213	569222	-2.0269	94.5562	61.2703	439.429	626.648	2604.66	5271.6	460.268	6820.66	111813	1.97686e+06	3.68235e+07	7.10141e+08	1.40135e+10
CHEMBL417149	CC(=O)N[C@@H](CC(=O)O)C(=O)N[C@@H](CCC(=O)O)C(=O)N[C@H](C(=O)N[C@H](C=O)CC(=O)O)C(C)C	IC50 (nM)p	'='	70000	0.493356	-1	Caspase-1	0.463519	B (cell-based format)	0.315789	CHEMBL699293	Amidolytic activity of THP.1 cell lysate against IL-1 beta converting enzyme using C1-Asp-AMC as a substrate	Training	34	-2.51	92.1514	52.3388	418.724	533.934	2388.17	4457.98	245.37	3938.28	68007.4	1.23157e+06	2.27808e+07	4.27095e+08	8.0914e+09	73.1724	257.984	1039.04	4478.69	19982.6	90922.3	418887	-2.0647	90.6458	62.144	415.204	620.303	2463.64	5178.85	472.234	7415.95	127990	2.35643e+06	4.5225e+07	8.91075e+08	1.78562e+10
CHEMBL567134	CCNc1nc(C#N)nc2c1ncn2-c1cc(F)cc(F)c1	IC50 (nM)p	'='	70794.6	0.493356	-1	Caspase-1	0.463519	B (single protein format)	0.577221	CHEMBL1040853	Inhibition of human Caspase 1	Training	24	2.314	69.6615	68.6028	390.861	744.699	2932.61	7520.56	79.42	963.654	16111.6	341040	7.82331e+06	1.84241e+08	4.3744e+09	65.1638	263.824	1221.65	6045.4	31083.4	164014	882480	-0.5837	68.1646	45.754	348.891	541.024	2371.41	5411.48	290.187	4010.45	63488	1.12994e+06	2.19402e+07	4.51612e+08	9.64692e+09
CHEMBL422379	O=C(O)CC(NC(=O)OCc1ccccc1)C(=O)CNS(=O)(=O)CCc1ccccc1	IC50 (nM)p	'='	73000	0.493356	-1	Caspase-1	0.463519	B (single protein format)	0.577221	CHEMBL659312	Inhibitory activity against caspase-1	Test	32	1.476	86.1936	68.3352	410.353	657.043	2540.71	5566.89	147.25	2323.3	39841.2	731009	1.37204e+07	2.60904e+08	5.00647e+09	82.8549	306.689	1314.72	6092.15	29524.4	147263	749684	-1.6235	84.32	49.9832	399.387	568.588	2519.32	5278.76	424.299	6275.95	103682	1.89091e+06	3.73244e+07	7.81093e+08	1.70392e+10
CHEMBL2011680	CC(=O)N[C@H](C(=O)O[C@H]1CCC(C)(C)[C@@H]2CC=C3C(=O)OC[C@]3(O)[C@@]12C)C(C)C	IC50 (nM)p	'='	90000	0.493356	-1	Caspase-1	0.463519	B (single protein format)	0.577221	CHEMBL2014073	Inhibition of caspase 1 by signal transduction fluorometric assay	Training	31	2.263	103.069	134.728	743.124	1952.96	7999.47	27101.6	101.93	1540.96	24899.3	443496	8.1126e+06	1.50475e+08	2.81702e+09	58.5164	220.891	926.933	4206.89	19918.1	97227.1	485868	-1.3227	100.343	112.172	684.205	1708.93	7151.46	23840.5	374.238	5153.79	78412.9	1.28248e+06	2.20959e+07	3.95348e+08	7.2731e+09
CHEMBL2011679	CC(=O)N[C@H](C(=O)O[C@H]1CCC(C)(C)[C@@H]2CC=C3C(=O)OC[C@@H]3[C@@]12C)C(C)C	IC50 (nM)p	'='	100000	0.493356	-1	Caspase-1	0.463519	B (single protein format)	0.577221	CHEMBL2014073	Inhibition of caspase 1 by signal transduction fluorometric assay	Training	30	3.21	96.5848	127.845	674.117	1739.56	6927.43	22839.2	81.7	1125.71	16420.1	270521	4.58473e+06	7.85263e+07	1.34969e+09	56.9409	212.416	876.257	3899.57	18062	86025.7	418269	-1.1441	94.2159	94.9519	595.628	1345.11	5552.98	16991.8	358.239	4833.79	71901.2	1.15201e+06	1.95172e+07	3.44827e+08	6.28855e+09
CHEMBL168471	CC(C)C[C@H](C=O)NC(=O)[C@@H](NS(=O)(=O)c1ccc(F)cc1)C(C)C	IC50 (nM)p	'>'	100000	0.493356	-1	Caspase-1	0.463519	B (single protein format)	0.577221	CHEMBL699869	Inhibitory activity against interleukin 1-beta converting enzyme (IL-1 beta converting enzyme)	Training	25	2.998	72.6072	86.0732	419.89	893.461	3211.58	8671.92	100.72	1566.07	26077.6	468348	8.62882e+06	1.61213e+08	3.03972e+09	57.4667	211.653	908.997	4235.95	20737.2	105125	547548	-1.14	70.2369	60.0699	375.137	705.104	2794.9	7257.22	347.256	5514.26	98425.9	1.92267e+06	4.00419e+07	8.71224e+08	1.95298e+10
CHEMBL6475	N#Cc1cc(-c2ccncc2)nnc1Cl	IC50 (nM)p	'='	110000	0.493356	-1	Caspase-1	0.463519	B (single protein format)	0.577221	CHEMBL699295	Antiinflammatory activity measured as the concentration required to inhibit IL-1 beta converting enzyme	Test	16	1.151	43.5533	37.0174	232.019	406.372	1666.82	3972.55	62.46	940.268	17042.9	361210	8.14479e+06	1.88893e+08	4.43893e+09	52.8501	239.773	1244.34	6945.03	40678.4	246946	1.54182e+06	-0.3591	42.0862	23.1157	201.07	272.464	1268.78	2566.98	211.587	3693.88	90310.2	2.85405e+06	1.02901e+08	3.91966e+09	1.52577e+11
CHEMBL354101	O=C(O)CC(NC(=O)OCc1ccccc1)C(=O)CNS(=O)(=O)CCC1CCCCC1	IC50 (nM)p	'='	136000	0.493356	-1	Caspase-1	0.463519	B (single protein format)	0.577221	CHEMBL659312	Inhibitory activity against caspase-1	Training	32	1.778	86.2777	70.2816	411.613	671.185	2562.21	5686.48	147.25	2323.3	39841.2	731009	1.37204e+07	2.60904e+08	5.00647e+09	72.3168	260.37	1079.81	4896.12	23405.5	115891	588340	-1.6009	84.3147	50.1165	399.296	569.04	2517.77	5277.85	424.299	6275.95	103682	1.89091e+06	3.73244e+07	7.81093e+08	1.70392e+10
CHEMBL34031	CC(=O)N[C@@H](Cc1ccc(O)cc1)C(=O)N[C@H](C(=O)N[C@@H](C)C(=O)N[C@H](CC=O)CC(=O)O)C(C)C	IC50 (nM)p	'='	142000	0.493356	-1	Caspase-1	0.463519	B (cell-based format)	0.315789	CHEMBL699293	Amidolytic activity of THP.1 cell lysate against IL-1 beta converting enzyme using C1-Asp-AMC as a substrate	Training	36	0.029	98.3847	69.9483	467.052	679.806	2802.52	5695.54	191	2952.26	49454.2	883168	1.6164e+07	3.00074e+08	5.62768e+09	82.1123	295.801	1219.61	5390.38	24762.1	116581	558618	-2.0877	96.5592	60.568	444.479	621.553	2620.58	5244.25	472.279	6966.92	113617	1.99948e+06	3.7114e+07	7.14017e+08	1.40685e+10
CHEMBL3759333	CCCCCCCCCC(=O)[C@@H]1C(=O)O[C@@]2(C)C(=O)C=C3C=C(C[C@H](C)O)OC=C3[C@@H]12	IC50 (nM)p	'='	150000	0.493356	-1	Caspase-1	0.463519	B (single protein format)	0.577221	CHEMBL3762359	Inhibition of caspase-1 (unknown origin)	Training	33	1.912	96.7671	83.1005	533.334	995.807	4222.73	11437.2	89.9	1462.6	24267	437075	8.01354e+06	1.48526e+08	2.7751e+09	68.3955	250.611	1052.94	4836.56	23448.2	117968	609760	-1.3126	94.4096	72.5539	527.829	1020.68	4457.51	12777.5	396.264	5336.23	79486.2	1.2857e+06	2.21519e+07	3.99666e+08	7.44991e+09
CHEMBL166048	O=C(O)CC(NC(=O)OCc1ccccc1)C(=O)CNS(=O)(=O)Cc1ccccc1	IC50 (nM)p	'='	168000	0.493356	-1	Caspase-1	0.463519	B (single protein format)	0.577221	CHEMBL659312	Inhibitory activity against caspase-1	Test	31	1.307	84.2005	66.5215	401.776	638.342	2487.91	5439.67	147.25	2321.3	39841.2	731003	1.37204e+07	2.60904e+08	5.00647e+09	81.4213	303.51	1310.48	6116.52	29853.6	149970	769124	-1.5681	82.3201	50.5987	394.259	574.966	2525.82	5412.26	412.288	6129.7	101877	1.86834e+06	3.70385e+07	7.77417e+08	1.69912e+10
CHEMBL168724	O=C(O)CC(NC(=O)OCc1ccccc1)C(=O)CNS(=O)(=O)c1cccc2ccccc12	IC50 (nM)p	'='	174000	0.493356	-1	Caspase-1	0.463519	B (single protein format)	0.577221	CHEMBL659312	Inhibitory activity against caspase-1	Training	35	2.758	98.5198	92.5914	516.408	993.852	3814.31	10097.8	147.25	2335.3	39859.5	731131	1.37211e+07	2.60913e+08	5.00667e+09	93.0197	351.284	1540.02	7306.6	36332	186530	981179	-1.5971	96.3118	62.8035	489.54	789.522	3494.53	8420.32	448.32	6464.23	104997	1.89608e+06	3.72384e+07	7.77489e+08	1.69425e+10
CHEMBL167544	O=C(O)CC(NC(=O)OCc1ccccc1)C(=O)CNS(=O)(=O)CC1CCc2ccccc21	IC50 (nM)p	'='	194000	0.493356	-1	Caspase-1	0.463519	B (single protein format)	0.577221	CHEMBL659312	Inhibitory activity against caspase-1	Training	35	1.55	98.1666	82.0833	493.861	856.306	3345.04	8020.06	147.25	2335.3	39853.2	731089	1.37206e+07	2.60904e+08	5.00647e+09	87.5612	325.869	1404.79	6556.55	32048.3	161432	830852	-1.6512	96.3194	61.6127	478.863	733.85	3207.09	7183.91	448.32	6472.28	105293	1.90376e+06	3.74164e+07	7.81531e+08	1.70365e+10
CHEMBL308500	CC(=O)N[C@@H](Cc1ccc(O)cc1)C(=O)N[C@H](C(=O)N[C@@H](C)C(=O)NCCC(=O)O)C(C)C	IC50 (nM)p	'='	200000	0.493356	-1	Caspase-1	0.463519	B (single protein format)	0.577221	CHEMBL659500	Dissociation constant for inhibition of caspase-1	Training	33	0.312	90.2853	65.9265	428.451	636.675	2577.81	5320.02	173.93	2652.87	44405	796864	1.46879e+07	2.74806e+08	5.195e+09	75.3558	269.875	1114.87	4950.19	22879.5	108464	523446	-1.9527	88.4972	54.8473	404.69	562.787	2375.69	4739.98	432.258	6322.43	101552	1.75216e+06	3.18102e+07	5.97989e+08	1.15096e+10
CHEMBL165763	O=C(O)CC(NC(=O)OCc1ccccc1)C(=O)CNS(=O)(=O)CCCc1ccccc1	IC50 (nM)p	'='	245000	0.493356	-1	Caspase-1	0.463519	B (single protein format)	0.577221	CHEMBL659312	Inhibitory activity against caspase-1	Test	33	1.834	88.2547	70.494	417.003	670.707	2574.19	5669.53	147.25	2325.3	39841.2	731015	1.37204e+07	2.60904e+08	5.00647e+09	84.2885	310.744	1326.26	6125.29	29614	147451	749660	-1.6766	86.3205	49.6282	405.281	566.024	2536.52	5257.82	436.31	6422.21	105486	1.91345e+06	3.76094e+07	7.84732e+08	1.70861e+10
CHEMBL6581	NC(=O)c1cc(-c2ccncc2)cnc1Cl	IC50 (nM)p	'>'	250000	0.493356	-1	Caspase-1	0.463519	B (single protein format)	0.577221	CHEMBL699295	Antiinflammatory activity measured as the concentration required to inhibit IL-1 beta converting enzyme	Training	17	1.056	47.7422	42.2417	253.722	476.652	1866.35	4758.08	68.87	1180.58	24123.9	562160	1.37776e+07	3.46412e+08	8.83758e+09	52.7166	219.547	1052.44	5421.76	29162.9	161556	914864	-0.6943	46.1359	26.4766	221.875	314.646	1431.29	3010.09	225.59	3937.89	94939.7	2.94397e+06	1.04657e+08	3.95404e+09	1.53252e+11
CHEMBL6805	Cc1c(-c2ccc(Cl)cc2)nnc(Cl)c1C(N)=O	IC50 (nM)p	'>'	250000	0.493356	-1	Caspase-1	0.463519	B (single protein format)	0.577221	CHEMBL699295	Antiinflammatory activity measured as the concentration required to inhibit IL-1 beta converting enzyme	Training	19	2.415	56.7766	63.6632	333.429	700.283	2638.35	7123.08	68.87	1271.65	25761.5	587587	1.41403e+07	3.51402e+08	8.90496e+09	62.3133	285.193	1516.66	8731.06	52732.4	328810	2.09718e+06	-0.5887	54.1288	39.7037	278.596	465.382	1945.33	4641.23	273.054	5596.88	158371	5.41736e+06	2.01764e+08	7.77936e+09	3.04206e+11
CHEMBL6734	CSc1nnc(-c2ccncc2)cc1C(N)=O	IC50 (nM)p	'>'	250000	0.493356	-1	Caspase-1	0.463519	B (single protein format)	0.577221	CHEMBL699295	Antiinflammatory activity measured as the concentration required to inhibit IL-1 beta converting enzyme	Training	18	0.435	49.8708	35.4666	255.411	418.85	1794.11	4190.54	107.06	1668.77	30562.7	646665	1.48907e+07	3.61111e+08	9.03217e+09	59.9137	274.959	1456.43	8333.53	50064.3	311194	1.98395e+06	-0.7156	48.1475	26.8529	232.906	329.702	1514.12	3207.27	236.209	3618.87	64530	1.31121e+06	2.94553e+07	7.10636e+08	1.80019e+10
CHEMBL7086	NC(=O)c1cnnc(-c2ccncc2)c1	IC50 (nM)p	'>'	250000	0.493356	-1	Caspase-1	0.463519	B (single protein format)	0.577221	CHEMBL699295	Antiinflammatory activity measured as the concentration required to inhibit IL-1 beta converting enzyme	Test	16	-0.396	43.4064	25.7139	213.202	314.266	1420.38	3075.23	81.76	1342.73	26337	591567	1.41687e+07	3.51603e+08	8.90639e+09	49.6757	213.436	1065.93	5788.42	33234.9	198874	1.22907e+06	-0.6978	42.1442	20.5734	194.355	245.831	1190.41	2285.45	192.133	2509.14	35492.7	539916	8.74972e+06	1.49478e+08	2.66413e+09
CHEMBL267835	CNC(=O)c1cc(Cl)nnc1Cl	IC50 (nM)p	'>'	250000	0.493356	-1	Caspase-1	0.463519	B (single protein format)	0.577221	CHEMBL699295	Antiinflammatory activity measured as the concentration required to inhibit IL-1 beta converting enzyme	Training	12	0.767	33.6852	31.082	184.812	332.118	1318.51	3172.65	54.88	644.973	8478.26	125480	1.96482e+06	3.17481e+07	5.22446e+08	42.1407	200.737	1096.85	6448.67	39653.8	251211	1.62532e+06	-0.3138	32.0981	23.5697	158.024	255.329	1028.15	2345.28	200.99	4795.52	148940	5.30292e+06	2.00376e+08	7.76332e+09	3.04052e+11
CHEMBL6930	COc1nnc(-c2ccncc2)cc1C(N)=O	IC50 (nM)p	'>'	250000	0.493356	-1	Caspase-1	0.463519	B (single protein format)	0.577221	CHEMBL699295	Antiinflammatory activity measured as the concentration required to inhibit IL-1 beta converting enzyme	Training	18	0.247	49.5605	36.5557	257.437	436.26	1839.65	4399.55	90.99	1391.33	26614.3	593311	1.41805e+07	3.51689e+08	8.90707e+09	54.2921	231.619	1145.56	6159.52	35063.2	208390	1.28138e+06	-0.7711	48.1694	26.754	233.328	330.818	1519.86	3230.12	220.143	2975.5	44078.4	706096	1.20421e+07	2.154e+08	3.99023e+09
CHEMBL268455	CN(C)C(=O)c1cc(-c2ccncc2)nnc1Cl	IC50 (nM)p	'>'	250000	0.493356	-1	Caspase-1	0.463519	B (single protein format)	0.577221	CHEMBL699295	Antiinflammatory activity measured as the concentration required to inhibit IL-1 beta converting enzyme	Training	19	0.975	53.4979	46.5864	286.2	517.392	2080.45	5105.92	58.98	679.188	8625.3	126225	1.96201e+06	3.15555e+07	5.17539e+08	59.7606	262.778	1338.15	7378.42	42845.3	258340	1.60374e+06	-0.5957	52.1224	33.5374	257.215	393.462	1709.31	3788.23	251.608	4299.08	100125	3.01898e+06	1.05723e+08	3.9685e+09	1.53429e+11
CHEMBL166476	O=C(O)CC(NC(=O)OCc1ccccc1)C(=O)CNS(=O)(=O)c1ccccc1	IC50 (nM)p	'='	291000	0.493356	-1	Caspase-1	0.463519	B (single protein format)	0.577221	CHEMBL659312	Inhibitory activity against caspase-1	Test	30	1.492	82.1856	68.9327	408.01	718.908	2806.53	6931.32	147.25	2319.3	39847.5	731039	1.37209e+07	2.60913e+08	5.00667e+09	78.1899	291.24	1256.05	5856.16	28593	144040	743020	-1.4729	80.3043	51.653	397.677	634.417	2776.24	6589.49	400.277	5975.39	99776.2	1.83813e+06	3.65764e+07	7.69764e+08	1.6851e+10
CHEMBL216071	COC[C@@H]1CCCN1S(=O)(=O)c1ccc2c(c1)C(=O)C(=O)N2Cc1ccc(OCCOS(=O)(=O)c2ccc(C)cc2)cc1	IC50 (nM)p	'>'	500000	0.493356	-1	Caspase-1	0.463519	B (single protein format)	0.577221	CHEMBL909965	Inhibition of caspase 1	Training	47	5.608	141.258	167.352	845.373	1968.88	7296.96	21817.9	153.35	2366.16	40357.7	747210	1.41057e+07	2.6889e+08	5.15894e+09	121.087	460.535	2052.5	9947.74	50696	267224	1.44351e+06	-1.632	138.343	110.845	787.315	1511.91	6424.37	17517.3	596.459	8643.58	143159	2.66348e+06	5.41561e+07	1.17142e+09	2.6404e+10
CHEMBL384023	O=C1C(=O)N(Cc2ccc(I)cc2)c2ccc(S(=O)(=O)N3CCC[C@H]3COc3ccccc3)cc21	IC50 (nM)p	'>'	500000	0.493356	-1	Caspase-1	0.463519	B (single protein format)	0.577221	CHEMBL909965	Inhibition of caspase 1	Training	39	6.696	118.131	145.279	707.112	1645.33	6036.9	17937.5	92.37	1494.26	25116.9	459543	8.53451e+06	1.59899e+08	3.01548e+09	113.686	581.188	4568.86	49352.6	630216	8.6256e+06	1.21167e+08	-1.2163	114.242	83.0854	626.36	1120.95	4904.09	12877.6	579.258	23096.8	2.3346e+06	2.95387e+08	3.84989e+10	5.03714e+12	659417861055200
CHEMBL386510	Cc1ccc(S(=O)(=O)OCCOc2ccc(CN3C(=O)C(=O)c4cc(S(=O)(=O)N5CCC[C@H]5COc5ccccc5)ccc43)cc2)cc1	IC50 (nM)p	'>'	500000	0.493356	-1	Caspase-1	0.463519	B (single protein format)	0.577221	CHEMBL909965	Inhibition of caspase 1	Training	53	7.525	157.838	186.278	923.604	2113.46	7767.31	22902.5	153.35	2382.16	40391.4	747486	1.41073e+07	2.689e+08	5.159e+09	138.614	527.627	2345.11	11304.8	57195.3	298956	1.60049e+06	-1.7902	154.346	115.067	854.543	1557.56	6763.85	17888.3	656.513	9180.63	146334	2.6383e+06	5.25826e+07	1.12667e+09	2.53391e+10
CHEMBL513663	C=Cc1ccc(CN2C(=O)C(=O)c3cc(S(=O)(=O)N4CCC[C@H]4COC)ccc32)cc1	IC50 (nM)p	'>'	500000	0.493356	-1	Caspase-1	0.463519	B (single protein format)	0.577221	CHEMBL1004120	Inhibition of human recombinant caspase 1 assessed as accumulation of cleaved fluorogenic 7-amino-4-methylcoumarin after 10 mins	Test	34	4.226	102.359	120.431	616.202	1439.6	5381.83	16210	92.37	1480.26	25083.2	459278	8.53295e+06	1.59889e+08	3.01541e+09	90.8901	356.727	1626.99	8035.26	41626.2	222666	1.21894e+06	-1.226	100.258	78.026	569.009	1079.69	4621.18	12577.9	416.322	5849.55	94277.6	1.70895e+06	3.38424e+07	7.12651e+08	1.56431e+10
CHEMBL217821	CC(C)(C)[Si](C)(C)Oc1ccc(CN2C(=O)C(=O)c3cc(S(=O)(=O)N4CCC[C@H]4COc4ccccc4)ccc32)cc1	IC50 (nM)p	'>'	500000	0.493356	-1	Caspase-1	0.463519	B (single protein format)	0.577221	CHEMBL909965	Inhibition of caspase 1	Training	46	6.724	143.397	195.8	953.882	2469	9400.18	30660.7	101.6	1562.86	25458.4	461505	8.54581e+06	1.59966e+08	3.01588e+09	109.756	423.94	1868.87	8930.48	44671.2	230824	1.22223e+06	-1.5676	140.274	127.378	842.649	1766.67	7390.63	21433.1	568.503	7856.67	121789	2.10063e+06	3.96349e+07	8.01691e+08	1.70671e+10
CHEMBL468088	C=CCCN1C(=O)C(=O)c2cc(S(=O)(=O)N3CCC[C@H]3COC)ccc21	IC50 (nM)p	'>'	500000	0.493356	-1	Caspase-1	0.463519	B (single protein format)	0.577221	CHEMBL1004120	Inhibition of human recombinant caspase 1 assessed as accumulation of cleaved fluorogenic 7-amino-4-methylcoumarin after 10 mins	Training	28	3.048	84.154	98.0303	513.886	1230.64	4679.07	14491.3	92.37	1462.26	25071.2	459188	8.53282e+06	1.59888e+08	3.01541e+09	71.3449	276.129	1244.43	6082.05	31237.3	165943	903410	-1.0262	82.2543	67.7694	480.204	974.324	4112.88	11727.1	356.268	5230.48	87709.1	1.63743e+06	3.30477e+07	7.03711e+08	1.55425e+10
CHEMBL512101	C=CCN1C(=O)C(=O)c2cc(S(=O)(=O)N3CCC[C@H]3COC)ccc21	IC50 (nM)p	'>'	500000	0.493356	-1	Caspase-1	0.463519	B (single protein format)	0.577221	CHEMBL1004120	Inhibition of human recombinant caspase 1 assessed as accumulation of cleaved fluorogenic 7-amino-4-methylcoumarin after 10 mins	Training	27	2.616	82.0106	94.7342	503.704	1204.13	4598.19	14229.1	92.37	1460.26	25071.2	459182	8.53282e+06	1.59888e+08	3.01541e+09	69.9113	273.674	1244.41	6128.29	31684.7	169313	926573	-0.9716	80.2485	68.1158	474.257	976.229	4094.49	11739.9	344.257	5084.22	85904.4	1.61488e+06	3.27627e+07	7.00072e+08	1.54956e+10
CHEMBL492385	COC[C@@H]1CCCN1S(=O)(=O)c1ccc2c(c1)C(=O)C(=O)N2Cc1ccc(C(F)CO)cc1	IC50 (nM)p	'>'	500000	0.493356	-1	Caspase-1	0.463519	B (single protein format)	0.577221	CHEMBL1004120	Inhibition of human recombinant caspase 1 assessed as accumulation of cleaved fluorogenic 7-amino-4-methylcoumarin after 10 mins	Test	36	3.472	108.339	123.977	650.808	1501.2	5650.34	16908.7	112.6	1895.52	33429.1	628437	1.1963e+07	2.29448e+08	4.42604e+09	91.3006	345.97	1536.28	7417.91	37692	198301	1.07013e+06	-1.4567	106.409	83.9482	603.904	1151.64	4884.92	13267.5	451.319	6608.38	112020	2.13032e+06	4.38231e+07	9.47473e+08	2.11316e+10
CHEMBL3359188	COC[C@@H]1CCCN1S(=O)(=O)c1cc(I)c2c(c1)C(=O)C(=O)N2CCCCF	IC50 (nM)p	'='	500000	0.493356	-1	Caspase-1	0.463519	B (single protein format)	0.577221	CHEMBL3377637	Inhibition of human recombinant caspase 1 using Ac-YVAD-AMC substrate assessed as accumulation of cleaved fluorogenic product	Training	30	4.687	91.7001	116.625	577.184	1423.18	5324.88	16643.2	92.37	1468.26	25077.2	459222	8.5329e+06	1.59889e+08	3.01541e+09	82.9466	456.702	3999.19	46589.3	616248	8.55078e+06	1.20714e+08	-0.973	88.2735	74.5186	514.686	1050.8	4400.02	12593.4	502.171	22738.1	2.34228e+06	2.95751e+08	3.85096e+10	5.0374e+12	659420274083124
CHEMBL493374	COC[C@@H]1CCCN1S(=O)(=O)c1ccc2c(c1)C(=O)C(=O)N2CCC1CO1	IC50 (nM)p	'>'	500000	0.493356	-1	Caspase-1	0.463519	B (single protein format)	0.577221	CHEMBL1004120	Inhibition of human recombinant caspase 1 assessed as accumulation of cleaved fluorogenic 7-amino-4-methylcoumarin after 10 mins	Training	30	2.544	91.7574	108.946	565.306	1346.61	5063.06	15469.2	101.6	1512.86	25349	460769	8.54201e+06	1.59943e+08	3.01574e+09	70.7553	265.307	1168.31	5611.6	28445.4	149738	810808	-1.0385	90.2814	79.0342	530.09	1074.84	4446.93	12485.4	372.267	5310.22	86868.7	1.59605e+06	3.19826e+07	6.80419e+08	1.50677e+10
CHEMBL494220	COC[C@@H]1CCCN1S(=O)(=O)c1ccc2c(c1)C(=O)C(=O)N2Cc1ccc(OCC2CO2)cc1	IC50 (nM)p	'>'	500000	0.493356	-1	Caspase-1	0.463519	B (single protein format)	0.577221	CHEMBL1004120	Inhibition of human recombinant caspase 1 assessed as accumulation of cleaved fluorogenic 7-amino-4-methylcoumarin after 10 mins	Training	38	3.811	114.101	130.309	675.686	1533.35	5736.45	16927.7	110.83	1577.46	25626.8	462326	8.55048e+06	1.59991e+08	3.01602e+09	94.2154	355.221	1568.19	7517.17	37883.1	197623	1.05785e+06	-1.3612	112.328	88.7815	631.901	1179.63	5012.07	13361.5	460.331	6317.59	98817.6	1.74248e+06	3.38286e+07	7.04252e+08	1.53815e+10
CHEMBL467252	C=CCOc1ccc(CN2C(=O)C(=O)c3cc(S(=O)(=O)N4CCC[C@H]4COC)ccc32)cc1	IC50 (nM)p	'>'	500000	0.493356	-1	Caspase-1	0.463519	B (single protein format)	0.577221	CHEMBL1004120	Inhibition of human recombinant caspase 1 assessed as accumulation of cleaved fluorogenic 7-amino-4-methylcoumarin after 10 mins	Test	36	4.241	106.444	119.262	624.526	1420.61	5363.95	16003.7	101.6	1526.86	25349	460745	8.54127e+06	1.59936e+08	3.01569e+09	94.805	367.411	1652.76	8040.88	41017.9	216061	1.16498e+06	-1.3486	104.292	77.2607	581.246	1075.62	4669.01	12572.9	444.332	6237.85	99658	1.78388e+06	3.48947e+07	7.27578e+08	1.58573e+10
CHEMBL521984	COC[C@@H]1CCCN1S(=O)(=O)c1ccc2c(c1)C(=O)C(=O)N2CCCCCCCCCC1CO1	IC50 (nM)p	'>'	500000	0.493356	-1	Caspase-1	0.463519	B (single protein format)	0.577221	CHEMBL1004120	Inhibition of human recombinant caspase 1 assessed as accumulation of cleaved fluorogenic 7-amino-4-methylcoumarin after 10 mins	Training	37	5.05	106.654	124.303	618.077	1428.66	5287.73	15899.6	101.6	1526.86	25349	460811	8.54201e+06	1.59943e+08	3.01574e+09	80.7905	293.693	1249.15	5855.34	29194.6	152057	817926	-1.4099	104.299	76.7766	572.218	1062.94	4586.6	12423.2	456.342	6334.02	99501.5	1.75388e+06	3.39773e+07	7.05895e+08	1.53961e+10
CHEMBL511723	COC[C@@H]1CCCN1S(=O)(=O)c1ccc2c(c1)C(=O)C(=O)N2C[C@H](O)CO	IC50 (nM)p	'>'	500000	0.493356	-1	Caspase-1	0.463519	B (single protein format)	0.577221	CHEMBL1004120	Inhibition of human recombinant caspase 1 assessed as accumulation of cleaved fluorogenic 7-amino-4-methylcoumarin after 10 mins	Training	29	1.168	88.1163	95.3984	533.557	1238.97	4784.56	14634.8	132.83	2284.77	41817.6	799260	1.54388e+07	3.0013e+08	5.86336e+09	70.3217	263.213	1159.27	5572.24	28287.3	149177	809249	-1.4028	86.4901	72.4493	503.632	1016.55	4248.1	12031	376.256	5706.07	99234	1.91072e+06	3.93765e+07	8.47619e+08	1.87728e+10
CHEMBL493375	COC[C@@H]1CCCN1S(=O)(=O)c1ccc2c(c1)C(=O)C(=O)N2CCC(O)CF	IC50 (nM)p	'>'	500000	0.493356	-1	Caspase-1	0.463519	B (single protein format)	0.577221	CHEMBL1004120	Inhibition of human recombinant caspase 1 assessed as accumulation of cleaved fluorogenic 7-amino-4-methylcoumarin after 10 mins	Training	30	2.589	90.3502	101.981	543.024	1276.71	4843.49	14840.1	112.6	1877.52	33477.7	630141	1.20088e+07	2.30569e+08	4.45261e+09	71.7554	267.035	1167.74	5579.55	28201.6	148293	803041	-1.2594	88.4033	72.7672	509.119	1017.29	4258.91	11999.5	391.266	5993.31	106025	2.09034e+06	4.43081e+07	9.83418e+08	2.24793e+10
CHEMBL467251	COC[C@@H]1CCCN1S(=O)(=O)c1ccc2c(c1)C(=O)C(=O)N2Cc1ccc(C(F)CBr)cc1	IC50 (nM)p	'>'	500000	0.493356	-1	Caspase-1	0.463519	B (single protein format)	0.577221	CHEMBL1004120	Inhibition of human recombinant caspase 1 assessed as accumulation of cleaved fluorogenic 7-amino-4-methylcoumarin after 10 mins	Test	36	5.01	109.248	130.407	657.023	1537.82	5717.66	17180.3	92.37	1486.26	25089.2	459312	8.53302e+06	1.59889e+08	3.01541e+09	98.532	431.772	2416.05	16108.7	122525	1.02281e+06	9.06987e+06	-1.2105	106.288	84.5113	603.169	1153.54	4881.34	13271.4	515.224	13504.6	735604	5.63966e+07	4.72169e+09	4.03217e+11	3.45925e+13
CHEMBL524017	COC[C@@H]1CCCN1S(=O)(=O)c1ccc2c(c1)C(=O)C(=O)N2C[C@H](O)CF	IC50 (nM)p	'>'	500000	0.493356	-1	Caspase-1	0.463519	B (single protein format)	0.577221	CHEMBL1004120	Inhibition of human recombinant caspase 1 assessed as accumulation of cleaved fluorogenic 7-amino-4-methylcoumarin after 10 mins	Training	29	2.231	88.2767	99.4851	535.258	1261	4807.91	14760.9	112.6	1875.52	33477.7	630135	1.20089e+07	2.30569e+08	4.45261e+09	70.3218	263.213	1159.27	5572.25	28287.3	149177	809250	-1.2052	86.4007	73.2476	503.509	1020.93	4250.72	12055.5	379.255	5847.05	104220	2.0678e+06	4.40237e+07	9.79798e+08	2.24328e+10
CHEMBL385930	O=C1C(=O)N(Cc2ccc(OCCBr)cc2)c2ccc(S(=O)(=O)N3CCC[C@H]3COc3ccccc3)cc21	IC50 (nM)p	'>'	500000	0.493356	-1	Caspase-1	0.463519	B (single protein format)	0.577221	CHEMBL909965	Inhibition of caspase 1	Training	42	6.92	123.788	142.481	708.507	1587.97	5872.8	17214.9	101.6	1542.86	25382.7	461020	8.54285e+06	1.59947e+08	3.01575e+09	116.241	497.201	2687.41	17311.2	128105	1.04997e+06	9.2119e+06	-1.415	120.287	81.8559	648.414	1122.56	5007.94	12948.2	572.278	13830.7	731236	5.61554e+07	4.71457e+09	4.03042e+11	3.45891e+13
CHEMBL466422	COC[C@@H]1CCCN1S(=O)(=O)c1ccc2c(c1)C(=O)C(=O)N2Cc1ccc(OCC(O)CF)cc1	IC50 (nM)p	'>'	500000	0.493356	-1	Caspase-1	0.463519	B (single protein format)	0.577221	CHEMBL1004120	Inhibition of human recombinant caspase 1 assessed as accumulation of cleaved fluorogenic 7-amino-4-methylcoumarin after 10 mins	Training	38	3.856	112.694	123.344	653.581	1465.4	5522.89	16328.8	121.83	1942.11	33755.6	631699	1.20173e+07	2.30618e+08	4.4529e+09	95.2155	356.95	1567.62	7486.33	37644	196170	1.0498e+06	-1.5822	110.446	82.4874	610.724	1120.65	4819.84	12857.9	479.329	7000.67	117974	2.23677e+06	4.61541e+07	1.00725e+09	2.27931e+10
CHEMBL513513	C=CCCCCCCCCCN1C(=O)C(=O)c2cc(S(=O)(=O)N3CCC[C@H]3COC)ccc21	IC50 (nM)p	'>'	500000	0.493356	-1	Caspase-1	0.463519	B (single protein format)	0.577221	CHEMBL1004120	Inhibition of human recombinant caspase 1 assessed as accumulation of cleaved fluorogenic 7-amino-4-methylcoumarin after 10 mins	Test	35	5.554	99.0107	113.362	566.348	1312.7	4903.72	14926.5	92.37	1476.26	25071.2	459230	8.53282e+06	1.59889e+08	3.01541e+09	81.3801	304.515	1325.27	6323.05	31962.5	168095	909447	-1.3976	96.2735	65.5352	522.423	963.049	4254.21	11673.3	440.343	6254.28	100342	1.79526e+06	3.50424e+07	7.29186e+08	1.5871e+10
CHEMBL523666	COC[C@@H]1CCCN1S(=O)(=O)c1ccc2c(c1)C(=O)C(=O)N2Cc1ccc(C2CO2)cc1	IC50 (nM)p	'>'	500000	0.493356	-1	Caspase-1	0.463519	B (single protein format)	0.577221	CHEMBL1004120	Inhibition of human recombinant caspase 1 assessed as accumulation of cleaved fluorogenic 7-amino-4-methylcoumarin after 10 mins	Training	36	3.586	110.11	129.139	668.31	1549.2	5817.87	17387.6	101.6	1530.86	25361	460863	8.54218e+06	1.59944e+08	3.01574e+09	90.3005	344.242	1536.85	7448.49	37927.3	199725	1.07805e+06	-1.2416	108.289	89.6358	623.898	1205.11	5081.8	13805.4	432.321	5937.3	93665.8	1.67207e+06	3.28545e+07	6.90617e+08	1.51888e+10
CHEMBL2348696	COCCCC1CCCN1S(=O)(=O)c1ccc2c(c1)C(=O)C(=O)N2CCCCF	IC50 (nM)p	'>'	500000	0.493356	-1	Caspase-1	0.463519	B (single protein format)	0.577221	CHEMBL2352548	Inhibition of human recombinant caspase 1 assessed as decrease in AMC release using Ac-Tyr-Val-Ala-Asp-AMC as substrate preincubated with enzyme for 10 mins prior to substrate addition measured after 10 mins by fluorescence microplate analysis	Training	31	4.335	90.4971	106.43	538.001	1280.73	4805.26	14822.6	92.37	1468.26	25071.2	459206	8.5328e+06	1.59888e+08	3.01541e+09	72.323	265.838	1145.39	5423.47	27306.4	143576	779260	-1.1435	88.2766	66.9675	497.582	968.048	4162.3	11672.1	399.288	5969.86	102929	1.99213e+06	4.18506e+07	9.27587e+08	2.12722e+10
CHEMBL466423	COC[C@@H]1CCCN1S(=O)(=O)c1ccc2c(c1)C(=O)C(=O)N2CCC(O)CO	IC50 (nM)p	'>'	500000	0.493356	-1	Caspase-1	0.463519	B (single protein format)	0.577221	CHEMBL1004120	Inhibition of human recombinant caspase 1 assessed as accumulation of cleaved fluorogenic 7-amino-4-methylcoumarin after 10 mins	Training	30	1.526	90.1898	97.8944	541.274	1254.55	4818.8	14711	132.83	2286.77	41817.6	799266	1.54388e+07	3.0013e+08	5.86335e+09	71.7553	267.035	1167.74	5579.55	28201.5	148293	803041	-1.457	88.4933	71.9691	509.255	1012.93	4256.49	11975.7	388.267	5852.33	101039	1.93325e+06	3.96609e+07	8.5124e+08	1.88192e+10
CHEMBL2348695	CCCCN1C(=O)C(=O)c2cc(S(=O)(=O)N3CCCC3CCCOC)ccc21	IC50 (nM)p	'>'	500000	0.493356	-1	Caspase-1	0.463519	B (single protein format)	0.577221	CHEMBL2352548	Inhibition of human recombinant caspase 1 assessed as decrease in AMC release using Ac-Tyr-Val-Ala-Asp-AMC as substrate preincubated with enzyme for 10 mins prior to substrate addition measured after 10 mins by fluorescence microplate analysis	Test	30	4.13	88.5619	104.878	531.593	1272.08	4779.15	14777.7	92.37	1466.26	25071.2	459200	8.5328e+06	1.59888e+08	3.01541e+09	69.7221	257.395	1116	5318.13	26925	142189	774206	-1.0839	86.2439	66.9988	491.5	968.033	4142.08	11671.9	380.289	5522.99	91318.4	1.68254e+06	3.36186e+07	7.11024e+08	1.56373e+10
CHEMBL3359197	COC[C@@H]1CCCN1S(=O)(=O)c1cc(Br)c2c(c1)C(=O)C(=O)N2CCCCO	IC50 (nM)p	'='	500000	0.493356	-1	Caspase-1	0.463519	B (single protein format)	0.577221	CHEMBL3377637	Inhibition of human recombinant caspase 1 using Ac-YVAD-AMC substrate assessed as accumulation of cleaved fluorogenic product	Training	30	3.354	90.9058	110.284	566.139	1377.31	5200.09	16198.5	112.6	1877.52	33417.1	628347	1.19628e+07	2.29445e+08	4.42597e+09	78.1511	344.753	1982.8	13762.3	108696	931958	8.39135e+06	-1.1703	88.3705	73.8199	515.128	1048.45	4402.33	12587.2	452.171	12500.7	684397	5.14043e+07	4.20225e+09	3.50446e+11	2.93661e+13
CHEMBL3359201	COC[C@@H]1CCCN1S(=O)(=O)c1cc(F)c2c(c1)C(=O)C(=O)N2	IC50 (nM)p	'='	500000	0.493356	-1	Caspase-1	0.463519	B (single protein format)	0.577221	CHEMBL3377637	Inhibition of human recombinant caspase 1 using Ac-YVAD-AMC substrate assessed as accumulation of cleaved fluorogenic product	Training	25	1.337	77.5155	85.9979	475.755	1105.26	4260.6	12906.8	101.16	1525.12	25575.3	463113	8.5693e+06	1.60328e+08	3.02216e+09	60.8636	230.115	1024.73	4981.08	25538.4	135767	740971	-0.7878	76.2611	69.5518	455.166	958.776	3919.24	11274.1	327.224	5038.27	89351.1	1.75767e+06	3.70063e+07	8.1301e+08	1.83498e+10
CHEMBL2348699	CCOC[C@@H]1CCCN1S(=O)(=O)c1ccc2c(c1)C(=O)C(=O)N2CCCCF	IC50 (nM)p	'>'	500000	0.493356	-1	Caspase-1	0.463519	B (single protein format)	0.577221	CHEMBL2352548	Inhibition of human recombinant caspase 1 assessed as decrease in AMC release using Ac-Tyr-Val-Ala-Asp-AMC as substrate preincubated with enzyme for 10 mins prior to substrate addition measured after 10 mins by fluorescence microplate analysis	Training	30	4.316	88.6634	104.376	530.636	1262.08	4755.23	14658.4	92.37	1466.26	25085	459285	8.5334e+06	1.59892e+08	3.01544e+09	70.656	259.983	1127.3	5370.95	27184.3	143491	780833	-1.0652	86.2774	67.2875	492.349	970.994	4153.84	11709.3	387.277	5799.65	99979.3	1.93246e+06	4.05454e+07	8.98351e+08	2.06181e+10
CHEMBL3359199	CCCCN1C(=O)C(=O)c2cc(S(=O)(=O)N3CCC[C@H]3COC)cc(Cl)c21	IC50 (nM)p	'='	500000	0.493356	-1	Caspase-1	0.463519	B (single protein format)	0.577221	CHEMBL3377637	Inhibition of human recombinant caspase 1 using Ac-YVAD-AMC substrate assessed as accumulation of cleaved fluorogenic product	Test	29	4.036	88.8865	111.078	557.828	1367.21	5136.43	16024.4	92.37	1466.26	25077.2	459216	8.5329e+06	1.59889e+08	3.01541e+09	72.134	284.612	1336.17	6922.35	38165.8	219520	1.30115e+06	-0.9137	86.2444	74.6831	508.755	1052.53	4383.69	12615.3	391.721	6711.15	148183	4.05969e+06	1.29254e+08	4.51274e+09	1.66181e+11
CHEMBL3359187	COC[C@@H]1CCCN1S(=O)(=O)c1cc(I)c2c(c1)C(=O)C(=O)N2CCCF	IC50 (nM)p	'='	500000	0.493356	-1	Caspase-1	0.463519	B (single protein format)	0.577221	CHEMBL3377637	Inhibition of human recombinant caspase 1 using Ac-YVAD-AMC substrate assessed as accumulation of cleaved fluorogenic product	Training	29	4.329	89.5719	114.431	569.629	1411.52	5292.72	16583.7	92.37	1466.26	25077.2	459216	8.5329e+06	1.59889e+08	3.01541e+09	81.513	452.647	3987.65	46555.8	616153	8.55052e+06	1.20714e+08	-0.9199	86.2725	74.8389	508.683	1052.48	4380.21	12602.8	490.16	22591.9	2.34047e+06	2.95729e+08	3.85093e+10	5.03739e+12	659420227163907
CHEMBL3359198	COC[C@@H]1CCCN1S(=O)(=O)c1cc(Cl)c2c(c1)C(=O)C(=O)N2	IC50 (nM)p	'='	500000	0.493356	-1	Caspase-1	0.463519	B (single protein format)	0.577221	CHEMBL3377637	Inhibition of human recombinant caspase 1 using Ac-YVAD-AMC substrate assessed as accumulation of cleaved fluorogenic product	Training	25	1.798	78.0052	89.1786	484.271	1137.7	4363.93	13265.5	101.16	1525.12	25575.3	463113	8.5693e+06	1.60328e+08	3.02216e+09	64.4743	259.384	1236.1	6472.77	35949.8	207836	1.23653e+06	-0.7864	76.2351	69.1623	454.646	953.801	3908.34	11214.3	343.678	6066	138706	3.91096e+06	1.2681e+08	4.47131e+09	1.65464e+11
CHEMBL3359189	COC[C@@H]1CCCN1S(=O)(=O)c1cc(I)c2c(c1)C(=O)C(=O)N2CCCCO	IC50 (nM)p	'='	500000	0.493356	-1	Caspase-1	0.463519	B (single protein format)	0.577221	CHEMBL3377637	Inhibition of human recombinant caspase 1 using Ac-YVAD-AMC substrate assessed as accumulation of cleaved fluorogenic product	Training	30	3.624	91.4851	112.841	574.628	1408.33	5307.52	16579.5	112.6	1877.52	33417.1	628347	1.19628e+07	2.29445e+08	4.42597e+09	82.9465	456.701	3999.19	46589.3	616248	8.55078e+06	1.20714e+08	-1.1703	88.37	73.7982	515.105	1048.16	4401.71	12583.6	499.172	22597.1	2.33729e+06	2.95594e+08	3.85049e+10	5.03727e+12	659416609458713
CHEMBL2348697	CCOC[C@@H]1CCCN1S(=O)(=O)c1ccc2c(c1)C(=O)C(=O)N2	IC50 (nM)p	'>'	500000	0.493356	-1	Caspase-1	0.463519	B (single protein format)	0.577221	CHEMBL2352548	Inhibition of human recombinant caspase 1 assessed as decrease in AMC release using Ac-Tyr-Val-Ala-Asp-AMC as substrate preincubated with enzyme for 10 mins prior to substrate addition measured after 10 mins by fluorescence microplate analysis	Test	25	1.873	75.8468	80.9246	450.587	1024.83	3967.82	11941.2	101.16	1523.12	25583.1	463176	8.56978e+06	1.60331e+08	3.02217e+09	60.3954	226.312	997.833	4816.11	24586.3	130401	710944	-0.8781	74.236	61.8222	432.237	873.149	3668.06	10368.4	320.236	4707.63	78892.3	1.47416e+06	2.98703e+07	6.40388e+08	1.4267e+10
CHEMBL3359186	CCCCN1C(=O)C(=O)c2cc(S(=O)(=O)N3CCC[C@H]3COC)cc(I)c21	IC50 (nM)p	'='	500000	0.493356	-1	Caspase-1	0.463519	B (single protein format)	0.577221	CHEMBL3377637	Inhibition of human recombinant caspase 1 using Ac-YVAD-AMC substrate assessed as accumulation of cleaved fluorogenic product	Training	29	4.482	89.7649	115.074	570.776	1414.53	5298.77	16598.3	92.37	1466.26	25077.2	459216	8.5329e+06	1.59889e+08	3.01541e+09	80.3457	448.259	3969.8	46483.9	615867	8.54939e+06	1.20709e+08	-0.9133	86.2407	74.5498	508.604	1050.78	4379.79	12593.2	483.173	22291.2	2.33067e+06	2.95442e+08	3.85014e+10	5.03718e+12	659414639188316
CHEMBL167433	O=C(O)CC(NC(=O)OCc1ccccc1)C(=O)CCCCCc1ccccc1	IC50 (nM)p	'='	1034000	0.493356	-1	Caspase-1	0.463519	B (single protein format)	0.577221	CHEMBL659312	Inhibitory activity against caspase-1	Training	30	3.653	76.0956	60.7926	332.339	495.678	1853.03	3757.11	92.7	1472.36	24475	440753	8.11043e+06	1.51295e+08	2.85158e+09	73.607	266.726	1102.11	4905.44	22783.2	108758	529404	-1.5194	74.2589	27.1682	306.786	290.204	1596.12	2394.93	370.25	4953.8	72164.5	1.14094e+06	1.93719e+07	3.48083e+08	6.52167e+09
CHEMBL167666	CS(=O)(=O)NCC(=O)C(CC(=O)O)NC(=O)OCc1ccccc1	IC50 (nM)p	'='	1833000	0.493356	-1	Caspase-1	0.463519	B (single protein format)	0.577221	CHEMBL659312	Inhibitory activity against caspase-1	Training	24	-0.222	65.636	51.0306	315.403	505.967	1963.1	4296.04	147.25	2303.3	39828.9	730903	1.372e+07	2.60895e+08	5.00629e+09	61.5412	229.186	996.372	4720.71	23536.1	121332	640764	-1.2819	64.3041	46.147	312.357	492.887	2000.71	4390.61	340.224	5438.61	96661.6	1.86753e+06	3.83519e+07	8.22563e+08	1.82027e+10
CHEMBL4108792	COc1cccc2c1ncc1c(=O)n(-c3cccc(Cl)c3)c(=O)n([C@@H]3CCN(C(=O)OC(C)(C)C)C3)c12	IC50 (nM)p	'='	0.3	0.493356	1	TNF-alpha	0.384496	B (single protein format)	0.577221	CHEMBL3888583	ELISA Assay: Add 100 Î¼L of sample or standards in Reagent Diluent, or an appropriate diluent, per well. Cover with an adhesive strip and incubate 2 hours at room temperature. Repeat the aspiration/wash as in step 2 of Plate Preparation. Add 100 Î¼L of the Detection Antibody, diluted in Reagent Diluent, to each well. Cover with a new adhesive strip and incubate 2 hours at room temperature. Repeat…	Training	41	5.438	127.073	158.163	807.805	1874.03	7050.98	20742.6	95.66	1186.13	16695.8	271809	4.58411e+06	7.8331e+07	1.34448e+09	105.941	424.802	1982.19	10007.1	53183.6	293671	1.67158e+06	-1.199	124.214	101.105	699.679	1270.8	5313.22	13497.8	495.766	7355.21	143448	3.70623e+06	1.17636e+08	4.18829e+09	1.57655e+11
CHEMBL3954709	COc1cccc2c1ncc1c(=O)n(-c3cccc(Cl)c3)c(=O)n(C3CCN(C(=O)NC(C)C)CC3)c12	IC50 (nM)p	'='	0.3	0.493356	1	TNF-alpha	0.384496	B (single protein format)	0.577221	CHEMBL3888583	ELISA Assay: Add 100 Î¼L of sample or standards in Reagent Diluent, or an appropriate diluent, per well. Cover with an adhesive strip and incubate 2 hours at room temperature. Repeat the aspiration/wash as in step 2 of Plate Preparation. Add 100 Î¼L of the Detection Antibody, diluted in Reagent Diluent, to each well. Cover with a new adhesive strip and incubate 2 hours at room temperature. Repeat…	Training	41	4.848	122.906	130.861	707.111	1453.47	5546.16	15137	98.46	1211.89	16927.8	273838	4.60301e+06	7.85403e+07	1.34736e+09	106.138	421.322	1944.27	9747.5	51633.6	284982	1.62457e+06	-1.3462	120.225	82.4867	637.327	1036.47	4584.78	11016.3	493.773	7309.35	142647	3.69357e+06	1.17443e+08	4.18534e+09	1.57609e+11
CHEMBL3955760	COc1cccc2c1ncc1c(=O)n(-c3cccc(Cl)c3)c(=O)n(C3CCN(S(=O)(=O)C(C)C)CC3)c12	IC50 (nM)p	'='	0.4	0.493356	1	TNF-alpha	0.384496	B (single protein format)	0.577221	CHEMBL3888583	ELISA Assay: Add 100 Î¼L of sample or standards in Reagent Diluent, or an appropriate diluent, per well. Cover with an adhesive strip and incubate 2 hours at room temperature. Repeat the aspiration/wash as in step 2 of Plate Preparation. Add 100 Î¼L of the Detection Antibody, diluted in Reagent Diluent, to each well. Cover with a new adhesive strip and incubate 2 hours at room temperature. Repeat…	Training	41	5.017	127.347	149.665	784.43	1781.63	6761.94	19836.6	111.88	1600.04	25855.4	464720	8.57585e+06	1.60293e+08	3.02022e+09	107.63	432.133	2026.26	10331.2	55580.2	310690	1.78763e+06	-1.2161	124.231	101.346	714.925	1360.12	5778.13	15518.8	515.82	8054.6	163202	4.2304e+06	1.31195e+08	4.53464e+09	1.66438e+11
CHEMBL3932863	COc1cccc2c1ncc1c(=O)n(-c3cccc(Cl)c3)c(=O)n(C3CCN(S(=O)(=O)N(C)C)CC3)c12	IC50 (nM)p	'='	0.4	0.493356	1	TNF-alpha	0.384496	B (single protein format)	0.577221	CHEMBL3888583	ELISA Assay: Add 100 Î¼L of sample or standards in Reagent Diluent, or an appropriate diluent, per well. Cover with an adhesive strip and incubate 2 hours at room temperature. Repeat the aspiration/wash as in step 2 of Plate Preparation. Add 100 Î¼L of the Detection Antibody, diluted in Reagent Diluent, to each well. Cover with a new adhesive strip and incubate 2 hours at room temperature. Repeat…	Test	41	4.901	127.075	151.836	788.958	1823.08	6909.28	20523.9	115.12	1608.07	25909.9	465201	8.58363e+06	1.60462e+08	3.02416e+09	109.873	443.865	2084.52	10629	57133.7	318912	1.8318e+06	-1.2651	124.211	100.821	714.094	1355.07	5763.3	15455.9	517.816	8114.55	164592	4.25979e+06	1.31792e+08	4.54654e+09	1.66673e+11
CHEMBL3938364	COc1cccc2c1ncc1c(=O)n(-c3cccc(Cl)c3)c(=O)n(C3CCN(S(=O)(=O)C4CCS(=O)(=O)C4)CC3)c12	IC50 (nM)p	'='	0.4	0.493356	1	TNF-alpha	0.384496	B (single protein format)	0.577221	CHEMBL3888583	ELISA Assay: Add 100 Î¼L of sample or standards in Reagent Diluent, or an appropriate diluent, per well. Cover with an adhesive strip and incubate 2 hours at room temperature. Repeat the aspiration/wash as in step 2 of Plate Preparation. Add 100 Î¼L of the Detection Antibody, diluted in Reagent Diluent, to each well. Cover with a new adhesive strip and incubate 2 hours at room temperature. Repeat…	Training	46	3.337	145.388	160.081	890.752	1969.16	7593.91	21922.9	154.4	2361.41	40371.6	746813	1.40844e+07	2.68228e+08	5.14156e+09	120.455	483.898	2276.54	11667.5	63073.5	353713	2.03758e+06	-1.3026	142.315	124.814	845.516	1682.17	7017.99	19283.7	591.894	9451.02	192795	4.91278e+06	1.47601e+08	4.93652e+09	1.7636e+11
CHEMBL3971431	CCNC(=O)N1CCC(n2c(=O)n(-c3cccc(Cl)c3)c(=O)c3cnc4c(OC)cccc4c32)CC1	IC50 (nM)p	'='	0.6	0.493356	1	TNF-alpha	0.384496	B (single protein format)	0.577221	CHEMBL3888583	ELISA Assay: Add 100 Î¼L of sample or standards in Reagent Diluent, or an appropriate diluent, per well. Cover with an adhesive strip and incubate 2 hours at room temperature. Repeat the aspiration/wash as in step 2 of Plate Preparation. Add 100 Î¼L of the Detection Antibody, diluted in Reagent Diluent, to each well. Cover with a new adhesive strip and incubate 2 hours at room temperature. Repeat…	Training	40	4.662	118.826	122.324	678.214	1388.69	5352.79	14683.8	98.46	1207.89	16903.7	273625	4.60128e+06	7.85264e+07	1.34725e+09	105.006	416.808	1921.99	9639.82	51136.7	282762	1.61485e+06	-1.311	116.225	77.1995	618.897	1002.91	4487.97	10814.2	481.762	7165.09	140983	3.67666e+06	1.17332e+08	4.18636e+09	1.57676e+11
CHEMBL3911773	COc1cccc2c1ncc1c(=O)n(-c3ccc(Cl)cc3)c(=O)n(C3CCC(C)CC3)c12	IC50 (nM)p	'='	0.9	0.493356	1	TNF-alpha	0.384496	B (single protein format)	0.577221	CHEMBL3888583	ELISA Assay: Add 100 Î¼L of sample or standards in Reagent Diluent, or an appropriate diluent, per well. Cover with an adhesive strip and incubate 2 hours at room temperature. Repeat the aspiration/wash as in step 2 of Plate Preparation. Add 100 Î¼L of the Detection Antibody, diluted in Reagent Diluent, to each well. Cover with a new adhesive strip and incubate 2 hours at room temperature. Repeat…	Training	36	5.506	108.848	124.029	641.337	1376.77	5171.62	14446.4	66.12	830.646	11259.7	182058	3.05862e+06	5.21726e+07	8.94611e+08	93.17	375.849	1754.25	8914.13	47871	267702	1.54428e+06	-1.0506	106.179	72.7122	569.474	932.47	4150.61	10070.4	425.739	6293.73	126248	3.41195e+06	1.12381e+08	4.09136e+09	1.55824e+11
CHEMBL3938524	COc1cccc2c1ncc1c(=O)n(-c3cccc(Cl)c3)c(=O)n(C3CCC(C(=O)O)CC3)c12	IC50 (nM)p	'='	1	0.493356	1	TNF-alpha	0.384496	B (single protein format)	0.577221	CHEMBL3888583	ELISA Assay: Add 100 Î¼L of sample or standards in Reagent Diluent, or an appropriate diluent, per well. Cover with an adhesive strip and incubate 2 hours at room temperature. Repeat the aspiration/wash as in step 2 of Plate Preparation. Add 100 Î¼L of the Detection Antibody, diluted in Reagent Diluent, to each well. Cover with a new adhesive strip and incubate 2 hours at room temperature. Repeat…	Test	38	4.261	114.624	120.999	661.005	1375.44	5262.28	14543.8	103.42	1537.28	24742.7	441770	8.10519e+06	1.51027e+08	2.84516e+09	98.5967	396.588	1843.74	9327.41	49834	277113	1.58943e+06	-1.2134	112.272	78.5939	603.843	1006.54	4419.41	10791.5	457.738	6907.63	138907	3.67847e+06	1.18008e+08	4.20988e+09	1.58313e+11
CHEMBL3960339	COc1cccc2c1ncc1c(=O)n(-c3cccc(Cl)c3)c(=O)n(C3CCN(S(=O)(=O)c4ccccc4)CC3)c12	IC50 (nM)p	'='	1	0.493356	1	TNF-alpha	0.384496	B (single protein format)	0.577221	CHEMBL3888583	ELISA Assay: Add 100 Î¼L of sample or standards in Reagent Diluent, or an appropriate diluent, per well. Cover with an adhesive strip and incubate 2 hours at room temperature. Repeat the aspiration/wash as in step 2 of Plate Preparation. Add 100 Î¼L of the Detection Antibody, diluted in Reagent Diluent, to each well. Cover with a new adhesive strip and incubate 2 hours at room temperature. Repeat…	Training	45	6.185	137.532	159.908	832.844	1882.02	7148	21007.8	111.88	1610.04	25855.4	464762	8.57589e+06	1.60293e+08	3.02022e+09	121.946	489.377	2281.55	11548.3	61643.6	341948	1.95369e+06	-1.3354	134.237	100.912	758.642	1383.67	6061.78	16019.2	551.852	8329.07	164201	4.20652e+06	1.30322e+08	4.51431e+09	1.66025e+11
CHEMBL3972551	CCCCn1c(=O)n(-c2cccc(C)c2)c(=O)c2cnc3c(OC)cccc3c21	IC50 (nM)p	'='	1	0.493356	1	TNF-alpha	0.384496	B (single protein format)	0.577221	CHEMBL3888583	ELISA Assay: Add 100 Î¼L of sample or standards in Reagent Diluent, or an appropriate diluent, per well. Cover with an adhesive strip and incubate 2 hours at room temperature. Repeat the aspiration/wash as in step 2 of Plate Preparation. Add 100 Î¼L of the Detection Antibody, diluted in Reagent Diluent, to each well. Cover with a new adhesive strip and incubate 2 hours at room temperature. Repeat…	Training	32	4.269	94.3259	99.7926	540.288	1119.73	4297.29	11896.1	66.12	816.646	11242.8	181956	3.05834e+06	5.21713e+07	8.94606e+08	85.2164	330.637	1489.03	7237.23	36860.6	193973	1.04641e+06	-1.0293	92.1815	61.3597	492.836	810.654	3629.44	8910.35	366.264	4685.5	66658.6	1.03976e+06	1.74458e+07	3.08927e+08	5.68223e+09
CHEMBL3966151	COc1cccc2c1ncc1c(=O)n(-c3cccc(Cl)c3)c(=O)n(C3CCN(C(=O)OC(C)(C)C)CC3)c12	IC50 (nM)p	'='	1	0.493356	1	TNF-alpha	0.384496	B (single protein format)	0.577221	CHEMBL3888583	ELISA Assay: Add 100 Î¼L of sample or standards in Reagent Diluent, or an appropriate diluent, per well. Cover with an adhesive strip and incubate 2 hours at room temperature. Repeat the aspiration/wash as in step 2 of Plate Preparation. Add 100 Î¼L of the Detection Antibody, diluted in Reagent Diluent, to each well. Cover with a new adhesive strip and incubate 2 hours at room temperature. Repeat…	Training	42	5.796	129.139	160.659	815.525	1882.47	7076.3	20751.9	95.66	1188.13	16695.8	271815	4.5841e+06	7.83309e+07	1.34448e+09	107.375	428.624	1990.65	10016.7	53112.7	292844	1.66549e+06	-1.2532	126.215	100.621	705.288	1256.87	5309.92	13324.5	507.776	7501.46	145252	3.72876e+06	1.1792e+08	4.19191e+09	1.57702e+11
CHEMBL3962096	COc1cccc2c1ncc1c(=O)n(-c3ccc4c(c3)OCO4)c(=O)n(C3CCN(C(=O)OC(C)(C)C)CC3)c12	IC50 (nM)p	'='	1	0.493356	1	TNF-alpha	0.384496	B (single protein format)	0.577221	CHEMBL3888583	ELISA Assay: Add 100 Î¼L of sample or standards in Reagent Diluent, or an appropriate diluent, per well. Cover with an adhesive strip and incubate 2 hours at room temperature. Repeat the aspiration/wash as in step 2 of Plate Preparation. Add 100 Î¼L of the Detection Antibody, diluted in Reagent Diluent, to each well. Cover with a new adhesive strip and incubate 2 hours at room temperature. Repeat…	Test	45	5.205	138.56	162.158	858.981	1938.61	7388.03	21488.1	114.12	1283.32	17233.4	274869	4.60187e+06	7.84361e+07	1.34512e+09	110.317	423.172	1880.09	8980.46	44864.2	231528	1.22577e+06	-1.3698	136.254	105.842	764.12	1352.56	5759.59	14401.8	516.333	6554.94	91736.4	1.40127e+06	2.30303e+07	4.00907e+08	7.28481e+09
CHEMBL3958848	COc1cccc2c1ncc1c(=O)n(-c3cccc(C)c3)c(=O)n(C3CCC(C)CC3)c12	IC50 (nM)p	'='	1	0.493356	1	TNF-alpha	0.384496	B (single protein format)	0.577221	CHEMBL3888583	ELISA Assay: Add 100 Î¼L of sample or standards in Reagent Diluent, or an appropriate diluent, per well. Cover with an adhesive strip and incubate 2 hours at room temperature. Repeat the aspiration/wash as in step 2 of Plate Preparation. Add 100 Î¼L of the Detection Antibody, diluted in Reagent Diluent, to each well. Cover with a new adhesive strip and incubate 2 hours at room temperature. Repeat…	Training	36	5.11	108.401	121.26	633.494	1347.34	5085.13	14180.5	66.12	830.646	11259.7	182058	3.05862e+06	5.21726e+07	8.94611e+08	90.1898	349.976	1561.69	7528.96	38056.2	198950	1.06738e+06	-1.1314	106.183	72.0261	569.136	927.955	4152.38	10066.6	402.296	4993.37	68787.1	1.04158e+06	1.70594e+07	2.96786e+08	5.39494e+09
CHEMBL3931657	COc1cccc2c1ncc1c(=O)n(-c3cccc(Cl)c3)c(=O)n(C3CCN(C(=O)c4ccccc4)CC3)c12	IC50 (nM)p	'='	1	0.493356	1	TNF-alpha	0.384496	B (single protein format)	0.577221	CHEMBL3888583	ELISA Assay: Add 100 Î¼L of sample or standards in Reagent Diluent, or an appropriate diluent, per well. Cover with an adhesive strip and incubate 2 hours at room temperature. Repeat the aspiration/wash as in step 2 of Plate Preparation. Add 100 Î¼L of the Detection Antibody, diluted in Reagent Diluent, to each well. Cover with a new adhesive strip and incubate 2 hours at room temperature. Repeat…	Training	44	6.042	131.08	140.584	750.375	1561.64	5924.99	16314.4	86.43	1147.53	16384.3	269714	4.56395e+06	7.80567e+07	1.33977e+09	120.012	480.055	2221.77	11142.3	58900.2	323683	1.83377e+06	-1.3317	128.239	83.3415	679.928	1085.64	4909.04	11696.8	515.798	7403.63	141389	3.6415e+06	1.16213e+08	4.16038e+09	1.57135e+11
CHEMBL3644500	COc1cccc2c1ncc1c(=O)n(-c3ccc4c(c3)OCO4)c(=O)n(C3CCCC3)c12	IC50 (nM)p	'='	2	0.493356	1	TNF-alpha	0.384496	B (single protein format)	0.577221	CHEMBL3888583	ELISA Assay: Add 100 Î¼L of sample or standards in Reagent Diluent, or an appropriate diluent, per well. Cover with an adhesive strip and incubate 2 hours at room temperature. Repeat the aspiration/wash as in step 2 of Plate Preparation. Add 100 Î¼L of the Detection Antibody, diluted in Reagent Diluent, to each well. Cover with a new adhesive strip and incubate 2 hours at room temperature. Repeat…	Training	37	4.26	111.974	114.109	643.088	1337.45	5181.45	14432.6	84.58	919.838	11791.3	185082	3.07636e+06	5.22776e+07	8.95243e+08	93.0725	359.716	1603.83	7722.05	39016.6	204017	1.09514e+06	-1.0666	110.213	72.8274	599.628	996.001	4453.31	10972	410.274	5028.65	68141.8	1.01434e+06	1.63802e+07	2.82382e+08	5.11274e+09
CHEMBL3976439	COc1cccc2c1ncc1c(=O)n(-c3cccc(Cl)c3)c(=O)n(C3CCN(C(C)=O)CC3)c12	IC50 (nM)p	'='	2	0.493356	1	TNF-alpha	0.384496	B (single protein format)	0.577221	CHEMBL3888583	ELISA Assay: Add 100 Î¼L of sample or standards in Reagent Diluent, or an appropriate diluent, per well. Cover with an adhesive strip and incubate 2 hours at room temperature. Repeat the aspiration/wash as in step 2 of Plate Preparation. Add 100 Î¼L of the Detection Antibody, diluted in Reagent Diluent, to each well. Cover with a new adhesive strip and incubate 2 hours at room temperature. Repeat…	Test	38	4.325	114.542	121.96	662.876	1384.35	5288.08	14624.8	86.43	1131.53	16378.3	269638	4.56368e+06	7.8052e+07	1.33968e+09	100.848	404.051	1879.79	9493.7	50609.6	280779	1.60706e+06	-1.1173	112.231	78.0874	602.814	997.256	4401.23	10699.5	455.745	6802.59	135573	3.5908e+06	1.15903e+08	4.16178e+09	1.57245e+11
CHEMBL3986640	COc1cccc2c1ncc1c(=O)n(-c3cccc(Cl)c3)c(=O)n(CC3CCN(S(C)(=O)=O)CC3)c12	IC50 (nM)p	'='	2	0.493356	1	TNF-alpha	0.384496	B (single protein format)	0.577221	CHEMBL3888583	ELISA Assay: Add 100 Î¼L of sample or standards in Reagent Diluent, or an appropriate diluent, per well. Cover with an adhesive strip and incubate 2 hours at room temperature. Repeat the aspiration/wash as in step 2 of Plate Preparation. Add 100 Î¼L of the Detection Antibody, diluted in Reagent Diluent, to each well. Cover with a new adhesive strip and incubate 2 hours at room temperature. Repeat…	Training	40	4.6	123.068	142.728	743.158	1647.83	6191.61	17704.2	111.88	1596.04	25831.9	464605	8.57483e+06	1.60276e+08	3.01987e+09	107.204	433.363	2042.91	10489.6	56873.9	320365	1.85629e+06	-1.2115	120.238	94.9695	675.253	1219.21	5189.1	13271.7	503.809	7933.2	162735	4.25527e+06	1.32324e+08	4.56961e+09	1.674e+11
CHEMBL3921402	COc1cccc2c1ncc1c(=O)n(-c3cccc(Cl)c3)c(=O)n(C3CCC(F)(F)CC3)c12	IC50 (nM)p	'='	2	0.493356	1	TNF-alpha	0.384496	B (single protein format)	0.577221	CHEMBL3888583	ELISA Assay: Add 100 Î¼L of sample or standards in Reagent Diluent, or an appropriate diluent, per well. Cover with an adhesive strip and incubate 2 hours at room temperature. Repeat the aspiration/wash as in step 2 of Plate Preparation. Add 100 Î¼L of the Detection Antibody, diluted in Reagent Diluent, to each well. Cover with a new adhesive strip and incubate 2 hours at room temperature. Repeat…	Training	37	5.732	114.847	146.992	739.618	1752.16	6602.9	19747	66.12	836.646	11277.7	182132	3.05887e+06	5.21734e+07	8.94614e+08	94.859	384.686	1805.69	9200.18	49390.9	275517	1.58351e+06	-0.9736	112.218	91.4371	641.748	1183.2	4995.99	12924.9	451.725	6973.3	143250	3.82259e+06	1.22074e+08	4.31692e+09	1.61028e+11
CHEMBL3644501	COc1cccc2c1ncc1c(=O)n(-c3cccc(Cl)c3)c(=O)n(C3CCN(S(C)(=O)=O)CC3)c12	IC50 (nM)p	'='	2.4	0.493356	1	TNF-alpha	0.384496	B (single protein format)	0.577221	CHEMBL3888583	ELISA Assay: Add 100 Î¼L of sample or standards in Reagent Diluent, or an appropriate diluent, per well. Cover with an adhesive strip and incubate 2 hours at room temperature. Repeat the aspiration/wash as in step 2 of Plate Preparation. Add 100 Î¼L of the Detection Antibody, diluted in Reagent Diluent, to each well. Cover with a new adhesive strip and incubate 2 hours at room temperature. Repeat…	Training	39	4.471	120.983	142.006	740.352	1668.87	6292.07	18244.3	111.88	1594.04	25836.8	464626	8.57499e+06	1.60277e+08	3.01987e+09	105.297	427.323	2021.87	10412.5	56588.5	319312	1.85246e+06	-1.1447	118.236	95.3675	673.229	1241.03	5269.17	13692.4	491.799	7792.29	161086	4.23584e+06	1.32092e+08	4.56682e+09	1.67366e+11
CHEMBL3948031	COc1cccc2c1ncc1c(=O)n(-c3cccc(Cl)c3)c(=O)n(C3CCCCC3)c12	IC50 (nM)p	'='	4	0.493356	1	TNF-alpha	0.384496	B (single protein format)	0.577221	CHEMBL3888583	ELISA Assay: Add 100 Î¼L of sample or standards in Reagent Diluent, or an appropriate diluent, per well. Cover with an adhesive strip and incubate 2 hours at room temperature. Repeat the aspiration/wash as in step 2 of Plate Preparation. Add 100 Î¼L of the Detection Antibody, diluted in Reagent Diluent, to each well. Cover with a new adhesive strip and incubate 2 hours at room temperature. Repeat…	Test	35	5.209	104.681	114.804	607.187	1282.98	4887	13662	66.12	826.646	11253.7	182034	3.05857e+06	5.21724e+07	8.94611e+08	91.5638	369.223	1725.93	8793.21	47363	265583	1.53538e+06	-1.003	102.177	67.2878	546.83	888.72	4025.82	9803.01	413.728	6121.43	123462	3.36437e+06	1.11555e+08	4.07702e+09	1.55577e+11
CHEMBL3986436	COc1cccc2c1ncc1c(=O)n(-c3cccc(Cl)c3)c(=O)n(C3CCC(C)CC3)c12	IC50 (nM)p	'='	4	0.493356	1	TNF-alpha	0.384496	B (single protein format)	0.577221	CHEMBL3888583	ELISA Assay: Add 100 Î¼L of sample or standards in Reagent Diluent, or an appropriate diluent, per well. Cover with an adhesive strip and incubate 2 hours at room temperature. Repeat the aspiration/wash as in step 2 of Plate Preparation. Add 100 Î¼L of the Detection Antibody, diluted in Reagent Diluent, to each well. Cover with a new adhesive strip and incubate 2 hours at room temperature. Repeat…	Training	36	5.506	108.848	124.029	641.398	1375.41	5172.03	14459.8	66.12	830.646	11259.7	182058	3.05862e+06	5.21726e+07	8.94611e+08	93.17	375.849	1754.25	8914.47	47873	267694	1.54403e+06	-1.0506	106.18	72.7684	569.642	933.547	4159.64	10109.5	425.739	6293.73	126248	3.41197e+06	1.12382e+08	4.09139e+09	1.55825e+11
CHEMBL3947142	COc1cccc2c1ncc1c(=O)n(-c3cccc(Cl)c3)c(=O)n(C3CCNCC3)c12	IC50 (nM)p	'='	5	0.493356	1	TNF-alpha	0.384496	B (single protein format)	0.577221	CHEMBL3888583	ELISA Assay: Add 100 Î¼L of sample or standards in Reagent Diluent, or an appropriate diluent, per well. Cover with an adhesive strip and incubate 2 hours at room temperature. Repeat the aspiration/wash as in step 2 of Plate Preparation. Add 100 Î¼L of the Detection Antibody, diluted in Reagent Diluent, to each well. Cover with a new adhesive strip and incubate 2 hours at room temperature. Repeat…	Training	35	4.297	104.291	109.178	602.429	1251.53	4846.65	13465.2	78.15	899.006	11761.2	185376	3.0812e+06	5.23269e+07	8.95678e+08	94.0548	377.918	1763.89	8951.72	48022	268315	1.54676e+06	-1.1404	102.218	66.5036	547.37	885.501	4031.32	9792.36	415.724	6171.37	124412	3.38062e+06	1.11819e+08	4.08117e+09	1.55641e+11
CHEMBL3644499	COc1cccc2c1ncc1c(=O)n(-c3cccc(C)c3)c(=O)n(C3CCCC3)c12	IC50 (nM)p	'='	6	0.493356	1	TNF-alpha	0.384496	B (single protein format)	0.577221	CHEMBL3888583	ELISA Assay: Add 100 Î¼L of sample or standards in Reagent Diluent, or an appropriate diluent, per well. Cover with an adhesive strip and incubate 2 hours at room temperature. Repeat the aspiration/wash as in step 2 of Plate Preparation. Add 100 Î¼L of the Detection Antibody, diluted in Reagent Diluent, to each well. Cover with a new adhesive strip and incubate 2 hours at room temperature. Repeat…	Training	34	4.455	102.106	109.841	591.728	1253.24	4782.81	13417.1	66.12	824.646	11253.7	182028	3.05858e+06	5.21724e+07	8.94611e+08	87.15	339.294	1521.83	7372.82	37448.3	196590	1.05822e+06	-1.0308	100.177	66.8639	540.29	894.724	3996.38	9851.77	378.275	4674.81	64197.2	971440	1.59473e+07	2.78778e+08	5.10008e+09
CHEMBL3932267	CCc1cccc(-n2c(=O)c3cnc4c(OC)cccc4c3n(C3CCCC3)c2=O)c1	IC50 (nM)p	'='	6	0.493356	1	TNF-alpha	0.384496	B (single protein format)	0.577221	CHEMBL3888583	ELISA Assay: Add 100 Î¼L of sample or standards in Reagent Diluent, or an appropriate diluent, per well. Cover with an adhesive strip and incubate 2 hours at room temperature. Repeat the aspiration/wash as in step 2 of Plate Preparation. Add 100 Î¼L of the Detection Antibody, diluted in Reagent Diluent, to each well. Cover with a new adhesive strip and incubate 2 hours at room temperature. Repeat…	Test	35	4.708	104.256	110.167	599.373	1262.5	4830.03	13524.3	66.12	826.646	11253.7	182038	3.05859e+06	5.21725e+07	8.94611e+08	88.5836	342.888	1531.91	7400.58	37520.7	196753	1.0584e+06	-1.0795	102.18	66.7158	550.519	903.54	4058.2	9953.21	390.286	4845.11	66988.6	1.02171e+06	1.68969e+07	2.97067e+08	5.45394e+09
CHEMBL3945875	COc1cccc2c1ncc1c(=O)n(-c3cccc(Cl)c3)c(=O)n(C3CCC(NS(C)(=O)=O)CC3)c12	IC50 (nM)p	'='	6	0.493356	1	TNF-alpha	0.384496	B (single protein format)	0.577221	CHEMBL3888583	ELISA Assay: Add 100 Î¼L of sample or standards in Reagent Diluent, or an appropriate diluent, per well. Cover with an adhesive strip and incubate 2 hours at room temperature. Repeat the aspiration/wash as in step 2 of Plate Preparation. Add 100 Î¼L of the Detection Antibody, diluted in Reagent Diluent, to each well. Cover with a new adhesive strip and incubate 2 hours at room temperature. Repeat…	Training	40	4.113	122.891	136.962	726.604	1553.59	5850.77	16292.5	120.67	1685.58	26637.7	472497	8.66993e+06	1.61787e+08	3.04942e+09	105.045	425.319	2004.41	10304.3	55918.9	315059	1.82487e+06	-1.2639	120.244	94.4035	670.37	1183.48	5037.42	12605.6	503.809	7952.6	163417	4.27215e+06	1.32696e+08	4.57762e+09	1.67577e+11
CHEMBL3986932	COc1cccc2c1ncc1c(=O)n(-c3ccc4c(c3)OCO4)c(=O)n(C3CCN(S(C)(=O)=O)CC3)c12	IC50 (nM)p	'='	8	0.493356	1	TNF-alpha	0.384496	B (single protein format)	0.577221	CHEMBL3888583	ELISA Assay: Add 100 Î¼L of sample or standards in Reagent Diluent, or an appropriate diluent, per well. Cover with an adhesive strip and incubate 2 hours at room temperature. Repeat the aspiration/wash as in step 2 of Plate Preparation. Add 100 Î¼L of the Detection Antibody, diluted in Reagent Diluent, to each well. Cover with a new adhesive strip and incubate 2 hours at room temperature. Repeat…	Training	42	3.88	130.404	143.505	783.807	1725.01	6603.8	18980.4	130.34	1689.24	26374.5	467680	8.59276e+06	1.60382e+08	3.0205e+09	108.239	421.872	1911.31	9376.25	48340	257996	1.41274e+06	-1.2613	128.275	100.589	732.061	1336.72	5718.84	14769.8	500.355	6845.77	107570	1.90835e+06	3.72024e+07	7.75824e+08	1.6949e+10
CHEMBL3913144	COc1cccc2c1ncc1c(=O)n(-c3cccc(Cl)c3)c(=O)n(C3CCCC3)c12	IC50 (nM)p	'='	9	0.493356	1	TNF-alpha	0.384496	B (single protein format)	0.577221	CHEMBL3888583	ELISA Assay: Add 100 Î¼L of sample or standards in Reagent Diluent, or an appropriate diluent, per well. Cover with an adhesive strip and incubate 2 hours at room temperature. Repeat the aspiration/wash as in step 2 of Plate Preparation. Add 100 Î¼L of the Detection Antibody, diluted in Reagent Diluent, to each well. Cover with a new adhesive strip and incubate 2 hours at room temperature. Repeat…	Training	34	4.851	102.553	112.61	599.633	1281.31	4869.71	13696.4	66.12	824.646	11253.7	182028	3.05858e+06	5.21724e+07	8.94611e+08	90.1302	365.167	1714.39	8758.32	47265.1	265333	1.53486e+06	-0.95	100.174	67.6062	540.796	900.315	4003.64	9894.65	401.717	5975.18	121658	3.34183e+06	1.1127e+08	4.07338e+09	1.5553e+11
CHEMBL3642490	CCN1CCN(C(N=O)c2ccc(C#C[C@]3(CN4Cc5ccc(OC)cc5C4=O)NC(=O)NC3=O)cc2)CC1	IC50 (nM)p	'='	20	0.493356	1	TNF-alpha	0.384496	B (single protein format)	0.577221	CHEMBL3705047	Inhibition Assay: Inhibition assay using TNF-alpha.	Test	43	3.053	126.268	116.727	703.137	1354.65	5374.03	14119	123.65	1774.72	29716.9	570537	1.15081e+07	2.39384e+08	5.0947e+09	111.029	426.5	1885.2	8966.52	44633.6	229440	1.20868e+06	-1.6526	124.278	86.583	677.973	1168.92	5177.62	13235.6	500.337	6526.33	95780.8	1.56515e+06	2.78844e+07	5.29031e+08	1.0479e+10
CHEMBL3962756	COc1cccc2c1ncc1c(=O)n(-c3ccccc3Cl)c(=O)n(C3CCC(C)CC3)c12	IC50 (nM)p	'='	20	0.493356	1	TNF-alpha	0.384496	B (single protein format)	0.577221	CHEMBL3888583	ELISA Assay: Add 100 Î¼L of sample or standards in Reagent Diluent, or an appropriate diluent, per well. Cover with an adhesive strip and incubate 2 hours at room temperature. Repeat the aspiration/wash as in step 2 of Plate Preparation. Add 100 Î¼L of the Detection Antibody, diluted in Reagent Diluent, to each well. Cover with a new adhesive strip and incubate 2 hours at room temperature. Repeat…	Training	36	5.506	108.878	123.181	642.356	1385.93	5247.36	14817	66.12	830.646	11259.7	182062	3.05865e+06	5.21727e+07	8.94612e+08	93.17	376.017	1753.91	8901.93	47747.8	266785	1.53858e+06	-1.0476	106.184	73.0867	574.538	957.747	4262.09	10504.8	425.739	6301.75	126476	3.4162e+06	1.12436e+08	4.09137e+09	1.55783e+11
CHEMBL1713298	O=C(Nc1ccc(OC(F)(F)F)cc1)c1ccc(CN2CCc3ccccc3C2)cc1	IC50 (nM)p	'='	24.4	0.493356	1	TNF-alpha	0.384496	F (assay format)	0.125	CHEMBL1737942	PUBCHEM_BIOASSAY: SAR analysis of inhibitors of TNFa specific NF-kB induction revised. (Class of assay: confirmatory) [Related pubchem assays (depositor defined):AID1566, AID1575, AID1578, AID1579, AID1852, AID2469, AID2483, AID2485, AID2800, AID2801]	Training	34	5.33	97.8683	115.614	559.627	1186.75	4298.02	11600.1	41.57	505.841	6018.32	93825.2	1.55342e+06	2.63897e+07	4.52267e+08	89.5685	339.341	1497.44	7102.69	35070.8	177732	917821	-1.2304	96.1199	62.8019	486.505	710.64	3174.71	6668.36	405.264	5382.12	80703.9	1.36217e+06	2.53817e+07	5.0856e+08	1.07015e+10
CHEMBL3644503	COc1cccc2c1ncc1c(=O)n(-c3cccc(Cl)c3)c(=O)n([C@@H]3CCN(S(C)(=O)=O)C3)c12	IC50 (nM)p	'='	29	0.493356	1	TNF-alpha	0.384496	B (single protein format)	0.577221	CHEMBL3888583	ELISA Assay: Add 100 Î¼L of sample or standards in Reagent Diluent, or an appropriate diluent, per well. Cover with an adhesive strip and incubate 2 hours at room temperature. Repeat the aspiration/wash as in step 2 of Plate Preparation. Add 100 Î¼L of the Detection Antibody, diluted in Reagent Diluent, to each well. Cover with a new adhesive strip and incubate 2 hours at room temperature. Repeat…	Training	38	4.113	118.916	139.511	732.376	1661.37	6271.77	18264.4	111.88	1592.04	25836.8	464620	8.575e+06	1.60277e+08	3.01987e+09	103.864	423.501	2013.41	10402.9	56659.4	320139	1.85856e+06	-1.0905	116.235	95.8625	667.656	1255.21	5273.73	13869.9	479.788	7646.04	159281	4.21331e+06	1.31808e+08	4.5632e+09	1.67319e+11
CHEMBL3644498	COc1cccc2c1ncc1c(=O)n(-c3cc(C)cs3)c(=O)n(C3CCCC3)c12	IC50 (nM)p	'='	30	0.493356	1	TNF-alpha	0.384496	B (single protein format)	0.577221	CHEMBL3888583	ELISA Assay: Add 100 Î¼L of sample or standards in Reagent Diluent, or an appropriate diluent, per well. Cover with an adhesive strip and incubate 2 hours at room temperature. Repeat the aspiration/wash as in step 2 of Plate Preparation. Add 100 Î¼L of the Detection Antibody, diluted in Reagent Diluent, to each well. Cover with a new adhesive strip and incubate 2 hours at room temperature. Repeat…	Test	33	4.342	100.089	110.788	591.403	1292.19	4909	14052.7	94.36	1221.39	17095.9	266513	4.28534e+06	7.00499e+07	1.15618e+09	84.7343	338.847	1555.6	7703.96	39978.9	214383	1.17845e+06	-0.9139	98.171	67.7891	534.826	911.632	3996.63	10020.5	386.319	5171.23	78554	1.32394e+06	2.40791e+07	4.61231e+08	9.14151e+09
CHEMBL4110900	COc1cccc2c1ncc1c(=O)n(-c3cccc(Cl)c3)c(=O)n([C@@H]3CCNC3)c12	IC50 (nM)p	'='	31	0.493356	1	TNF-alpha	0.384496	B (single protein format)	0.577221	CHEMBL3888583	ELISA Assay: Add 100 Î¼L of sample or standards in Reagent Diluent, or an appropriate diluent, per well. Cover with an adhesive strip and incubate 2 hours at room temperature. Repeat the aspiration/wash as in step 2 of Plate Preparation. Add 100 Î¼L of the Detection Antibody, diluted in Reagent Diluent, to each well. Cover with a new adhesive strip and incubate 2 hours at room temperature. Repeat…	Training	34	3.939	102.225	106.683	594.801	1244.12	4805.36	13407.4	78.15	897.006	11761.2	185370	3.08124e+06	5.23274e+07	8.95683e+08	92.6212	374.096	1755.42	8942.1	48092.8	269119	1.55249e+06	-1.0862	100.215	66.9383	541.6	898.123	4010.65	9895.14	403.713	6025.11	122607	3.35807e+06	1.11533e+08	4.07752e+09	1.55593e+11
CHEMBL1705002	COC(=O)CC1=NN(c2nc3ccccc3s2)C(=O)/C1=C(/C)Nc1ccc(Cl)cc1	IC50 (nM)p	'='	36.9	0.493356	1	TNF-alpha	0.384496	F (assay format)	0.125	CHEMBL1737942	PUBCHEM_BIOASSAY: SAR analysis of inhibitors of TNFa specific NF-kB induction revised. (Class of assay: confirmatory) [Related pubchem assays (depositor defined):AID1566, AID1575, AID1578, AID1579, AID1852, AID2469, AID2483, AID2485, AID2800, AID2801]	Training	33	3.451	96.1843	90.735	515.613	952.723	3687.08	9192.13	112.13	1366.78	18318.2	276945	4.38405e+06	7.11367e+07	1.17018e+09	97.4277	405.2	1963.69	10333.6	57315	330107	1.95676e+06	-0.9682	94.2057	61.0238	477.856	734.916	3255.13	7433.2	423.768	6726.49	139111	3.71198e+06	1.18895e+08	4.22901e+09	1.587e+11
CHEMBL1732490	COC(=O)CC1=NN(c2nc3ccccc3s2)C(=O)/C1=C(/C)Nc1ccccc1	IC50 (nM)p	'='	37.3	0.493356	1	TNF-alpha	0.384496	F (assay format)	0.125	CHEMBL1737942	PUBCHEM_BIOASSAY: SAR analysis of inhibitors of TNFa specific NF-kB induction revised. (Class of assay: confirmatory) [Related pubchem assays (depositor defined):AID1566, AID1575, AID1578, AID1579, AID1852, AID2469, AID2483, AID2485, AID2800, AID2801]	Training	32	2.829	91.6885	78.9965	475.116	836.206	3331.92	8161.37	112.13	1362.78	18312.2	276921	4.384e+06	7.11365e+07	1.17018e+09	92.1486	370.273	1723.17	8672.65	45900.6	252151	1.42738e+06	-1.027	90.2101	54.7101	454.59	684.556	3115.48	7089.3	388.315	5253.83	78865.6	1.294e+06	2.27455e+07	4.20039e+08	8.02214e+09
CHEMBL1417851	COCCn1c(C)cc(C(=O)COC(=O)c2ccccc2Br)c1C	IC50 (nM)p	'<'	39.1	0.493356	1	TNF-alpha	0.384496	F (assay format)	0.125	CHEMBL1737942	PUBCHEM_BIOASSAY: SAR analysis of inhibitors of TNFa specific NF-kB induction revised. (Class of assay: confirmatory) [Related pubchem assays (depositor defined):AID1566, AID1575, AID1578, AID1579, AID1852, AID2469, AID2483, AID2485, AID2800, AID2801]	Test	25	4.261	70.3944	85.1597	404.71	921.485	3325.49	9650.91	57.53	744.064	10772.2	178343	3.03171e+06	5.19824e+07	8.93454e+08	67.4705	304.414	1775.75	12567.6	101504	888501	8.13411e+06	-0.9778	68.2073	42.8954	338.89	530.984	2311.07	5355.32	374.101	10957.1	649472	5.05689e+07	4.18192e+09	3.49949e+11	2.9354e+13
CHEMBL1392142	Cc1cc(C(=O)COC(=O)c2ccccc2O)c(C)n1Cc1cccs1	IC50 (nM)p	'<'	39.1	0.493356	1	TNF-alpha	0.384496	F (assay format)	0.125	CHEMBL1737942	PUBCHEM_BIOASSAY: SAR analysis of inhibitors of TNFa specific NF-kB induction revised. (Class of assay: confirmatory) [Related pubchem assays (depositor defined):AID1566, AID1575, AID1578, AID1579, AID1852, AID2469, AID2483, AID2485, AID2800, AID2801]	Training	28	3.585	79.8275	84.3903	435.269	901.645	3333.05	9081.08	96.77	1519.47	24782.8	432467	7.72561e+06	1.40465e+08	2.59139e+09	71.565	277.793	1235.66	5926.21	29746.8	154111	817377	-1.1257	78.276	47.6629	387.534	590.452	2586.05	5851.32	350.283	4961.95	78493.8	1.35501e+06	2.49226e+07	4.78977e+08	9.48539e+09
CHEMBL1595790	Cc1ccc2oc(N=C(N)NC(=O)C(C)(C)C)nc2c1	IC50 (nM)p	'<'	39.1	0.493356	1	TNF-alpha	0.384496	F (assay format)	0.125	CHEMBL1737942	PUBCHEM_BIOASSAY: SAR analysis of inhibitors of TNFa specific NF-kB induction revised. (Class of assay: confirmatory) [Related pubchem assays (depositor defined):AID1566, AID1575, AID1578, AID1579, AID1852, AID2469, AID2483, AID2485, AID2800, AID2801]	Training	21	1.104	63.4386	68.9808	385.396	815.597	3203.36	8912.14	93.51	1348.58	25372.8	571617	1.38211e+07	3.45146e+08	8.76576e+09	51.4363	200.377	908.887	4436.91	22604.5	118597	636499	-0.8807	62.1397	54.328	341.078	639.862	2555.02	6541.17	256.175	3392.39	48398.7	736625	1.18333e+07	1.98586e+08	3.45025e+09
CHEMBL1701407	COC(=O)CC1=NN(c2nc3ccccc3s2)C(=O)/C1=C(/C)Nc1ccc(OC)cc1	IC50 (nM)p	'<'	39.1	0.493356	1	TNF-alpha	0.384496	F (assay format)	0.125	CHEMBL1737942	PUBCHEM_BIOASSAY: SAR analysis of inhibitors of TNFa specific NF-kB induction revised. (Class of assay: confirmatory) [Related pubchem assays (depositor defined):AID1566, AID1575, AID1578, AID1579, AID1852, AID2469, AID2483, AID2485, AID2800, AID2801]	Training	34	2.744	97.5517	85.0783	510.605	909.18	3588.4	8802.23	121.36	1411.38	18570.2	278325	4.39178e+06	7.11803e+07	1.17043e+09	97.1622	389.262	1807.34	9071.03	47864.2	262125	1.47916e+06	-1.1292	96.2392	60.1081	487.857	739.096	3312.08	7507.02	416.325	5716.17	87357.7	1.45881e+06	2.60237e+07	4.85888e+08	9.34957e+09
CHEMBL1288726	CCN1CCN(c2ccc(O)c(-c3ccc(C#C[C@]4(CN5Cc6ccc(OC)cc6C5=O)NC(=O)NC4=O)cc3F)n2)CC1	IC50 (nM)p	'='	39.75	0.493356	1	TNF-alpha	0.384496	B (single protein format)	0.577221	CHEMBL3705047	Inhibition Assay: Inhibition assay using TNF-alpha.	Test	49	5.149	146.804	154.843	848.966	1760.26	6735.02	18376.8	127.34	1708.3	25857.4	449380	8.12766e+06	1.49887e+08	2.79555e+09	127.361	492.986	2205.35	10611.2	53339.1	276324	1.46428e+06	-1.8618	144.397	103.316	788.559	1360.88	5969.78	15147.3	567.378	7396.15	108827	1.78495e+06	3.18948e+07	6.05927e+08	1.19979e+10
CHEMBL3642470	COc1ccc2c(c1)C(=O)N(C[C@@]1(C#Cc3ccc(C(N=O)C4CCN(C)CC4)cc3)NC(=O)NC1=O)C2	IC50 (nM)p	'='	40	0.493356	1	TNF-alpha	0.384496	B (single protein format)	0.577221	CHEMBL3705047	Inhibition Assay: Inhibition assay using TNF-alpha.	Training	42	2.766	124.055	116.793	693.616	1349.62	5322.49	14070.5	120.41	1769.23	29677.5	570396	1.15072e+07	2.39378e+08	5.09466e+09	107.271	414.669	1838	8774.37	43828.1	225942	1.19284e+06	-1.5594	122.269	87.8318	669.108	1171.83	5140.22	13251.8	486.33	6325.4	92721.4	1.51532e+06	2.70244e+07	5.13549e+08	1.01926e+10
CHEMBL3640389	COc1ccc2c(c1F)C(=O)N(C[C@@]1(C#Cc3ccc(C(N=O)N4CCNC[C@@H]4C)c(F)c3)NC(=O)NC1=O)C2	IC50 (nM)p	'='	42	0.493356	1	TNF-alpha	0.384496	B (single protein format)	0.577221	CHEMBL3705047	Inhibition Assay: Inhibition assay using TNF-alpha.	Training	44	2.625	132.108	127.787	765.321	1543.87	6146.94	16763.8	132.44	1849.59	30206.6	573860	1.15306e+07	2.39538e+08	5.09577e+09	111.246	427.3	1898.61	9090.44	45553	235675	1.24919e+06	-1.5256	130.356	101.775	736.679	1373.11	5876.81	15719.7	526.323	7283.95	115903	2.06684e+06	3.99842e+07	8.16007e+08	1.7227e+10
CHEMBL3640355	COc1ccc2c(c1)C(=O)N(C[C@@]1(C#Cc3ccc(-c4nc(-c5cnn(C)c5)ccc4OC(=O)C(C)(C)C)cc3)NC(=O)NC1=O)C2	IC50 (nM)p	'='	42.75	0.493356	1	TNF-alpha	0.384496	B (single protein format)	0.577221	CHEMBL3705047	Inhibition Assay: Inhibition assay using TNF-alpha.	Training	52	3.385	158.925	167.03	953.931	2024.88	7918.62	22168.4	144.75	1750.39	23709.6	375216	6.23573e+06	1.05842e+08	1.81183e+09	133.606	526.533	2385.81	11582	58589.8	304910	1.6208e+06	-1.6943	156.319	128.88	890.99	1685.07	7076.97	18804.5	600.411	7676.74	108413	1.67412e+06	2.78335e+07	4.89785e+08	8.982e+09
CHEMBL3642492	COc1ccc2c(c1)C(=O)N(C[C@@]1(C#Cc3ccc(/C(=N/O)N4CCCN(C)CC4)cc3)NC(=O)NC1=O)C2	IC50 (nM)p	'='	45	0.493356	1	TNF-alpha	0.384496	B (single protein format)	0.577221	CHEMBL3705047	Inhibition Assay: Inhibition assay using TNF-alpha.	Test	43	3.814	126.305	128.779	717.676	1472.12	5641.72	15393.1	126.81	1931.65	35575.7	765516	1.75972e+07	4.22175e+08	1.04365e+10	111.436	427.85	1898.48	9084.05	45512.2	235400	1.24695e+06	-1.8341	124.353	85.9512	673.852	1156.23	5120.33	13096.4	500.337	6510.28	95112	1.54611e+06	2.7422e+07	5.18716e+08	1.02602e+10
CHEMBL1597561	Cc1cc(C(=O)COC(=O)c2ccccc2Br)c(C)n1CC1CCCO1	IC50 (nM)p	'='	45.6	0.493356	1	TNF-alpha	0.384496	F (assay format)	0.125	CHEMBL1737942	PUBCHEM_BIOASSAY: SAR analysis of inhibitors of TNFa specific NF-kB induction revised. (Class of assay: confirmatory) [Related pubchem assays (depositor defined):AID1566, AID1575, AID1578, AID1579, AID1852, AID2469, AID2483, AID2485, AID2800, AID2801]	Training	28	4.804	80.6381	94.0936	456.345	1006.59	3643.97	10331.7	57.53	754.064	10805.9	178600	3.03331e+06	5.19928e+07	8.93521e+08	70.6043	314.473	1810.42	12703.4	102084	891094	8.14599e+06	-0.9955	78.2115	48.0009	388.264	591.109	2593.82	5858.12	398.122	11055.4	647233	5.04761e+07	4.17949e+09	3.49893e+11	2.93528e+13
CHEMBL3642505	COc1ccc2c(c1)C(=O)N(C[C@@]1(C#Cc3ccc(/C(=N/O)N4CCCN(C(C)C)CC4)cc3)NC(=O)NC1=O)C2	IC50 (nM)p	'='	47	0.493356	1	TNF-alpha	0.384496	B (single protein format)	0.577221	CHEMBL3705047	Inhibition Assay: Inhibition assay using TNF-alpha.	Training	45	4.697	132.728	140.179	762.841	1587.83	6032.04	16516.7	126.81	1937.65	35588.2	765568	1.75974e+07	4.22175e+08	1.04365e+10	113.769	433.967	1915.21	9120.9	45524.3	234813	1.24156e+06	-1.9094	130.354	90.9243	706.568	1214.71	5351.04	13627.8	524.358	6826.19	99540	1.61073e+06	2.83892e+07	5.33434e+08	1.0487e+10
CHEMBL3640354	COc1ccc2c(c1)C(=O)N(C[C@@]1(C#Cc3ccc(-c4nc(-c5cnn(C)c5)ccc4OC(=O)C(C)C)cc3)NC(=O)NC1=O)C2	IC50 (nM)p	'='	47.97	0.493356	1	TNF-alpha	0.384496	B (single protein format)	0.577221	CHEMBL3705047	Inhibition Assay: Inhibition assay using TNF-alpha.	Training	51	3.184	152.864	145.19	859.625	1673.73	6578.76	17284.5	144.75	1744.39	23691.6	375142	6.23536e+06	1.05839e+08	1.81178e+09	132.731	520.311	2347.2	11363.4	57398.4	298518	1.58674e+06	-1.6605	150.318	111.123	817.424	1426.25	6145.4	15571.2	588.4	7522.47	106404	1.64819e+06	2.75049e+07	4.85713e+08	8.93293e+09
[truncated: 9,046 more rows]
[truncated: 125 more columns]

## Sheet: Sheet 3
ma	avg[SM(Hyd)1]ma	avg[SM(Hyd)2]ma	avg[SM(Hyd)3]ma	avg[SM(Hyd)4]ma	avg[SM(Hyd)5]ma	avg[SM(Hyd)6]ma	avg[SM(Hyd)7]ma	avg[SM(Psa)1]ma	avg[SM(Psa)2]ma	avg[SM(Psa)3]ma	avg[SM(Psa)4]ma	avg[SM(Psa)5]ma	avg[SM(Psa)6]ma	avg[SM(Psa)7]ma	avg[SM(Mol)1]ma	avg[SM(Mol)2]ma	avg[SM(Mol)3]ma	avg[SM(Mol)4]ma	avg[SM(Mol)5]ma	avg[SM(Mol)6]ma	avg[SM(Mol)7]ma	avg[SM(Gas)1]ma	avg[SM(Gas)2]ma	avg[SM(Gas)3]ma	avg[SM(Gas)4]ma	avg[SM(Gas)5]ma	avg[SM(Gas)6]ma	avg[SM(Gas)7]ma	avg[SM(Ato)1]ma	avg[SM(Ato)2]ma	avg[SM(Ato)3]ma	avg[SM(Ato)4]ma	avg[SM(Ato)5]ma	avg[SM(Ato)6]ma	avg[SM(Ato)7]ma	avg[X(P)1]ma	avg[X(P)2]ma	avg[X(P)3]ma	avg[X(C)3]ma	avg[X(P)4]ma	avg[X(C)4]ma	avg[X(PC)4]ma	avg[X(P)5]ma	avg[X(C)5]ma	avg[X(PC)5]ma	avg[X(Ch)5]ma	avg[X(P)6]ma	avg[X(C)6]ma	avg[X(PC)6]ma
[truncated: 47 more rows]
[truncated: 111 more columns]
