# Supplementary material for: PTML Modeling for Pancreatic Cancer Research: In Silico Design of Simultaneous Multi-Protein and Multi-Cell Inhibitors
Source: Biomedicines. 2022 Feb 18;10(2):491. doi: 10.3390/biomedicines10020491 (PMC8962338; doi:10.3390/biomedicines10020491)
Supplement: Supplementary file 1 [file biomedicines-10-00491-s001.zip › Supplementary Material S2_OK.xlsx]

## Sheet: Sheet 1
PTML Modeling for Pancreatic Cancer Research: In Silico Design of Simultaneous Multi-Protein and Multi-Cell Inhibitors
Valeria V. Kleandrova1, Marcus T. Scotti2, and Alejandro Speck-Planche2*
1Laboratory of Fundamental and Applied Research of Quality and Technology of Food Production, Moscow State University of Food Production, Volokolamskoe shosse 11, 125080, Moscow, Russian Federation 2Postgraduate Program in Natural and Synthetic Bioactive Products, Federal University of Paraíba, 58051-900, João Pessoa, Brazil
*Correspondence: Alejandro Speck-Planche (alejspivanovich@gmail.com)

## Sheet: Sheet 2
ChEMBL ID or NAME	Smiles	ma	RELATION	VALUE	ps(ma)	IAi(cj)	tg	ps(tg)	ei	ps(ei)	Assay ChEMBL ID	Assay Description	Series	ASq0(Hyd)C	ASq1(Hyd)C	ASq2(Hyd)C	ASq3(Hyd)C	ASq4(Hyd)C	ASq5(Hyd)C	ASq0(E)C	ASq1(E)C	ASq2(E)C	ASq3(E)C	ASq4(E)C	ASq5(E)C	ASq0(Aw)C	ASq1(Aw)C	ASq2(Aw)C	ASq3(Aw)C	ASq4(Aw)C	ASq5(Aw)C	ASq0(Pol)C	ASq1(Pol)C	ASq2(Pol)C	ASq3(Pol)C	ASq4(Pol)C	ASq5(Pol)C	ASq0(Ku)C	ASq1(Ku)C	ASq2(Ku)C	ASq3(Ku)C	ASq4(Ku)C	ASq5(Ku)C	ASq0(Hyd)G	ASq1(Hyd)G	ASq2(Hyd)G	ASq3(Hyd)G	ASq4(Hyd)G	ASq5(Hyd)G
CHEMBL367356	CCC(C(=O)N[C@@H](CC(=O)O)C(=O)CNCN1Cc2ccccc2C1)n1ccnc(NCc2nonc2C)c1=O	IC50 (nM)p	'='	0.0087	0.493356	1	Caspase-1	0.463519	B (assay format)	0.640167	CHEMBL829508	Inhibitory concentration against recombinant human caspase-1 in neuronal precursor (NT2) cells	Training	16.5358	6.2119	9.5661	5.1543	7.0696	4.8828	117.045	137.927	120.418	132.78	121.431	129.682	18	20.9996	18.4348	20.2382	18.5636	19.781	953.739	956.973	917.189	929.399	905.744	917.404	146	235.603	172.724	221.756	184.364	214.19	0	0	0	0	0	0
CHEMBL360788	CCC(C(=O)N[C@@H](CC(=O)O)C(=O)CNCN1CCc2ccccc2C1)n1ccnc(NCc2nonc2C)c1=O	IC50 (nM)p	'='	0.013	0.493356	1	Caspase-1	0.463519	B (assay format)	0.640167	CHEMBL829508	Inhibitory concentration against recombinant human caspase-1 in neuronal precursor (NT2) cells	Training	17.56	7.4789	10.2339	5.9467	7.7201	5.3956	123.547	144.43	126.497	138.786	127.142	135.195	19	21.9996	19.3652	21.1588	19.439	20.625	995.51	1000.4	957.983	970.283	944.757	955.255	150	239.603	178.052	226.328	189.28	219.019	0	0	0	0	0	0
CHEMBL178514	CCCCCCCCN(C)CNCC(=O)[C@H](CC(=O)O)NC(=O)C(CC)n1ccnc(NCc2nonc2C)c1=O	IC50 (nM)p	'='	0.025	0.493356	1	Caspase-1	0.463519	B (assay format)	0.640167	CHEMBL829508	Inhibitory concentration against recombinant human caspase-1 in neuronal precursor (NT2) cells	Training	26.7532	14.9917	19.9696	13.8426	17.8384	13.4016	162.562	183.757	167.191	179.365	169.366	177.18	25	28.0412	25.6219	27.3849	25.9273	27.0594	1063.09	1078	1035.3	1053.93	1035.1	1050.19	168	255.748	194.356	244.047	206.418	238.852	0	0	0	0	0	0
CHEMBL369290	CCCCCCN(C)CNCC(=O)[C@H](CC(=O)O)NC(=O)C(CC)n1cc(CC)nc(NCc2nonc2C)c1=O	IC50 (nM)p	'='	0.025	0.493356	1	Caspase-1	0.463519	B (assay format)	0.640167	CHEMBL829508	Inhibitory concentration against recombinant human caspase-1 in neuronal precursor (NT2) cells	Test	27.5607	14.8371	19.6987	12.9482	16.6771	12.158	162.562	183.976	167.083	178.92	168.836	176.465	25	28.0759	25.6031	27.3133	25.8401	26.9435	1120.48	1144.26	1099.68	1126.65	1107.82	1124.85	172	259.603	199.153	249.647	212.726	245.175	0	0	0	0	0	0
CHEMBL359598	CCCCCCN(C)CNCC(=O)[C@H](CC(=O)O)NC(=O)C(CC)n1ccnc(NCc2nonc2C)c1=O	IC50 (nM)p	'='	0.028	0.493356	1	Caspase-1	0.463519	B (assay format)	0.640167	CHEMBL829508	Inhibitory concentration against recombinant human caspase-1 in neuronal precursor (NT2) cells	Training	24.7049	12.9434	17.9213	11.7986	15.7933	11.3667	149.558	170.752	154.186	166.36	156.338	164.095	23	26.0412	23.6219	25.3849	23.9236	25.0467	1006.15	1021.1	978.453	997.325	978.673	993.806	160	247.748	186.356	236.047	198.428	230.883	0	0	0	0	0	0
CHEMBL179551	CCCCN(C)CNCC(=O)[C@H](CC(=O)O)NC(=O)C(CC)n1ccnc(NCc2nonc2C)c1=O	IC50 (nM)p	'='	0.031	0.493356	1	Caspase-1	0.463519	B (assay format)	0.640167	CHEMBL829508	Inhibitory concentration against recombinant human caspase-1 in neuronal precursor (NT2) cells	Training	22.6566	10.8951	15.8929	9.8241	13.5057	9.4242	136.553	157.747	141.181	153.245	142.959	150.861	21	24.0412	21.6219	23.3675	21.8642	23.0103	948.721	963.924	921.686	940.593	921.298	936.55	152	239.748	178.356	228.094	190.448	222.922	0	0	0	0	0	0
CHEMBL441118	CCC(C(=O)N[C@@H](CC(=O)O)C(=O)CNCN1CCC(Cc2ccccc2)CC1)n1ccnc(NCc2nonc2C)c1=O	IC50 (nM)p	'='	0.047	0.493356	1	Caspase-1	0.463519	B (assay format)	0.640167	CHEMBL829508	Inhibitory concentration against recombinant human caspase-1 in neuronal precursor (NT2) cells	Training	20.0546	10.4507	13.2922	9.0614	10.8639	8.3334	143.055	164.75	147.063	159.63	148.059	156.127	22	25.1246	22.5228	24.3569	22.6465	23.8303	1121.63	1131.51	1085.82	1099.56	1073.55	1083.1	167	255.603	194.791	243.397	206.537	237.149	0	0	0	0	0	0
CHEMBL181623	CCCCCN(C)CNCC(=O)[C@H](CC(=O)O)NC(=O)C(CC)n1ccnc(NCc2nonc2C)c1=O	IC50 (nM)p	'='	0.048	0.493356	1	Caspase-1	0.463519	B (assay format)	0.640167	CHEMBL829508	Inhibitory concentration against recombinant human caspase-1 in neuronal precursor (NT2) cells	Test	23.6807	11.9193	16.8971	10.7541	14.7531	10.1246	143.055	164.25	147.683	159.81	149.702	157.311	22	25.0412	22.6219	24.3774	22.9025	24.0019	977.521	992.536	950.011	968.954	950.155	964.937	156	243.748	182.356	232.095	194.529	226.987	0	0	0	0	0	0
CHEMBL264344	CCC(C(=O)N[C@@H](CC(=O)O)C(=O)CNCN(C)CC)n1ccnc(NCc2nonc2C)c1=O	IC50 (nM)p	'='	0.056	0.493356	1	Caspase-1	0.463519	B (assay format)	0.640167	CHEMBL829508	Inhibitory concentration against recombinant human caspase-1 in neuronal precursor (NT2) cells	Training	20.6083	9.1612	13.1676	8.1267	10.8399	7.4975	123.547	144.742	127.519	140.261	129.302	137.999	19	22.0412	19.5176	21.3708	19.7629	21.0333	890.681	907.41	862.706	882.01	862.094	878.47	144	231.748	170.242	219.898	181.999	214.818	0	0	0	0	0	0
CHEMBL178116	CC[C@@H](C(=O)N[C@@H](CC(=O)O)C(=O)CSCc1ccccc1)n1cccc(NC(=O)[C@H](CC(=O)O)NC(C)=O)c1=O	IC50 (nM)p	'='	0.06	0.493356	1	Caspase-1	0.463519	B (assay format)	0.640167	CHEMBL829508	Inhibitory concentration against recombinant human caspase-1 in neuronal precursor (NT2) cells	Training	13.5743	5.3945	7.7974	4.5632	5.9804	4.267	136.553	175.543	143.939	169.197	146.029	165.371	21	28.4587	22.3431	26.7002	22.7553	25.8338	1238.79	1271.85	1185.29	1226.97	1173.18	1210.15	204	316.443	231.548	305.777	242.188	297.698	0	0	0	0	0	0
CHEMBL180646	CCCCCCN(C)CNCC(=O)[C@H](CC(=O)O)NC(=O)C(CC)n1cc(C(C)C)nc(NCc2nonc2C)c1=O	IC50 (nM)p	'='	0.063	0.493356	1	Caspase-1	0.463519	B (assay format)	0.640167	CHEMBL829508	Inhibitory concentration against recombinant human caspase-1 in neuronal precursor (NT2) cells	Training	29.4175	15.1698	21.4294	13.7407	17.8473	12.8731	169.065	190.479	173.713	185.271	175.351	182.585	26	29.0759	26.6233	28.289	26.8417	27.8821	1182.72	1215.12	1161.96	1194.14	1175.13	1193.19	178	265.603	204.347	255.405	218.514	251.456	0	0	0	0	0	0
CHEMBL181274	CCC(C(=O)N[C@@H](CC(=O)O)C(=O)CN[C@@H](C)c1ccccc1)n1ccnc(NCc2nonc2C)c1=O	IC50 (nM)p	'='	0.064	0.493356	1	Caspase-1	0.463519	B (assay format)	0.640167	CHEMBL829508	Inhibitory concentration against recombinant human caspase-1 in neuronal precursor (NT2) cells	Test	15.2535	7.6019	7.8051	5.7602	5.6857	4.8853	110.543	133.281	113.431	126.382	114.206	122.783	17	20.3197	17.3539	19.2806	17.4526	18.7372	902.175	928.059	865.035	887.219	853.473	869.428	144	225.297	169.569	212.272	179.183	205.76	0	0	0	0	0	0
CHEMBL361613	CCC(C(=O)N[C@@H](CC(=O)O)C(=O)CSCc1ccccc1)n1ccnc(NCc2cccs2)c1=O	IC50 (nM)p	'='	0.065	0.493356	1	Caspase-1	0.463519	B (assay format)	0.640167	CHEMBL829508	Inhibitory concentration against recombinant human caspase-1 in neuronal precursor (NT2) cells	Training	11.4804	4.9033	6.8997	3.9714	4.9994	3.6736	97.5375	120.562	101.999	114.022	103.356	111.348	15	20.0455	16.1788	18.2692	16.4778	17.631	963.595	968.248	915.898	929.544	901.942	914.219	137	210.063	156.396	198.753	165.418	193.058	0	0	0	0	0	0
CHEMBL361825	CCCCCCN(C)CNCC(=O)[C@H](CC(=O)O)NC(=O)C(CC)n1cc(C(C)(C)C)nc(NCc2nonc2C)c1=O	IC50 (nM)p	'='	0.067	0.493356	1	Caspase-1	0.463519	B (assay format)	0.640167	CHEMBL829508	Inhibitory concentration against recombinant human caspase-1 in neuronal precursor (NT2) cells	Training	31.5424	14.5101	23.4301	13.8269	19.6116	13.2338	175.567	196.981	180.312	191.685	181.999	188.864	27	30.0759	27.6386	29.2747	27.8645	28.8459	1259.18	1309.5	1237.75	1280.5	1253.2	1277.13	186	273.603	210.915	262.08	224.662	258.045	0	0	0	0	0	0
CHEMBL362213	CCC(C(=O)N[C@@H](CC(=O)O)C(=O)CSCc1ccccc1)n1ccnc(NCC2COc3ccccc3O2)c1=O	IC50 (nM)p	'='	0.087	0.493356	1	Caspase-1	0.463519	B (assay format)	0.640167	CHEMBL829508	Inhibitory concentration against recombinant human caspase-1 in neuronal precursor (NT2) cells	Training	13.5024	6.3597	8.6692	5.0188	6.1409	4.4092	110.543	137.002	115.864	127.229	115.326	122.754	17	22.5583	18.0414	20.288	18.0508	19.3245	1022.99	1038.23	977.678	987.442	953.269	961.59	150	231.303	175.055	215.88	183.115	208.955	0	0	0	0	0	0
CHEMBL362074	CCCCCCN(C)CNCC(=O)[C@H](CC(=O)O)NC(=O)C(CC)n1cc(C(C)(CC)CC)nc(NCc2nonc2C)c1=O	IC50 (nM)p	'='	0.11	0.493356	1	Caspase-1	0.463519	B (assay format)	0.640167	CHEMBL829508	Inhibitory concentration against recombinant human caspase-1 in neuronal precursor (NT2) cells	Test	33.5907	18.366	24.2175	17.2667	20.5732	15.6456	188.572	209.986	193.4	205.097	194.798	202.043	29	32.0759	29.6518	31.3394	29.8315	30.8733	1375.78	1419.94	1364.59	1398.65	1385.17	1405.36	194	281.603	220.1	271.505	235.57	269.007	0	0	0	0	0	0
CHEMBL267338	CC(=O)N[C@@H](Cc1ccc(O)cc1)C(=O)N[C@@H](CCC(=O)O)C(=O)N[C@H](C(=O)NC(CC(=O)O)C(=O)CNS(=O)(=O)CC12CCC(CC1=O)C2(O)O)C(C)C	IC50 (nM)p	'='	0.11	0.493356	1	Caspase-1	0.463519	B (single protein format)	0.577221	CHEMBL659499	Compound was evaluated for the inhibitory activity against caspase-1	Training	20.6487	10.7404	12.3378	8.6312	9.9547	7.7694	182.07	232.249	194.226	224.044	195.662	218.022	28	36.0304	30.0935	34.9204	30.5042	34.2168	1638.25	1688.03	1545.54	1598.83	1524.76	1566.79	253	396.246	292.79	378.251	303.147	365.674	0	0	0	0	0	0
CHEMBL180669	CCCCCN(C)CNCC(=O)[C@H](CC(=O)O)NC(=O)C(CC)n1cc(C(C)(C)C)nc(NCc2nonc2C)c1=O	IC50 (nM)p	'='	0.11	0.493356	1	Caspase-1	0.463519	B (assay format)	0.640167	CHEMBL829508	Inhibitory concentration against recombinant human caspase-1 in neuronal precursor (NT2) cells	Training	30.5182	13.4859	22.4059	12.7824	18.5714	11.9917	169.065	190.479	173.809	185.135	175.364	182.079	26	29.0759	26.6386	28.2672	26.8434	27.8011	1230.55	1280.93	1209.31	1252.13	1224.68	1248.26	182	269.603	206.915	258.128	220.763	254.149	0	0	0	0	0	0
CHEMBL181768	CCC(C(=O)N[C@@H](CC(=O)O)C(=O)CSCc1ccccc1)n1ccnc(NCc2nccs2)c1=O	IC50 (nM)p	'='	0.13	0.493356	1	Caspase-1	0.463519	B (assay format)	0.640167	CHEMBL829508	Inhibitory concentration against recombinant human caspase-1 in neuronal precursor (NT2) cells	Training	11.4804	4.8506	6.7289	3.977	4.8597	3.6971	97.5375	120.562	102.321	114.022	103.67	111.37	15	20.0455	16.2216	18.2692	16.5196	17.6338	961.009	965.629	913.288	926.937	899.304	911.542	137	210.063	157.495	198.753	166.572	193.159	0	0	0	0	0	0
CHEMBL360355	CCC(C(=O)N[C@H](C=O)CC(=O)O)n1ccnc(NCc2nonc2C)c1=O	IC50 (nM)p	'='	0.15	0.493356	1	Caspase-1	0.463519	B (assay format)	0.640167	CHEMBL829508	Inhibitory concentration against recombinant human caspase-1 in neuronal precursor (NT2) cells	Test	10.7565	5.6437	5.5346	3.9486	3.9602	3.3368	91.035	112.004	94.6829	107.777	96.4116	105.492	14	17.0701	14.4852	16.4319	14.7283	16.0881	692.043	708.237	668.108	684.076	663.74	677.684	123	198.392	145.93	188.707	156.074	183.607	0	0	0	0	0	0
CHEMBL180273	CCC(C(=O)N[C@@H](CC(=O)O)C(=O)CSCc1ccccc1)n1ccnc(NCc2cncs2)c1=O	IC50 (nM)p	'='	0.19	0.493356	1	Caspase-1	0.463519	B (assay format)	0.640167	CHEMBL829508	Inhibitory concentration against recombinant human caspase-1 in neuronal precursor (NT2) cells	Training	11.4804	4.9033	7.0312	3.8623	5.0434	3.5341	97.5375	120.562	101.999	114.147	103.395	111.521	15	20.0455	16.1788	18.2858	16.483	17.654	962.3	966.936	914.315	928.093	900.241	912.648	137	210.063	156.396	199.178	165.553	193.677	0	0	0	0	0	0
CHEMBL589552	CC(C)[C@H](NC(=O)c1ccc2ccccc2c1)C(=O)N[C@@H](C)C(=O)N[C@H](C=O)CC(=O)O	IC50 (nM)p	'='	0.2	0.493356	1	Caspase-1	0.463519	B (single protein format)	0.577221	CHEMBL1070962	Inhibition of human recombinant caspase 1	Training	10.2209	5.79	6.8187	3.9356	4.9788	3.1798	84.5325	111.707	88.699	104.504	89.2297	100.308	13	17.0419	13.5875	15.9448	13.654	15.3087	591.552	633.106	571.085	595.379	562.904	579.596	116	191.832	130.093	179.198	136.657	171.317	0	0	0	0	0	0
CHEMBL433771	CCC(C(=O)N[C@@H](CC(=O)O)C(=O)CSCc1ccccc1)n1ccnc(NCc2nonc2C)c1=O	IC50 (nM)p	'='	0.22	0.493356	1	Caspase-1	0.463519	B (assay format)	0.640167	CHEMBL829508	Inhibitory concentration against recombinant human caspase-1 in neuronal precursor (NT2) cells	Training	13.9149	5.1508	7.4777	4.298	5.3516	4.0193	104.04	124.626	107.633	119.764	108.888	117.144	16	20.6705	16.7726	19.1429	17.0553	18.4607	956.54	959.446	906.758	922.23	891.452	905.522	138	212.563	161.176	202.906	170.762	197.585	0	0	0	0	0	0
CHEMBL181775	CCC(C(=O)N[C@@H](CC(=O)O)C(=O)CSCc1ccccc1)n1ccnc(Nc2ccc3sc(C)nc3c2)c1=O	IC50 (nM)p	'='	0.22	0.493356	1	Caspase-1	0.463519	B (assay format)	0.640167	CHEMBL829508	Inhibitory concentration against recombinant human caspase-1 in neuronal precursor (NT2) cells	Test	12.3559	4.5822	6.7019	3.8018	4.8035	3.4795	97.5375	118.311	101.337	112.066	101.91	109.082	15	19.7124	16.123	17.9773	16.228	17.2762	937.668	947.921	896.566	913.358	882.888	896.104	134	205.457	154.408	194.112	162.372	188.137	0	0	0	0	0	0
CHEMBL180763	CCC(C(=O)N[C@@H](CC(=O)O)C(=O)CSCc1ccccc1)n1ccnc(NCc2cc(C)no2)c1=O	IC50 (nM)p	'='	0.23	0.493356	1	Caspase-1	0.463519	B (assay format)	0.640167	CHEMBL829508	Inhibitory concentration against recombinant human caspase-1 in neuronal precursor (NT2) cells	Training	13.9149	5.1379	7.6779	4.11	5.693	3.8761	104.04	124.626	107.712	118.609	109.036	116.01	16	20.6705	16.789	18.9707	17.0833	18.2928	950.071	952.719	902.232	915.599	887.932	899.503	138	212.563	160.701	202.017	170.026	196.638	0	0	0	0	0	0
CHEMBL424789	CCC(C(=O)N[C@@H](CC(=O)O)C(=O)CNCN1CCCC1)n1ccnc(NCc2nonc2C)c1=O	IC50 (nM)p	'='	0.29	0.493356	1	Caspase-1	0.463519	B (assay format)	0.640167	CHEMBL829508	Inhibitory concentration against recombinant human caspase-1 in neuronal precursor (NT2) cells	Training	18.5841	9.7991	12.3043	8.2726	10.3154	7.7946	130.05	152.558	134.538	147.735	136.673	145.421	20	23.2496	20.5954	22.525	20.8936	22.1793	948.692	964.017	920.374	939.494	918.607	934.296	154	241.603	181.457	230.038	193.312	224.481	0	0	0	0	0	0
CHEMBL443565	CC(=O)N[C@@H](CC(=O)O)C(=O)N[C@@H](CCC(=O)O)C(=O)N[C@H](C(=O)N[C@@H](CC(=O)O)C(=O)CCCc1ccccc1)C(C)C	IC50 (nM)p	'='	0.31	0.493356	1	Caspase-1	0.463519	B (assay format)	0.640167	CHEMBL829508	Inhibitory concentration against recombinant human caspase-1 in neuronal precursor (NT2) cells	Training	16.8994	9.359	10.257	6.8012	8.0378	5.8937	149.558	196.313	156.846	187.943	157.786	182.922	23	29.9748	24.0239	28.6931	24.1452	27.9279	1099.39	1150.66	1035.57	1087.53	1019.19	1065.65	204	337.618	234.328	324.945	244.447	315.657	0	0	0	0	0	0
CHEMBL111965	CC[C@@H](C(=O)NC(CC(=O)O)C(=O)CNCCc1ccccc1)n1cccc(NC(=O)c2ccc3ccccc3c2)c1=O	IC50 (nM)p	'='	0.37	0.493356	1	Caspase-1	0.463519	B (single protein format)	0.577221	CHEMBL659499	Compound was evaluated for the inhibitory activity against caspase-1	Test	10.6566	6.7399	7.148	5.033	5.2805	4.211	110.543	137.85	115.623	130.635	116.331	126.627	17	21.0345	17.7128	19.9457	17.804	19.3419	981.855	1012.66	959.419	980.63	948.882	965.344	162	246.199	183.156	232.192	192.009	224.215	0	0	0	0	0	0
CHEMBL362191	CCC(C(=O)N[C@@H](CC(=O)O)C(=O)CSCc1ccccc1)n1ccnc(NCc2ccon2)c1=O	IC50 (nM)p	'='	0.4	0.493356	1	Caspase-1	0.463519	B (assay format)	0.640167	CHEMBL829508	Inhibitory concentration against recombinant human caspase-1 in neuronal precursor (NT2) cells	Training	11.4804	4.9162	6.9075	3.9934	4.9814	3.718	97.5375	120.562	102.24	114.478	103.649	111.785	15	20.0455	15.9523	18.3376	16.2595	17.6458	931.289	935.522	882.937	897.581	867.883	880.917	137	210.063	158.233	199.636	167.544	194.297	0	0	0	0	0	0
CHEMBL112207	CC(C)[C@H](CC(=O)NCCc1cn(C)c2ccccc12)C(=O)NC(CC(=O)O)C(=O)CNS(=O)(=O)CC12CCC(CC1=O)C2(C)C	IC50 (nM)p	'='	0.4	0.493356	1	Caspase-1	0.463519	B (single protein format)	0.577221	CHEMBL659499	Compound was evaluated for the inhibitory activity against caspase-1	Training	25.9784	11.6137	16.8722	11.5645	13.0509	10.579	162.562	184.727	166.117	180.418	164.393	175.975	25	28.8137	25.8276	28.3063	25.8302	27.8392	1440.74	1474.34	1378.2	1412.57	1355.06	1380.5	189	265.541	209.771	258.974	216.627	252.371	0	0	0	0	0	0
CHEMBL179066	CCC(C(=O)N[C@@H](CC(=O)O)C(=O)c1ncc(-c2ccccc2)o1)n1ccnc(NCc2nonc2C)c1=O	IC50 (nM)p	'='	0.46	0.493356	1	Caspase-1	0.463519	B (assay format)	0.640167	CHEMBL829508	Inhibitory concentration against recombinant human caspase-1 in neuronal precursor (NT2) cells	Training	10.7969	5.6869	5.5493	3.94	3.9398	3.2942	91.035	112.357	94.977	107.052	96.1789	103.961	14	17.1257	14.5255	16.3229	14.6883	15.8554	789.08	806.062	757.713	773.266	749.434	760.595	130	206.557	154.22	194.065	163.3	187.485	0	0	0	0	0	0
CHEMBL434147	CCC(C(=O)N[C@@H](CC(=O)O)C(=O)CNCN1CCCCC1)n1cc(C(C)(C)C)nc(NCc2nonc2C)c1=O	IC50 (nM)p	'='	0.62	0.493356	1	Caspase-1	0.463519	B (assay format)	0.640167	CHEMBL829508	Inhibitory concentration against recombinant human caspase-1 in neuronal precursor (NT2) cells	Test	26.4458	12.3899	18.8373	11.2905	15.146	10.5239	162.562	185.289	167.167	179.49	168.672	176.47	25	28.2844	25.6121	27.4032	25.8083	26.9424	1238.83	1289.3	1216.76	1259.74	1229.88	1254.26	184	271.459	210.016	260.103	223.611	255.912	0	0	0	0	0	0
CHEMBL181763	CCCN(C)CNCC(=O)[C@H](CC(=O)O)NC(=O)C(CC)n1ccnc(NCc2nonc2C)c1=O	IC50 (nM)p	'='	0.62	0.493356	1	Caspase-1	0.463519	B (assay format)	0.640167	CHEMBL829508	Inhibitory concentration against recombinant human caspase-1 in neuronal precursor (NT2) cells	Training	21.6325	9.871	14.8859	8.1579	12.8411	7.3356	130.05	151.245	134.459	146.123	136.389	143.449	20	23.0412	20.5871	22.2691	20.8547	21.8659	919.744	935.404	892.619	910.393	891.873	905.944	148	235.748	174.55	224.243	186.46	219.161	0	0	0	0	0	0
CHEMBL360956	CCC(C(=O)N[C@@H](CC(=O)O)C(=O)CSCc1ccccc1)n1ccnc(NCc2nc(C)no2)c1=O	IC50 (nM)p	'='	0.67	0.493356	1	Caspase-1	0.463519	B (assay format)	0.640167	CHEMBL829508	Inhibitory concentration against recombinant human caspase-1 in neuronal precursor (NT2) cells	Training	13.9149	4.9483	7.7077	3.8999	5.7014	3.6887	104.04	124.626	108.233	118.609	109.561	116.066	16	20.6705	16.8583	18.9707	17.1531	18.3002	946.927	949.48	899.123	912.397	884.755	896.225	138	212.563	162.123	202.017	171.498	196.795	0	0	0	0	0	0
CHEMBL178775	CCC(C(=O)N[C@@H](CC(=O)O)C(=O)CNCN1CCOCC1)n1cc(C(C)(C)C)nc(NCc2nonc2C)c1=O	IC50 (nM)p	'='	0.73	0.493356	1	Caspase-1	0.463519	B (assay format)	0.640167	CHEMBL829508	Inhibitory concentration against recombinant human caspase-1 in neuronal precursor (NT2) cells	Training	26.4913	11.1248	18.0755	10.7051	14.148	10.233	156.06	181.056	162.011	175.006	164.048	171.816	24	27.6165	24.8115	26.7066	25.0875	26.2246	1202.27	1251.77	1179.48	1222.81	1192.8	1217.73	180	276.117	210.112	261.435	224.98	255.661	0	0	0	0	0	0
CHEMBL111839	CC(=O)N[C@@H](Cc1ccc(O)cc1)C(=O)N[C@H](C(=O)N[C@@H](C)C(=O)NC(C=O)CC(=O)O)C(C)C	IC50 (nM)p	'='	0.76	0.493356	1	Caspase-1	0.463519	B (single protein format)	0.577221	CHEMBL659500	Dissociation constant for inhibition of caspase-1	Test	14.1527	6.7514	8.3318	4.9448	6.418	4.2951	110.543	142.576	115.392	135.415	116.385	131.464	17	21.7559	17.6664	20.6651	17.8023	20.0652	787.686	832.265	747.559	783.264	738.306	766.889	146	238.112	167.752	226.066	175.459	218.438	0	0	0	0	0	0
CHEMBL178674	CCC(C(=O)N[C@@H](CC(=O)O)C(=O)CNCN1C2CCC1CC2)n1ccnc(NCc2nonc2C)c1=O	IC50 (nM)p	'='	0.88	0.493356	1	Caspase-1	0.463519	B (assay format)	0.640167	CHEMBL829508	Inhibitory concentration against recombinant human caspase-1 in neuronal precursor (NT2) cells	Training	18.4406	10.5993	11.6522	9.0712	9.7327	8.5746	143.055	166.439	147.401	161.63	149.705	159.249	22	25.3886	22.5675	24.6663	22.8912	24.3094	1079.83	1101.2	1053.36	1076.62	1051.08	1069.45	172	259.315	200.481	247.775	212.294	242.02	0	0	0	0	0	0
CHEMBL181027	CCC(C(=O)N[C@@H](CC(=O)O)C(=O)CNCN(C)C)n1ccnc(NCc2nonc2C)c1=O	IC50 (nM)p	'='	0.89	0.493356	1	Caspase-1	0.463519	B (assay format)	0.640167	CHEMBL829508	Inhibitory concentration against recombinant human caspase-1 in neuronal precursor (NT2) cells	Training	19.8117	6.23	13.4764	4.8273	11.4668	4.4036	117.045	136.927	121.555	132.228	123.886	130.287	18	20.8327	18.6095	20.1278	18.9418	19.8416	861.836	875.633	832.672	850.455	833.46	848.253	140	227.892	165.046	216.183	176.919	211.127	0	0	0	0	0	0
CHEMBL360915	CCC(C(=O)N[C@@H](CC(=O)O)C(=O)CSCc1ccccc1)n1ccnc(NCCc2nc(C)no2)c1=O	IC50 (nM)p	'='	0.9	0.493356	1	Caspase-1	0.463519	B (assay format)	0.640167	CHEMBL829508	Inhibitory concentration against recombinant human caspase-1 in neuronal precursor (NT2) cells	Training	14.939	6.203	8.3984	4.5932	6.0131	4.1998	110.543	131.128	114.456	124.735	115.074	121.955	17	21.6705	17.811	19.9062	17.9967	19.1984	980.714	984.724	933.446	944.102	914.866	925.666	142	216.563	167.558	207.846	177.108	203.03	0	0	0	0	0	0
CHEMBL359643	CCC(C(=O)N[C@@H](CC(=O)O)C(=O)CSCc1ccccc1)n1ccnc(NCCCOC)c1=O	IC50 (nM)p	'='	0.92	0.493356	1	Caspase-1	0.463519	B (assay format)	0.640167	CHEMBL829508	Inhibitory concentration against recombinant human caspase-1 in neuronal precursor (NT2) cells	Test	17.2605	7.6337	12.6539	6.8616	10.0826	6.22	117.045	142.093	122.987	136.085	124.116	133.01	18	23.3356	19.1395	21.6374	19.4016	20.8852	968.289	977.097	929.447	946.03	920.168	936.544	146	226.139	169.431	216.19	180.102	212.326	0	0	0	0	0	0
CHEMBL220238	CCC(C(=O)N[C@@H](CC(=O)O)C(=O)CSCc1ccccc1)n1ccnc(NCc2nnc(-c3ccccc3)o2)c1=O	IC50 (nM)p	'='	0.98	0.493356	1	Caspase-1	0.463519	B (assay format)	0.640167	CHEMBL829508	Inhibitory concentration against recombinant human caspase-1 in neuronal precursor (NT2) cells	Training	11.4804	4.8506	6.8372	3.8151	4.8591	3.4994	97.5375	120.562	102.582	114.004	103.685	111.224	15	20.0455	16.0027	18.2641	16.2629	17.5582	936.24	940.538	889.981	902.871	874.87	886.078	137	210.063	159.185	199.096	168.261	193.745	0	0	0	0	0	0
CHEMBL447233	CCC(C(=O)N[C@@H](CC(=O)O)C(=O)CSCc1ccccc1)n1ccnc(NCCn2cccn2)c1=O	IC50 (nM)p	'='	0.99	0.493356	1	Caspase-1	0.463519	B (assay format)	0.640167	CHEMBL829508	Inhibitory concentration against recombinant human caspase-1 in neuronal precursor (NT2) cells	Training	13.0394	6.3558	8.0244	4.7799	5.5887	4.159	104.04	127.856	108.625	120.412	109.036	117.13	16	21.1564	16.9275	19.2407	17.0825	18.4588	965.507	973.457	919.767	930.611	899.634	911.136	141	215.341	163.589	204.367	172.777	199.186	0	0	0	0	0	0
CHEMBL382090	O=C1C[C@H](NC(=O)[C@@H]2CNC[C@@H]3CCCC[C@H](NC(=O)c4nccc5ccccc45)C(=O)N32)C(O)O1	IC50 (nM)p	'='	1	0.493356	1	Caspase-1	0.463519	B (single protein format)	0.577221	CHEMBL860329	Inhibitory activity against Caspase 1	Training	10.28	7.61	7.8923	6.4677	6.5223	5.5937	104.04	131.589	109.33	125.245	110.204	120.725	16	20.0691	16.7436	19.1157	16.8589	18.4295	906.175	936.737	886.235	908.836	877.046	891.506	137	217.953	157.186	205.673	166.065	199.126	0	0	0	0	0	0
CHEMBL196761	O=C1C[C@H](NC(=O)[C@@H]2CN(S(=O)(=O)c3ccccc3)C[C@@H]3CCCC[C@H](NC(=O)c4ccc5ccccc5c4)C(=O)N32)C(O)O1	IC50 (nM)p	'='	1	0.493356	1	Caspase-1	0.463519	B (single protein format)	0.577221	CHEMBL860329	Inhibitory activity against Caspase 1	Test	10.28	7.7395	7.628	6.1438	6.1151	5.0721	104.04	130.297	107.68	123.724	107.142	118.003	16	19.8748	16.8839	18.9793	16.986	18.2275	1090.96	1122.79	1053.38	1063.41	1021.8	1023.36	137	218.295	153.727	205.424	160.267	196.559	0	0	0	0	0	0
CHEMBL197811	CS(=O)(=O)N1C[C@@H]2CCCC[C@H](NC(=O)c3ccc4ccccc4c3)C(=O)N2[C@H](C(=O)N[C@H]2CC(=O)OC2O)C1	IC50 (nM)p	'='	1	0.493356	1	Caspase-1	0.463519	B (single protein format)	0.577221	CHEMBL860329	Inhibitory activity against Caspase 1	Training	13.477	8.1344	8.3114	7.0943	6.9195	6.2353	110.543	134.134	114.293	128.783	114.142	123.994	17	21.4321	17.9166	20.5802	18.1362	19.9129	1097.3	1116.73	1052.98	1067.63	1026.46	1034.53	138	218.589	157.759	206.313	164.266	198.385	0	0	0	0	0	0
CHEMBL199492	O=C1C[C@H](NC(=O)[C@@H]2CN(C(=O)OCc3ccccc3)C[C@@H]3C/C=C\C[C@H](NC(=O)c4nccc5ccccc45)C(=O)N32)C(O)O1	IC50 (nM)p	'='	1	0.493356	1	Caspase-1	0.463519	B (single protein format)	0.577221	CHEMBL860329	Inhibitory activity against Caspase 1	Training	10.2796	5.4488	5.976	4.7025	4.9329	4.3907	117.045	149.25	121.012	142.873	122.55	138.333	18	22.7546	18.5451	21.7987	18.7655	21.114	1139.04	1170.07	1099.45	1118.69	1080.58	1094.05	167	272.092	185.609	254.83	193.216	243.81	0	0	0	0	0	0
CHEMBL372189	O=C1C[C@H](NC(=O)[C@@H]2CN(C(=O)OCc3ccccc3)C[C@@H]3C/C=C\C[C@H](NC(=O)c4ccc5ccccc5c4)C(=O)N32)C(O)O1	IC50 (nM)p	'='	1	0.493356	1	Caspase-1	0.463519	B (single protein format)	0.577221	CHEMBL860329	Inhibitory activity against Caspase 1	Training	10.2796	5.4419	5.9831	4.6936	4.9393	4.3894	117.045	149.25	120.981	142.829	122.465	138.317	18	22.7546	18.5429	21.7933	18.7554	21.1132	1131.67	1162.13	1092.67	1111.5	1074.39	1087.65	167	272.092	184.606	254.325	192.106	243.259	0	0	0	0	0	0
CHEMBL198644	O=C1C[C@H](NC(=O)[C@@H]2CN(C(=O)OCc3ccccc3)C[C@@H]3C/C=C\C[C@H](NC(=O)c4ccccc4)C(=O)N32)C(O)O1	IC50 (nM)p	'='	1	0.493356	1	Caspase-1	0.463519	B (single protein format)	0.577221	CHEMBL860329	Inhibitory activity against Caspase 1	Test	10.2796	5.4419	5.9833	4.6953	4.9425	4.3955	117.045	149.25	121.011	142.952	122.703	138.7	18	22.7546	18.5475	21.8122	18.7919	21.1719	1121.53	1151.2	1081.53	1100.43	1063.62	1077.34	167	272.092	184.66	254.465	192.414	243.8	0	0	0	0	0	0
CHEMBL411178	COc1cccc(C(=O)NCC2=CC[C@H](NC(=O)c3ccc4ccccc4c3)C(=O)N(CC(=O)N[C@H]3CC(=O)OC3O)C2)c1	IC50 (nM)p	'='	1	0.493356	1	Caspase-1	0.463519	B (single protein format)	0.577221	CHEMBL891324	Inhibition of ICE	Training	11.2059	3.2897	6.5002	3.1523	4.9345	3.1856	104.04	134.774	107.597	126.17	108.285	121.155	16	20.5325	16.4934	19.2479	16.5835	18.496	917.991	951.688	894.669	914.339	881.796	893.713	153	249.028	167.579	227.912	174.379	215.604	0	0	0	0	0	0
CHEMBL268772	COc1ccc(C(=O)NCC2=CC[C@H](NC(=O)c3ccc4ccccc4c3)C(=O)N(CC(=O)N[C@H]3CC(=O)OC3O)C2)cc1	IC50 (nM)p	'='	1	0.493356	1	Caspase-1	0.463519	B (single protein format)	0.577221	CHEMBL891324	Inhibition of ICE	Training	11.2059	3.2897	6.5004	3.1542	4.9665	3.2017	104.04	134.774	107.627	126.214	108.227	121.121	16	20.5325	16.4979	19.2547	16.5748	18.4906	915.465	948.807	892.094	911.808	879.045	891.015	153	249.028	167.633	227.876	174.043	215.484	0	0	0	0	0	0
CHEMBL381667	O=C1C[C@H](NC(=O)[C@@H]2CN(S(=O)(=O)c3ccccc3)C[C@@H]3CCCC[C@H](NC(=O)c4nccc5ccccc45)C(=O)N32)C(O)O1	IC50 (nM)p	'='	1	0.493356	1	Caspase-1	0.463519	B (single protein format)	0.577221	CHEMBL860329	Inhibitory activity against Caspase 1	Training	10.28	7.7465	7.6209	6.1529	6.1099	5.0747	104.04	130.297	107.71	123.767	107.228	118.022	16	19.8748	16.8861	18.9847	16.9962	18.2287	1098.26	1130.69	1060.17	1070.65	1028.11	1029.87	137	218.295	154.73	205.929	161.384	197.131	0	0	0	0	0	0
CHEMBL3142900	O=C[C@H](CC(=O)O)NC(=O)C1CCCN2C(=O)CC[C@H](NC(=O)c3ccccc3F)C(=O)N12	IC50 (nM)p	'='	1	0.493356	1	Caspase-1	0.463519	B (single protein format)	0.577221	CHEMBL659500	Dissociation constant for inhibition of caspase-1	Test	8.1366	6.0765	5.0434	4.2554	3.9089	3.6205	97.5375	127.362	102.09	120.642	103.477	116.777	15	19.4227	15.6254	18.4002	15.8217	17.816	838.34	866.83	807.691	826.524	792.966	809.059	140	230.914	161.458	218.676	170.849	210.516	0.1272	-0.0475	-0.0034	-0.039	-0.0389	-0.0469
CHEMBL381624	O=C1C[C@H](NC(=O)[C@@H]2COC[C@@H]3CCCC[C@H](NC(=O)c4cc5ccccc5s4)C(=O)N32)C(O)O1	IC50 (nM)p	'='	1	0.493356	1	Caspase-1	0.463519	B (single protein format)	0.577221	CHEMBL860329	Inhibitory activity against Caspase 1	Training	10.28	7.4062	7.8508	6.3378	6.4736	5.5035	104.04	132.608	109.788	125.77	110.669	121.358	16	20.235	17.0065	19.2039	17.1744	18.5675	904.034	936.794	886.731	909.118	880.292	894.706	137	222.397	157.406	208.791	166.175	202.381	0	0	0	0	0	0
CHEMBL394351	C[C@@H](C(=O)N[C@H]1CC(=O)OC1O)N1CC=CC[C@H](NC(=O)c2ccc3ccccc3c2)C1=O	IC50 (nM)p	'='	1	0.493356	1	Caspase-1	0.463519	B (single protein format)	0.577221	CHEMBL891324	Inhibition of ICE	Training	7.934	4.6665	4.5308	3.8818	3.7925	3.6124	91.035	116.896	95.1728	110.874	96.6231	107.297	14	17.8335	14.5813	16.9242	14.791	16.3843	753.672	789.858	732.818	749.819	723.952	734.814	131	207.884	146.372	193.883	152.853	185.738	0	0	0	0	0	0
CHEMBL198845	O=C1C[C@H](NC(=O)[C@@H]2COC[C@@H]3CCCC[C@H](NC(=O)c4ccc5ccccc5c4)C(=O)N32)C(O)O1	IC50 (nM)p	'='	1	0.493356	1	Caspase-1	0.463519	B (single protein format)	0.577221	CHEMBL860329	Inhibitory activity against Caspase 1	Training	10.28	7.3999	7.8576	6.3297	6.4798	5.4975	104.04	132.608	109.684	125.929	110.581	121.316	16	20.235	16.804	19.2286	16.9239	18.5276	873.19	903.486	854.35	876.686	846.213	860.623	137	222.397	158.696	208.628	167.988	201.764	0	0	0	0	0	0
CHEMBL198516	CS(=O)(=O)N1C[C@@H]2CCCC[C@H](NC(=O)c3nccc4ccccc34)C(=O)N2[C@H](C(=O)N[C@H]2CC(=O)OC2O)C1	IC50 (nM)p	'='	1	0.493356	1	Caspase-1	0.463519	B (single protein format)	0.577221	CHEMBL860329	Inhibitory activity against Caspase 1	Test	13.477	8.1414	8.3043	7.1034	6.9143	6.2379	110.543	134.134	114.323	128.827	114.228	124.013	17	21.4321	17.9188	20.5855	18.1464	19.9141	1104.58	1124.6	1059.73	1074.84	1032.74	1041.03	138	218.589	158.762	206.819	165.383	198.956	0	0	0	0	0	0
CHEMBL196911	O=C1C[C@H](NC(=O)[C@@H]2CNC[C@@H]3CCCC[C@H](NC(=O)c4ccc5ccccc5c4)C(=O)N32)C(O)O1	IC50 (nM)p	'='	1	0.493356	1	Caspase-1	0.463519	B (single protein format)	0.577221	CHEMBL860329	Inhibitory activity against Caspase 1	Training	10.28	7.603	7.8993	6.4586	6.5274	5.5911	104.04	131.589	109.3	125.202	110.118	120.706	16	20.0691	16.7415	19.1103	16.8487	18.4283	899.043	929.034	879.634	901.757	870.867	885.041	137	217.953	156.183	205.168	164.948	198.554	0	0	0	0	0	0
CHEMBL196753	O=C1C[C@H](NC(=O)[C@@H]2COC[C@@H]3CCCC[C@H](NC(=O)c4nccc5ccccc45)C(=O)N32)C(O)O1	IC50 (nM)p	'='	1	0.493356	1	Caspase-1	0.463519	B (single protein format)	0.577221	CHEMBL860329	Inhibitory activity against Caspase 1	Training	10.28	7.4069	7.8505	6.3388	6.4746	5.5001	104.04	132.608	109.715	125.972	110.667	121.335	16	20.235	16.8061	19.2339	16.9341	18.5288	880.294	911.159	860.919	883.731	852.359	867.056	137	222.397	159.699	209.133	169.105	202.336	0	0	0	0	0	0
CHEMBL178280	CCC(C(=O)N[C@@H](CC(=O)O)C(=O)CSCc1ccccc1)n1ccnc(NCc2noc(C)n2)c1=O	IC50 (nM)p	'='	1.08	0.493356	1	Caspase-1	0.463519	B (assay format)	0.640167	CHEMBL829508	Inhibitory concentration against recombinant human caspase-1 in neuronal precursor (NT2) cells	Training	13.9149	4.9483	7.786	3.8976	5.7383	3.6802	104.04	124.626	108.275	118.533	109.496	116.061	16	20.6705	16.8652	18.9594	17.1433	18.2995	948.293	950.818	900.292	913.728	885.446	897.506	138	212.563	161.92	202.262	171.191	197.053	0	0	0	0	0	0
CHEMBL359542	CCC(C(=O)N[C@@H](CC(=O)O)C(=O)CSCc1ccccc1)n1ccnc(NCCOC)c1=O	IC50 (nM)p	'='	1.11	0.493356	1	Caspase-1	0.463519	B (assay format)	0.640167	CHEMBL829508	Inhibitory concentration against recombinant human caspase-1 in neuronal precursor (NT2) cells	Test	16.2363	6.6655	11.3982	6.1818	8.5356	5.6172	110.543	135.591	116.485	129.196	117.735	126.13	17	22.3356	18.1395	20.5829	18.4172	19.836	937.692	946.311	899.106	916.603	891.382	908.553	142	222.139	165.431	210.752	177.266	206.106	0	0	0	0	0	0
CHEMBL181396	CCC(C(=O)N[C@@H](CC(=O)O)C(=O)CNCN(CC)CC)n1ccnc(NCc2nonc2C)c1=O	IC50 (nM)p	'='	1.14	0.493356	1	Caspase-1	0.463519	B (assay format)	0.640167	CHEMBL829508	Inhibitory concentration against recombinant human caspase-1 in neuronal precursor (NT2) cells	Training	21.4049	12.0923	13.1657	10.2222	10.8678	9.5398	130.05	152.558	133.225	147.662	134.916	145.273	20	23.2496	20.3869	22.5134	20.6176	22.1554	922.718	942.986	895.751	918.568	894.221	914.111	148	235.603	175.601	224.118	187.072	218.959	0	0	0	0	0	0
CHEMBL178339	CCC(C(=O)N[C@@H](CC(=O)O)C(C)=O)n1cc(C(C)(C)C)nc(NCc2nonc2C)c1=O	IC50 (nM)p	'='	1.23	0.493356	1	Caspase-1	0.463519	B (assay format)	0.640167	CHEMBL829508	Inhibitory concentration against recombinant human caspase-1 in neuronal precursor (NT2) cells	Training	20.0689	7.7166	12.1004	6.7303	8.8109	5.9841	123.547	145.089	127.107	139.669	128.312	136.642	19	22.1605	19.4653	21.331	19.6249	20.8666	994.496	1053.87	973.5	1020.38	984.849	1011.31	157	233.412	178.638	222.965	189.561	218.393	0	0	0	0	0	0
CHEMBL425699	COc1ccc(S(C)(=O)=O)cc1CC(=O)N[C@H](C(=O)N[C@@H](CC(=O)O)C(=O)CSCc1ccccc1)C(C)C	IC50 (nM)p	'='	1.6	0.493356	1	Caspase-1	0.463519	B (assay format)	0.640167	CHEMBL829508	Inhibitory concentration against recombinant human caspase-1 in neuronal precursor (NT2) cells	Training	17.8897	4.3396	10.1012	4.1906	7.0763	4.2261	97.5375	115.256	99.7113	108.757	98.4678	105.355	15	20.2349	15.5784	18.2449	15.5202	17.3198	832.467	831.281	776.453	799.813	762.73	781.672	111	174.763	129.316	166.33	133.813	160.231	0	0	0	0	0	0
CHEMBL361983	CCC(C(=O)N[C@@H](CC(=O)O)C(=O)CSCc1ccccc1)n1ccnc(NCCCc2nc(C)no2)c1=O	IC50 (nM)p	'='	1.7	0.493356	1	Caspase-1	0.463519	B (assay format)	0.640167	CHEMBL829508	Inhibitory concentration against recombinant human caspase-1 in neuronal precursor (NT2) cells	Test	15.9632	7.2271	9.4544	5.3469	6.7059	4.6319	117.045	137.631	120.739	130.713	120.764	127.312	18	22.6705	18.7762	20.8221	18.8676	20.0177	1011.39	1016.02	964.468	973.945	943.239	952.896	146	220.563	171.567	212.519	181.997	208.151	0	0	0	0	0	0
CHEMBL115952	CC(C)[C@H](NC(=O)OCc1ccccc1)C(=O)N[C@@H](C)C(=O)NC(CC(=O)O)C(=O)COc1cc2ccccc2cc1C(N)=O	IC50 (nM)p	'='	1.7	0.493356	1	Caspase-1	0.463519	B (single protein format)	0.577221	CHEMBL659499	Compound was evaluated for the inhibitory activity against caspase-1	Training	13.5542	6.0409	8.2015	4.578	5.8325	3.9113	104.04	141.235	107.692	130.957	107.892	124.849	16	21.5321	16.5024	19.9722	16.5167	19.0473	764.146	819.793	732.998	772.532	722.765	750.395	147	253.833	164.254	233.883	170.271	220.735	0	0	0	0	0	0
CHEMBL181295	CCOCN(C)CNCC(=O)[C@H](CC(=O)O)NC(=O)C(CC)n1ccnc(NCc2nonc2C)c1=O	IC50 (nM)p	'='	1.75	0.493356	1	Caspase-1	0.463519	B (assay format)	0.640167	CHEMBL829508	Inhibitory concentration against recombinant human caspase-1 in neuronal precursor (NT2) cells	Training	21.6702	9.338	14.162	7.6142	11.9399	7.1217	130.05	153.514	134.598	148.707	136.307	146.46	20	23.3733	20.609	22.6514	20.844	22.3159	910.733	926.439	882.676	901.416	882.007	897.983	148	244.405	174.919	232.709	186.375	227.329	0	0	0	0	0	0
CHEMBL360020	CCC(C(=O)N[C@@H](CC(=O)O)C(=O)CSCc1ccccc1)n1ccnc(NCCn2nc(C)cc2C)c1=O	IC50 (nM)p	'='	1.82	0.493356	1	Caspase-1	0.463519	B (assay format)	0.640167	CHEMBL829508	Inhibitory concentration against recombinant human caspase-1 in neuronal precursor (NT2) cells	Training	17.9084	6.7979	9.3606	5.3927	7.011	4.9735	117.045	135.984	119.001	129.173	119.509	126.248	18	22.4064	18.5101	20.5833	18.6805	19.8553	1017.51	1023.52	971.517	982.312	951.844	962.951	143	220.341	168.358	209.574	177.526	204.232	0	0	0	0	0	0
CHEMBL116124	CC(C)[C@H](NC(=O)OCc1ccccc1)C(=O)N[C@@H](C)C(=O)NC(CC(=O)O)C(=O)COC(=O)CCc1ccccc1	IC50 (nM)p	'='	1.9	0.493356	1	Caspase-1	0.463519	B (single protein format)	0.577221	CHEMBL659499	Compound was evaluated for the inhibitory activity against caspase-1	Test	15.6025	6.9778	9.0055	5.3103	6.5515	4.6387	117.045	151.872	121.104	144.057	121.595	139.54	18	23.1778	18.5573	21.9847	18.6161	21.2983	820.024	863.535	777.715	815.262	766.611	796.311	155	264.627	177.209	250.325	184.756	240.46	0	0	0	0	0	0
CHEMBL182103	CCC(C(=O)N[C@@H](CC(=O)O)C(=O)CSCc1ccccc1)n1ccnc(NCCCN2CCCC2=O)c1=O	IC50 (nM)p	'='	1.9	0.493356	1	Caspase-1	0.463519	B (assay format)	0.640167	CHEMBL829508	Inhibitory concentration against recombinant human caspase-1 in neuronal precursor (NT2) cells	Training	17.6808	10.2433	12.0632	8.0922	9.0265	7.1343	136.553	164.31	141.655	157.063	142.508	153.718	21	26.7315	21.9969	24.8381	22.2148	24.0454	1124.9	1137.63	1082.86	1096.95	1065.28	1078.13	173	262.594	198.712	252.962	210.531	248.658	0	0	0	0	0	0
CHEMBL181948	CCC(C(=O)N[C@@H](CC(=O)O)C(=O)CSCc1ccccc1)n1ccnc(NCCn2cncn2)c1=O	IC50 (nM)p	'='	1.93	0.493356	1	Caspase-1	0.463519	B (assay format)	0.640167	CHEMBL829508	Inhibitory concentration against recombinant human caspase-1 in neuronal precursor (NT2) cells	Training	13.0394	6.6286	8.0165	4.909	5.5438	4.215	104.04	127.856	108.625	120.563	109.149	117.32	16	21.1564	16.9275	19.2607	17.0975	18.4842	964.302	972.169	918.404	929.162	898.177	909.639	141	215.341	163.589	204.881	173.163	199.837	0	0	0	0	0	0
CHEMBL199264	O=C1C[C@H](NC(=O)[C@@H]2CN(S(=O)(=O)c3ccccc3)C[C@@H]3CCCC[C@H](NC(=O)c4ccccc4)C(=O)N32)C(O)O1	IC50 (nM)p	'='	2	0.493356	1	Caspase-1	0.463519	B (single protein format)	0.577221	CHEMBL860329	Inhibitory activity against Caspase 1	Training	10.28	7.7395	7.6282	6.1455	6.1183	5.0783	104.04	130.297	107.709	123.846	107.38	118.386	16	19.8748	16.8885	18.9982	17.0225	18.2862	1080.9	1111.92	1042.23	1052.28	1010.91	1012.86	137	218.295	153.781	205.565	160.574	197.098	0	0	0	0	0	0
CHEMBL243823	COc1ccccc1C(=O)NCC1=CC[C@H](NC(=O)c2ccc3ccccc3c2)C(=O)N(CC(=O)N[C@H]2CC(=O)OC2O)C1	IC50 (nM)p	'='	2	0.493356	1	Caspase-1	0.463519	B (single protein format)	0.577221	CHEMBL891324	Inhibition of ICE	Test	11.2059	3.2897	6.4971	3.0622	4.8686	3.1201	104.04	134.774	107.515	126.344	108.45	121.48	16	20.5325	16.4808	19.2741	16.6088	18.5448	923.129	957.564	900.088	921.036	887.912	899.823	153	249.028	167.798	228.867	174.923	216.589	0	0	0	0	0	0
CHEMBL1223109	CC(C)[C@H](NC(=O)OCc1ccccc1)C(=O)N[C@@H](C)C(=O)N[C@@H](CC(=O)O)C(=O)COC(=O)Cc1cccc2ccccc12	IC50 (nM)p	'='	2	0.493356	1	Caspase-1	0.463519	B (single protein format)	0.577221	CHEMBL1227461	Inhibition of ICE	Training	14.5784	5.9537	8.4888	4.7779	6.1055	4.1703	110.543	145.369	115.258	137.488	115.686	132.491	17	22.1778	17.6593	20.978	17.7094	20.2193	805.566	848.016	767.04	805.27	757.968	785.488	151	260.627	172.683	243.944	179.436	232.394	0	0	0	0	0	0
CHEMBL397184	O=C(CN1CC(CNC(=O)c2ccccc2)=CC[C@H](NC(=O)c2ccc3ccccc3c2)C1=O)N[C@H]1CC(=O)OC1O	IC50 (nM)p	'='	2	0.493356	1	Caspase-1	0.463519	B (single protein format)	0.577221	CHEMBL891324	Inhibition of ICE	Training	8.0089	3.083	4.7909	2.8726	4.2495	2.8391	97.5375	128.195	102.479	121.632	104.094	117.129	15	19.5335	15.7062	18.5547	15.9401	17.8787	901.796	933.539	877.107	896.985	864.15	876.056	152	244.281	165.967	225.086	172.171	213.215	0	0	0	0	0	0
CHEMBL112055	CC(=O)N[C@@H](Cc1ccc(O)cc1)C(=O)N[C@H](C(=O)N1CC(O)C[C@H]1C(=O)NC(C=O)CC(=O)O)C(C)C	IC50 (nM)p	'='	2	0.493356	1	Caspase-1	0.463519	B (single protein format)	0.577221	CHEMBL659500	Dissociation constant for inhibition of caspase-1	Training	14.7644	7.5861	9.5291	6.1416	7.5851	5.4687	123.547	157.948	130.837	150.913	131.958	146.414	19	24.1022	20.0335	23.035	20.1853	22.3527	968.183	1005.16	927.918	963.187	920.768	948.267	162	263.766	188.862	250.227	198.705	241.916	0	0	0	0	0	0
CHEMBL115336	CC(C)[C@H](NC(=O)c1ccccc1)C(=O)N(CC(=O)NC(CC(=O)O)C(=O)c1nc2ccccc2o1)C1Cc2ccccc2C1	IC50 (nM)p	'='	2	0.493356	1	Caspase-1	0.463519	B (single protein format)	0.577221	CHEMBL659499	Compound was evaluated for the inhibitory activity against caspase-1	Test	11.4341	5.823	7.6037	4.5961	5.6963	3.908	97.5375	122.126	100.583	114.698	99.838	109.595	15	18.6391	15.4108	17.5155	15.2827	16.7425	927.693	948.394	878.587	894.597	850.994	863.771	134	215.103	151.918	198.721	156.86	188.448	0	0	0	0	0	0
CHEMBL1223114	CC(C)[C@H](NC(=O)OCc1ccccc1)C(=O)N[C@@H](C)C(=O)N[C@@H](CC(=O)O)C(=O)CON1C(=O)C[C@@H]2CCCC[C@@H]21	IC50 (nM)p	'='	3	0.493356	1	Caspase-1	0.463519	B (single protein format)	0.577221	CHEMBL1227461	Inhibition of ICE	Training	19.5844	11.293	13.439	9.375	10.5404	8.2366	149.558	184.585	155.724	177.092	156.603	172.762	23	28.1988	23.8647	27.0493	23.9765	26.3858	1046.67	1096.21	1017.21	1055.84	1008.33	1036.38	185	292.256	212.908	280.411	223.932	274.166	0	0	0	0	0	0
CHEMBL199445	O=C1C[C@H](NC(=O)[C@@H]2COC[C@@H]3C/C=C\C[C@H](NC(=O)c4nccc5ccccc45)C(=O)N32)C(O)O1	IC50 (nM)p	'='	3	0.493356	1	Caspase-1	0.463519	B (single protein format)	0.577221	CHEMBL860329	Inhibitory activity against Caspase 1	Training	8.5457	5.212	5.9802	4.6567	5.1442	4.3837	104.04	132.608	109.89	126.588	111.655	122.691	16	20.235	16.8339	19.3315	17.0899	18.7421	925.764	955.316	900.238	924.028	892.521	908.481	147	232.397	169.161	217.944	177.321	209.932	0	0	0	0	0	0
CHEMBL200266	O=C1C[C@H](NC(=O)[C@@H]2COC[C@@H]3C/C=C\C[C@H](NC(=O)c4cc5ccccc5s4)C(=O)N32)C(O)O1	IC50 (nM)p	'='	3	0.493356	1	Caspase-1	0.463519	B (single protein format)	0.577221	CHEMBL860329	Inhibitory activity against Caspase 1	Training	8.5457	5.2113	5.9804	4.6558	5.1432	4.3865	104.04	132.608	109.963	126.386	111.66	122.716	16	20.235	17.0343	19.3015	17.3298	18.7779	949.936	981.377	926.297	949.56	920.521	936.082	147	232.397	166.868	217.602	174.409	210.01	0	0	0	0	0	0
CHEMBL1223111	CC(C)[C@H](NC(=O)OCc1ccccc1)C(=O)N[C@@H](C)C(=O)N[C@@H](CC(=O)O)C(=O)COC(=O)C(Cc1ccccc1)Cc1ccccc1	IC50 (nM)p	'='	3	0.493356	1	Caspase-1	0.463519	B (single protein format)	0.577221	CHEMBL1227461	Inhibition of ICE	Test	16.0489	7.029	9.4701	5.4368	6.9133	4.7873	123.547	157.561	127.631	149.845	128.038	145.305	19	24.0528	19.5621	22.8739	19.608	22.1848	973.411	1005.77	912.184	941.005	892.417	915.989	164	274.627	186.97	259.51	194.621	248.988	0	0	0	0	0	0
CHEMBL1223113	CC(C)[C@H](NC(=O)OCc1ccccc1)C(=O)N[C@@H](C)C(=O)N[C@@H](CC(=O)O)C(=O)CON1C(=O)Cc2ccccc21	IC50 (nM)p	'='	3	0.493356	1	Caspase-1	0.463519	B (single protein format)	0.577221	CHEMBL1227461	Inhibition of ICE	Training	14.5784	6.0863	8.6357	4.7925	6.2551	4.1971	110.543	144.341	115.52	135.747	115.81	130.921	17	22.0184	17.6928	20.7102	17.7223	19.9781	809.616	854.815	776.193	812.054	766.612	792.279	151	257.122	175.422	239.031	181.501	227.912	0	0	0	0	0	0
CHEMBL411759	O=C(CN1CC(CNS(=O)(=O)c2ccccc2)=CC[C@H](NC(=O)c2ccc3ccccc3c2)C1=O)N[C@H]1CC(=O)OC1O	IC50 (nM)p	'='	3	0.493356	1	Caspase-1	0.463519	B (single protein format)	0.577221	CHEMBL891324	Inhibition of ICE	Training	7.9989	3.063	4.8006	2.8202	4.2126	2.764	91.035	117.083	95.6071	111.808	96.6688	107.93	14	17.8471	14.8474	17.0968	15.0902	16.5608	890.258	921.347	864.036	880.643	847.984	856.104	136	215.135	150.24	200.883	155.75	191.669	0	0	0	0	0	0
CHEMBL200290	O=C1C[C@H](NC(=O)[C@@H]2COC[C@@H]3C/C=C\C[C@H](NC(=O)c4ccc5ccccc5c4)C(=O)N32)C(O)O1	IC50 (nM)p	'='	3	0.493356	1	Caspase-1	0.463519	B (single protein format)	0.577221	CHEMBL860329	Inhibitory activity against Caspase 1	Training	8.5457	5.205	5.9873	4.6479	5.1505	4.3823	104.04	132.608	109.859	126.545	111.57	122.674	16	20.235	16.8318	19.3262	17.0799	18.7413	918.525	947.509	893.599	916.96	886.426	902.146	147	232.397	168.158	217.439	176.211	209.38	0	0	0	0	0	0
CHEMBL242298	O=C[C@H](CC(=O)O)NC(=O)[C@@H]1COC[C@@H]2C/C=C\C[C@H](NC(=O)c3nccc4ccccc34)C(=O)N21	IC50 (nM)p	'='	3	0.493356	1	Caspase-1	0.463519	B (single protein format)	0.577221	CHEMBL891324	Inhibition of ICE	Test	8.4143	5.0149	5.7631	4.4496	4.9458	4.1925	104.04	132.608	109.796	127.033	111.449	123.253	16	20.235	16.8201	19.3992	17.0588	18.828	915.117	936.528	884.756	907.265	877.059	893.679	147	233.452	168.89	219.25	176.766	210.924	0	0	0	0	0	0
CHEMBL4203893	CC(C)n1cc(NC(=O)c2ccc(Nc3cnc4ccccc4n3)cc2)c(=O)n(CC(=O)N[C@H]2CC(=O)OC2O)c1=O	IC50 (nM)p	'='	3	0.493356	1	Caspase-1	0.463519	B (single protein format)	0.577221	CHEMBL4183465	Inhibition of human recombinant caspase-1 using AC-WEHD-AMC as substrate at Km after 20 mins by fluorescence assay	Training	9.4358	4.6785	5.8338	3.4514	4.1479	2.787	91.035	122.13	95.2773	116.615	96.9275	112.717	14	18.6029	14.5898	17.776	14.8261	17.1874	768.89	825.364	756.48	797.909	757.214	789.374	142	236.008	158.835	222.464	167.69	214.338	0	0	0	0	0	0
CHEMBL412811	CC(=O)N[C@@H](Cc1ccc(O)cc1)C(=O)N[C@@H](CCC(=O)O)C(=O)N[C@@H](C)C(=O)NC(CC(=O)O)C(=O)CNS(=O)(=O)CCc1ccccc1	IC50 (nM)p	'='	3.4	0.493356	1	Caspase-1	0.463519	B (single protein format)	0.577221	CHEMBL659312	Inhibitory activity against caspase-1	Training	15.0782	7.3334	6.7879	5.2208	5.6456	4.8987	130.05	168.374	135.514	160.895	136.982	156.804	20	26.2412	21.1495	25.2402	21.5019	24.6683	1098.93	1122.63	1000.72	1039.13	981.193	1014.4	178	292.889	208.198	278.846	214.702	268.804	0	0	0	0	0	0
CHEMBL437105	O=C[C@H](CC(=O)O)NC(=O)[C@@H]1CCCN2C(=O)CC[C@H](NC(=O)c3nccc4ccccc34)C(=O)N12	IC50 (nM)p	'='	3.4	0.493356	1	Caspase-1	0.463519	B (single protein format)	0.577221	CHEMBL1227797	Inhibition of human ICE	Training	8.1366	6.0835	5.0381	4.2663	3.9064	3.6274	97.5375	127.362	102.161	120.214	103.238	116.09	15	19.4227	15.6337	18.3318	15.7812	17.7069	853.008	882.688	823.137	841.462	807.854	823.344	140	230.914	162.178	217.666	170.71	208.953	0	0	0	0	0	0
CHEMBL1221744	CC(C)[C@H](CC(=O)NCCc1cc(N(C)C)nc2ccccc12)C(=O)N[C@H](C=O)CC(=O)O	IC50 (nM)p	'='	3.61	0.493356	1	Caspase-1	0.463519	B (single protein format)	0.577221	CHEMBL1227797	Inhibition of human ICE	Test	17.2977	7.445	11.6329	5.7087	7.5611	4.88	97.5375	115.121	98.8033	110.891	96.4521	107.333	15	17.5634	15.154	16.9284	14.7742	16.3926	623.699	642.736	598.231	618.812	585.804	606.201	104	170.37	119.844	165.9	126.57	161.186	0	0	0	0	0	0
CHEMBL396534	O=C[C@H](CC(=O)O)NC(=O)[C@@H]1CC[C@@H]2C/C=C\C[C@H](NC(=O)c3nccc4ccccc34)C(=O)N12	IC50 (nM)p	'='	4	0.493356	1	Caspase-1	0.463519	B (single protein format)	0.577221	CHEMBL891324	Inhibition of ICE	Training	7.3446	5.5783	4.991	4.5556	4.3444	4.1469	104.04	130.339	108.14	124.727	109.426	121.006	16	19.903	16.5718	19.0535	16.7546	18.4897	920.273	946.278	890.543	910.155	877.435	892.819	147	224.794	164.056	212.692	170.853	204.671	0	0	0	0	0	0
CHEMBL4216115	CC(C)n1cc(NC(=O)c2ccc(Nc3cnc4ccccc4n3)cc2)c(=O)n(C2(C(=O)N[C@H]3CC(=O)OC3O)CC2)c1=O	IC50 (nM)p	'='	4.7	0.493356	1	Caspase-1	0.463519	B (single protein format)	0.577221	CHEMBL4183465	Inhibition of human recombinant caspase-1 using AC-WEHD-AMC as substrate at Km after 20 mins by fluorescence assay	Training	10.0062	5.8321	6.7683	4.1084	4.6713	3.1656	104.04	135.792	108.346	129.537	110.174	125.586	16	20.7072	16.5953	19.7609	16.855	19.1627	953.14	1025.23	947.218	990.916	945.958	981.556	162	255.719	180.139	242.979	190.94	235.537	0	0	0	0	0	0
CHEMBL1221743	CC(C)[C@H](CC(=O)NCCc1ccnc2ccccc12)C(=O)N[C@H](C=O)CC(=O)O	IC50 (nM)p	'='	4.77	0.493356	1	Caspase-1	0.463519	B (single protein format)	0.577221	CHEMBL1227797	Inhibition of human ICE	Training	10.9038	6.226	7.2986	4.9871	5.3377	4.1198	84.5325	104.785	87.4952	101.879	87.0025	98.8776	13	16.0085	13.4149	15.5645	13.3263	15.1054	575.053	593.091	547.302	569.178	535.092	555.739	102	163.526	116.897	160.185	122.558	156.18	0	0	0	0	0	0
CHEMBL202160	O=C[C@H](CC(=O)O)NC(=O)c1ccc(CNC(=O)c2ccc(Nc3cnc4ccccc4n3)cc2)nc1	IC50 (nM)p	'='	5	0.493356	1	Caspase-1	0.463519	B (single protein format)	0.577221	CHEMBL958724	Inhibition of caspase 1	Test	3.0938	1.3188	1.338	0.9229	0.9685	0.8198	45.5175	65.7698	47.2941	61.1663	47.2666	57.3754	7	10.0085	7.2492	9.3203	7.2394	8.7515	318.816	328.207	299.357	309.986	290.036	300.853	74	135.526	80.8508	122.401	82.9454	112.441	0	0	0	0	0	0
CHEMBL198795	CN1C[C@@H]2CCCC[C@H](NC(=O)c3ccccc3)C(=O)N2[C@H](C(=O)N[C@H]2CC(=O)OC2O)C1	IC50 (nM)p	'='	5	0.493356	1	Caspase-1	0.463519	B (single protein format)	0.577221	CHEMBL860329	Inhibitory activity against Caspase 1	Training	13.477	7.178	10.7341	6.6656	8.847	6.0797	110.543	135.464	115.619	130.314	116.443	126.537	17	20.6522	17.7155	19.8868	17.8214	19.3179	944.406	968.644	924.17	947.438	917.405	933.992	138	221.717	157.42	208.764	166.988	202.32	0	0	0	0	0	0
CHEMBL74137	CC(=O)NC(C(=O)N[C@@H](CC(=O)O)C(=O)COC(=O)Cc1c(Cl)ccc(Cl)c1Cl)C(C)C	IC50 (nM)p	'='	5	0.493356	1	Caspase-1	0.463519	B (single protein format)	0.577221	CHEMBL747007	Compound was tested for inhibitory activity against N-His (D381E) Interleukin -1 beta converting enzyme (combinatorially prepared compound)	Training	12.3814	4.6692	7.3855	3.9913	5.693	3.7205	91.035	118.204	95.7229	113.602	96.52	110.145	14	18.0483	14.6614	17.5631	14.9988	17.0865	643.463	673.34	611.833	652.602	610.025	640.686	122	205.525	142.316	194.051	146.322	185.855	1.9951	-0.3255	0.2522	-0.1203	-0.0648	-0.1219
CHEMBL380780	O=C1C[C@H](NC(=O)[C@@H]2CN(C(=O)Nc3ccccc3)C[C@@H]3CCCC[C@H](NC(=O)c4ccccc4)C(=O)N32)C(O)O1	IC50 (nM)p	'='	5	0.493356	1	Caspase-1	0.463519	B (single protein format)	0.577221	CHEMBL860329	Inhibitory activity against Caspase 1	Training	10.4549	7.5896	7.3444	6.1237	5.847	5.1516	110.543	142.043	114.948	134.907	115.758	129.589	17	21.6513	17.6141	20.5769	17.72	19.7713	1052.47	1088.35	1023.48	1042.7	1005.57	1015.16	153	249.43	170.598	233.117	179.044	223.651	0	0	0	0	0	0
CHEMBL78154	CC(=O)NC(C(=O)N[C@@H](CC(=O)O)C(=O)COC(=O)Cc1c(Cl)cccc1Cl)C(C)C	IC50 (nM)p	'='	5	0.493356	1	Caspase-1	0.463519	B (single protein format)	0.577221	CHEMBL747007	Compound was tested for inhibitory activity against N-His (D381E) Interleukin -1 beta converting enzyme (combinatorially prepared compound)	Test	12.3814	4.6692	7.3862	3.9971	5.7187	3.7485	91.035	118.204	95.7437	113.679	96.5222	110.173	14	18.0483	14.6646	17.5803	14.9711	17.0574	635.447	665.285	603.99	643.855	600.865	631.062	122	205.525	142.342	194.047	146.362	185.938	1.3301	-0.217	0.1716	-0.1957	-0.0969	-0.1758
CHEMBL1223110	CC(C)[C@H](NC(=O)OCc1ccccc1)C(=O)N[C@@H](C)C(=O)N[C@@H](CC(=O)O)C(=O)COC(=O)CC(c1ccccc1)c1ccccc1	IC50 (nM)p	'='	5	0.493356	1	Caspase-1	0.463519	B (single protein format)	0.577221	CHEMBL1227461	Inhibition of ICE	Training	15.0247	6.5167	8.7302	5.1095	6.3869	4.484	117.045	152.143	121.651	144.827	122.482	140.3	18	23.2195	18.6421	22.104	18.7538	21.417	913.283	947.019	855.942	894.801	844.006	874.144	160	269.627	182.181	255.386	189.443	244.88	0	0	0	0	0	0
CHEMBL4217577	CC(C)(C)[C@H](NC(=O)c1ccc(N)c(Cl)c1)C(=O)N1CCC[C@H]1C(=O)N[C@H]1CC(=O)OC1O	IC50 (nM)p	'='	5	0.493356	1	Caspase-1	0.463519	B (assay format)	0.640167	CHEMBL4186381	Inhibition of human recombinant caspase1 expressed in Escherichia coli using AC-WEHD-AMC as substrate after 20 mins by fluorescence assay	Training	13.65	6.8933	10.8788	5.4592	8.6269	4.7829	104.04	129.901	108.466	122.997	109.058	118.935	16	19.8335	16.627	18.7827	16.7283	18.1935	832.315	888.076	819.367	852.338	809.924	833.491	135	211.884	150.363	199.298	158.413	192.34	0.665	-0.1085	0.0533	-0.0909	-0.0711	-0.0976
CHEMBL4213802	CC(C(=O)N[C@H]1CC(=O)OC1O)n1c(=O)c(NC(=O)c2ccc(Nc3cnc4ccccc4n3)cc2)cn(C)c1=O	IC50 (nM)p	'='	5.012	0.493356	1	Caspase-1	0.463519	B (single protein format)	0.577221	CHEMBL4183465	Inhibition of human recombinant caspase-1 using AC-WEHD-AMC as substrate at Km after 20 mins by fluorescence assay	Training	8.6392	3.5522	4.0207	2.175	2.684	2.0388	84.5325	114.314	89.5098	108.87	91.7996	105.538	13	17.3945	13.7089	16.5787	14.0447	16.0802	743.581	795.359	734.177	757.169	731.075	745.586	138	232.153	154.426	217.801	162.922	208.635	0	0	0	0	0	0
CHEMBL180623	CCC(C(=O)N[C@@H](CC(=O)O)C(=O)CCCc1ccccc1)n1cc(C(C)(C)C)nc(NCc2nonc2C)c1=O	IC50 (nM)p	'='	5.13	0.493356	1	Caspase-1	0.463519	B (assay format)	0.640167	CHEMBL829508	Inhibitory concentration against recombinant human caspase-1 in neuronal precursor (NT2) cells	Test	20.7068	9.4639	12.9984	7.6158	9.304	6.6302	136.553	157.281	139.255	150.773	139.416	147.185	21	24.0355	21.3351	23.0381	21.3328	22.4878	1147.6	1198.31	1115.07	1154.8	1117.4	1139.96	168	245.412	191.595	235.706	202.976	231.161	0	0	0	0	0	0
CHEMBL4203378	CC(C)n1cc(NC(=O)c2ccc(Nc3cnc4ccccc4n3)cc2)c(=O)n(C(C)C(=O)N[C@H]2CC(=O)OC2O)c1=O	IC50 (nM)p	'='	5.6	0.493356	1	Caspase-1	0.463519	B (single protein format)	0.577221	CHEMBL4183465	Inhibition of human recombinant caspase-1 using AC-WEHD-AMC as substrate at Km after 20 mins by fluorescence assay	Training	10.7744	5.8902	6.6093	3.8296	4.4632	3.0292	97.5375	129.07	101.345	122.675	102.968	118.777	15	19.6724	15.5184	18.7052	15.7495	18.1164	846.311	916.968	835.928	878.709	834.969	869.89	148	241.864	165.749	228.788	175.277	220.935	0	0	0	0	0	0
CHEMBL1221597	CC(C)[C@H](CC(=O)NCCc1cccc2ccccc12)C(=O)N[C@H](C=O)CC(=O)O	IC50 (nM)p	'='	5.7	0.493356	1	Caspase-1	0.463519	B (single protein format)	0.577221	CHEMBL1227797	Inhibition of human ICE	Training	10.9038	6.226	7.2986	4.9895	5.3556	4.1489	84.5325	104.785	87.4952	101.879	86.9689	98.8192	13	16.0085	13.4149	15.5645	13.3219	15.0976	575.686	593.745	548.058	570.048	536.051	556.769	102	163.526	116.897	160.185	122.444	155.98	0	0	0	0	0	0
CHEMBL1221745	CC(C)[C@H](CC(=O)NCCc1cccc2ncccc12)C(=O)N[C@H](C=O)CC(=O)O	IC50 (nM)p	'='	5.81	0.493356	1	Caspase-1	0.463519	B (single protein format)	0.577221	CHEMBL1227797	Inhibition of human ICE	Training	10.9038	6.226	7.2986	5.0007	5.3654	4.1614	84.5325	104.785	87.4952	101.879	86.9857	98.8485	13	16.0085	13.4149	15.5645	13.3241	15.1015	575.053	593.091	547.375	569.308	535.245	555.899	102	163.526	116.897	160.185	122.501	156.081	0	0	0	0	0	0
CHEMBL382066	CS(=O)(=O)N1C[C@@H]2CCCC[C@H](NC(=O)c3ccccc3)C(=O)N2[C@H](C(=O)N[C@H]2CC(=O)OC2O)C1	IC50 (nM)p	'='	6	0.493356	1	Caspase-1	0.463519	B (single protein format)	0.577221	CHEMBL860329	Inhibitory activity against Caspase 1	Test	13.477	8.1344	8.3116	7.096	6.9227	6.2415	110.543	134.134	114.322	128.906	114.379	124.377	17	21.4321	17.9212	20.599	18.1728	19.9716	1087.28	1105.91	1041.87	1056.54	1015.61	1024.07	138	218.589	157.814	206.454	164.573	198.924	0	0	0	0	0	0
CHEMBL373028	CC(=O)N1C[C@@H]2CCCC[C@H](NC(=O)c3ccccc3)C(=O)N2[C@H](C(=O)N[C@H]2CC(=O)OC2O)C1	IC50 (nM)p	'='	6	0.493356	1	Caspase-1	0.463519	B (single protein format)	0.577221	CHEMBL860329	Inhibitory activity against Caspase 1	Training	12.7246	7.9516	8.3789	7.1598	7.0756	6.4128	117.045	147.265	121.406	141.113	122.372	136.71	18	22.464	18.5962	21.5389	18.7268	20.8702	1020.46	1055.82	990.593	1016.12	977.556	995.59	154	248.27	174.184	233.785	182.664	226.333	0	0	0	0	0	0
CHEMBL100588	CC(C)C[C@H](NC(=O)[C@H](CCC(=O)O)NC(=O)OCc1ccccc1)C(=O)N[C@H]1CC(=O)OC1O	IC50 (nM)p	'='	6.5	0.493356	1	Caspase-1	0.463519	B (single protein format)	0.577221	CHEMBL659314	Inhibitory concentration of compound required against Caspase-1 compared to acylated dipeptides	Training	12.7241	6.9416	8.8508	5.8521	7.1369	5.0487	110.543	146.887	115.821	140.961	117.078	136.527	17	22.4141	17.7517	21.5146	17.9259	20.8382	757.9	802.308	723.097	763.92	714.369	747.662	147	252.77	166.237	240.875	174.965	233.494	0	0	0	0	0	0
CHEMBL433990	O=C1C[C@H](NC(=O)[C@@H]2COC[C@@H]3C/C=C\C[C@H](NC(=O)c4cccc(Cl)c4)C(=O)N32)C(O)O1	IC50 (nM)p	'='	7	0.493356	1	Caspase-1	0.463519	B (single protein format)	0.577221	CHEMBL860329	Inhibitory activity against Caspase 1	Training	8.5457	5.205	5.9873	4.6488	5.1508	4.3843	104.04	132.608	109.859	126.605	111.813	122.992	16	20.235	16.8318	19.3354	17.1494	18.8201	916.981	945.844	891.611	915.427	885.759	902.174	147	232.397	168.158	217.564	176.383	209.747	0.665	-0.1085	0.025	-0.0777	-0.0698	-0.0883
CHEMBL411758	O=C(CN1CC(CNCc2ccccc2)=CC[C@H](NC(=O)c2ccc3ccccc3c2)C1=O)N[C@H]1CC(=O)OC1O	IC50 (nM)p	'='	7	0.493356	1	Caspase-1	0.463519	B (single protein format)	0.577221	CHEMBL891324	Inhibition of ICE	Test	9.5579	3.1215	5.9097	3.1359	5.0555	3.2194	97.5375	123.398	102.19	118.104	103.552	114.427	15	18.8052	15.6608	18.0224	15.8553	17.4717	879.942	900.954	854.072	871.204	842.062	853.61	140	222.242	156.413	207.16	163.015	197.976	0	0	0	0	0	0
CHEMBL197127	O=C1C[C@H](NC(=O)[C@@H]2CN(C(=O)c3ccccc3)C[C@@H]3CCCC[C@H](NC(=O)c4ccccc4)C(=O)N32)C(O)O1	IC50 (nM)p	'='	7	0.493356	1	Caspase-1	0.463519	B (single protein format)	0.577221	CHEMBL860329	Inhibitory activity against Caspase 1	Training	10.2901	7.7552	7.6038	6.2554	6.1789	5.2669	110.543	140.762	115.034	133.125	115.736	127.704	17	21.464	17.6274	20.3162	17.7177	19.4961	1070.28	1098.56	1039.62	1051.52	1018.46	1022.37	153	247.27	170.37	229.526	179.107	219.724	0	0	0	0	0	0
CHEMBL244229	O=C(CN1CC(CSCc2ccccc2)=CC[C@H](NC(=O)c2ccc3ccccc3c2)C1=O)N[C@H]1CC(=O)OC1O	IC50 (nM)p	'='	8	0.493356	1	Caspase-1	0.463519	B (single protein format)	0.577221	CHEMBL891324	Inhibition of ICE	Training	9.5579	1.9885	5.9158	2.5025	4.9822	2.7909	97.5375	122.225	101.985	117.351	103.245	113.858	15	20.3088	15.9239	18.9879	16.2483	18.2008	999.579	1011.67	964.322	976.619	945.632	953.816	140	215.035	153.891	202.093	159.827	193.883	0	0	0	0	0	0
CHEMBL324548	CC(=O)N[C@@H](Cc1ccc(O)cc1)C(=O)N[C@H](C(=O)N[C@@H](C)C(=O)N[C@@H](CC(=O)O)C(=O)C(=O)NCCc1ccccc1)C(C)C	IC50 (nM)p	'='	9	0.493356	1	Caspase-1	0.463519	B (single protein format)	0.577221	CHEMBL659500	Dissociation constant for inhibition of caspase-1	Training	16.7863	8.3899	9.7301	5.9631	7.338	5.1133	130.05	166.857	135.5	156.736	136.427	151.984	20	25.456	20.7453	23.9189	20.8693	23.1986	1012.05	1058.64	957.132	993.453	942.668	972.635	177	286.529	205.339	268.364	215.232	259.562	0	0	0	0	0	0
CHEMBL199496	O=C1C[C@H](NC(=O)[C@@H]2COC[C@@H]3C/C=C\C[C@H](NC(=O)c4cccc(C(F)(F)F)c4)C(=O)N32)C(O)O1	IC50 (nM)p	'='	9	0.493356	1	Caspase-1	0.463519	B (single protein format)	0.577221	CHEMBL860329	Inhibitory activity against Caspase 1	Test	9.1689	5.3649	6.2721	4.7149	5.2518	4.3918	110.543	153.263	115.821	140.585	117.698	132.884	17	23.4509	17.7487	21.5082	18.024	20.324	945	989.258	919.744	950.848	912.011	932.085	163	292.543	181.875	256.704	190.373	236.41	0.0318	0.1523	0.0257	0.0685	0.0089	0.0217
CHEMBL114330	CC(=O)N[C@@H](Cc1ccc(O)cc1)C(=O)N[C@H](C(=O)N[C@@H](C)C(=O)NC(C=O)CCC(=O)O)C(C)C	IC50 (nM)p	'='	9	0.493356	1	Caspase-1	0.463519	B (single protein format)	0.577221	CHEMBL659500	Dissociation constant for inhibition of caspase-1	Training	15.1769	7.7756	9.0418	5.5459	6.9073	4.7652	117.045	149.078	121.594	141.459	122.61	137.642	18	22.7559	18.6187	21.5925	18.7565	21.0123	819.546	864.345	777.479	810.319	765.861	792.133	150	242.112	171.718	229.872	179.833	223.05	0	0	0	0	0	0
CHEMBL248508	CCC(C(=O)N[C@@H](CC(=O)O)C(=O)CCCc1ccccc1)n1cc(C(C)(C)C)nc(Nc2nnn[nH]2)c1=O	IC50 (nM)p	'='	9	0.493356	1	Caspase-1	0.463519	B (single protein format)	0.577221	CHEMBL903358	Inhibition of human recombinant caspase 1	Training	16.7133	8.7975	11.8512	6.9941	8.4991	5.9493	123.547	146.902	127.569	139.503	127.771	135.982	19	22.4524	19.5545	21.3202	19.5599	20.7785	1078.31	1134.9	1053.21	1093.93	1056.02	1078.98	163	235.806	182.905	225.558	193.367	221.757	0	0	0	0	0	0
CHEMBL1221691	Cc1cc2nc(C)n(CCNC(=O)C[C@H](C(=O)N[C@H](C=O)CC(=O)O)C(C)C)c2cc1C	IC50 (nM)p	'='	9.18	0.493356	1	Caspase-1	0.463519	B (single protein format)	0.577221	CHEMBL1227797	Inhibition of human ICE	Training	18.7423	6.825	9.808	6.7405	7.1923	5.6592	104.04	117.769	103.161	115.932	101.514	112.542	16	17.9944	15.806	17.7171	15.5417	17.1977	651.433	669.926	626.644	647.601	613.267	633.687	105	172.304	124.417	167.761	130.278	163.746	0	0	0	0	0	0
CHEMBL4211859	Cc1cc(Nc2ccc3ccccc3c2)ccc1C(=O)Nc1cn(C(C)C)c(=O)n(C2(C(=O)N[C@H]3CC(=O)OC3O)CC2)c1=O	IC50 (nM)p	'='	9.8	0.493356	1	Caspase-1	0.463519	B (single protein format)	0.577221	CHEMBL4183465	Inhibition of human recombinant caspase-1 using AC-WEHD-AMC as substrate at Km after 20 mins by fluorescence assay	Test	12.4408	5.7947	7.4586	4.4281	5.0522	3.4929	110.543	139.856	113.123	134.101	114.843	130.24	17	21.3322	17.3301	20.4629	17.5715	19.8778	991.017	1063.55	986.298	1030.97	984.803	1021.46	163	258.219	182.429	245.229	193.403	237.707	0	0	0	0	0	0
CHEMBL198743	O=C1C[C@H](NC(=O)[C@@H]2CNC[C@@H]3CCCC[C@H](NC(=O)c4ccccc4)C(=O)N32)C(O)O1	IC50 (nM)p	'='	10	0.493356	1	Caspase-1	0.463519	B (single protein format)	0.577221	CHEMBL860329	Inhibitory activity against Caspase 1	Training	10.28	7.603	7.8995	6.4603	6.5306	5.5973	104.04	131.589	109.329	125.325	110.356	121.089	16	20.0691	16.746	19.1292	16.8852	18.4871	889.238	918.441	868.745	890.873	860.199	874.696	137	217.953	156.238	205.309	165.255	199.093	0	0	0	0	0	0
CHEMBL26719	O=C(O)C[C@H](NC(=O)C(c1ccccc1)n1cccc(NC(=O)c2cccc3ccccc23)c1=O)C(=O)COc1ccccc1	IC50 (nM)p	'='	10	0.493356	1	Caspase-1	0.463519	B (single protein format)	0.577221	CHEMBL659499	Compound was evaluated for the inhibitory activity against caspase-1	Training	4.6148	2.2414	2.7363	2.0548	2.3992	1.9954	84.5325	112.267	90.0914	105.653	91.6791	101.692	13	17.1177	13.7993	16.1268	14.0318	15.5321	926.253	947.844	887.904	909.387	875.93	889.563	149	232.814	167.945	213.867	172.864	202.455	0	0	0	0	0	0
CHEMBL114791	O=C[C@H](CC(=O)O)NC(=O)[C@@H]1Cc2cccc3c2N1C(=O)[C@@H](NC(=O)c1cccc2ccccc12)CC3	IC50 (nM)p	'='	10	0.493356	1	Caspase-1	0.463519	B (single protein format)	0.577221	CHEMBL659500	Dissociation constant for inhibition of caspase-1	Training	5.5434	3.4009	2.7627	2.2744	2.1431	2.0171	78.03	102.287	79.9508	95.0404	79.6338	90.1413	12	15.5976	12.2473	14.5013	12.1897	13.7639	768.457	784.327	719.471	728.668	694.694	703.672	116	193.661	132.128	178.654	135.517	166.391	0	0	0	0	0	0
CHEMBL397990	O=C(CN1CC=CC[C@H](NC(=O)c2cccc(C(F)(F)F)c2)C1=O)N[C@H]1CC(=O)OC1O	IC50 (nM)p	'='	11	0.493356	1	Caspase-1	0.463519	B (single protein format)	0.577221	CHEMBL891324	Inhibition of ICE	Test	7.2186	3.6147	4.3336	3.1989	3.6788	3.0305	91.035	130.611	95.0797	118.893	96.5923	111.597	14	19.9798	14.5715	18.1832	14.7922	17.0616	706.633	745.852	683.977	709.745	674.647	692.119	141	262.174	153.502	227.268	159.976	206.665	0.0318	0.1523	0.0257	0.0685	0.0089	0.0217
CHEMBL4205880	O=C1C[C@H](NC(=O)[C@@H]2CC[C@@H]3CCCC[C@H](NC(=O)c4nccc5ccccc45)C(=O)N32)C(O)O1	IC50 (nM)p	'='	11	0.493356	1	Caspase-1	0.463519	B (assay format)	0.640167	CHEMBL4186381	Inhibition of human recombinant caspase1 expressed in Escherichia coli using AC-WEHD-AMC as substrate after 20 mins by fluorescence assay	Training	9.2103	7.9703	7.0704	6.4246	5.8859	5.4388	104.04	130.339	108.059	123.717	108.734	119.212	16	19.903	16.5579	18.8963	16.6442	18.2097	885.039	920.254	866.108	886.887	853.765	867.634	137	213.739	154.866	202.541	163.232	196.145	0	0	0	0	0	0
CHEMBL1221595	CC(C)[C@H](CC(=O)NCCNc1cccc(Cl)c1)C(=O)N[C@H](C=O)CC(=O)O	IC50 (nM)p	'='	11.2	0.493356	1	Caspase-1	0.463519	B (single protein format)	0.577221	CHEMBL1227797	Inhibition of human ICE	Training	11.4387	6.7338	7.8738	5.4818	5.7812	4.476	84.5325	106.222	88.1202	102.581	87.5731	99.3834	13	16.2166	13.5046	15.6651	13.4085	15.1981	550.107	573.059	525.673	548.614	515.711	536.604	102	164.632	116.935	160.413	122.796	156.518	0.665	-0.1085	0.025	-0.0901	-0.0867	-0.1198
CHEMBL237310	CC(C)[C@H](NC(=O)OCc1ccccc1)C(=O)Nc1ccccc1C(=O)NC(C(=O)O)C(=O)CF	IC50 (nM)p	'='	12	0.493356	1	Caspase-1	0.463519	B (single protein format)	0.577221	CHEMBL899135	Inhibition of human caspase 1	Training	9.6224	3.251	6.4085	2.8433	4.421	2.2519	78.03	110.841	83.4871	101.093	84.2303	95.4763	12	16.9219	12.808	15.435	12.9105	14.5818	563.008	600.452	545.688	573.132	536.732	554.923	117	211.914	136.895	191.107	144.598	179.437	0.2301	-0.4492	0.0798	-0.2165	-0.0162	-0.16
CHEMBL1221811	CC(C)[C@H](CC(=O)NCCc1cncc2ccccc12)C(=O)N[C@H](C=O)CC(=O)O	IC50 (nM)p	'='	12	0.493356	1	Caspase-1	0.463519	B (single protein format)	0.577221	CHEMBL1227797	Inhibition of human ICE	Test	10.9038	6.226	7.3538	5.0309	5.3782	4.1589	84.5325	104.785	87.4952	101.937	87.0505	98.9174	13	16.0085	13.4149	15.5722	13.3327	15.1107	574.422	592.438	546.676	568.627	534.594	555.293	102	163.526	116.897	160.385	122.722	156.316	0	0	0	0	0	0
CHEMBL115823	CC(C)[C@H](NC/C=C/c1ccccc1)C(=O)N1CC(O)C[C@H]1C(=O)NC(CC(=O)O)C(=O)COc1ccccc1	IC50 (nM)p	'='	13	0.493356	1	Caspase-1	0.463519	B (single protein format)	0.577221	CHEMBL659499	Compound was evaluated for the inhibitory activity against caspase-1	Training	14.295	7.7231	10.221	6.3609	8.2766	5.7722	117.045	143.819	124.685	136.682	124.928	132.795	18	21.9649	19.102	20.8836	19.1212	20.2948	939.445	967.916	916.114	936.31	907.371	921.3	149	229.44	174.784	216.598	182.7	210.394	0	0	0	0	0	0
CHEMBL364282	O=C1C[C@H](NC(=O)[C@@H]2CCc3nc4cc(-c5ccccc5Cl)nc-4c(O)n32)C(O)O1	IC50 (nM)p	'='	14	0.493356	1	Caspase-1	0.463519	B (single protein format)	0.577221	CHEMBL880406	Inhibitory activity towards CASP1 using fluorogenic substrates following an incubation for over 30 min at 37 degree C	Training	4.1675	2.8698	2.2314	1.8617	1.7174	1.5772	52.02	67.4549	54.3883	63.9906	54.6439	61.3876	8	10.2944	8.3227	9.7615	8.354	9.3653	407.986	423.74	388.851	399.16	379.162	385.946	71	118.351	85.3585	114.26	89.2004	109.745	0.665	-0.1085	0.0857	-0.0636	-0.0477	-0.0807
CHEMBL242509	O=C(CN1CC=CC[C@H](NC(=O)c2ccc3ccccc3c2)C1=O)N[C@H]1CC(=O)OC1O	IC50 (nM)p	'='	14	0.493356	1	Caspase-1	0.463519	B (single protein format)	0.577221	CHEMBL891324	Inhibition of ICE	Training	6.5954	3.4548	4.0488	3.1319	3.5775	3.0211	84.5325	109.956	89.1176	104.852	90.4641	101.387	13	16.764	13.6546	16.0012	13.8481	15.4789	679.986	703.952	657.653	675.684	648.885	662.019	125	202.028	139.786	188.002	145.813	179.635	0	0	0	0	0	0
CHEMBL1221688	Cc1cc2ncn(CCNC(=O)C[C@H](C(=O)N[C@H](C=O)CC(=O)O)C(C)C)c2cc1C	IC50 (nM)p	'='	14.5	0.493356	1	Caspase-1	0.463519	B (single protein format)	0.577221	CHEMBL1227797	Inhibition of human ICE	Test	16.3078	6.7273	9.1404	6.3275	6.5913	5.2409	97.5375	113.704	97.6741	111.577	96.4412	108.19	15	17.3694	14.9752	17.0469	14.7711	16.5293	618.488	637.272	592.421	613.695	579.625	600.019	104	169.804	121.348	165.483	127.511	161.413	0	0	0	0	0	0
CHEMBL323322	CC(C)C(NC(=O)CNc1cccc2ccccc12)C(=O)N[C@H]1CC(=O)OC1O	IC50 (nM)p	'='	15	0.493356	1	Caspase-1	0.463519	B (single protein format)	0.577221	CHEMBL659315	Inhibition of Caspase-1 enzyme	Training	9.0037	4.6582	6.3416	3.5196	4.7567	3.0497	71.5275	93.6551	75.833	87.9997	76.093	85.0687	11	14.2861	11.6132	13.4301	11.6401	12.9849	490.184	524.895	473.486	498.318	466.92	485.707	94	155.604	109.422	147.275	114.707	142.67	0	0	0	0	0	0
CHEMBL242727	O=C(CN1CC=CC[C@H](NC(=O)c2cc(Cl)ccc2Cl)C1=O)N[C@H]1CC(=O)OC1O	IC50 (nM)p	'='	15	0.493356	1	Caspase-1	0.463519	B (single protein format)	0.577221	CHEMBL891324	Inhibition of ICE	Training	6.5954	3.4548	4.0468	3.1268	3.57	3.0074	84.5325	109.956	89.048	105.15	90.7323	101.884	13	16.764	13.6439	16.141	13.9792	15.7091	694.989	720.144	673.085	693.603	666.471	681.674	125	202.028	140.014	188	146.013	179.636	1.3301	-0.217	0.1108	-0.1334	-0.1073	-0.1281
CHEMBL1221647	Cc1ccc2c(c1)ncn2CCNC(=O)C[C@H](C(=O)N[C@H](C=O)CC(=O)O)C(C)C	IC50 (nM)p	'='	15.3	0.493356	1	Caspase-1	0.463519	B (single protein format)	0.577221	CHEMBL1227797	Inhibition of human ICE	Training	13.8732	6.7646	8.5642	5.7289	6.0936	4.721	91.035	109.64	92.8514	106.8	91.7845	103.505	14	16.7444	14.2335	16.3123	14.0554	15.8094	589.537	608.891	562.653	583.933	549.88	570.164	103	167.304	119.126	163.305	125.231	159.153	0	0	0	0	0	0
CHEMBL4204225	CC(C)[C@H](NC(=O)c1ccc2ccccc2c1)C(=O)N1C2CCC(O)(CC2)C1C(=O)N[C@H]1CC(=O)OC1O	IC50 (nM)p	'='	15.85	0.493356	1	Caspase-1	0.463519	B (single protein format)	0.577221	CHEMBL4183465	Inhibition of human recombinant caspase-1 using AC-WEHD-AMC as substrate at Km after 20 mins by fluorescence assay	Test	12.5586	8.4592	9.8238	6.7985	7.7461	5.7729	117.045	147.201	123.856	139.469	124.092	134.638	18	22.4855	18.9819	21.308	18.9982	20.5724	1039.21	1095.68	1026.93	1060.37	1018.39	1040.67	156	241.924	176.601	228.019	185.438	220.664	0	0	0	0	0	0
CHEMBL322966	CC(C)[C@H](NC(=O)OCc1ccccc1)C(=O)N[C@@H](C)C(=O)NC(CC(=O)O)C(=O)COc1ccc2ccc(=O)oc2c1	IC50 (nM)p	'='	17	0.493356	1	Caspase-1	0.463519	B (single protein format)	0.577221	CHEMBL659500	Dissociation constant for inhibition of caspase-1	Training	13.8682	6.2366	8.3923	4.7675	6.0333	4.1081	117.045	152.413	121.584	143.557	121.89	138.266	18	23.2611	18.6331	21.9121	18.6634	21.1085	837.327	886.853	805.309	841.661	796.224	822.374	165	274.127	187.167	256.858	193.877	245.095	0	0	0	0	0	0
CHEMBL4205336	CC(C)[C@H](NC(=O)c1ccc2ccccc2c1)C(=O)N1[C@H]2CC[C@](O)(CC2)[C@H]1C(=O)N[C@H]1CC(=O)OC1O	IC50 (nM)p	'='	17	0.493356	1	Caspase-1	0.463519	B (assay format)	0.640167	CHEMBL4186381	Inhibition of human recombinant caspase1 expressed in Escherichia coli using AC-WEHD-AMC as substrate after 20 mins by fluorescence assay	Training	12.5586	8.4592	9.8238	6.7985	7.7461	5.7729	117.045	147.201	123.856	139.469	124.092	134.638	18	22.4855	18.9819	21.308	18.9982	20.5724	1039.21	1095.68	1026.93	1060.37	1018.39	1040.67	156	241.924	176.601	228.019	185.438	220.664	0	0	0	0	0	0
CHEMBL1221643	Cc1[nH]c2ccccc2c1CCNC(=O)C[C@H](C(=O)N[C@H](C=O)CC(=O)O)C(C)C	IC50 (nM)p	'='	18	0.493356	1	Caspase-1	0.463519	B (single protein format)	0.577221	CHEMBL1227797	Inhibition of human ICE	Training	13.3384	6.4336	7.9876	5.494	5.9874	4.6343	91.035	108.849	92.6625	106.698	91.9743	103.637	14	16.6335	14.2047	16.3031	14.0867	15.8351	603.632	620.941	577.759	600.232	565.663	586.869	103	166.026	119.467	162.837	125.033	158.674	0	0	0	0	0	0
CHEMBL111938	CC(=O)N[C@@H](Cc1ccc(O)cc1)C(=O)N[C@H](C(=O)N[C@@H](C)C(=O)NC(CC(=O)O)C(=O)CCCCCc1ccccc1)C(C)C	IC50 (nM)p	'='	18.5	0.493356	1	Caspase-1	0.463519	B (single protein format)	0.577221	CHEMBL659499	Compound was evaluated for the inhibitory activity against caspase-1	Test	19.3139	11.0532	12.3351	8.4483	9.5505	7.0963	143.055	174.628	146.843	165.703	145.805	159.923	22	26.6865	22.4996	25.3213	22.3222	24.438	1042.99	1087.4	990.682	1026.11	971.869	998.197	173	267.276	196.857	255.375	204.898	247.991	0	0	0	0	0	0
CHEMBL242938	CC1=CC[C@H](NC(=O)c2ccc3ccccc3c2)C(=O)N(CC(=O)N[C@H]2CC(=O)OC2O)C1	IC50 (nM)p	'='	19	0.493356	1	Caspase-1	0.463519	B (single protein format)	0.577221	CHEMBL891324	Inhibition of ICE	Training	8.8744	2.705	5.2863	2.9268	4.791	2.9302	91.035	116.459	95.6566	111.223	97.2033	107.832	14	17.764	14.6604	16.9799	14.8853	16.4691	748.221	781.163	727.829	749.293	720.416	735.207	133	210.028	146.995	195.362	152.921	186.855	0	0	0	0	0	0
CHEMBL242510	O=C(CN1CC=CC[C@H](NC(=O)c2cc3ccccc3s2)C1=O)N[C@H]1CC(=O)OC1O	IC50 (nM)p	'='	20	0.493356	1	Caspase-1	0.463519	B (single protein format)	0.577221	CHEMBL891324	Inhibition of ICE	Training	6.5954	3.4611	4.042	3.1398	3.5703	3.0257	84.5325	109.956	89.2216	104.694	90.5542	101.428	13	16.764	13.8571	15.9765	14.0984	15.5159	709.756	736.077	688.638	706.44	681.084	693.899	125	202.028	138.495	188.166	144.007	180.258	0	0	0	0	0	0
CHEMBL23226	CC(C)[C@H](NC(=O)OCc1ccccc1)C(=O)NC(CC(=O)O)C(=O)CF	IC50 (nM)p	'='	20	0.493356	1	Caspase-1	0.463519	B (single protein format)	0.577221	CHEMBL659498	Compound was evaluated for its inhibitory activity against the Caspase-1 enzyme	Training	10.6365	3.8412	6.8957	3.4218	4.8904	2.9576	78.03	106.232	83.4261	99.862	84.6694	96.8722	12	16.2355	12.7966	15.2539	12.9773	14.7978	512.08	541.236	491.248	518.813	485.636	507.95	105	186.768	125.405	174.813	133.528	169.067	0.2301	-0.4492	0.0798	-0.2168	-0.0409	-0.1686
CHEMBL2323966	CC(C)(C)[C@@H](NC(=O)c1ccc(N)c(Cl)c1)C(=O)N1CCC[C@H]1C(=O)N[C@H](/C=C/S(C)(=O)=O)CC(=O)O	IC50 (nM)p	'='	20	0.493356	1	Caspase-1	0.463519	B (single protein format)	0.577221	CHEMBL2327255	Inhibition of caspase-1 (unknown origin)	Test	17.5033	7.7099	12.2782	6.3929	10.0181	5.7439	117.045	136.744	121.245	132.256	121.228	129.014	18	22.2815	18.9067	21.688	19.1175	21.3332	1044.57	1078.28	1013.04	1040.91	994.696	1016.77	145	209.788	160.926	201.236	166.806	195.2	0.665	-0.1085	0.0533	-0.0909	-0.0711	-0.0976
CHEMBL4215570	CC(C)n1cc(NC(=O)c2ccc(Nc3ccc4ccccc4c3)cc2)c(=O)n(CC(=O)N[C@H]2CC(=O)OC2O)c1=O	IC50 (nM)p	'='	21	0.493356	1	Caspase-1	0.463519	B (single protein format)	0.577221	CHEMBL4183465	Inhibition of human recombinant caspase-1 using AC-WEHD-AMC as substrate at Km after 20 mins by fluorescence assay	Training	9.4358	4.6785	5.8338	3.4514	4.1479	2.787	91.035	122.13	95.2773	116.615	96.9275	112.717	14	18.6029	14.5898	17.776	14.8261	17.1874	769.023	825.509	756.64	798.082	757.41	789.589	142	236.008	158.835	222.464	167.69	214.338	0	0	0	0	0	0
CHEMBL442714	O=C(CN1CC(CO)=CC[C@H](NC(=O)c2ccc3ccccc3c2)C1=O)N[C@H]1CC(=O)OC1O	IC50 (nM)p	'='	22	0.493356	1	Caspase-1	0.463519	B (single protein format)	0.577221	CHEMBL891324	Inhibition of ICE	Training	7.9989	3.0779	4.9313	2.9381	4.4382	2.9395	91.035	119.786	97.6671	115.122	100.267	111.887	14	18.2631	14.9647	17.5693	15.3495	17.0829	769.486	796.237	750.462	772.422	745.824	760.38	136	218.939	155.4	205.742	163.221	197.594	0	0	0	0	0	0
CHEMBL285638	CC(=O)N[C@@H](CC(=O)O)C(=O)N[C@@H](CCC(=O)O)C(=O)N[C@H](C(=O)N[C@H](CC=O)CC(=O)O)C(C)C	IC50 (nM)p	'='	22.3	0.493356	1	Caspase-1	0.463519	B (cell-based format)	0.315789	CHEMBL699293	Amidolytic activity of THP.1 cell lysate against IL-1 beta converting enzyme using C1-Asp-AMC as a substrate	Training	14.8107	7.7308	9.0639	5.6533	7.1157	4.8794	136.553	183.768	144.74	177.701	146.352	174.219	21	28.0441	22.1649	27.1158	22.3917	26.5853	937.453	990.754	887.22	942.072	876.734	928.114	189	320.454	217.22	310.479	226.66	304.222	0	0	0	0	0	0
CHEMBL4212402	CC(C)n1cc(NC(=O)c2ccc(Nc3ccc4ccccc4c3)cc2)c(=O)n(C2(C(=O)N[C@H]3CC(=O)OC3O)CC2)c1=O	IC50 (nM)p	'='	23	0.493356	1	Caspase-1	0.463519	B (cell-based format)	0.315789	CHEMBL4183472	Inhibition of caspase-1 in human THP1 cells assessed as decrease in LPS-induced IL-1beta secretion after overnight incubation by sandwich immunoassay	Test	10.0062	5.8321	6.7683	4.1084	4.6713	3.1656	104.04	135.792	108.346	129.537	110.174	125.586	16	20.7072	16.5953	19.7609	16.855	19.1627	953.278	1025.38	947.385	991.095	946.159	981.778	162	255.719	180.139	242.979	190.94	235.537	0	0	0	0	0	0
CHEMBL1221598	CC(C)[C@H](CC(=O)NCCc1c[nH]c2ccccc12)C(=O)N[C@H](C=O)CC(=O)O	IC50 (nM)p	'='	23.1	0.493356	1	Caspase-1	0.463519	B (single protein format)	0.577221	CHEMBL1227797	Inhibition of human ICE	Training	10.9038	6.226	7.467	5.022	5.4741	4.2131	84.5325	104.785	87.5911	102.004	87.1025	98.9466	13	16.0085	13.4297	15.5809	13.3407	15.1144	570.971	588.873	542.568	565.283	531.34	552.36	102	163.526	116.749	160.543	122.573	156.355	0	0	0	0	0	0
CHEMBL1221689	Cc1nc2ccccc2n1CCNC(=O)C[C@H](C(=O)N[C@H](C=O)CC(=O)O)C(C)C	IC50 (nM)p	'='	23.8	0.493356	1	Caspase-1	0.463519	B (single protein format)	0.577221	CHEMBL1227797	Inhibition of human ICE	Training	13.8732	6.8997	8.4199	5.7302	6.2195	4.759	91.035	109.64	93.3581	106.706	92.3917	103.537	14	16.7444	14.2984	16.2984	14.1397	15.8142	598.768	618.896	572.216	593.371	558.644	578.663	103	167.304	120.227	163.423	125.895	159.305	0	0	0	0	0	0
CHEMBL165535	C[C@H](NC(=O)[C@H](CCC(=O)O)NC(=O)OCc1ccccc1)C(=O)NC(CC(=O)O)C(=O)CNS(=O)(=O)CCc1ccccc1	IC50 (nM)p	'='	25.3	0.493356	1	Caspase-1	0.463519	B (single protein format)	0.577221	CHEMBL659312	Inhibitory activity against caspase-1	Training	12.8703	6.2314	5.7993	4.3088	4.4601	4.0269	110.543	145.994	114.741	139.42	115.963	135.74	17	22.8178	17.9811	21.9532	18.2959	21.4443	905.317	925.527	824.745	856.298	807.566	835.768	152	261.432	175.789	248.857	182.175	239.112	0	0	0	0	0	0
CHEMBL1223112	COC(=O)C[C@H]1CCC[C@H]2CC(=O)N(OCC(=O)[C@H](CC(=O)O)NC(=O)[C@H](C)NC(=O)[C@@H](NC(=O)OCc3ccccc3)C(C)C)[C@H]21	IC50 (nM)p	'='	26	0.493356	1	Caspase-1	0.463519	B (single protein format)	0.577221	CHEMBL1227461	Inhibition of ICE	Test	23.2377	11.1581	15.2016	9.6531	11.4332	8.7657	169.065	209.161	176.478	202.017	177.978	197.824	26	31.9465	27.0498	30.8519	27.2545	30.2111	1232.65	1283.29	1196.15	1239	1185.2	1215.08	211	338.482	242.584	327.479	255.577	320.527	0	0	0	0	0	0
CHEMBL2324340	CC[C@H](C)[C@H](NC(=O)[C@H](CCC(N)=O)NC(=O)[C@H](Cc1c[nH]c2ccccc12)NC(=O)OCc1ccccc1)C(=O)N[C@H](/C=C/S(C)(=O)=O)CC(=O)O	IC50 (nM)p	'='	26	0.493356	1	Caspase-1	0.463519	B (single protein format)	0.577221	CHEMBL2327255	Inhibition of caspase-1 (unknown origin)	Training	18.0747	9.2623	10.5615	8.0173	8.3815	6.9437	143.055	177.459	148.561	172.033	148.985	167.461	22	28.4725	23.085	27.7369	23.3295	27.1526	1254.84	1279.6	1183.17	1216.24	1158.75	1188.68	186	290.469	209.2	280.027	217.298	271.257	0	0	0	0	0	0
CHEMBL1221690	CC(C)[C@H](CC(=O)NCCn1c(-c2cccnc2)nc2ccccc21)C(=O)N[C@H](C=O)CC(=O)O	IC50 (nM)p	'='	26.5	0.493356	1	Caspase-1	0.463519	B (single protein format)	0.577221	CHEMBL1227797	Inhibition of human ICE	Training	11.4387	6.802	7.7403	5.2711	5.5546	4.2526	84.5325	105.576	87.7168	102.154	87.0171	98.859	13	16.1194	13.444	15.5985	13.3234	15.0967	587.484	609.562	560.192	580.442	545.441	564.893	102	164.804	117.275	161.08	123.117	156.874	0	0	0	0	0	0
CHEMBL396535	O=C(CN1CC=CC[C@H](NC(=O)c2nccc3ccccc23)C1=O)N[C@H]1CC(=O)OC1O	IC50 (nM)p	'='	27	0.493356	1	Caspase-1	0.463519	B (single protein format)	0.577221	CHEMBL891324	Inhibition of ICE	Training	6.5954	3.4618	4.0417	3.1407	3.571	3.0223	84.5325	109.956	89.1483	104.896	90.5495	101.403	13	16.764	13.6567	16.0065	13.8582	15.4798	686.835	711.345	663.896	682.346	654.623	668.011	125	202.028	140.789	188.508	146.926	180.191	0	0	0	0	0	0
CHEMBL4216115	CC(C)n1cc(NC(=O)c2ccc(Nc3cnc4ccccc4n3)cc2)c(=O)n(C2(C(=O)N[C@H]3CC(=O)OC3O)CC2)c1=O	IC50 (nM)p	'='	27	0.493356	1	Caspase-1	0.463519	B (cell-based format)	0.315789	CHEMBL4183472	Inhibition of caspase-1 in human THP1 cells assessed as decrease in LPS-induced IL-1beta secretion after overnight incubation by sandwich immunoassay	Test	10.0062	5.8321	6.7683	4.1084	4.6713	3.1656	104.04	135.792	108.346	129.537	110.174	125.586	16	20.7072	16.5953	19.7609	16.855	19.1627	953.14	1025.23	947.218	990.916	945.958	981.556	162	255.719	180.139	242.979	190.94	235.537	0	0	0	0	0	0
CHEMBL242726	O=C(CN1CC=CC[C@H](NC(=O)c2cccc(Cl)c2)C1=O)N[C@H]1CC(=O)OC1O	IC50 (nM)p	'='	29	0.493356	1	Caspase-1	0.463519	B (single protein format)	0.577221	CHEMBL891324	Inhibition of ICE	Training	6.5954	3.4548	4.0488	3.1327	3.5778	3.023	84.5325	109.956	89.1176	104.913	90.7073	101.705	13	16.764	13.6546	16.0104	13.9175	15.5577	678.525	702.375	655.758	674.242	648.295	662.104	125	202.028	139.786	188.128	145.985	180.001	0.665	-0.1085	0.025	-0.0777	-0.0698	-0.0883
CHEMBL212345	O=C1C[C@H](NC(=O)C2(C(=O)NNC(=O)c3ccc4ccccc4c3)Cc3ccccc3C2)C(O)O1	IC50 (nM)p	'='	30	0.493356	1	Caspase-1	0.463519	B (single protein format)	0.577221	CHEMBL865479	Inhibition of ICE	Training	3.8613	1.6883	1.9677	1.5362	1.6866	1.5362	65.025	88.4489	69.6836	85.1993	70.6951	82.3338	10	13.4868	10.6751	12.9921	10.8244	12.5623	672.419	682.124	633.446	646.156	623.775	633.439	110	182.511	124.978	171.07	128.273	162.354	0	0	0	0	0	0
CHEMBL370347	O=C(CN1CCCN(C(=O)c2ccccc2)C[C@H](NC(=O)c2nccc3ccccc23)C1=O)N[C@H]1CC(=O)OC1O	IC50 (nM)p	'='	30	0.493356	1	Caspase-1	0.463519	B (single protein format)	0.577221	CHEMBL880413	Inhibition of caspase-1 using fluorogenic substrate and BMG Fluostar plate reader for 30 min at 37 degree C	Training	9.4095	5.7152	6.2435	4.4189	4.8874	3.6422	91.035	120.379	95.3023	113.338	95.9515	108.276	14	18.325	14.5934	17.2711	14.6807	16.5099	818.713	842.104	789.026	797.235	767.35	769.617	131	225.559	148.177	207.975	155.024	197.054	0	0	0	0	0	0
CHEMBL387453	O=C(CN1CCSC[C@H](NC(=O)c2ccc3ccccc3c2)C1=O)N[C@H]1CC(=O)OC1O	IC50 (nM)p	'='	30	0.493356	1	Caspase-1	0.463519	B (single protein format)	0.577221	CHEMBL910313	Inhibition of ICE	Test	8.3753	3.4549	5.079	3.2787	4.0495	3.0291	78.03	103.53	82.7998	98.3843	83.963	94.8478	12	17.4338	13.3649	16.1617	13.5277	15.3593	723.726	743.645	696.472	710.422	680.488	690.075	111	185.035	124.932	172.508	131.573	165.414	0	0	0	0	0	0
CHEMBL370157	O=C1C[C@H](NC(=O)[C@@H]2COC[C@@H]3C/C=C\C[C@H](NC(=O)c4ccccc4Cl)C(=O)N32)C(O)O1	IC50 (nM)p	'='	33	0.493356	1	Caspase-1	0.463519	B (single protein format)	0.577221	CHEMBL860329	Inhibitory activity against Caspase 1	Training	8.5457	5.205	5.9854	4.6435	5.1458	4.3727	104.04	132.608	109.819	126.902	111.823	123.226	16	20.235	16.8256	19.475	17.1769	18.9522	925.582	955.12	900.572	926.047	894.629	912.21	147	232.397	168.441	217.445	176.529	209.524	0.665	-0.1085	0.0857	-0.058	-0.0523	-0.0814
CHEMBL322631	CC(C)CC(NC(=O)CNc1cccc2ccccc12)C(=O)N[C@H]1CC(=O)OC1O	IC50 (nM)p	'='	33	0.493356	1	Caspase-1	0.463519	B (single protein format)	0.577221	CHEMBL659315	Inhibition of Caspase-1 enzyme	Training	10.0278	5.4924	7.6074	4.8843	6.3675	4.2201	78.03	100.158	82.3278	95.1504	82.6948	91.638	12	15.2861	12.612	14.5335	12.6562	13.9963	520.776	553.834	500.214	530.652	495.949	517.183	98	159.604	113.352	150.85	118.39	146.474	0	0	0	0	0	0
CHEMBL1221646	CC(C)[C@H](CC(=O)NCCn1cnc2ccccc21)C(=O)N[C@H](C=O)CC(=O)O	IC50 (nM)p	'='	33.7	0.493356	1	Caspase-1	0.463519	B (single protein format)	0.577221	CHEMBL1227797	Inhibition of human ICE	Training	11.4387	6.802	7.7522	5.3169	5.6161	4.3225	84.5325	105.576	87.8711	102.344	87.2767	99.1109	13	16.1194	13.4676	15.627	13.3627	15.1344	567.219	587.787	539.862	561.421	527.104	547.203	102	164.804	117.158	161.141	123.105	156.968	0	0	0	0	0	0
CHEMBL115328	O=C[C@H](CC(=O)O)NC(=O)C1CCC2CCC(NC(=O)OCc3ccccc3)C(=O)N21	IC50 (nM)p	'='	36	0.493356	1	Caspase-1	0.463519	B (single protein format)	0.577221	CHEMBL659500	Dissociation constant for inhibition of caspase-1	Test	8.7545	5.5773	5.3703	4.4326	4.2536	3.8988	97.5375	125.822	100.85	120.772	102.021	117.354	15	19.1935	15.4524	18.427	15.6161	17.9093	761.767	787.797	734.842	756.827	722.475	742.372	133	221.616	150.641	211.705	158.756	204.371	0	0	0	0	0	0
CHEMBL419508	O=C1C[C@H](NC(=O)[C@@H]2CCC[C@@H]3CCC[C@H](NC(=O)OCc4ccccc4)C(=O)N32)C(O)O1	IC50 (nM)p	'='	36	0.493356	1	Caspase-1	0.463519	B (single protein format)	0.577221	CHEMBL699294	Inhibitory activity against IL-1 beta converting enzyme	Training	10.9342	7.8227	7.5685	6.4149	6.0481	5.5138	110.543	138.827	113.949	133.028	114.665	129.054	17	21.1935	17.4663	20.311	17.5574	19.7053	889	923.05	868.998	893.597	856.632	876.072	141	228.561	159.312	219.163	168.665	213.164	0	0	0	0	0	0
CHEMBL1221599	CC(C)[C@H](CC(=O)NCCc1c[nH]c2ccc(F)cc12)C(=O)N[C@H](C=O)CC(=O)O	IC50 (nM)p	'='	37	0.493356	1	Caspase-1	0.463519	B (single protein format)	0.577221	CHEMBL1227797	Inhibition of human ICE	Training	10.9038	6.226	7.467	5.0216	5.4704	4.203	84.5325	104.785	87.5911	101.993	87.0768	98.954	13	16.0085	13.4297	15.5793	13.3367	15.1157	571.431	589.349	543.049	565.727	531.705	552.651	102	163.526	116.749	160.533	122.574	156.437	0.1272	-0.0475	-0.03	-0.0483	-0.0442	-0.0517
CHEMBL114830	CC(C)[C@H](NC(=O)c1ccc2ccccc2c1)C(=O)N1CCC[C@H]1C(=O)NC(C=O)CC(=O)NS(C)(=O)=O	IC50 (nM)p	'='	38	0.493356	1	Caspase-1	0.463519	B (single protein format)	0.577221	CHEMBL659500	Dissociation constant for inhibition of caspase-1	Training	14.5906	7.8819	9.2311	5.9233	7.0533	4.9429	104.04	124.661	107.325	118.158	106.915	113.703	16	19.9956	16.6185	18.991	16.6943	18.3481	859.266	883.659	831.75	853.201	817.774	834.682	128	198.207	144.151	187.128	150.128	179.605	0	0	0	0	0	0
CHEMBL372509	COc1ccccc1C(=O)N1CCCN(CC(=O)N[C@H]2CC(=O)OC2O)C(=O)[C@@H](NC(=O)c2ccc3ccccc3c2)C1	IC50 (nM)p	'='	38	0.493356	1	Caspase-1	0.463519	B (single protein format)	0.577221	CHEMBL880413	Inhibition of caspase-1 using fluorogenic substrate and BMG Fluostar plate reader for 30 min at 37 degree C	Test	12.6064	5.9149	7.9569	4.5995	5.5062	3.9133	97.5375	126.958	100.308	117.999	100.207	112.611	15	19.3241	15.3658	17.9841	15.337	17.1752	835.477	860.887	808.192	817.069	788.417	790.37	132	230.306	148.987	211.233	156.692	199.942	0	0	0	0	0	0
CHEMBL4211859	Cc1cc(Nc2ccc3ccccc3c2)ccc1C(=O)Nc1cn(C(C)C)c(=O)n(C2(C(=O)N[C@H]3CC(=O)OC3O)CC2)c1=O	IC50 (nM)p	'='	38	0.493356	1	Caspase-1	0.463519	B (cell-based format)	0.315789	CHEMBL4183472	Inhibition of caspase-1 in human THP1 cells assessed as decrease in LPS-induced IL-1beta secretion after overnight incubation by sandwich immunoassay	Training	12.4408	5.7947	7.4586	4.4281	5.0522	3.4929	110.543	139.856	113.123	134.101	114.843	130.24	17	21.3322	17.3301	20.4629	17.5715	19.8778	991.017	1063.55	986.298	1030.97	984.803	1021.46	163	258.219	182.429	245.229	193.403	237.707	0	0	0	0	0	0
CHEMBL4208166	Cc1cnc(Nc2ccc(C(=O)Nc3cn(C)c(=O)n(C(C)C(=O)N[C@H]4CC(=O)OC4O)c3=O)cc2)cn1	IC50 (nM)p	'='	39.81	0.493356	1	Caspase-1	0.463519	B (single protein format)	0.577221	CHEMBL4183465	Inhibition of human recombinant caspase-1 using AC-WEHD-AMC as substrate at Km after 20 mins by fluorescence assay	Training	11.0737	3.7599	4.869	2.6043	3.1662	2.4382	91.035	118.378	94.7383	113.641	96.6394	110.302	14	18.0195	14.5084	17.3077	14.7839	16.8075	761.985	812.21	752.563	775.167	749.283	763.855	139	234.653	156.781	220.347	165.433	211.186	0	0	0	0	0	0
CHEMBL212870	O=C1C[C@H](NC(=O)C2(C(=O)NNC(=O)c3cccc4ccccc34)Cc3ccccc3C2)C(O)O1	IC50 (nM)p	'='	40	0.493356	1	Caspase-1	0.463519	B (single protein format)	0.577221	CHEMBL865479	Inhibition of ICE	Training	3.8613	1.6883	1.9636	1.5349	1.6838	1.5348	65.025	88.4489	69.5893	85.1817	70.656	82.2672	10	13.4868	10.6606	12.9896	10.8186	12.5526	680.016	690.264	640.585	653.809	630.586	640.402	110	182.511	125.128	171.112	128.384	162.171	0	0	0	0	0	0
CHEMBL212981	O=C1C[C@H](NC(=O)C2(C(=O)NNC(=O)c3cccc4ccccc34)CCCC2)C(O)O1	IC50 (nM)p	'='	40	0.493356	1	Caspase-1	0.463519	B (single protein format)	0.577221	CHEMBL865479	Inhibition of ICE	Test	5.9096	4.7898	4.2914	3.6182	3.3222	2.9538	78.03	103.079	83.4237	98.7818	84.3404	95.6643	12	15.7368	12.7882	15.0784	12.9153	14.6027	645.639	673.168	636.553	653.518	632.387	642.177	118	188.511	132.983	179.726	139.735	174.487	0	0	0	0	0	0
CHEMBL1221644	Cc1c(CCNC(=O)C[C@H](C(=O)N[C@H](C=O)CC(=O)O)C(C)C)c2ccccc2n1C	IC50 (nM)p	'='	42.5	0.493356	1	Caspase-1	0.463519	B (single protein format)	0.577221	CHEMBL1227797	Inhibition of human ICE	Training	16.5353	6.4179	9.1115	6.0275	6.559	5.2089	97.5375	114.017	97.3976	111.408	96.3849	108.208	15	17.4109	14.9331	17.0219	14.7643	16.5352	637.313	656.669	612.244	634.995	600.42	621.543	104	169.448	121.54	165.33	127.32	161.023	0	0	0	0	0	0
CHEMBL101835	CC(C)C[C@H](NC(=O)[C@H](Cc1ccccc1)NC(=O)OCc1ccccc1)C(=O)N[C@H]1CC(=O)OC1O	IC50 (nM)p	'='	43	0.493356	1	Caspase-1	0.463519	B (single protein format)	0.577221	CHEMBL659314	Inhibitory concentration of compound required against Caspase-1 compared to acylated dipeptides	Training	11.69	5.8244	8.2082	5.317	6.723	4.6797	97.5375	125.885	101.224	120.424	101.88	115.917	15	19.2075	15.516	18.3837	15.6024	17.6981	735.761	769.01	697.196	730.031	686.068	711.225	127	213.599	143.27	201.511	149.873	193.31	0	0	0	0	0	0
CHEMBL196571	O=C(CN1CCCN(C(=O)N2CCOCC2)C[C@H](NC(=O)c2ccc3ccccc3c2)C1=O)N[C@H]1CC(=O)OC1O	IC50 (nM)p	'='	44	0.493356	1	Caspase-1	0.463519	B (single protein format)	0.577221	CHEMBL880413	Inhibition of caspase-1 using fluorogenic substrate and BMG Fluostar plate reader for 30 min at 37 degree C	Training	15.8104	9.4029	10.2002	7.6922	7.9563	6.5007	117.045	149.251	122.288	142.561	123.46	137.913	18	22.7191	18.7287	21.7191	18.8899	21.0179	919.691	944.61	894.736	905.976	883.597	890.016	147	256.761	169.748	240.2	179.963	231.355	0	0	0	0	0	0
CHEMBL1221645	CC(C)[C@H](CC(=O)NCCn1ccc2ccccc21)C(=O)N[C@H](C=O)CC(=O)O	IC50 (nM)p	'='	45.3	0.493356	1	Caspase-1	0.463519	B (single protein format)	0.577221	CHEMBL1227797	Inhibition of human ICE	Test	11.4387	6.5291	7.7647	5.2784	5.6593	4.3536	84.5325	105.576	87.8711	102.209	87.193	98.9553	13	16.1194	13.4676	15.609	13.3515	15.1137	568.447	589.104	541.238	562.824	528.545	548.65	102	164.804	117.158	160.679	122.819	156.436	0	0	0	0	0	0
CHEMBL324470	CCCCC(C(=O)N[C@@H](CC(=O)O)C(=O)COc1ccccc1)n1cncc(NC(=O)c2cccc3ccccc23)c1=O	IC50 (nM)p	'='	46	0.493356	1	Caspase-1	0.463519	B (single protein format)	0.577221	CHEMBL659499	Compound was evaluated for the inhibitory activity against caspase-1	Training	9.8252	6.6486	7.205	5.8524	6.0229	4.91	104.04	133.295	109.652	126.4	110.849	121.821	16	20.3256	16.8034	19.2879	16.9691	18.5937	916.188	946.572	884.215	912.609	882.651	901.745	153	242.714	172.863	226.333	180.691	217.95	0	0	0	0	0	0
CHEMBL4213802	CC(C(=O)N[C@H]1CC(=O)OC1O)n1c(=O)c(NC(=O)c2ccc(Nc3cnc4ccccc4n3)cc2)cn(C)c1=O	IC50 (nM)p	'='	48	0.493356	1	Caspase-1	0.463519	B (cell-based format)	0.315789	CHEMBL4183472	Inhibition of caspase-1 in human THP1 cells assessed as decrease in LPS-induced IL-1beta secretion after overnight incubation by sandwich immunoassay	Training	8.6392	3.5522	4.0207	2.175	2.684	2.0388	84.5325	114.314	89.5098	108.87	91.7996	105.538	13	17.3945	13.7089	16.5787	14.0447	16.0802	743.581	795.359	734.177	757.169	731.075	745.586	138	232.153	154.426	217.801	162.922	208.635	0	0	0	0	0	0
CHEMBL209626	O=C1C[C@H](NC(=O)C2(C(=O)NNC(=O)c3cccc4ccccc34)CCCCC2)C(O)O1	IC50 (nM)p	'='	50	0.493356	1	Caspase-1	0.463519	B (single protein format)	0.577221	CHEMBL865479	Inhibition of ICE	Training	6.9337	5.8139	5.3155	4.6099	4.2198	3.7335	84.5325	109.582	89.9262	105.284	90.7549	101.955	13	16.7368	13.7882	16.0784	13.9014	15.5693	698.269	725.293	687.954	706.232	686.125	696.814	122	192.511	136.983	183.926	144.277	179.398	0	0	0	0	0	0
CHEMBL328412	CC(=O)N[C@@H](C(=O)O)C(=O)N[C@@H](CCC(=O)O)C(=O)N[C@H](C(=O)N[C@H]1CC(=O)OC1O)C(C)C	IC50 (nM)p	'='	50	0.493356	1	Caspase-1	0.463519	B (single protein format)	0.577221	CHEMBL659314	Inhibitory concentration of compound required against Caspase-1 compared to acylated dipeptides	Test	12.8938	6.6924	8.0717	4.9709	6.2577	4.2634	123.547	170.763	132.483	162.298	134.569	157.957	19	26.0441	20.2821	24.7582	20.5797	24.098	869.664	929.296	831.565	881.976	824.316	866.23	181	311.399	210.171	296.165	220.746	287.929	0	0	0	0	0	0
CHEMBL200500	O=C1C[C@H](NC(=O)[C@@H]2COC[C@@H]3C/C=C\C[C@H](NC(=O)c4ccccc4C(F)(F)F)C(=O)N32)C(O)O1	IC50 (nM)p	'='	50	0.493356	1	Caspase-1	0.463519	B (single protein format)	0.577221	CHEMBL860329	Inhibitory activity against Caspase 1	Training	9.1689	5.3649	6.3076	4.7178	5.2512	4.3756	110.543	153.263	115.633	140.579	118.289	132.812	17	23.4509	17.7197	21.5072	18.1154	20.3128	954.975	1001.78	929.342	962.117	922.182	942.466	163	292.543	182.261	256.884	192.983	236.457	0.0318	0.1523	0.0257	0.0791	0.0106	0.0257
CHEMBL213952	O=C1C[C@H](NC(=O)C2(C(=O)NNC(=O)c3cccc4ccccc34)CCC2)C(O)O1	IC50 (nM)p	'='	50	0.493356	1	Caspase-1	0.463519	B (single protein format)	0.577221	CHEMBL865479	Inhibition of ICE	Training	4.8854	3.7656	3.2672	2.7043	2.5614	2.2943	71.5275	96.577	76.9212	92.2793	78.0414	89.4801	11	14.7368	11.7882	14.0784	11.9475	13.6531	571.017	598.432	562.774	578.274	557.874	568.036	114	184.511	128.983	175.159	134.79	169.207	0	0	0	0	0	0
CHEMBL430648	CC(=O)N[C@@H](CC(=O)O)C(=O)N[C@@H](CCC(=O)O)C(=O)N[C@H](C(=O)N[C@H]1CC(=O)OC1O)C(C)C	IC50 (nM)p	'='	50	0.493356	1	Caspase-1	0.463519	B (single protein format)	0.577221	CHEMBL659316	Inhibitory concentration of compound required against Caspase-1 enzyme compared to acylated dipeptides	Training	13.918	7.3026	8.519	5.3691	6.7099	4.6561	130.05	177.265	138.495	169.826	140.651	165.437	20	27.0441	21.2046	25.909	21.5131	25.2419	908.496	968.504	864.299	917.264	855.934	901.262	185	315.399	213.495	302.681	224.337	294.277	0	0	0	0	0	0
CHEMBL4203378	CC(C)n1cc(NC(=O)c2ccc(Nc3cnc4ccccc4n3)cc2)c(=O)n(C(C)C(=O)N[C@H]2CC(=O)OC2O)c1=O	IC50 (nM)p	'='	50	0.493356	1	Caspase-1	0.463519	B (cell-based format)	0.315789	CHEMBL4183472	Inhibition of caspase-1 in human THP1 cells assessed as decrease in LPS-induced IL-1beta secretion after overnight incubation by sandwich immunoassay	Test	10.7744	5.8902	6.6093	3.8296	4.4632	3.0292	97.5375	129.07	101.345	122.675	102.968	118.777	15	19.6724	15.5184	18.7052	15.7495	18.1164	846.311	916.968	835.928	878.709	834.969	869.89	148	241.864	165.749	228.788	175.277	220.935	0	0	0	0	0	0
CHEMBL429646	COc1cccc(C(=O)N[C@H]2CC=CCN(CC(=O)N[C@H]3CC(=O)OC3O)C2=O)c1	IC50 (nM)p	'='	53	0.493356	1	Caspase-1	0.463519	B (single protein format)	0.577221	CHEMBL891324	Inhibition of ICE	Training	9.7923	3.6615	5.7583	3.4132	4.2659	3.3747	91.035	116.535	94.2654	109.513	94.8922	105.799	14	17.7631	14.4463	16.7133	14.528	16.1554	687.101	712.304	665.115	683.038	656.823	670.465	126	206.775	141.452	190.967	148.321	182.563	0	0	0	0	0	0
CHEMBL4203893	CC(C)n1cc(NC(=O)c2ccc(Nc3cnc4ccccc4n3)cc2)c(=O)n(CC(=O)N[C@H]2CC(=O)OC2O)c1=O	IC50 (nM)p	'='	53	0.493356	1	Caspase-1	0.463519	B (cell-based format)	0.315789	CHEMBL4183472	Inhibition of caspase-1 in human THP1 cells assessed as decrease in LPS-induced IL-1beta secretion after overnight incubation by sandwich immunoassay	Training	9.4358	4.6785	5.8338	3.4514	4.1479	2.787	91.035	122.13	95.2773	116.615	96.9275	112.717	14	18.6029	14.5898	17.776	14.8261	17.1874	768.89	825.364	756.48	797.909	757.214	789.374	142	236.008	158.835	222.464	167.69	214.338	0	0	0	0	0	0
CHEMBL198178	O=C1C[C@H](NC(=O)[C@@H]2CCc3nc4cc(-c5cccc(Cl)c5)nc-4c(O)n32)C(O)O1	IC50 (nM)p	'='	55	0.493356	1	Caspase-1	0.463519	B (single protein format)	0.577221	CHEMBL880406	Inhibitory activity towards CASP1 using fluorogenic substrates following an incubation for over 30 min at 37 degree C	Training	4.1675	2.8698	2.2314	1.8617	1.7175	1.5773	52.02	67.4549	54.3883	63.9906	54.6445	61.3895	8	10.2944	8.3227	9.7615	8.3541	9.3656	407.52	423.237	388.319	398.571	378.519	385.228	71	118.351	85.3585	114.26	89.2013	109.748	0.665	-0.1085	0.025	-0.0778	-0.0712	-0.0866
CHEMBL3949842	c1ccc(CCN2CCN(c3cc(N4CCCC4)nc(N4CCCC4)n3)CC2)cc1	IC50 (nM)p	'='	56	0.493356	1	Caspase-1	0.463519	B (assay format)	0.640167	CHEMBL3864977	Inhibition of human recombinant N-terminal His-tagged DTT-activated caspase-1 expressed in Escherichia coli using Ac-WEHD-AMC as substrate preincubated for 30 mins followed by substrate addition by fluorescence assay	Test	19.1517	12.4994	14.2938	10.9119	10.652	8.3147	91.035	90.0309	87.2299	83.9588	79.7359	75.9826	14	13.7482	13.373	12.8294	12.2052	11.6104	544.659	540.744	541.226	523.033	511.189	493.192	56	77.5	67.425	74.1481	68.996	71.3117	0	0	0	0	0	0
CHEMBL115252	O=C[C@H](CC(=O)O)NS(=O)(=O)c1ccccc1OCCc1cccc2ccccc12	IC50 (nM)p	'='	62	0.493356	1	Caspase-1	0.463519	B (single protein format)	0.577221	CHEMBL659500	Dissociation constant for inhibition of caspase-1	Training	4.0978	2.2052	1.9121	1.3438	1.2621	1.0575	39.015	50.5591	39.4642	46.3255	37.6316	43.1965	6	7.7187	6.2242	7.2008	6.071	6.8765	294.656	301.186	268.944	271.35	252.767	258.158	46	83.4553	55.1599	78.4453	54.7681	72.8155	0	0	0	0	0	0
CHEMBL4211143	Cc1cc(Nc2ccc3ccccc3c2)ccc1C(=O)Nc1cn(C(C)C)c(=O)n(CC(=O)N[C@H]2CC(=O)OC2O)c1=O	IC50 (nM)p	'='	66	0.493356	1	Caspase-1	0.463519	B (cell-based format)	0.315789	CHEMBL4183472	Inhibition of caspase-1 in human THP1 cells assessed as decrease in LPS-induced IL-1beta secretion after overnight incubation by sandwich immunoassay	Training	11.8703	4.6412	6.5241	3.7712	4.5287	3.1143	97.5375	126.194	100.055	121.178	101.596	117.372	15	19.2279	15.3245	18.4779	15.5427	17.9025	806.389	863.244	795.126	837.516	795.633	828.86	143	238.508	161.125	224.714	170.154	216.51	0	0	0	0	0	0
CHEMBL425277	O=C(CN1CCSC[C@H](NC(=O)c2nccc3ccccc23)C1=O)N[C@H]1CC(=O)OC1O	IC50 (nM)p	'='	70	0.493356	1	Caspase-1	0.463519	B (single protein format)	0.577221	CHEMBL910313	Inhibition of ICE	Training	8.3753	3.4619	5.0719	3.2878	4.0453	3.0274	78.03	103.53	82.8304	98.4277	84.0508	94.8745	12	17.4338	13.367	16.1671	13.5378	15.3616	730.737	751.221	702.904	717.293	686.42	696.268	111	185.035	125.935	173.014	132.697	166.001	0	0	0	0	0	0
CHEMBL166521	CC(C)[C@H](NC(=O)OCc1ccccc1)C(=O)N[C@@H](C)C(=O)NC(CC(=O)O)C(=O)CNS(=O)(=O)CCc1ccccc1	IC50 (nM)p	'='	72	0.493356	1	Caspase-1	0.463519	B (single protein format)	0.577221	CHEMBL659312	Inhibitory activity against caspase-1	Test	16.1274	7.6377	9.1933	5.5642	6.7015	4.8509	110.543	138.809	113.701	131.855	113.839	128	17	21.7362	17.8301	20.8104	17.9757	20.2721	888.471	914.318	822.968	852.566	807.203	831.424	139	228.261	159.217	217.181	165.725	208.89	0	0	0	0	0	0
CHEMBL200284	O=C1C[C@H](NC(=O)[C@@H]2COC[C@@H]3C/C=C\C[C@H](NC(=O)c4ccc(Cl)cc4)C(=O)N32)C(O)O1	IC50 (nM)p	'='	74	0.493356	1	Caspase-1	0.463519	B (single protein format)	0.577221	CHEMBL860329	Inhibitory activity against Caspase 1	Training	8.5457	5.205	5.9874	4.6493	5.1528	4.3861	104.04	132.608	109.889	126.634	111.728	123.007	16	20.235	16.8363	19.3398	17.1042	18.8129	912.752	941.282	887.61	911.172	881.297	897.917	147	232.397	168.213	217.517	176.446	209.755	0.665	-0.1085	0.0236	-0.0995	-0.0763	-0.0956
CHEMBL4206773	CCC(C(=O)N[C@H]1CC(=O)OC1O)n1c(=O)c(NC(=O)c2ccc(Nc3ccc4ccccc4c3)cc2C)cn(C(C)C)c1=O	IC50 (nM)p	'='	76	0.493356	1	Caspase-1	0.463519	B (cell-based format)	0.315789	CHEMBL4183472	Inhibition of caspase-1 in human THP1 cells assessed as decrease in LPS-induced IL-1beta secretion after overnight incubation by sandwich immunoassay	Training	14.2331	7.3795	8.7334	5.2048	5.5139	3.8715	110.543	139.637	112.939	133.424	113.834	129.204	17	21.2974	17.3029	20.3565	17.4166	19.7154	940.717	1005.36	936.091	978.842	934.317	969.015	153	248.364	172.754	236.548	183.78	229.332	0	0	0	0	0	0
CHEMBL242299	O=C(CN1CC/C=C\C[C@H](NC(=O)c2nccc3ccccc23)C1=O)N[C@H]1CC(=O)OC1O	IC50 (nM)p	'='	77	0.493356	1	Caspase-1	0.463519	B (single protein format)	0.577221	CHEMBL891324	Inhibition of ICE	Training	7.6195	4.6473	4.803	3.9601	4.2106	3.6882	91.035	116.459	95.4538	111.269	96.7995	107.674	14	17.764	14.6255	16.9863	14.819	16.4437	728.778	753.649	704.504	723.354	694.93	708.742	129	206.028	145.149	192.944	151.363	184.784	0	0	0	0	0	0
CHEMBL214226	O=C(CN1CCSC[C@H](NC(=O)c2cc3ccccc3s2)C1=O)N[C@H]1CC(=O)OC1O	IC50 (nM)p	'='	80	0.493356	1	Caspase-1	0.463519	B (single protein format)	0.577221	CHEMBL910313	Inhibition of ICE	Test	8.3753	3.4612	5.0722	3.2869	4.0448	3.0319	78.03	103.53	82.9037	98.2257	84.0502	94.8851	12	17.4338	13.5674	16.137	13.7786	15.3992	754.174	776.536	728.334	742.322	714.067	723.613	111	185.035	123.642	172.672	129.754	166.017	0	0	0	0	0	0
CHEMBL4205336	CC(C)[C@H](NC(=O)c1ccc2ccccc2c1)C(=O)N1[C@H]2CC[C@](O)(CC2)[C@H]1C(=O)N[C@H]1CC(=O)OC1O	IC50 (nM)p	'='	86	0.493356	1	Caspase-1	0.463519	B (cell-based format)	0.315789	CHEMBL4186384	Inhibition of caspase1 in human THP1 cells assessed as LPS/ATP-induced IL-1beta release preincubated for 24 hrs in presence of LPS measured after overnight incubation by HTRF assay	Training	12.5586	8.4592	9.8238	6.7985	7.7461	5.7729	117.045	147.201	123.856	139.469	124.092	134.638	18	22.4855	18.9819	21.308	18.9982	20.5724	1039.21	1095.68	1026.93	1060.37	1018.39	1040.67	156	241.924	176.601	228.019	185.438	220.664	0	0	0	0	0	0
CHEMBL3142757	CC(C)C[C@H](NC(=O)C(C)Nc1cccc2ccccc12)C(=O)N[C@H]1CC(=O)OC1O	IC50 (nM)p	'='	87	0.493356	1	Caspase-1	0.463519	B (single protein format)	0.577221	CHEMBL659315	Inhibition of Caspase-1 enzyme	Training	11.3665	6.7461	8.2127	5.4686	6.6825	4.6237	84.5325	107.098	88.6935	100.806	88.8008	96.9403	13	16.3555	13.586	15.3984	13.5918	14.8065	577.52	621.427	558.13	584.627	553.792	568.856	104	165.631	119.383	156.53	124.878	152.196	0	0	0	0	0	0
CHEMBL211512	O=C1C[C@H](NC(=O)C2(C(=O)NNC(=O)c3ccc4ccccc4c3)CCCCC2)C(O)O1	IC50 (nM)p	'='	90	0.493356	1	Caspase-1	0.463519	B (single protein format)	0.577221	CHEMBL865479	Inhibition of ICE	Training	6.9337	5.8139	5.3196	4.6111	4.2226	3.735	84.5325	109.582	90.0205	105.302	90.794	102.025	13	16.7368	13.8027	16.0809	13.9072	15.5793	690.69	717.128	680.713	698.408	679.019	689.469	122	192.511	136.833	183.884	144.166	179.583	0	0	0	0	0	0
CHEMBL3978901	c1c(N2CCCC2)nc(N2CCCC2)nc1N1CCN(CC2CCCCC2)CC1	IC50 (nM)p	'='	95	0.493356	1	Caspase-1	0.463519	B (assay format)	0.640167	CHEMBL3864977	Inhibition of human recombinant N-terminal His-tagged DTT-activated caspase-1 expressed in Escherichia coli using Ac-WEHD-AMC as substrate preincubated for 30 mins followed by substrate addition by fluorescence assay	Test	23.6947	17.1689	19.5761	15.6502	16.1806	13.3278	123.547	123.356	120.826	117.778	114.241	110.604	19	18.8732	18.5397	18.0269	17.5081	16.9273	695.335	696.429	699.701	686.292	679.238	665.444	81	101.5	91.5139	98.9832	93.8743	96.9324	0	0	0	0	0	0
CHEMBL197979	O=C1C[C@H](NC(=O)[C@@H]2CCc3nc4cc(-c5ccc(Cl)cc5)nc-4c(O)n32)C(O)O1	IC50 (nM)p	'='	97	0.493356	1	Caspase-1	0.463519	B (single protein format)	0.577221	CHEMBL880406	Inhibitory activity towards CASP1 using fluorogenic substrates following an incubation for over 30 min at 37 degree C	Training	4.1675	2.8698	2.2314	1.8617	1.7175	1.5773	52.02	67.4549	54.3883	63.9906	54.6445	61.3899	8	10.2944	8.3227	9.7615	8.3541	9.3657	407.287	422.986	388.053	398.276	378.195	384.862	71	118.351	85.3585	114.26	89.2013	109.748	0.665	-0.1085	0.0236	-0.0995	-0.0761	-0.0961
CHEMBL1221746	CC(C)[C@H](CC(=O)NCCc1cccc2nc(OCCN(C)C)ccc12)C(=O)N[C@H](C=O)CC(=O)O	IC50 (nM)p	'='	102	0.493356	1	Caspase-1	0.463519	B (single protein format)	0.577221	CHEMBL1227797	Inhibition of human ICE	Training	20.4157	7.8429	15.3261	7.5252	12.2231	6.5282	110.543	129.239	113.583	125.537	111.822	120.979	17	19.7153	17.4174	19.1597	17.1302	18.4685	667.338	683.365	639.543	658.446	625.512	643.787	112	184.977	130.185	178.773	136.45	173.263	0	0	0	0	0	0
CHEMBL1221549	CC(C)[C@H](CC(=O)N(CCOc1ccccc1)CCC(=O)O)C(=O)N[C@H](C=O)CC(=O)O	IC50 (nM)p	'='	114	0.493356	1	Caspase-1	0.463519	B (single protein format)	0.577221	CHEMBL1227797	Inhibition of human ICE	Training	14.0319	8.1829	9.4009	6.721	7.0695	5.6638	104.04	132.111	108.805	128.387	108.519	125.338	16	20.1727	16.6767	19.6059	16.6198	19.1405	697.224	720.629	665.632	691.161	654.533	677.95	126	213.304	146.317	206.679	152.84	202.516	0	0	0	0	0	0
CHEMBL100559	CC(C)C(NC(=O)COc1cccc2c(NS(=O)(=O)C(F)(F)F)cccc12)C(=O)N[C@H]1CC(=O)OC1O	IC50 (nM)p	'='	127	0.493356	1	Caspase-1	0.463519	B (single protein format)	0.577221	CHEMBL659315	Inhibition of Caspase-1 enzyme	Test	11.7005	5.0392	7.4343	3.5487	5.3255	2.9343	78.03	114.565	83.1014	99.7722	83.3368	93.8573	12	17.8911	12.723	15.8364	12.7442	14.9961	537.673	592.97	518.049	546.583	510.056	529.489	110	214.392	129.408	176.147	134.845	161.781	0.1186	0.6121	0.0526	0.2663	-0.0135	0.1442
CHEMBL214073	O=C(CN1CCS(=O)(=O)C[C@H](NC(=O)c2nccc3ccccc23)C1=O)N[C@H]1CC(=O)OC1O	IC50 (nM)p	'='	130	0.493356	1	Caspase-1	0.463519	B (single protein format)	0.577221	CHEMBL910313	Inhibition of ICE	Training	8.3753	4.5145	4.3507	3.3389	3.6603	3.0877	78.03	101.337	83.2208	96.3301	84.0173	92.7015	12	16.5438	13.1398	15.9985	13.46	15.537	779.713	773.491	713.688	722.306	692.254	700.314	111	184.699	131.637	172.751	135.772	163.238	0	0	0	0	0	0
CHEMBL200819	O=C1C[C@H](NC(=O)[C@@H]2COC[C@@H]3C/C=C\C[C@H](NC(=O)c4ccccc4)C(=O)N32)C(O)O1	IC50 (nM)p	'='	130	0.493356	1	Caspase-1	0.463519	B (single protein format)	0.577221	CHEMBL860329	Inhibitory activity against Caspase 1	Training	8.5457	5.205	5.9874	4.6495	5.1537	4.3884	104.04	132.608	109.889	126.668	111.808	123.057	16	20.235	16.8363	19.345	17.1164	18.8	908.569	936.771	882.641	906.068	875.828	891.969	147	232.397	168.213	217.579	176.518	209.921	0	0	0	0	0	0
CHEMBL199784	O=C1C[C@H](NC(=O)[C@@H]2COC[C@@H]3C/C=C\C[C@H](NC(=O)c4ccc(C(F)(F)F)cc4)C(=O)N32)C(O)O1	IC50 (nM)p	'='	135	0.493356	1	Caspase-1	0.463519	B (single protein format)	0.577221	CHEMBL860329	Inhibitory activity against Caspase 1	Training	9.1689	5.3649	6.2708	4.7045	5.252	4.3898	110.543	153.263	115.88	140.661	117.704	132.703	17	23.4509	17.7578	21.5199	18.0249	20.2959	940.157	983.195	915.279	945.878	907.569	926.984	163	292.543	181.984	256.638	190.268	235.62	0.0318	0.1523	0.0257	0.0683	0.0058	0.0212
CHEMBL4215570	CC(C)n1cc(NC(=O)c2ccc(Nc3ccc4ccccc4c3)cc2)c(=O)n(CC(=O)N[C@H]2CC(=O)OC2O)c1=O	IC50 (nM)p	'='	140	0.493356	1	Caspase-1	0.463519	B (cell-based format)	0.315789	CHEMBL4183472	Inhibition of caspase-1 in human THP1 cells assessed as decrease in LPS-induced IL-1beta secretion after overnight incubation by sandwich immunoassay	Test	9.4358	4.6785	5.8338	3.4514	4.1479	2.787	91.035	122.13	95.2773	116.615	96.9275	112.717	14	18.6029	14.5898	17.776	14.8261	17.1874	769.023	825.509	756.64	798.082	757.41	789.589	142	236.008	158.835	222.464	167.69	214.338	0	0	0	0	0	0
CHEMBL100409	CC(C)C[C@H](NC(=O)COc1c(Cl)cc(Cl)c2ccccc12)C(=O)N[C@H]1CC(=O)OC1O	IC50 (nM)p	'='	141	0.493356	1	Caspase-1	0.463519	B (single protein format)	0.577221	CHEMBL659313	Inhibition of caspase-1	Training	10.0278	5.3909	7.6043	4.8329	6.3187	4.16	78.03	100.668	82.4587	95.2715	82.8724	91.7358	12	15.369	12.6335	14.5539	12.7236	14.0495	519.072	553.452	499.873	530.894	496.91	518.51	98	161.826	114.627	151.682	119.651	146.969	1.3301	-0.217	0.1415	-0.0931	-0.0577	-0.0981
CHEMBL214166	O=C1C[C@H](NC(=O)C2(C(=O)NNC(=O)c3ccc4ccccc4c3)CCCC2)C(O)O1	IC50 (nM)p	'='	150	0.493356	1	Caspase-1	0.463519	B (single protein format)	0.577221	CHEMBL865479	Inhibition of ICE	Training	5.9096	4.7898	4.2955	3.6194	3.325	2.9554	78.03	103.079	83.518	98.7995	84.3795	95.734	12	15.7368	12.8027	15.0809	12.9211	14.6128	638.144	665.088	629.396	645.787	625.382	634.945	118	188.511	132.833	179.684	139.624	174.673	0	0	0	0	0	0
CHEMBL213784	Cc1cccc(C(=O)NNC(=O)C2(C(=O)N[C@H]3CC(=O)OC3O)CCC2)c1	IC50 (nM)p	'='	150	0.493356	1	Caspase-1	0.463519	B (single protein format)	0.577221	CHEMBL865479	Inhibition of ICE	Training	7.3199	3.7283	4.0833	3.0985	3.049	2.7027	78.03	100.641	81.9959	96.8469	82.8581	94.3642	12	15.3618	12.5686	14.7807	12.6881	14.4031	580.937	606.17	572.168	586.817	567.719	577.947	115	187.011	130.802	177.426	136.992	171.978	0	0	0	0	0	0
CHEMBL215512	O=C(CN1CCS(=O)(=O)C[C@H](NC(=O)c2ccc3ccccc3c2)C1=O)N[C@H]1CC(=O)OC1O	IC50 (nM)p	'='	150	0.493356	1	Caspase-1	0.463519	B (single protein format)	0.577221	CHEMBL910313	Inhibition of ICE	Test	8.3753	4.5075	4.3578	3.3305	3.6677	3.0869	78.03	101.337	83.1901	96.2866	83.9282	92.6725	12	16.5438	13.1377	15.9931	13.4497	15.5343	772.528	765.824	707.339	715.632	686.692	694.529	111	184.699	130.634	172.245	134.652	162.679	0	0	0	0	0	0
CHEMBL213978	O=C(CN1CCSC[C@H](NC(=O)c2cccc(C(F)(F)F)c2)C1=O)N[C@H]1CC(=O)OC1O	IC50 (nM)p	'='	150	0.493356	1	Caspase-1	0.463519	B (single protein format)	0.577221	CHEMBL910313	Inhibition of ICE	Training	8.9985	3.6148	5.3638	3.3457	4.1507	3.0385	84.5325	124.185	88.7618	112.425	90.0912	105.058	13	20.6496	14.2818	18.3438	14.4718	16.9421	750.414	785.641	722.816	744.511	706.236	720.171	127	245.181	138.649	211.774	145.736	192.445	0.0318	0.1523	0.0257	0.0685	0.0089	0.0217
CHEMBL3898379	Cc1c(C)c2c(c(C)c1O)CC(CN1CCN(c3cc(N4CCCC4)nc(N4CCCC4)n3)CC1)C(C)O2	IC50 (nM)p	'='	167	0.493356	1	Caspase-1	0.463519	B (assay format)	0.640167	CHEMBL3864977	Inhibition of human recombinant N-terminal His-tagged DTT-activated caspase-1 expressed in Escherichia coli using Ac-WEHD-AMC as substrate preincubated for 30 mins followed by substrate addition by fluorescence assay	Training	29.7993	14.1448	18.5916	13.8715	13.7621	11.1618	130.05	123.218	121.316	117.88	112.656	108.731	20	18.8449	18.6088	18.034	17.2576	16.6344	823.293	827.315	821.519	801.976	784.649	763.152	78	108.911	94.9939	104.454	97.3597	100.667	0	0	0	0	0	0
CHEMBL242511	O=C(CN1CC=CC[C@H](NC(=O)c2ccccc2)C1=O)N[C@H]1CC(=O)OC1O	IC50 (nM)p	'='	168	0.493356	1	Caspase-1	0.463519	B (single protein format)	0.577221	CHEMBL891324	Inhibition of ICE	Training	6.5954	3.4548	4.049	3.1335	3.5807	3.0272	84.5325	109.956	89.1472	104.975	90.7018	101.77	13	16.764	13.6592	16.02	13.8846	15.5376	670.576	693.794	647.28	665.405	638.894	652.454	125	202.028	139.84	188.143	146.121	180.175	0	0	0	0	0	0
CHEMBL1221550	CC(C)[C@H](CC(=O)N1CCCC(Oc2ccccc2)C1)C(=O)N[C@H](C=O)CC(=O)O	IC50 (nM)p	'='	170	0.493356	1	Caspase-1	0.463519	B (single protein format)	0.577221	CHEMBL1227797	Inhibition of human ICE	Test	13.9501	8.7989	10.4155	7.6159	8.1807	6.4909	104.04	125.279	108.11	121.549	107.21	117.759	16	19.1467	16.5759	18.5754	16.4225	17.9952	721.03	743.945	696.758	715.931	683.299	697.83	119	186.714	136.361	181.184	142.892	176.998	0	0	0	0	0	0
CHEMBL3941088	COc1cc(CN2CCN(c3cc(N4CCCC4)nc(N4CCCC4)n3)CC2)cc(OC)c1	IC50 (nM)p	'='	173	0.493356	1	Caspase-1	0.463519	B (assay format)	0.640167	CHEMBL3864977	Inhibition of human recombinant N-terminal His-tagged DTT-activated caspase-1 expressed in Escherichia coli using Ac-WEHD-AMC as substrate preincubated for 30 mins followed by substrate addition by fluorescence assay	Training	24.5215	11.6457	17.0323	10.4278	11.1706	8.2219	97.5375	96.6864	91.3672	86.6421	81.9777	78.0883	15	14.7463	14.0136	13.2356	12.5518	11.9338	544.045	541.024	545.653	524.315	514.431	495.868	54	82.9932	65.3737	75.3505	68.2198	71.4132	0	0	0	0	0	0
CHEMBL1412861	C[C@]12C=CC(=O)C=C1CC[C@@H]1C2=CC[C@]2(C)[C@@H](C(=O)CN3CCN(c4cc(N5CCCC5)nc(N5CCCC5)n4)CC3)CC[C@@H]12	IC50 (nM)p	'='	174	0.493356	1	Caspase-1	0.463519	B (assay format)	0.640167	CHEMBL3864977	Inhibition of human recombinant N-terminal His-tagged DTT-activated caspase-1 expressed in Escherichia coli using Ac-WEHD-AMC as substrate preincubated for 30 mins followed by substrate addition by fluorescence assay	Training	30.4765	18.2717	21.7435	16.8744	17.2606	14.2221	214.583	221.047	214.589	214.929	208.94	207.868	33	33.8713	32.9443	32.9464	32.0514	31.8654	2019.03	2055.28	2024.86	2020.76	1995.06	1992.09	233	275.473	251.926	270.464	258.944	268.743	0	0	0	0	0	0
CHEMBL377298	O=C[C@H](CC(=O)O)NC(=O)CCCCCNC(=O)c1ccc(Nc2cnc3ccccc3n2)cc1	IC50 (nM)p	'='	190	0.493356	1	Caspase-1	0.463519	B (single protein format)	0.577221	CHEMBL958724	Inhibition of caspase 1	Training	7.1903	5.6321	5.2108	4.4304	4.1092	3.4922	71.5275	92.5926	74.4312	88.6843	73.9682	84.8869	11	14.1335	11.4117	13.54	11.3319	12.9626	409.921	424.254	393.828	408.04	384.913	396.622	90	150.526	100.618	143.576	105.122	138.473	0	0	0	0	0	0
CHEMBL417149	CC(=O)N[C@@H](CC(=O)O)C(=O)N[C@@H](CCC(=O)O)C(=O)N[C@H](C(=O)N[C@H](C=O)CC(=O)O)C(C)C	IC50 (nM)p	'='	190	0.493356	1	Caspase-1	0.463519	B (single protein format)	0.577221	CHEMBL659311	Inhibitory activity against caspase-1	Test	13.7866	7.1055	8.3019	5.162	6.5112	4.4664	130.05	177.265	138.401	170.271	140.444	165.998	20	27.0441	21.1907	25.9767	21.4817	25.3275	897.864	949.821	848.891	900.601	840.578	886.55	185	316.454	213.223	303.987	223.783	295.276	0	0	0	0	0	0
CHEMBL379764	COc1cccc(C(=O)NNC(=O)C2(C(=O)N[C@H]3CC(=O)OC3O)CCCC2)c1	IC50 (nM)p	'='	200	0.493356	1	Caspase-1	0.463519	B (single protein format)	0.577221	CHEMBL865479	Inhibition of ICE	Training	9.1065	4.9964	6.005	3.9008	4.0133	3.308	84.5325	109.659	88.6658	103.46	88.8029	100.132	13	16.7358	13.5944	15.7931	13.6003	15.2871	646.408	674.667	637.941	654.222	634.363	644.4	119	193.257	134.5	182.648	142.125	177.581	0	0	0	0	0	0
CHEMBL4203155	CCC(C(=O)N[C@H]1CC(=O)OC1O)n1c(=O)c(NC(=O)c2ncc(Nc3ccc4ccccc4c3)cc2C)cn(C(C)C)c1=O	IC50 (nM)p	'='	200	0.493356	1	Caspase-1	0.463519	B (cell-based format)	0.315789	CHEMBL4183472	Inhibition of caspase-1 in human THP1 cells assessed as decrease in LPS-induced IL-1beta secretion after overnight incubation by sandwich immunoassay	Training	14.2331	7.3865	8.7993	5.2094	5.5481	3.8912	110.543	139.637	113.064	133.562	114.04	129.394	17	21.2974	17.3195	20.3748	17.444	19.7406	937.22	1001.51	932.308	974.893	930.383	964.955	153	248.364	173.607	237.13	184.874	230.202	0	0	0	0	0	0
CHEMBL3970645	O=C(c1ccccc1)c1ccc(CN2CCN(c3cc(N4CCCC4)nc(N4CCCC4)n3)CC2)cc1	IC50 (nM)p	'='	205	0.493356	1	Caspase-1	0.463519	B (assay format)	0.640167	CHEMBL3864977	Inhibition of human recombinant N-terminal His-tagged DTT-activated caspase-1 expressed in Escherichia coli using Ac-WEHD-AMC as substrate preincubated for 30 mins followed by substrate addition by fluorescence assay	Training	18.1854	11.232	13.6802	9.9233	9.9146	7.5169	91.035	93.3587	87.7725	85.914	80.5112	77.6758	14	14.2473	13.4608	13.1262	12.3279	11.8709	587.507	578.761	585.141	563.532	554.294	536.136	68	100.486	76.9711	90.3526	79.1545	84.9358	0	0	0	0	0	0
CHEMBL4207501	CCC(C(=O)N[C@H]1CC(=O)OC(O)C1)n1c(=O)c(NC(=O)c2ccc(Nc3ccc4ccccc4c3)cc2C)cn(C(C)C)c1=O	IC50 (nM)p	'='	210	0.493356	1	Caspase-1	0.463519	B (cell-based format)	0.315789	CHEMBL4183472	Inhibition of caspase-1 in human THP1 cells assessed as decrease in LPS-induced IL-1beta secretion after overnight incubation by sandwich immunoassay	Test	15.2572	8.1038	9.4998	5.8017	6.1215	4.3684	117.045	146.139	119.341	141.276	119.604	137.892	18	22.2974	18.287	21.5596	18.3056	21.0442	984.367	1049.87	980.45	1028.41	977.159	1019.93	157	252.364	176.763	244.22	186.7	239.911	0	0	0	0	0	0
CHEMBL210118	O=C1C[C@H](NC(=O)C2(C(=O)NNC(=O)c3ccc4ccccc4c3)CCC2)C(O)O1	IC50 (nM)p	'='	240	0.493356	1	Caspase-1	0.463519	B (single protein format)	0.577221	CHEMBL865479	Inhibition of ICE	Training	4.8854	3.7656	3.2713	2.7056	2.5643	2.2959	71.5275	96.577	77.0155	92.297	78.0805	89.5498	11	14.7368	11.8027	14.0809	11.9533	13.6631	563.687	590.526	555.794	570.74	551.065	561.004	114	184.511	128.833	175.117	134.679	169.393	0	0	0	0	0	0
CHEMBL214215	COc1cccc(C(=O)NNC(=O)C2(C(=O)N[C@H]3CC(=O)OC3O)CCCCC2)c1	IC50 (nM)p	'='	240	0.493356	1	Caspase-1	0.463519	B (single protein format)	0.577221	CHEMBL865479	Inhibition of ICE	Training	10.1306	6.0206	7.0291	4.8925	4.9109	4.0877	91.035	116.161	95.1683	109.963	95.2175	106.424	14	17.7358	14.5944	16.7931	14.5864	16.2536	698.911	726.664	689.213	706.794	687.944	698.861	123	197.257	138.5	186.848	146.667	182.492	0	0	0	0	0	0
CHEMBL317246	CC(C)C(NC(=O)CCOc1cccc2ccccc12)C(=O)N[C@H]1CC(=O)OC1O	IC50 (nM)p	'='	250	0.493356	1	Caspase-1	0.463519	B (single protein format)	0.577221	CHEMBL659315	Inhibition of Caspase-1 enzyme	Training	10.0278	5.8024	7.0018	4.1641	5.1143	3.4919	78.03	100.668	82.1252	94.8126	81.5962	91.5777	12	15.369	12.5818	14.4739	12.4881	13.9812	512.086	547.541	496.765	519.418	487.215	506.388	98	161.826	114.469	154.892	119.661	150.343	0	0	0	0	0	0
CHEMBL386240	COc1cccc(C(=O)NNC(=O)C2(C(=O)N[C@H]3CC(=O)OC3O)CCC2)c1	IC50 (nM)p	'='	260	0.493356	1	Caspase-1	0.463519	B (single protein format)	0.577221	CHEMBL865479	Inhibition of ICE	Test	8.0824	3.9723	4.9808	2.987	3.2525	2.6485	78.03	103.156	82.1633	96.9575	82.504	93.9482	12	15.7358	12.5944	14.7931	12.6325	14.3375	572.038	600.195	564.434	579.279	560.156	570.572	115	189.257	130.5	178.081	137.18	172.301	0	0	0	0	0	0
CHEMBL3939229	COc1cccc(CN2CCN(c3cc(N4CCCC4)nc(N4CCCC4)n3)CC2)c1	IC50 (nM)p	'='	262	0.493356	1	Caspase-1	0.463519	B (assay format)	0.640167	CHEMBL3864977	Inhibition of human recombinant N-terminal His-tagged DTT-activated caspase-1 expressed in Escherichia coli using Ac-WEHD-AMC as substrate preincubated for 30 mins followed by substrate addition by fluorescence assay	Training	21.3245	11.439	15.325	10.1629	10.5367	7.8803	91.035	90.1074	86.2489	82.1242	77.8157	73.9588	14	13.7473	13.2265	12.5454	11.9129	11.3012	526.85	522.031	526.794	505.653	495.243	476.587	53	78.2466	63.7343	72.4898	65.9974	68.8583	0	0	0	0	0	0
CHEMBL372093	O=C1C[C@H](NC(=O)[C@@H]2CCc3nc4cc(-c5ccccc5)nc-4c(O)n32)C(O)O1	IC50 (nM)p	'='	264	0.493356	1	Caspase-1	0.463519	B (single protein format)	0.577221	CHEMBL880406	Inhibitory activity towards CASP1 using fluorogenic substrates following an incubation for over 30 min at 37 degree C	Training	4.1675	2.8698	2.2314	1.8617	1.7175	1.5773	52.02	67.4549	54.3883	63.9906	54.6445	61.3899	8	10.2944	8.3227	9.7615	8.3541	9.3657	407.055	422.735	387.787	397.983	377.872	384.494	71	118.351	85.3585	114.26	89.2013	109.748	0	0	0	0	0	0
CHEMBL269599	CS(=O)(=O)c1c(F)cc(-c2cc(C(N)=O)c(Cl)nn2)cc1F	IC50 (nM)p	'='	300	0.493356	1	Caspase-1	0.463519	B (single protein format)	0.577221	CHEMBL699295	Antiinflammatory activity measured as the concentration required to inhibit IL-1 beta converting enzyme	Training	3.207	0.4277	0.6039	0.3839	0.5268	0.3503	13.005	16.8874	12.3943	14.7965	12.4607	13.357	2	3.5353	1.8976	3.104	1.9845	2.7523	97.4152	98.1099	89.9792	96.52	90.6705	93.9508	17	30.9799	18.6321	25.4339	18.201	21.6965	0.4901	-0.0211	0.0485	-0.0433	-0.0636	-0.0811
CHEMBL213408	Cc1ccccc1C(=O)NNC(=O)C1(C(=O)N[C@H]2CC(=O)OC2O)CCC1	IC50 (nM)p	'='	310	0.493356	1	Caspase-1	0.463519	B (single protein format)	0.577221	CHEMBL865479	Inhibition of ICE	Test	7.3199	3.7283	3.9646	3.0486	2.9729	2.6609	78.03	100.641	81.8523	97.0598	83.072	94.6593	12	15.3618	12.5465	14.8136	12.7198	14.4482	587.139	612.941	578.496	594.101	573.751	584.764	115	187.011	131.192	177.489	137.437	172.028	0	0	0	0	0	0
CHEMBL246887	CCC(C(=O)N[C@@H](CC(=O)O)C(=O)CCCc1ccccc1)n1cc(C(C)(C)C)nc(NCc2cc(OC)cc(OC)c2)c1=O	IC50 (nM)p	'='	320	0.493356	1	Caspase-1	0.463519	B (single protein format)	0.577221	CHEMBL903358	Inhibition of human recombinant caspase 1	Training	24.6662	9.5121	15.9475	7.8377	10.268	7.0783	143.055	166.375	143.711	154.281	141.958	149.685	22	25.4086	22.0364	23.5782	21.7381	22.8802	1165.46	1221.46	1138.95	1176.58	1140.69	1162.05	169	252.405	190.992	237.06	202.859	231.21	0	0	0	0	0	0
CHEMBL441854	O=C(CN1CCS(=O)(=O)C[C@H](NC(=O)c2cc3ccccc3s2)C1=O)N[C@H]1CC(=O)OC1O	IC50 (nM)p	'='	320	0.493356	1	Caspase-1	0.463519	B (single protein format)	0.577221	CHEMBL910313	Inhibition of ICE	Training	8.3753	4.5138	4.3509	3.338	3.6599	3.0902	78.03	101.337	83.2941	96.128	84.0146	92.7024	12	16.5438	13.3402	15.9684	13.699	15.5669	803.708	799.101	738.885	746.812	718.941	726.117	111	184.699	129.344	172.409	132.843	163.291	0	0	0	0	0	0
CHEMBL248309	CCC(C(=O)N[C@@H](CC(=O)O)C(=O)CCCc1ccccc1)n1cc(C(C)(C)C)nc(Nc2ccc3c(c2)OCCO3)c1=O	IC50 (nM)p	'='	330	0.493356	1	Caspase-1	0.463519	B (single protein format)	0.577221	CHEMBL903358	Inhibition of human recombinant caspase 1	Training	19.8313	10.5489	13.5829	8.1817	9.4927	6.7569	136.553	162.177	139.798	150.438	137.719	144.812	21	24.7845	21.4281	22.9966	21.0856	22.1368	1140.7	1204.18	1116.39	1155.67	1117.2	1137.96	171	252.463	194.661	236.608	203.44	230.172	0	0	0	0	0	0
CHEMBL466565	CC(C)C[C@H]1C[C@H]([C@@H](O)CC(=O)Cc2ccccc2)C(=O)N1	IC50 (nM)p	'='	330	0.493356	1	Caspase-1	0.463519	B (single protein format)	0.577221	CHEMBL970220	Inhibition of caspase 1	Test	10.8524	6.653	8.9432	6.2659	7.9914	5.8111	78.03	89.8971	82.1621	88.6531	81.1073	86.8317	12	13.7678	12.6036	13.5749	12.4363	13.2951	527.265	539.346	508.351	527.922	501.11	518.882	86	120.814	99.1487	118.72	100.065	116.976	0	0	0	0	0	0
CHEMBL101182	CC(C)CC(NC(=O)CNc1cccc(Oc2ccccc2)c1)C(=O)N[C@H]1CC(=O)OC1O	IC50 (nM)p	'='	330	0.493356	1	Caspase-1	0.463519	B (single protein format)	0.577221	CHEMBL659315	Inhibition of Caspase-1 enzyme	Training	10.0278	5.4924	7.6082	4.9136	6.3929	4.2544	78.03	100.158	82.3487	95.237	82.8288	91.8424	12	15.2861	12.6152	14.5467	12.6765	14.0273	515.384	547.797	494.964	525.165	491.042	512.433	98	159.604	113.378	150.861	118.521	146.677	0	0	0	0	0	0
CHEMBL323570	CC(C)C(NC(=O)COc1cccc2ccccc12)C(=O)N[C@H]1CC(=O)OC1O	IC50 (nM)p	'='	336	0.493356	1	Caspase-1	0.463519	B (single protein format)	0.577221	CHEMBL659315	Inhibition of Caspase-1 enzyme	Training	9.0037	4.5566	6.3392	3.4818	4.7489	3.0269	71.5275	94.1651	75.9818	88.1895	76.2643	85.1957	11	14.369	11.6374	13.4609	11.668	13.0056	478.948	513.74	463.628	487.949	457.248	475.658	94	157.826	110.718	148.102	116.078	143.283	0	0	0	0	0	0
CHEMBL384930	O=C(CN1CCSC[C@H](NC(=O)c2ccccc2)C1=O)N[C@H]1CC(=O)OC1O	IC50 (nM)p	'='	350	0.493356	1	Caspase-1	0.463519	B (single protein format)	0.577221	CHEMBL910313	Inhibition of ICE	Training	8.3753	3.4549	5.0792	3.2804	4.0527	3.0353	78.03	103.53	82.8293	98.5071	84.2004	95.2287	12	17.4338	13.3694	16.1806	13.5643	15.4177	714.088	733.231	685.781	699.767	670.058	680.006	111	185.035	124.987	172.649	131.88	165.95	0	0	0	0	0	0
CHEMBL4216830	Cc1cc(Nc2ccc3ccccc3c2)ccc1C(=O)Nc1cn(C(C)C)c(=O)n(C2(C(=O)N[C@H]3CC(=O)OC(O)C3)CC2)c1=O	IC50 (nM)p	'='	360	0.493356	1	Caspase-1	0.463519	B (cell-based format)	0.315789	CHEMBL4183472	Inhibition of caspase-1 in human THP1 cells assessed as decrease in LPS-induced IL-1beta secretion after overnight incubation by sandwich immunoassay	Test	13.4649	6.519	8.225	5.0249	5.649	3.9959	117.045	146.358	119.525	141.926	120.6	138.856	18	22.3322	18.3142	21.6619	18.4584	21.1956	1035.08	1108.5	1031.12	1080.87	1027.82	1072.43	167	262.219	186.438	252.852	196.291	248.095	0	0	0	0	0	0
CHEMBL101145	CC(C)C(NC(=O)COc1c(C(=O)O)ccc2ccccc12)C(=O)N[C@H]1CC(=O)OC1O	IC50 (nM)p	'='	385	0.493356	1	Caspase-1	0.463519	B (single protein format)	0.577221	CHEMBL659315	Inhibition of Caspase-1 enzyme	Training	9.0137	4.5582	6.351	3.4592	4.738	2.9993	78.03	107.852	82.1568	99.212	82.3196	94.2329	12	16.4506	12.587	15.1398	12.5982	14.3843	528.409	573.788	514.637	545.144	508.138	529.832	110	193.998	125.512	176.897	130.583	166.339	0	0	0	0	0	0
CHEMBL1221546	CC(C)[C@H](CC(=O)NCCC(=O)c1ccccc1)C(=O)N[C@H](C=O)CC(=O)O	IC50 (nM)p	'='	398	0.493356	1	Caspase-1	0.463519	B (single protein format)	0.577221	CHEMBL1227797	Inhibition of human ICE	Training	10.9617	6.425	7.4225	5.1303	5.5225	4.3074	91.035	115.428	95.3825	111.855	95.1041	108.315	14	17.6325	14.623	17.0871	14.5682	16.5476	612.276	633.826	583.719	610.477	574.126	596.823	118	189.512	133.697	182.984	139.109	176.966	0	0	0	0	0	0
CHEMBL318887	CC(C)C[C@H](NC(=O)CC(=O)c1cccc2ccccc12)C(=O)N[C@H]1CC(=O)OC1O	IC50 (nM)p	'='	408	0.493356	1	Caspase-1	0.463519	B (single protein format)	0.577221	CHEMBL659313	Inhibition of caspase-1	Training	9.5508	5.4613	7.3249	4.8842	6.1951	4.1935	84.5325	109.363	89.2512	104.571	89.3512	100.49	13	16.702	13.6776	15.9759	13.6826	15.3517	604.729	636.516	579.2	615.708	574.491	600.781	114	184.484	129.948	174.656	133.93	168.177	0	0	0	0	0	0
CHEMBL1221503	COc1ccc(CCCNC(=O)C[C@H](C(=O)N[C@H](C=O)CC(=O)O)C(C)C)cc1	IC50 (nM)p	'='	410	0.493356	1	Caspase-1	0.463519	B (single protein format)	0.577221	CHEMBL1227797	Inhibition of human ICE	Test	15.1249	7.4568	10.1274	6.1409	6.9294	5.1836	97.5375	117.866	99.0767	112.735	97.1954	108.885	15	18.0075	15.1949	17.2266	14.8921	16.6396	602.394	621.737	575.74	596.602	562.611	582.372	107	172.272	122.491	167.547	128.8	163.505	0	0	0	0	0	0
CHEMBL198974	CC(C)(C)c1cc2nc3n(c(O)c-2n1)[C@H](C(=O)N[C@H]1CC(=O)OC1O)CC3	IC50 (nM)p	'='	421	0.493356	1	Caspase-1	0.463519	B (single protein format)	0.577221	CHEMBL880406	Inhibitory activity towards CASP1 using fluorogenic substrates following an incubation for over 30 min at 37 degree C	Training	11.6079	5.0558	7.9765	3.2131	5.6085	2.4686	78.03	93.4649	78.4122	86.4182	75.5169	81.2252	12	14.2944	12.0114	13.1976	11.5574	12.3998	541.78	584.681	519.519	539.679	502.713	513.744	90	137.351	104.715	132.833	107.854	128.138	0	0	0	0	0	0
CHEMBL420458	CC(C)C[C@H](NC(=O)COc1ccc(Cl)c2ccccc12)C(=O)N[C@H]1CC(=O)OC1O	IC50 (nM)p	'='	429	0.493356	1	Caspase-1	0.463519	B (single protein format)	0.577221	CHEMBL659313	Inhibition of caspase-1	Training	10.0278	5.3909	7.605	4.8463	6.359	4.1931	78.03	100.668	82.4766	95.3359	82.8556	91.7409	12	15.369	12.6362	14.5637	12.6824	14.0133	511.394	544.801	492.279	522.529	488.59	509.751	98	161.826	114.649	151.672	119.761	147.065	0.665	-0.1085	0.0857	-0.0508	-0.0418	-0.0687
CHEMBL213965	Cc1cccc(C(=O)NNC(=O)C2(C(=O)N[C@H]3CC(=O)OC3O)CCCCC2)c1	IC50 (nM)p	'='	430	0.493356	1	Caspase-1	0.463519	B (single protein format)	0.577221	CHEMBL865479	Inhibition of ICE	Training	9.3682	5.7766	6.1316	5.004	4.7073	4.1419	91.035	113.646	95.0009	109.852	95.5716	106.839	14	17.3618	14.5686	16.7807	14.642	16.3192	707.816	732.644	696.954	714.339	695.516	706.246	123	195.011	138.802	186.193	146.48	182.169	0	0	0	0	0	0
CHEMBL437907	Cc1cccc(C(=O)NNC(=O)C2(C(=O)N[C@H]3CC(=O)OC3O)Cc3ccccc3C2)c1	IC50 (nM)p	'='	430	0.493356	1	Caspase-1	0.463519	B (single protein format)	0.577221	CHEMBL865479	Inhibition of ICE	Test	6.2958	1.6509	2.7797	1.9291	2.1713	1.9431	71.5275	92.5129	74.6639	89.7492	75.4727	87.1482	11	14.1118	11.441	13.6919	11.5592	13.3022	689.564	697.689	649.778	662.225	640.479	650.488	111	185.011	126.947	173.379	130.586	164.939	0	0	0	0	0	0
CHEMBL1221502	CC(C)[C@H](CC(=O)NCCCc1ccccc1)C(=O)N[C@H](C=O)CC(=O)O	IC50 (nM)p	'='	444	0.493356	1	Caspase-1	0.463519	B (single protein format)	0.577221	CHEMBL1227797	Inhibition of human ICE	Training	11.928	7.2502	8.4179	5.8621	6.2224	4.8399	91.035	111.287	93.9289	108.161	93.0712	104.889	14	17.0085	14.4033	16.5278	14.2587	16.0273	588.946	606.83	561.041	581.988	547.823	567.411	106	167.526	120.824	164.727	126.869	161.166	0	0	0	0	0	0
CHEMBL3984293	O=[N+]([O-])c1ccc(CN2CCN(c3cc(N4CCCC4)nc(N4CCCC4)n3)CC2)cc1	IC50 (nM)p	'='	450	0.493356	1	Caspase-1	0.463519	B (assay format)	0.640167	CHEMBL3864977	Inhibition of human recombinant N-terminal His-tagged DTT-activated caspase-1 expressed in Escherichia coli using Ac-WEHD-AMC as substrate preincubated for 30 mins followed by substrate addition by fluorescence assay	Training	18.1276	11.2324	13.6178	9.8914	9.8581	7.4911	84.5325	83.5284	81.1307	77.5282	73.4745	69.6757	13	12.7482	12.4394	11.8431	11.2464	10.6443	513.29	506.918	512.516	491.565	480.802	461.882	52	73.5	62.0949	69.5683	63.7517	66.3556	0	0	0	0	0	0
CHEMBL3905486	c1c(N2CCCC2)nc(N2CCCC2)nc1N1CCNCC1	IC50 (nM)p	'='	455	0.493356	1	Caspase-1	0.463519	B (assay format)	0.640167	CHEMBL3864977	Inhibition of human recombinant N-terminal His-tagged DTT-activated caspase-1 expressed in Escherichia coli using Ac-WEHD-AMC as substrate preincubated for 30 mins followed by substrate addition by fluorescence assay	Training	16.5686	11.6665	12.686	9.9103	9.2892	7.3063	78.03	79.152	75.4837	72.9533	68.6299	65.1691	12	12.0816	11.5675	11.1418	10.4967	9.9509	404.633	409.079	409.089	398.866	390.959	379.594	48	65.88	57.4922	63.1435	59.3277	60.872	0	0	0	0	0	0
CHEMBL210023	Cc1cccc(C(=O)NNC(=O)C2(C(=O)N[C@H]3CC(=O)OC3O)CCCC2)c1	IC50 (nM)p	'='	490	0.493356	1	Caspase-1	0.463519	B (single protein format)	0.577221	CHEMBL865479	Inhibition of ICE	Test	8.3441	4.7524	5.1075	4.0123	3.8097	3.3623	84.5325	107.144	88.4984	103.349	89.157	100.548	13	16.3618	13.5686	15.7807	13.6559	15.3527	655.311	680.645	645.679	661.765	641.932	651.782	119	191.011	134.802	181.993	141.937	177.258	0	0	0	0	0	0
CHEMBL6429	N#Cc1ccc(-c2cc(C(N)=O)c(Cl)nn2)cc1Cl	IC50 (nM)p	'='	500	0.493356	1	Caspase-1	0.463519	B (single protein format)	0.577221	CHEMBL699295	Antiinflammatory activity measured as the concentration required to inhibit IL-1 beta converting enzyme	Training	0.0201	0.02	0.0207	0.0113	0.0168	0.0069	13.005	21.4583	12.767	19.2398	13.1829	17.4367	2	3.2483	1.9634	3.105	2.1361	2.8961	88.8171	97.5136	93.7571	99.9367	96.7164	100.052	32	52.653	30.6566	44.9595	30.2987	39.793	0.9008	-0.0347	0.1688	-0.001	0.0037	-0.0333
CHEMBL3678067	CC(C)[C@H](NC(=O)[C@H](CCC(=O)O)NC(=O)[C@H](Cc1ccc(O)cc1)NC(=O)OCc1ccccc1)C(=O)N[C@H](/C=C/S(C)(=O)=O)CC(=O)O	IC50 (nM)p	'='	500	0.493356	1	Caspase-1	0.463519	B (single protein format)	0.577221	CHEMBL3706295	Fluorometric Enzymatic Assay: Selectivity of compound 55, compound 63, compound 48, compound 57, compound 88 toward caspase-1 (pro-inflammatory group), caspase-5 (group I), caspase-9 (group II) and caspase-3 and caspase-7 (group III) was evaluated by using fluorometric methods using the Caspase-1, -3, -5, -7, -9 Inhibitor Drug Screening Kit (Catalog #: K151-100, K153-100, K155-100/K157-100, K159-…	Training	17.0505	7.6891	9.7205	6.0603	7.5834	5.4023	136.553	171.594	142.238	165.888	142.87	161.877	21	27.5762	22.114	26.7986	22.3929	26.3019	1179.83	1204.94	1109.26	1141.91	1083.26	1114.4	182	291.954	206.186	280.726	213.78	271.442	0	0	0	0	0	0
CHEMBL4218951	CC(C(=O)N[C@H]1CC(=O)OC1O)n1c(=O)c(NC(=O)c2ccc3ccccc3c2)cn(C)c1=O	IC50 (nM)p	'='	501.19	0.493356	1	Caspase-1	0.463519	B (single protein format)	0.577221	CHEMBL4183465	Inhibition of human recombinant caspase-1 using AC-WEHD-AMC as substrate at Km after 20 mins by fluorescence assay	Training	8.6392	3.5522	4.0205	2.1736	2.6821	2.0355	84.5325	114.314	89.4802	108.788	91.6686	105.31	13	17.3945	13.7043	16.5661	14.0245	16.0454	748.366	800.606	739.077	761.803	735.105	748.952	138	232.153	154.371	217.733	162.733	208.279	0	0	0	0	0	0
CHEMBL102005	CC(C)C[C@H](NC(=O)COc1ccccc1Cc1ccccc1)C(=O)N[C@H]1CC(=O)OC1O	IC50 (nM)p	'='	521	0.493356	1	Caspase-1	0.463519	B (single protein format)	0.577221	CHEMBL659313	Inhibition of caspase-1	Test	11.052	5.3618	8.0101	5.0834	6.7189	4.5176	84.5325	105.544	88.2871	101.15	88.943	97.9612	13	16.119	13.5298	15.457	13.618	14.969	573.402	593.537	545.422	573.215	540.496	561.285	102	167.826	120.122	157.865	125.848	153.421	0	0	0	0	0	0
CHEMBL3133256	O=C1C(=O)N(Cc2ccccc2I)c2ccc(S(=O)(=O)N3CCC[C@H]3CF)cc21	IC50 (nM)p	'='	522	0.493356	1	Caspase-1	0.463519	B (assay format)	0.640167	CHEMBL3134678	Inhibition of recombinant human caspase-1 expressed in Escherichia coli using Ac-YVAD-AMC as substrate preincubated for 30 mins before substrate addition measured after 2 hrs	Training	7.2563	3.7812	5.065	3.4577	3.6294	2.8138	52.02	63.2326	53.5431	57.3338	51.7888	51.7877	8	9.6768	8.6135	9.669	9.0463	9.1448	483.426	485.635	477.936	474.738	464.451	457.692	61	101.879	73.1505	86.9226	73.5237	77.7866	0.762	-0.5463	0.0712	-0.4457	-0.2094	-0.3609
CHEMBL321074	CC(C)C[C@H](NC(=O)COc1ccccc1C1CCCC1)C(=O)N[C@H]1CC(=O)OC1O	IC50 (nM)p	'='	538	0.493356	1	Caspase-1	0.463519	B (single protein format)	0.577221	CHEMBL659313	Inhibition of caspase-1	Training	14.5708	9.5827	11.4854	8.3018	9.4271	6.8817	110.543	132.909	113.741	125.671	111.896	119.586	17	20.3273	17.4443	19.2281	17.1471	18.2936	701.327	734.502	680.023	708.394	669.451	685.893	123	187.326	140.498	178.203	146.381	173.796	0	0	0	0	0	0
CHEMBL1221547	CC(C)[C@H](CC(=O)NCCOc1ccccc1)C(=O)N[C@H](C=O)CC(=O)O	IC50 (nM)p	'='	539	0.493356	1	Caspase-1	0.463519	B (single protein format)	0.577221	CHEMBL1227797	Inhibition of human ICE	Training	11.4387	6.6322	7.8315	5.4331	5.7558	4.4757	84.5325	106.732	88.3327	102.843	87.7973	99.5569	13	16.2995	13.5391	15.7077	13.4446	15.2063	537.476	559.928	513.408	536.669	503.999	524.901	102	166.855	117.861	161.51	123.676	157.202	0	0	0	0	0	0
CHEMBL317796	CC(C)C[C@H](NC(=O)CC(=O)c1ccc2ccccc2c1)C(=O)N[C@H]1CC(=O)OC1O	IC50 (nM)p	'='	543	0.493356	1	Caspase-1	0.463519	B (single protein format)	0.577221	CHEMBL659313	Inhibition of caspase-1	Test	9.5508	5.4613	7.3347	4.9056	6.2106	4.2137	84.5325	109.363	89.361	104.637	89.4337	100.593	13	16.702	13.6945	15.9859	13.6951	15.367	594.252	625.546	569.578	605.307	565.046	590.767	114	184.484	129.818	174.587	133.811	168.298	0	0	0	0	0	0
CHEMBL316465	CC(C)C[C@H](NC(=O)CCSc1cccc2ccccc12)C(=O)N[C@H]1CC(=O)OC1O	IC50 (nM)p	'='	563	0.493356	1	Caspase-1	0.463519	B (single protein format)	0.577221	CHEMBL659313	Inhibition of caspase-1	Training	11.052	6.1718	8.142	5.3286	6.6359	4.5924	84.5325	106.074	88.2544	101.408	87.9657	97.8374	13	17.0379	13.8036	15.9272	13.6539	15.2101	614.677	648.129	588.157	612.193	573.683	593.848	102	160.001	116.458	154.91	122.06	151.773	0	0	0	0	0	0
CHEMBL318386	CC(C)C[C@H](NC(=O)COc1cccc2ccccc12)C(=O)N[C@H]1CC(=O)OC1O	IC50 (nM)p	'='	570	0.493356	1	Caspase-1	0.463519	B (single protein format)	0.577221	CHEMBL659313	Inhibition of caspase-1	Training	10.0278	5.3909	7.605	4.8465	6.3595	4.1966	78.03	100.668	82.4766	95.3402	82.8678	91.7667	12	15.369	12.6362	14.5644	12.6843	14.0172	509.509	542.679	490.366	520.245	486.274	507.062	98	161.826	114.649	151.677	119.775	147.078	0	0	0	0	0	0
CHEMBL213553	Cc1ccc(C(=O)NNC(=O)C2(C(=O)N[C@H]3CC(=O)OC3O)CCC2)cc1	IC50 (nM)p	'='	580	0.493356	1	Caspase-1	0.463519	B (single protein format)	0.577221	CHEMBL865479	Inhibition of ICE	Training	7.3199	3.7283	4.0863	3.1407	3.0687	2.7276	78.03	100.641	82.055	96.9132	82.801	94.299	12	15.3618	12.5777	14.7909	12.6793	14.3934	577.947	602.92	569.577	584.138	564.848	575.295	115	187.011	130.87	177.337	136.987	171.874	0	0	0	0	0	0
CHEMBL1221548	CC(C)[C@H](CC(=O)N(CCOc1ccccc1)C(C)C)C(=O)N[C@H](C=O)CC(=O)O	IC50 (nM)p	'='	584	0.493356	1	Caspase-1	0.463519	B (single protein format)	0.577221	CHEMBL1227797	Inhibition of human ICE	Test	16.7709	9.5221	11.8684	8.365	9.0975	7.0396	104.04	125.364	106.626	121.692	105.814	118.438	16	19.1606	16.3427	18.6015	16.2031	18.1034	680.06	713.776	657.933	690.178	648.449	679.104	113	179.988	130.457	174.739	137.318	171.57	0	0	0	0	0	0
CHEMBL466747	CC(C)CC1(O)NC(=O)C2(OC(Cc3ccccc3)=CC2=O)C1O	IC50 (nM)p	'='	610	0.493356	1	Caspase-1	0.463519	B (single protein format)	0.577221	CHEMBL970220	Inhibition of caspase 1	Training	8.1785	3.9903	6.7782	3.3644	5.6148	2.7859	78.03	97.3006	86.7328	92.9819	86.8893	91.8451	12	14.8841	13.2937	14.2296	13.3089	14.0543	713.776	751.752	706.632	732.699	706.779	730.479	117	172.012	143.453	161.961	147.147	161.407	0	0	0	0	0	0
CHEMBL101728	CC(C)C[C@H](NC(=O)CCSc1ccc2ccccc2c1)C(=O)N[C@H]1CC(=O)OC1O	IC50 (nM)p	'='	611	0.493356	1	Caspase-1	0.463519	B (single protein format)	0.577221	CHEMBL659313	Inhibition of caspase-1	Training	11.052	6.1718	8.1429	5.3549	6.6689	4.6216	84.5325	106.074	88.2753	101.5	88.0739	97.9654	13	17.0379	13.8068	15.9536	13.6788	15.2512	609.224	642.031	582.667	607.497	569.679	590.026	102	160.001	116.484	154.863	122.052	151.732	0	0	0	0	0	0
CHEMBL99681	CC(C)C[C@H](NC(=O)COc1ccccc1-c1ccccc1)C(=O)N[C@H]1CC(=O)OC1O	IC50 (nM)p	'='	636	0.493356	1	Caspase-1	0.463519	B (single protein format)	0.577221	CHEMBL659313	Inhibition of caspase-1	Training	10.0278	5.3909	7.605	4.8465	6.3598	4.1972	78.03	100.668	82.4766	95.3402	82.8711	91.7759	12	15.369	12.6362	14.5644	12.6848	14.0186	510.992	544.349	491.871	521.95	487.926	508.877	98	161.826	114.649	151.677	119.779	147.088	0	0	0	0	0	0
CHEMBL3968765	FC(F)(F)c1ccc(CN2CCN(c3cc(N4CCCC4)nc(N4CCCC4)n3)CC2)cc1	IC50 (nM)p	'='	639	0.493356	1	Caspase-1	0.463519	B (assay format)	0.640167	CHEMBL3864977	Inhibition of human recombinant N-terminal His-tagged DTT-activated caspase-1 expressed in Escherichia coli using Ac-WEHD-AMC as substrate preincubated for 30 mins followed by substrate addition by fluorescence assay	Test	18.7507	11.3922	13.9011	9.9461	9.9494	7.4461	91.035	104.183	87.1223	91.586	79.5388	79.5978	14	15.964	13.3608	14.0279	12.1807	12.1829	541.704	549.794	541.311	527.647	509.101	493.993	68	133.646	75.8663	108.746	77.7444	92.3831	0.0318	0.1523	0.0257	0.0683	0.0056	0.021
CHEMBL101644	CC(C)C[C@H](NC(=O)/C=C/c1ccccc1)C(=O)N[C@H]1CC(=O)OC1O	IC50 (nM)p	'='	650	0.493356	1	Caspase-1	0.463519	B (single protein format)	0.577221	CHEMBL659313	Inhibition of caspase-1	Training	8.7828	5.4289	7.1694	4.8167	6.0445	4.1243	84.5325	105.764	89.0366	102.404	89.9904	99.5122	13	16.1613	13.6496	15.6509	13.7835	15.2077	588.36	618.67	570.979	598.07	567.618	587.434	112	171.998	127.005	165.825	132.863	162.039	0	0	0	0	0	0
CHEMBL437105	O=C[C@H](CC(=O)O)NC(=O)[C@@H]1CCCN2C(=O)CC[C@H](NC(=O)c3nccc4ccccc34)C(=O)N12	IC50 (nM)p	'='	670	0.493356	1	Caspase-1	0.463519	B (cell-based format)	0.315789	CHEMBL3784397	Inhibition of caspase-1 in LPS stimulated human PMBC cells after 2 hrs by ELISA analysis	Training	8.1366	6.0835	5.0381	4.2663	3.9064	3.6274	97.5375	127.362	102.161	120.214	103.238	116.09	15	19.4227	15.6337	18.3318	15.7812	17.7069	853.008	882.688	823.137	841.462	807.854	823.344	140	230.914	162.178	217.666	170.71	208.953	0	0	0	0	0	0
CHEMBL3133146	O=C1C(=O)N(Cc2ccccc2[N+](=O)[O-])c2ccc(S(=O)(=O)N3CCC[C@H]3CF)cc21	IC50 (nM)p	'='	672	0.493356	1	Caspase-1	0.463519	B (assay format)	0.640167	CHEMBL3134678	Inhibition of recombinant human caspase-1 expressed in Escherichia coli using Ac-YVAD-AMC as substrate preincubated for 30 mins before substrate addition measured after 2 hrs	Training	7.2563	3.7812	5.0627	3.5787	3.6293	2.8929	52.02	63.2326	53.4889	57.1144	51.8696	51.7706	8	9.6768	8.6052	9.0305	8.6845	8.5704	456.893	460.322	449.987	445.155	434.915	427.859	61	101.879	73.0839	87.1931	74.0717	78.3754	0.2301	-0.4492	0.0101	-0.3342	-0.1235	-0.239
CHEMBL183619	COc1ccc(I)cc1[C@@H](O)C(=O)N[C@H](C(=O)N[C@@H](CC(=O)O)C(=O)CSCc1ccccc1)C(C)C	IC50 (nM)p	'='	675	0.493356	1	Caspase-1	0.463519	B (single protein format)	0.577221	CHEMBL828519	Inhibitory activity against recombinant human Caspase-1	Test	14.1317	4.0772	9.3586	3.7355	6.3258	3.653	91.035	115.64	94.9634	105.765	94.4633	102.143	14	19.3155	14.8534	17.0265	15.0609	16.432	811.609	830.524	766.34	789.157	756.154	773.697	115	186.518	133.212	171.559	139.052	164.89	0.5319	-0.097	0.0067	-0.0743	-0.0711	-0.0853
CHEMBL102901	CC(C)C[C@H](NC(=O)CCOc1cccc2ccccc12)C(=O)N[C@H]1CC(=O)OC1O	IC50 (nM)p	'='	686	0.493356	1	Caspase-1	0.463519	B (single protein format)	0.577221	CHEMBL659313	Inhibition of caspase-1	Training	11.052	6.6367	8.2676	5.5304	6.7239	4.695	84.5325	107.17	88.6199	101.978	88.2084	98.1846	13	16.369	13.5807	15.5795	13.5058	14.9983	542.628	576.48	523.509	551.779	516.336	538.052	102	165.826	118.4	158.482	123.349	154.206	0	0	0	0	0	0
CHEMBL214044	COc1cccc(OC)c1C(=O)NNC(=O)C1(C(=O)N[C@H]2CC(=O)OC2O)CCCCC1	IC50 (nM)p	'='	700	0.493356	1	Caspase-1	0.463519	B (single protein format)	0.577221	CHEMBL865479	Inhibition of ICE	Training	13.3276	6.2272	8.7322	4.9918	5.445	4.2804	97.5375	122.74	100.125	114.858	99.7438	111.145	15	18.7349	15.3566	17.5402	15.2813	16.9755	724.756	756.107	717.26	737.586	718.237	729.369	124	202.004	140.555	191.605	149.959	186.868	0	0	0	0	0	0
CHEMBL6439	NC(=O)c1cc(-c2ccc([N+](=O)[O-])cc2)nnc1Cl	IC50 (nM)p	'='	700	0.493356	1	Caspase-1	0.463519	B (single protein format)	0.577221	CHEMBL699295	Antiinflammatory activity measured as the concentration required to inhibit IL-1 beta converting enzyme	Training	0.01	0.0328	0.0113	0.0222	0.0086	0.015	6.5025	13.0496	6.202	10.8553	6.2836	9.0806	1	1.9779	0.9538	1.745	1.0245	1.4993	50.2898	61.3413	51.4169	58.4162	50.8543	54.8282	16	30.6863	14.8566	24.6186	14.4436	20.3426	0.2358	-0.0304	0.0653	0.0092	0.0078	-0.0027
CHEMBL3932441	c1ccc(CN2CCN(c3cc(N4CCCC4)nc(N4CCCC4)n3)CC2)cc1	IC50 (nM)p	'='	700	0.493356	1	Caspase-1	0.463519	B (assay format)	0.640167	CHEMBL3864977	Inhibition of human recombinant N-terminal His-tagged DTT-activated caspase-1 expressed in Escherichia coli using Ac-WEHD-AMC as substrate preincubated for 30 mins followed by substrate addition by fluorescence assay	Test	18.1276	11.2324	13.6178	9.8955	9.8732	7.5011	84.5325	83.5284	81.1307	77.5823	73.6064	69.8636	13	12.7482	12.4394	11.8515	11.2667	10.6735	510.765	504.483	509.44	488.639	477.91	459.223	52	73.5	62.0949	69.6182	63.8259	66.4392	0	0	0	0	0	0
CHEMBL3678069	CC(C)[C@H](NC(=O)[C@H](Cc1c[nH]c2ccccc12)NC(=O)[C@H](CC(=O)O)NC(=O)OCc1ccccc1)C(=O)N[C@H](/C=C/S(C)(=O)=O)CC(=O)O	IC50 (nM)p	'='	700	0.493356	1	Caspase-1	0.463519	B (single protein format)	0.577221	CHEMBL3706295	Fluorometric Enzymatic Assay: Selectivity of compound 55, compound 63, compound 48, compound 57, compound 88 toward caspase-1 (pro-inflammatory group), caspase-5 (group I), caspase-9 (group II) and caspase-3 and caspase-7 (group III) was evaluated by using fluorometric methods using the Caspase-1, -3, -5, -7, -9 Inhibitor Drug Screening Kit (Catalog #: K151-100, K153-100, K155-100/K157-100, K159-…	Training	16.0264	6.6649	9.1242	5.3963	7.1709	4.8634	130.05	165.091	135.982	159.808	136.58	155.328	20	26.5762	21.1534	25.863	21.4276	25.2955	1165.01	1189.8	1092.67	1129.08	1068.25	1100.92	178	287.954	201.931	277.087	209.088	266.44	0	0	0	0	0	0
CHEMBL3898411	FC(F)(F)c1cc(CN2CCN(c3cc(N4CCCC4)nc(N4CCCC4)n3)CC2)cc(C(F)(F)F)c1	IC50 (nM)p	'='	706	0.493356	1	Caspase-1	0.463519	B (assay format)	0.640167	CHEMBL3864977	Inhibition of human recombinant N-terminal His-tagged DTT-activated caspase-1 expressed in Escherichia coli using Ac-WEHD-AMC as substrate preincubated for 30 mins followed by substrate addition by fluorescence assay	Training	19.3739	11.5521	14.1857	10.0021	9.9805	7.3931	97.5375	124.838	92.9365	105.292	85.3569	89.8608	15	19.1799	14.255	16.1585	13.0772	13.7753	585.289	611.224	585.549	580.139	552.468	542.115	84	193.792	89.365	148.004	91.7459	120.222	0.0635	0.3046	0.0514	0.1373	0.0245	0.0479
CHEMBL100114	COc1ccc(OCC(=O)N[C@@H](CC(C)C)C(=O)N[C@H]2CC(=O)OC2O)c2ccccc12	IC50 (nM)p	'='	831	0.493356	1	Caspase-1	0.463519	B (single protein format)	0.577221	CHEMBL659313	Inhibition of caspase-1	Training	13.2248	5.5975	9.3133	5.0363	6.9671	4.4624	84.5325	107.247	87.6035	99.8614	86.9887	95.6992	13	16.3681	13.4247	15.2552	13.3173	14.6204	524.528	559.989	507.079	537.285	503.502	524.433	99	166.573	116.302	154.59	121.791	149.334	0	0	0	0	0	0
CHEMBL103820	Cc1ccc2ccccc2c1OCC(=O)N[C@@H](CC(C)C)C(=O)N[C@H]1CC(=O)OC1O	IC50 (nM)p	'='	843	0.493356	1	Caspase-1	0.463519	B (single protein format)	0.577221	CHEMBL659313	Inhibition of caspase-1	Test	12.4624	5.3535	8.3645	5.1612	6.8189	4.549	84.5325	104.732	87.3511	99.9343	87.4981	96.3331	13	15.994	13.3859	15.2698	13.3959	14.7186	539.243	572.067	520.791	550.774	516.869	537.647	99	164.326	116.711	154.193	122.047	149.453	0	0	0	0	0	0
CHEMBL166992	CC(C)[C@H](NC(=O)c1cc(Br)cc(Br)c1)C(=O)N[C@@H](CC(=O)O)C(=O)CSCc1ccccc1	IC50 (nM)p	'='	860	0.493356	1	Caspase-1	0.463519	B (single protein format)	0.577221	CHEMBL659311	Inhibitory activity against caspase-1	Training	10.4717	3.6756	7.4078	3.3496	5.3892	3.0256	78.03	99.1493	81.502	93.3948	81.3272	89.7874	12	16.8034	12.7942	15.1353	13.068	14.4879	730.824	745.863	690.08	710.374	675.083	692.309	105	164.723	115.692	155.195	120.099	148.52	1.6182	-0.2394	0.0963	-0.1329	-0.0673	-0.1098
CHEMBL23453	COC(=O)CC(NC(=O)[C@@H](NC(=O)OCc1ccccc1)C(C)C)C(=O)CF	IC50 (nM)p	'='	900	0.493356	1	Caspase-1	0.463519	B (single protein format)	0.577221	CHEMBL659498	Compound was evaluated for its inhibitory activity against the Caspase-1 enzyme	Training	13.8335	3.7957	8.5957	3.8642	5.7951	3.5149	84.5325	110.618	89.7093	104.667	91.0268	101.895	13	16.9016	13.7633	15.9861	13.9553	15.5638	536.521	563.473	517.474	542.668	515.119	533.09	106	187.823	126.574	177.157	135.684	172.074	0.2301	-0.4492	0.0798	-0.2168	-0.0408	-0.1686
CHEMBL3673264	CC(C)[C@H](NC(=O)[C@@H](NC(=O)[C@H](CC(=O)O)NC(=O)OCc1ccccc1)C1Cc2ccccc2C1)C(=O)N[C@H](/C=C/S(C)(=O)=O)CC(=O)O	IC50 (nM)p	'='	900	0.493356	1	Caspase-1	0.463519	B (single protein format)	0.577221	CHEMBL3706295	Fluorometric Enzymatic Assay: Selectivity of compound 55, compound 63, compound 48, compound 57, compound 88 toward caspase-1 (pro-inflammatory group), caspase-5 (group I), caspase-9 (group II) and caspase-3 and caspase-7 (group III) was evaluated by using fluorometric methods using the Caspase-1, -3, -5, -7, -9 Inhibitor Drug Screening Kit (Catalog #: K151-100, K153-100, K155-100/K157-100, K159-…	Training	17.4969	7.5065	10.0774	6.14	7.8789	5.5613	143.055	177.283	148.18	171.548	148.523	167.197	22	28.4512	23.0296	27.669	23.2634	27.1212	1310.3	1331.16	1231.92	1260.59	1196.99	1227.71	191	301.954	215.899	291.136	223.65	280.824	0	0	0	0	0	0
CHEMBL74083	O=C(O)C[C@H](NC(=O)OCc1ccccc1)C(=O)COC(=O)Cc1c(Cl)ccc(Cl)c1Cl	IC50 (nM)p	'='	936	0.493356	1	Caspase-1	0.463519	B (single protein format)	0.577221	CHEMBL747007	Compound was tested for inhibitory activity against N-His (D381E) Interleukin -1 beta converting enzyme (combinatorially prepared compound)	Test	5.8822	1.0436	2.3653	1.2906	1.7186	1.3639	58.5225	82.0059	61.3923	79.1067	62.3067	76.0281	9	12.4999	9.4082	12.2803	9.7712	11.8654	447.812	458.307	416.148	444.485	413.992	435.182	89	168.067	103.513	156.399	105.388	146.718	1.9951	-0.3255	0.2522	-0.1203	-0.0648	-0.1219
CHEMBL1223108	CC(C)[C@H](NC(=O)OCc1ccccc1)C(=O)N[C@@H](C)C(=O)N[C@@H](CC(=O)O)C(=O)CCCCCc1ccccc1	IC50 (nM)p	'='	976	0.493356	1	Caspase-1	0.463519	B (single protein format)	0.577221	CHEMBL1227461	Inhibition of ICE	Training	17.1059	9.9512	11.3514	7.5612	8.2679	6.1796	123.547	152.248	126.07	144.22	124.779	138.759	19	23.2632	19.3311	22.0331	19.1152	21.1983	849.062	889.511	813.492	841.586	795.967	816.361	147	235.818	164.447	225.359	172.35	218.22	0	0	0	0	0	0
CHEMBL330143	CCC(C)c1ccc(Oc2ccccc2S(=O)(=O)N[C@H](C=O)C(=O)O)cc1C	IC50 (nM)p	'='	1000	0.493356	1	Caspase-1	0.463519	B (single protein format)	0.577221	CHEMBL659318	Inhibitory concentration against caspase-1 was determined	Training	9.2647	4.5268	5.2517	3.8475	3.524	2.9331	52.02	60.5327	50.898	55.4917	47.419	51.0371	8	9.2609	7.9607	8.5842	7.4772	8.007	301.487	316.235	290.348	297.963	284.372	286.303	50	84.1265	58.5855	78.7438	58.4668	73.615	0	0	0	0	0	0
CHEMBL96334	Cc1cc(Oc2ccccc2S(=O)(=O)N[C@H](C=O)C(=O)O)ccc1C(C)C	IC50 (nM)p	'='	1000	0.493356	1	Caspase-1	0.463519	B (single protein format)	0.577221	CHEMBL659318	Inhibitory concentration against caspase-1 was determined	Training	8.2405	2.9848	4.3943	2.1257	2.8927	1.9209	45.5175	54.0302	43.8924	48.8774	41.3713	45.4867	7	8.2609	6.8833	7.567	6.5471	7.1534	265.226	282.581	251.66	263.394	247.097	252.697	46	80.1265	54.5498	74.6322	54.075	69.4534	0	0	0	0	0	0
CHEMBL183109	C#CC[C@@H](C(=O)N[C@H](C(=O)N[C@@H](CC(=O)O)C(=O)CSCc1ccccc1)C(C)C)c1cc(Br)ccc1OC	IC50 (nM)p	'='	1030	0.493356	1	Caspase-1	0.463519	B (single protein format)	0.577221	CHEMBL828519	Inhibitory activity against recombinant human Caspase-1	Test	15.4469	4.4969	9.5231	3.8653	6.4062	3.7523	110.543	131.467	113.197	124.444	112.717	121.459	17	21.7608	17.6615	19.9	17.7888	19.3306	957.564	964.19	896.917	920.956	884.11	905.966	144	207.97	159.451	199.577	165.472	194.091	0.8091	-0.1197	0.0465	-0.0778	-0.0699	-0.095
CHEMBL2324341	CCOC(=O)/C=C/[C@H](CC(=O)O)NC(=O)[C@@H](NC(=O)[C@@H](NC(=O)[C@H](CC(=O)O)NC(=O)OCc1ccccc1)c1ccccc1)C(C)C	IC50 (nM)p	'='	1050	0.493356	1	Caspase-1	0.463519	B (single protein format)	0.577221	CHEMBL2327255	Inhibition of caspase-1 (unknown origin)	Training	15.3177	8.3366	9.6135	6.187	6.8128	4.9142	136.553	181.45	143.177	174.483	144.414	169.646	21	27.6827	21.9443	26.6267	22.1127	25.8963	1055.81	1103.36	1007.61	1056.92	996.906	1040.07	194	327.591	218.782	314.341	229.288	303.831	0	0	0	0	0	0
CHEMBL3965572	c1cc(CN2CCN(c3cc(N4CCCC4)nc(N4CCCC4)n3)CC2)ccn1	IC50 (nM)p	'='	1060	0.493356	1	Caspase-1	0.463519	B (assay format)	0.640167	CHEMBL3864977	Inhibition of human recombinant N-terminal His-tagged DTT-activated caspase-1 expressed in Escherichia coli using Ac-WEHD-AMC as substrate preincubated for 30 mins followed by substrate addition by fluorescence assay	Training	18.1276	11.2324	13.6178	9.9038	9.8614	7.4889	84.5325	83.5284	81.1307	77.5823	73.6438	69.9146	13	12.7482	12.4394	11.8515	11.2717	10.6802	510.135	503.875	508.673	487.805	476.974	458.202	52	73.5	62.0949	69.6182	63.9535	66.6135	0	0	0	0	0	0
CHEMBL99680	CC(C)C[C@H](NC(=O)COc1cccc(-c2ccccc2)c1)C(=O)N[C@H]1CC(=O)OC1O	IC50 (nM)p	'='	1100	0.493356	1	Caspase-1	0.463519	B (single protein format)	0.577221	CHEMBL659313	Inhibition of caspase-1	Training	10.0278	5.3909	7.6058	4.8745	6.3796	4.221	78.03	100.668	82.4974	95.4262	82.9945	91.9246	12	15.369	12.6394	14.5775	12.7036	14.0413	505.837	538.552	486.811	516.611	483.095	504.039	98	161.826	114.674	151.703	119.954	147.241	0	0	0	0	0	0
CHEMBL3673267	CC(C)[C@H](NC(=O)[C@H](Cc1ccc2ccccc2n1)NC(=O)[C@H](CC(=O)O)NC(=O)OCc1ccccc1)C(=O)N[C@H](/C=C/S(=O)(=O)Oc1ccccc1)CC(=O)O	IC50 (nM)p	'='	1200	0.493356	-1	Caspase-1	0.463519	B (single protein format)	0.577221	CHEMBL3706295	Fluorometric Enzymatic Assay: Selectivity of compound 55, compound 63, compound 48, compound 57, compound 88 toward caspase-1 (pro-inflammatory group), caspase-5 (group I), caspase-9 (group II) and caspase-3 and caspase-7 (group III) was evaluated by using fluorometric methods using the Caspase-1, -3, -5, -7, -9 Inhibitor Drug Screening Kit (Catalog #: K151-100, K153-100, K155-100/K157-100, K159-…	Training	12.8294	6.3654	8.0884	4.96	6.0154	4.2879	123.547	161.254	129.82	155.643	130.28	150.835	19	25.0188	20.1989	24.3807	20.4286	23.8017	1135.08	1170.18	1073.2	1109.36	1047.53	1080.4	177	287.66	200.119	277.541	207.987	267.3	0	0	0	0	0	0
CHEMBL4208767	CC(C)[C@H](NC(=O)c1ccc2ccccc2c1)c1ccc(C(=O)N[C@H]2CC(=O)OC2O)cn1	IC50 (nM)p	'='	1258.93	0.493356	-1	Caspase-1	0.463519	B (single protein format)	0.577221	CHEMBL4183465	Inhibition of human recombinant caspase-1 using AC-WEHD-AMC as substrate at Km after 20 mins by fluorescence assay	Training	7.4447	4.3672	5.6622	3.1575	4.0482	2.2831	65.025	86.2569	66.9807	78.4783	65.3035	72.1973	10	13.1613	10.2724	11.9771	10.006	11.0224	476.053	508.846	462.225	474.703	445.879	448.233	90	149.998	96.8427	137.025	99.4492	127.078	0	0	0	0	0	0
CHEMBL3678071	CC(C)[C@H](NC(=O)[C@H](Cc1ccc(O)cc1)NC(=O)OCc1ccccc1)C(=O)N[C@@H](C)C(=O)N[C@H](/C=C/S(=O)(=O)c1ccccc1)CC(=O)O	IC50 (nM)p	'='	1300	0.493356	-1	Caspase-1	0.463519	B (single protein format)	0.577221	CHEMBL3706295	Fluorometric Enzymatic Assay: Selectivity of compound 55, compound 63, compound 48, compound 57, compound 88 toward caspase-1 (pro-inflammatory group), caspase-5 (group I), caspase-9 (group II) and caspase-3 and caspase-7 (group III) was evaluated by using fluorometric methods using the Caspase-1, -3, -5, -7, -9 Inhibitor Drug Screening Kit (Catalog #: K151-100, K153-100, K155-100/K157-100, K159-…	Training	14.2298	7.0333	8.7922	5.3172	6.4488	4.622	117.045	147.566	120.894	140.885	120.839	136.495	18	22.9372	18.8187	22.0991	18.9508	21.5468	1049.92	1088.62	998.426	1025.87	974.005	997.947	158	248.489	176.262	237.589	182.613	228.681	0	0	0	0	0	0
CHEMBL100802	CC(C)C[C@H](NC(=O)CCOc1ccc2ccccc2c1)C(=O)N[C@H]1CC(=O)OC1O	IC50 (nM)p	'='	1320	0.493356	-1	Caspase-1	0.463519	B (single protein format)	0.577221	CHEMBL659313	Inhibition of caspase-1	Training	11.052	6.6367	8.2685	5.5619	6.761	4.7328	84.5325	107.17	88.6408	102.086	88.3275	98.3411	13	16.369	13.5839	15.5961	13.5241	15.022	538.331	571.597	519.021	547.649	512.585	534.381	102	165.826	118.425	158.542	123.399	154.362	0	0	0	0	0	0
CHEMBL3673265	CC(C)[C@H](NC(=O)[C@H](CCC(=O)O)NC(=O)[C@H](CC(=O)O)NC(=O)OCc1ccccc1)C(=O)N[C@H](/C=C/S(C)(=O)=O)CC(=O)O	IC50 (nM)p	'='	1400	0.493356	-1	Caspase-1	0.463519	B (single protein format)	0.577221	CHEMBL3706295	Fluorometric Enzymatic Assay: Selectivity of compound 55, compound 63, compound 48, compound 57, compound 88 toward caspase-1 (pro-inflammatory group), caspase-5 (group I), caspase-9 (group II) and caspase-3 and caspase-7 (group III) was evaluated by using fluorometric methods using the Caspase-1, -3, -5, -7, -9 Inhibitor Drug Screening Kit (Catalog #: K151-100, K153-100, K155-100/K157-100, K159-…	Test	17.0606	7.7822	9.6659	6.0244	7.5632	5.3618	143.055	186.094	150.634	180.421	151.999	176.208	22	29.7828	23.3974	29.008	23.7861	28.48	1166.31	1202.16	1100.31	1144.73	1079.87	1121.4	198	327.125	224.965	316.056	234.165	306.216	0	0	0	0	0	0
CHEMBL319554	Cc1ccc(OCC(=O)N[C@@H](CC(C)C)C(=O)N[C@H]2CC(=O)OC2O)c(C23CC4CC(CC(C4)C2)C3)c1	IC50 (nM)p	'='	1430	0.493356	-1	Caspase-1	0.463519	B (single protein format)	0.577221	CHEMBL659313	Inhibition of caspase-1	Training	20.0831	11.2629	15.4988	10.7122	13.2875	9.626	149.558	169.757	151.526	163.34	149.875	157.638	23	25.994	23.2551	25.0213	22.9878	24.1453	1135.2	1181.3	1110.04	1150.46	1097.58	1121.77	166	231.326	183.811	221.623	189.595	216.88	0	0	0	0	0	0
CHEMBL267142	N#Cc1ccc(-c2cc(C(N)=O)c(Cl)nn2)cc1	IC50 (nM)p	'='	1500	0.493356	-1	Caspase-1	0.463519	B (single protein format)	0.577221	CHEMBL699295	Antiinflammatory activity measured as the concentration required to inhibit IL-1 beta converting enzyme	Training	0.0201	0.02	0.0225	0.0165	0.0218	0.0144	13.005	21.4583	12.8367	19.001	13.1327	17.1218	2	3.2483	1.9741	2.9799	2.0773	2.7212	81.4186	90.4473	85.2792	90.678	86.934	89.5063	32	52.653	30.4741	45.0676	30.2009	39.9903	0.2358	0.0738	0.0816	0.0339	0.0212	0.0103
CHEMBL183379	COc1ccc(Br)cc1[C@@H](O)C(=O)N[C@H](C(=O)N[C@@H](CC(=O)O)C(=O)CSCc1ccccc1)C(C)C	IC50 (nM)p	'='	1540	0.493356	-1	Caspase-1	0.463519	B (single protein format)	0.577221	CHEMBL828519	Inhibitory activity against recombinant human Caspase-1	Training	14.1317	4.0772	9.3586	3.7355	6.3235	3.6507	91.035	115.64	94.9634	105.765	94.4783	102.163	14	19.3155	14.8534	17.0265	14.9843	16.3333	802.043	820.111	756.08	777.553	743.538	759.981	115	186.518	133.212	171.559	139.057	164.897	0.8091	-0.1197	0.0465	-0.0778	-0.0707	-0.0932
CHEMBL166754	COc1ccc(S(C)(=O)=O)cc1CC(=O)N[C@H](C(=O)N[C@@H](CC(=O)O)C(=O)CSCc1c(F)cccc1Cl)C(C)C	IC50 (nM)p	'='	1600	0.493356	-1	Caspase-1	0.463519	B (single protein format)	0.577221	CHEMBL659311	Inhibitory activity against caspase-1	Test	17.8897	4.3396	10.0361	4.029	6.9021	4.035	97.5375	115.256	99.5642	109.427	98.6557	105.823	15	20.2349	15.5558	18.4511	15.6032	17.4793	850.525	848.875	793.811	818.047	778.555	797.693	111	174.763	129.669	167.224	134.534	161.128	0.7922	-0.156	0.0824	-0.1795	-0.0908	-0.1701
CHEMBL352426	CC(C)[C@H](NC(=O)[C@H](C)NC(=O)[C@H](CC(=O)O)NC(=O)c1ccccc1)C(=O)N[C@@H](CC(=O)O)C(=O)CCCc1ccccc1	IC50 (nM)p	'='	1650	0.493356	-1	Caspase-1	0.463519	B (single protein format)	0.577221	CHEMBL659311	Inhibitory activity against caspase-1	Training	14.8411	8.9017	9.4554	6.1813	7.1163	5.2764	130.05	169.621	135.703	159.645	136.193	153.989	20	25.8932	20.79	24.3706	20.8455	23.5121	1007.66	1059.05	954.518	992.936	937.611	967.892	180	293.447	203.349	277.074	212.102	265.733	0	0	0	0	0	0
CHEMBL3133257	O=C1C(=O)N(Cc2cccc(I)c2)c2ccc(S(=O)(=O)N3CCC[C@H]3CF)cc21	IC50 (nM)p	'='	1697	0.493356	-1	Caspase-1	0.463519	B (assay format)	0.640167	CHEMBL3134678	Inhibition of recombinant human caspase-1 expressed in Escherichia coli using Ac-YVAD-AMC as substrate preincubated for 30 mins before substrate addition measured after 2 hrs	Training	7.2563	3.7812	5.0926	3.5333	3.6651	2.8578	52.02	63.2326	53.5885	57.1031	51.7474	51.6319	8	9.6768	8.6205	9.0296	8.8654	8.7399	464.874	467.933	459.413	455.684	447.662	440.856	61	101.879	72.9727	87.0772	73.4732	77.8756	0.762	-0.5463	0.0168	-0.4099	-0.2114	-0.3413
CHEMBL101220	CC(C)C[C@H](NC(=O)c1ccc2ccccc2c1)C(=O)N[C@H]1CC(=O)OC1O	IC50 (nM)p	'='	1740	0.493356	-1	Caspase-1	0.463519	B (single protein format)	0.577221	CHEMBL659313	Inhibition of caspase-1	Training	8.4688	5.1999	6.9476	4.5763	5.7922	3.8436	71.5275	93.0304	75.17	88.1081	75.433	84.0373	11	14.203	11.524	13.4593	11.5528	12.8382	494.873	527.842	479.676	505.4	473.489	490.851	94	153.498	104.703	143.107	109.594	137.037	0	0	0	0	0	0
CHEMBL322183	CC(C)C[C@H](NC(=O)COc1ccc(Cc2ccccc2)cc1)C(=O)N[C@H]1CC(=O)OC1O	IC50 (nM)p	'='	1800	0.493356	-1	Caspase-1	0.463519	B (single protein format)	0.577221	CHEMBL659313	Inhibition of caspase-1	Test	11.052	5.3618	8.0342	5.1259	6.7217	4.5284	84.5325	105.544	88.4038	101.037	88.8379	97.8083	13	16.119	13.5478	15.4405	13.6022	14.9459	561.298	581.419	534.71	561.487	528.969	549.48	102	167.826	120.041	157.384	125.594	153.073	0	0	0	0	0	0
CHEMBL353919	COc1ccc(OC)c(CC(=O)N[C@H](C(=O)N[C@@H](CC(=O)O)C(=O)CSCC2CCCCC2)C(C)C)c1	IC50 (nM)p	'='	1800	0.493356	-1	Caspase-1	0.463519	B (single protein format)	0.577221	CHEMBL659311	Inhibitory activity against caspase-1	Training	23.4568	10.0879	17.1577	9.6663	13.2243	9.5567	136.553	157.825	138.651	149.53	137.363	145.839	21	25.8015	21.9206	24.2084	21.9793	23.5627	994.415	1016.18	962.746	991.97	959.441	981.86	140	207.216	154.408	195.887	159.864	189.695	0	0	0	0	0	0
CHEMBL100769	CC(C)C[C@H](NC(=O)CCCc1ccc2ccccc2c1)C(=O)N[C@H]1CC(=O)OC1O	IC50 (nM)p	'='	1800	0.493356	-1	Caspase-1	0.463519	B (single protein format)	0.577221	CHEMBL659313	Inhibition of caspase-1	Training	11.5413	7.3106	8.6984	5.9524	7.0688	4.9953	91.035	111.725	94.031	106.817	93.4748	103	14	17.078	14.4156	16.3281	14.3165	15.7413	597.348	625.912	572.896	598.652	562.36	583.033	106	166.498	121.555	160.791	127.439	157.287	0	0	0	0	0	0
CHEMBL81038	CCOc1ccc(/C=C/C(=O)OC)cc1CC(=O)N[C@H](C(=O)N[C@@H](CC(=O)O)C(=O)CSCc1c(F)cccc1Cl)C(C)C	IC50 (nM)p	'='	1800	0.493356	-1	Caspase-1	0.463519	B (single protein format)	0.577221	CHEMBL659311	Inhibitory activity against caspase-1	Training	19.0103	6.9417	12.037	5.7357	7.9443	4.7805	123.547	149.786	127.161	142.909	125.343	136.838	19	24.5505	19.7962	22.8134	19.6704	21.588	969.064	982.358	921.377	948.976	908.251	929.106	149	234.778	170.884	227.472	177.187	218.797	0.7922	-0.156	0.0824	-0.1795	-0.0908	-0.1701
CHEMBL318035	CC(C)C[C@H](NC(=O)COc1cccc2c1CCCC2)C(=O)N[C@H]1CC(=O)OC1O	IC50 (nM)p	'='	1810	0.493356	-1	Caspase-1	0.463519	B (single protein format)	0.577221	CHEMBL659313	Inhibition of caspase-1	Test	14.1244	8.4342	10.2138	6.906	8.0998	5.7319	104.04	125.052	105.632	117.169	103.761	112.123	16	19.119	16.1972	17.9204	15.896	17.1459	654.409	684.764	631.698	657.175	620.168	638.799	114	179.826	132.87	170.512	138.814	166.315	0	0	0	0	0	0
CHEMBL376760	N#CC(C#N)=C1C(=O)Nc2ccc(S(=O)(=O)N3CCC[C@H]3COc3ccccc3)cc21	IC50 (nM)p	'='	1830	0.493356	-1	Caspase-1	0.463519	B (single protein format)	0.577221	CHEMBL890413	Inhibition of human recombinant caspase 1	Training	5.6624	4.0412	4.3615	3.3444	3.188	2.4925	65.025	74.9764	65.863	71.6722	64.081	67.3147	10	11.4346	10.4921	11.1886	10.52	10.8036	643.949	639.242	627.485	616.959	606.225	593.179	105	138.82	113.327	134.883	114.528	129.018	0	0	0	0	0	0
CHEMBL418983	CC(C)C[C@H](NC(=O)COc1ccc(C23CC4CC(CC(C4)C2)C3)cc1)C(=O)N[C@H]1CC(=O)OC1O	IC50 (nM)p	'='	1830	0.493356	-1	Caspase-1	0.463519	B (single protein format)	0.577221	CHEMBL659313	Inhibition of caspase-1	Training	17.6485	11.3002	14.6957	10.3938	12.909	9.2692	143.055	165.693	146.733	159.036	145.419	153.151	22	25.369	22.518	24.3599	22.3036	23.4569	1071.1	1115.12	1044.8	1082.29	1029.79	1052.05	165	228.826	181.803	218.546	186.441	213.192	0	0	0	0	0	0
CHEMBL101448	CC(C)C[C@H](NC(=O)CCc1cccc2ccccc12)C(=O)N[C@H]1CC(=O)OC1O	IC50 (nM)p	'='	1860	0.493356	-1	Caspase-1	0.463519	B (single protein format)	0.577221	CHEMBL659313	Inhibition of caspase-1	Training	10.5171	6.2865	7.7822	5.2785	6.4935	4.5255	84.5325	105.223	87.679	100.952	87.7293	97.4638	13	16.078	13.4388	15.427	13.4348	14.8921	577.337	605.552	550.244	579.337	542.941	565.022	102	162.498	117.331	156.335	122.387	152.166	0	0	0	0	0	0
CHEMBL3895496	c1cncc(CN2CCN(c3cc(N4CCCC4)nc(N4CCCC4)n3)CC2)c1	IC50 (nM)p	'='	1870	0.493356	-1	Caspase-1	0.463519	B (assay format)	0.640167	CHEMBL3864977	Inhibition of human recombinant N-terminal His-tagged DTT-activated caspase-1 expressed in Escherichia coli using Ac-WEHD-AMC as substrate preincubated for 30 mins followed by substrate addition by fluorescence assay	Test	18.1276	11.2324	13.5777	9.8363	9.8078	7.4185	84.5325	83.5284	81.1307	77.6393	73.6617	69.9667	13	12.7482	12.4394	11.859	11.274	10.6872	509.505	503.268	508.04	487.238	476.414	457.7	52	73.5	62.0949	69.8129	64.0146	66.7912	0	0	0	0	0	0
CHEMBL3133149	O=C1C(=O)N(Cc2nnnn2Cc2ccccc2)c2ccc(S(=O)(=O)N3CCC[C@H]3CF)cc21	IC50 (nM)p	'='	1878	0.493356	-1	Caspase-1	0.463519	B (assay format)	0.640167	CHEMBL3134678	Inhibition of recombinant human caspase-1 expressed in Escherichia coli using Ac-YVAD-AMC as substrate preincubated for 30 mins before substrate addition measured after 2 hrs	Training	8.8153	4.0941	5.7185	3.7877	4.0921	3.1085	58.5225	68.901	60.0169	63.18	58.1449	57.7875	9	10.5377	9.5965	9.9521	9.6356	9.4843	514.268	508.495	497.817	491.234	481.786	474.006	65	109.157	80.0853	94.4056	81.3086	85.5376	0.2301	-0.4492	0.0101	-0.3342	-0.1235	-0.239
CHEMBL328155	CC(C)C(NC(=O)COc1cc2ccccc2cc1C(=O)O)C(=O)N[C@H]1CC(=O)OC1O	IC50 (nM)p	'='	1890	0.493356	-1	Caspase-1	0.463519	B (single protein format)	0.577221	CHEMBL659315	Inhibition of Caspase-1 enzyme	Training	9.0137	4.5582	6.3516	3.4864	4.7558	3.0176	78.03	107.852	82.163	99.283	82.4075	94.361	12	16.4506	12.588	15.1506	12.6115	14.4038	523.915	568.712	510.227	540.613	503.988	525.835	110	193.998	125.523	176.925	130.732	166.532	0	0	0	0	0	0
CHEMBL101442	CC(C)C[C@H](NC(=O)COc1ccc(-c2ccccc2)cc1)C(=O)N[C@H]1CC(=O)OC1O	IC50 (nM)p	'='	1900	0.493356	-1	Caspase-1	0.463519	B (single protein format)	0.577221	CHEMBL659313	Inhibition of caspase-1	Training	10.0278	5.3909	7.6058	4.8754	6.3881	4.2272	78.03	100.668	82.4974	95.4411	83.0316	91.9693	12	15.369	12.6394	14.5798	12.7092	14.0481	503.299	535.701	484.225	513.97	480.664	501.566	98	161.826	114.674	151.721	119.996	147.282	0	0	0	0	0	0
CHEMBL6487	O=C(NCc1ccc(Cl)cc1Cl)c1cc(-c2ccncc2)nnc1Cl	IC50 (nM)p	'='	2000	0.493356	-1	Caspase-1	0.463519	B (single protein format)	0.577221	CHEMBL699295	Antiinflammatory activity measured as the concentration required to inhibit IL-1 beta converting enzyme	Test	1.569	0.3213	0.6568	0.2346	0.3545	0.2154	13.005	17.4261	12.0334	15.9307	11.9272	14.4634	2	2.6445	1.8506	2.6379	1.9629	2.4676	137.29	138.966	131.682	133.973	126.398	128.32	20	36.253	19.7865	30.1589	19.6797	26.0453	1.5659	-0.2474	0.1777	-0.1924	-0.1039	-0.1912
CHEMBL6486	CCOC(=O)CNC(=O)c1cc(-c2ccncc2)nnc1Cl	IC50 (nM)p	'='	2000	0.493356	-1	Caspase-1	0.463519	B (single protein format)	0.577221	CHEMBL699295	Antiinflammatory activity measured as the concentration required to inhibit IL-1 beta converting enzyme	Training	5.5726	3.3356	2.8773	2.3828	1.9823	1.6873	32.5125	43.8727	33.0801	40.9442	32.8597	38.5515	5	6.6841	5.0701	6.3411	5.0888	6.0128	169.42	181.469	165.53	177.373	165.67	174.563	41	77.0612	46.152	70.5483	48.3762	66.1298	0.2358	-0.0304	0.0653	0.0092	0.009	-0.0067
CHEMBL3673262	CC(C)[C@H](NC(=O)[C@@H](NC(=O)[C@H](CC(=O)O)NC(=O)OCc1ccccc1)c1ccccc1)C(=O)N[C@H](/C=C/S(C)(=O)=O)CC(=O)O	IC50 (nM)p	'='	2000	0.493356	-1	Caspase-1	0.463519	B (single protein format)	0.577221	CHEMBL3706295	Fluorometric Enzymatic Assay: Selectivity of compound 55, compound 63, compound 48, compound 57, compound 88 toward caspase-1 (pro-inflammatory group), caspase-5 (group I), caspase-9 (group II) and caspase-3 and caspase-7 (group III) was evaluated by using fluorometric methods using the Caspase-1, -3, -5, -7, -9 Inhibitor Drug Screening Kit (Catalog #: K151-100, K153-100, K155-100/K157-100, K159-…	Training	15.0022	6.098	8.5509	5.0576	6.7183	4.5427	123.547	159.131	129.948	153.53	130.585	148.905	19	25.6595	20.2299	24.9051	20.5115	24.3171	1100.86	1125.28	1036.19	1073.27	1014.63	1046.79	174	283.454	196.8	270.444	203.13	258.869	0	0	0	0	0	0
CHEMBL100591	CC(C)C(NC(=O)COc1cc2ccccc2cc1NS(=O)(=O)C(F)(F)F)C(=O)N[C@H]1CC(=O)OC1O	IC50 (nM)p	'='	2180	0.493356	-1	Caspase-1	0.463519	B (single protein format)	0.577221	CHEMBL659315	Inhibition of Caspase-1 enzyme	Training	11.7005	5.0392	7.4343	3.5619	5.3313	2.9432	78.03	114.565	83.1014	99.7689	83.3582	93.8831	12	17.8911	12.723	15.8359	12.747	15.0078	541.687	597.523	522.142	551.353	514.924	534.711	110	214.392	129.408	176.152	134.915	161.895	0.1186	0.6121	0.0526	0.2663	-0.0135	0.1432
CHEMBL99999	CC(C)C[C@H](NC(=O)COc1ccc(C2CCCC2)cc1)C(=O)N[C@H]1CC(=O)OC1O	IC50 (nM)p	'='	2200	0.493356	-1	Caspase-1	0.463519	B (single protein format)	0.577221	CHEMBL659313	Inhibition of caspase-1	Test	14.5708	9.5827	11.5014	8.3717	9.5035	6.9562	110.543	132.909	113.891	125.694	111.835	119.424	17	20.3273	17.4673	19.2323	17.1388	18.2702	682.984	714.825	661.561	688.572	650.025	666.274	123	187.326	140.401	177.363	145.375	172.456	0	0	0	0	0	0
CHEMBL94912	CCC(C)c1ccc(Oc2ccccc2S(=O)(=O)N[C@H](C=O)C(=O)O)cc1	IC50 (nM)p	'='	2200	0.493356	-1	Caspase-1	0.463519	B (single protein format)	0.577221	CHEMBL659318	Inhibitory concentration against caspase-1 was determined	Training	6.8301	4.5642	4.592	3.5348	3.0095	2.4501	45.5175	56.4687	46.143	50.9248	42.5681	46.1711	7	8.6359	7.2294	7.8819	6.7315	7.2589	266.635	281.028	254.291	260.796	247.103	248.713	49	81.6265	56.3163	76.2547	55.9826	71.1018	0	0	0	0	0	0
CHEMBL102154	CC(C)C[C@H](NC(=O)COc1ccc(Oc2ccccc2)cc1)C(=O)N[C@H]1CC(=O)OC1O	IC50 (nM)p	'='	2210	0.493356	-1	Caspase-1	0.463519	B (single protein format)	0.577221	CHEMBL659313	Inhibition of caspase-1	Training	10.0278	5.3909	7.6058	4.8754	6.3887	4.2318	78.03	100.668	82.4974	95.4411	83.0408	91.9929	12	15.369	12.6394	14.5798	12.7107	14.0518	502.557	534.867	483.469	513.043	479.76	500.589	98	161.826	114.674	151.721	120.005	147.311	0	0	0	0	0	0
CHEMBL215385	O=C(CN1CCS(=O)(=O)C[C@H](NC(=O)c2ccccc2)C1=O)N[C@H]1CC(=O)OC1O	IC50 (nM)p	'='	2300	0.493356	-1	Caspase-1	0.463519	B (single protein format)	0.577221	CHEMBL910313	Inhibition of ICE	Training	8.3753	4.5075	4.3579	3.3321	3.6709	3.0929	78.03	101.337	83.2197	96.4094	84.1656	93.0523	12	16.5438	13.1423	16.012	13.4863	15.5925	762.647	755.279	696.738	705.213	676.728	685.196	111	184.699	130.689	172.386	134.959	163.217	0	0	0	0	0	0
CHEMBL427283	N#CC(C#N)=C1C(=O)N(Cc2ccc(O)cc2)c2ccc(S(=O)(=O)N3CCC[C@H]3COc3ccccc3)cc21	IC50 (nM)p	'='	2300	0.493356	-1	Caspase-1	0.463519	B (single protein format)	0.577221	CHEMBL890413	Inhibition of human recombinant caspase 1	Test	7.2214	4.2851	4.979	3.6436	3.5925	2.7922	71.5275	79.9988	71.5876	76.891	69.4909	72.7531	11	12.1983	11.3728	11.9874	11.3523	11.6373	771.679	752.437	744.098	727.021	719.555	703.999	109	145.926	118.29	141.04	119.815	135.24	0	0	0	0	0	0
CHEMBL100801	CC(C)C[C@H](NC(=O)c1cccc2ccccc12)C(=O)N[C@H]1CC(=O)OC1O	IC50 (nM)p	'='	2300	0.493356	-1	Caspase-1	0.463519	B (single protein format)	0.577221	CHEMBL659313	Inhibition of caspase-1	Training	8.4688	5.1999	6.9435	4.575	5.7853	3.8357	71.5275	93.0304	75.0757	88.0819	75.368	83.9383	11	14.203	11.5095	13.4554	11.543	12.8236	504.344	538.151	488.693	515.128	482.264	500.208	94	153.498	104.853	143.136	109.708	136.858	0	0	0	0	0	0
CHEMBL392245	CCC(C(=O)N[C@@H](CC(=O)O)C(=O)CCCc1ccccc1)n1cc(C(C)(C)C)nc(NCCc2cccs2)c1=O	IC50 (nM)p	'='	2310	0.493356	-1	Caspase-1	0.463519	B (single protein format)	0.577221	CHEMBL903358	Inhibition of human recombinant caspase 1	Training	19.2964	10.4611	13.1623	7.8985	9.3403	6.6895	136.553	159.719	139.844	150.877	139.35	146.863	21	24.4105	21.6939	23.1761	21.5875	22.6232	1191.73	1246.73	1163.56	1198.32	1162.22	1181.75	171	246.912	192.25	236.096	203.33	231.411	0	0	0	0	0	0
CHEMBL101141	CC(C)C[C@H](NC(=O)COc1ccccc1OCc1ccccc1)C(=O)N[C@H]1CC(=O)OC1O	IC50 (nM)p	'='	2400	0.493356	-1	Caspase-1	0.463519	B (single protein format)	0.577221	CHEMBL659313	Inhibition of caspase-1	Training	11.5868	5.4691	8.283	5.1441	6.8188	4.5868	84.5325	107.492	87.9829	101.012	88.4461	97.4496	13	16.4101	13.483	15.4338	13.5409	14.8893	553.526	583.305	528.243	556.244	522.204	542.617	102	171.155	119.556	158.118	125.465	153.175	0	0	0	0	0	0
CHEMBL361111	COc1ccc(-c2nc(C)no2)cc1[C@@H](O)C(=O)N[C@H](C(=O)N[C@@H](CC(=O)O)C(=O)CSCc1ccccc1)C(C)C	IC50 (nM)p	'='	2460	0.493356	-1	Caspase-1	0.463519	B (single protein format)	0.577221	CHEMBL828519	Inhibitory activity against recombinant human Caspase-1	Test	16.5663	4.175	10.0265	3.801	6.8214	3.7352	97.5375	119.704	100.594	110.286	99.6602	106.389	15	19.9405	15.7059	17.7193	15.6614	16.8415	817.176	833.408	770.368	791.578	756.117	771.947	116	189.018	136.114	174.43	142.004	167.711	0	0	0	0	0	0
CHEMBL100788	CC(C)C[C@H](NC(=O)COc1ccc(OCc2ccccc2)cc1)C(=O)N[C@H]1CC(=O)OC1O	IC50 (nM)p	'='	2510	0.493356	-1	Caspase-1	0.463519	B (single protein format)	0.577221	CHEMBL659313	Inhibition of caspase-1	Training	11.5868	5.4691	8.2847	5.1702	6.8441	4.5907	84.5325	107.492	88.0245	101.161	88.4257	97.4484	13	16.4101	13.4894	15.4567	13.5382	14.8894	546.33	575.381	521.517	549.537	515.432	535.796	102	171.155	119.608	158.139	125.272	152.978	0	0	0	0	0	0
CHEMBL100643	CC(C)CC(NC(=O)[C@@H](CCC(=O)O)Oc1cccc2ccccc12)C(=O)N[C@H]1CC(=O)OC1O	IC50 (nM)p	'='	2550	0.493356	-1	Caspase-1	0.463519	B (single protein format)	0.577221	CHEMBL659315	Inhibition of Caspase-1 enzyme	Training	10.9902	6.9609	8.2455	5.6711	6.8106	4.8031	97.5375	127.713	103.668	121.728	104.168	117.626	15	19.5063	15.8855	18.5947	15.9476	17.9661	679.522	718.732	648.208	680.08	639.741	663.396	127	211.58	148.072	200.829	154.81	195.494	0	0	0	0	0	0
CHEMBL321546	CC(C)C[C@H](NC(=O)COc1ccc2c(c1)CCCC2)C(=O)N[C@H]1CC(=O)OC1O	IC50 (nM)p	'='	2570	0.493356	-1	Caspase-1	0.463519	B (single protein format)	0.577221	CHEMBL659313	Inhibition of caspase-1	Training	14.1244	8.4342	10.2397	6.9743	8.1337	5.7576	104.04	125.052	105.752	117.097	103.617	111.89	16	19.119	16.2157	17.9103	15.8747	17.111	643.854	673.383	621.165	646.114	609.384	628.001	114	179.826	132.76	169.866	138.196	165.587	0	0	0	0	0	0
CHEMBL3359200	COC[C@@H]1CCCN1S(=O)(=O)c1cc(Cl)c2c(c1)C(=O)C(=O)N2CCCF	IC50 (nM)p	'='	2590	0.493356	-1	Caspase-1	0.463519	B (single protein format)	0.577221	CHEMBL3377637	Inhibition of human recombinant caspase 1 using Ac-YVAD-AMC substrate assessed as accumulation of cleaved fluorogenic product	Test	13.0363	6.6291	10.5196	5.8177	7.9548	4.7734	71.5275	84.7641	74.2345	78.6471	70.9545	71.9404	11	12.9669	11.7888	12.3166	11.6967	11.8054	513.95	527.142	519.516	523.327	516.548	515.706	70	117.955	84.2421	105.982	86.1039	97.6743	0.8952	-0.5577	-0.0122	-0.4869	-0.183	-0.4205
CHEMBL354612	COc1ccc(OC)c(CC(=O)N[C@H](C(=O)N[C@@H](CC(=O)O)C(=O)CSCC(C)C)C(C)C)c1	IC50 (nM)p	'='	2600	0.493356	-1	Caspase-1	0.463519	B (single protein format)	0.577221	CHEMBL659311	Inhibitory activity against caspase-1	Training	23.2052	7.6443	16.8037	6.4558	12.8721	6.0978	117.045	138.317	118.875	128.818	117.618	124.888	18	22.8015	18.9486	21.334	18.9476	20.6697	837.577	867.838	806.438	839.738	805.674	830.583	122	189.216	135.588	177.468	141.143	171.673	0	0	0	0	0	0
CHEMBL168816	CC(C)[C@H](NC(=O)c1cc2cc(F)ccc2[nH]1)C(=O)N[C@@H](CC(=O)O)C(=O)CSCc1ccccc1	IC50 (nM)p	'='	2600	0.493356	-1	Caspase-1	0.463519	B (single protein format)	0.577221	CHEMBL659311	Inhibitory activity against caspase-1	Training	10.4717	3.6819	7.4114	3.3577	5.4037	3.0514	78.03	99.1493	81.7674	93.2322	81.3318	89.5767	12	16.8034	12.8321	15.11	12.8649	14.2673	713.239	726.633	671.632	688.619	653.103	666.953	105	164.723	116.078	155.243	120.28	149.2	0.1272	-0.0475	-0.03	-0.0484	-0.0471	-0.0494
CHEMBL2324339	CC[C@H](C)[C@H](NC(=O)[C@H](CCC(N)=O)NC(=O)[C@@H](NC(=O)OCc1ccccc1)C(C)C)C(=O)N[C@H](/C=C/S(C)(=O)=O)CC(=O)O	IC50 (nM)p	'='	2700	0.493356	-1	Caspase-1	0.463519	B (single protein format)	0.577221	CHEMBL2327255	Inhibition of caspase-1 (unknown origin)	Training	22.366	11.7859	14.4972	9.8889	10.9801	8.2342	156.06	191.277	162.173	185.086	162.242	180.643	24	30.5975	25.1781	29.7399	25.3619	29.1709	1242.38	1283.83	1192.15	1231.02	1172.52	1207.47	193	296.469	215.661	287.325	225.883	281.002	0	0	0	0	0	0
CHEMBL226881	N#CC(C#N)=C1C(=O)N(Cc2ccc(O)cc2)c2ccc(S(=O)(=O)N3CCC[C@H]3COc3cccnc3)cc21	IC50 (nM)p	'='	2720	0.493356	-1	Caspase-1	0.463519	B (single protein format)	0.577221	CHEMBL890413	Inhibition of human recombinant caspase 1	Test	7.2214	4.2851	4.979	3.6256	3.5652	2.7607	71.5275	79.9988	71.5876	76.891	69.5146	72.7843	11	12.1983	11.3728	11.9874	11.3555	11.6415	770.885	751.552	743.24	726.13	718.667	703.096	109	145.926	118.29	141.04	119.896	135.357	0	0	0	0	0	0
CHEMBL318312	CC(C)C[C@H](NC(=O)CSc1cccc2ccccc12)C(=O)N[C@H]1CC(=O)OC1O	IC50 (nM)p	'='	2750	0.493356	-1	Caspase-1	0.463519	B (single protein format)	0.577221	CHEMBL659313	Inhibition of caspase-1	Training	10.0278	4.926	7.5941	4.6735	6.3232	4.0891	78.03	99.5711	82.1568	94.9321	82.4958	91.49	12	16.0379	12.8313	14.8133	12.9112	14.186	582.773	614.045	553.056	586.046	547.266	570.582	98	156.001	111.251	149.508	116.144	145.496	0	0	0	0	0	0
CHEMBL390932	CN1C(=O)C(=C(C#N)C#N)c2cc(S(=O)(=O)N3CCC[C@H]3COc3ccccc3)ccc21	IC50 (nM)p	'='	2825	0.493356	-1	Caspase-1	0.463519	B (single protein format)	0.577221	CHEMBL890413	Inhibition of human recombinant caspase 1	Training	8.8594	4.6464	5.5797	3.6141	3.7105	2.7308	71.5275	79.4984	71.4836	76.2553	69.2036	72.1051	11	12.1148	11.3566	11.8861	11.3076	11.5357	693.581	686.05	680.933	665.616	661.99	645.499	106	142.071	115.012	137.881	116.958	132.213	0	0	0	0	0	0
CHEMBL212809	O=C1C[C@H](NC(=O)C2(C(=O)NNC(=O)c3ccc4ccccc4c3)CC2)C(O)O1	IC50 (nM)p	'='	2900	0.493356	-1	Caspase-1	0.463519	B (single protein format)	0.577221	CHEMBL865479	Inhibition of ICE	Training	3.8613	2.7415	2.3555	1.973	1.9168	1.7643	65.025	90.0745	70.513	85.985	71.9496	83.5285	10	13.7368	10.8027	13.1111	11.0121	12.7393	502.768	531.435	494.041	510.741	490.276	502.687	110	180.511	124.167	170.262	129.627	164.262	0	0	0	0	0	0
CHEMBL1762356	N#CC(C#N)=C1C(=O)N(Cc2ccc(OCCF)cc2)c2ccc(S(=O)(=O)N3CC[C@H]3COc3cccnc3)cc21	IC50 (nM)p	'='	2900	0.493356	-1	Caspase-1	0.463519	B (single protein format)	0.577221	CHEMBL1764808	Inhibition of caspase 1 by fluorometric assay	Test	9.3153	4.4669	5.656	3.9333	3.8572	2.9763	78.03	91.9966	79.8853	85.5583	76.5376	79.0033	12	14.0507	12.6531	13.3078	12.3996	12.5305	737.96	721.443	711.659	696.331	691.915	679.141	113	163.484	128.912	153.138	129.322	143.916	0.2301	-0.4492	-0.1096	-0.3141	-0.1228	-0.2125
CHEMBL327298	CC(C)C(NC(=O)COc1ccc2ccccc2c1C(=O)O)C(=O)N[C@H]1CC(=O)OC1O	IC50 (nM)p	'='	2960	0.493356	-1	Caspase-1	0.463519	B (single protein format)	0.577221	CHEMBL659315	Inhibition of Caspase-1 enzyme	Training	9.0137	4.5582	6.3472	3.4864	4.7542	3.0186	78.03	107.852	82.0706	99.2766	82.3915	94.2666	12	16.4506	12.5738	15.1498	12.6091	14.3898	528.581	574.341	514.641	545.786	508.356	530.633	110	193.998	125.7	176.973	130.876	166.212	0	0	0	0	0	0
CHEMBL8320	O=C1C=CC(=O)C=C1	IC50 (nM)p	'='	3000	0.493356	-1	Caspase-1	0.463519	B (single protein format)	0.577221	CHEMBL701424	Inhibitory activity against IL-1 beta converting enzyme was evaluated.	Training	0.7436	0.6493	0.6069	0.592	0.5878	0.5847	39.015	45.6705	41.7078	45.2472	42.7606	44.5849	6	6.9981	6.3989	6.9313	6.5563	6.831	236.369	235.315	228.448	230.34	227.538	228.861	68	89.9726	77.0877	88.3738	80.3969	86.2254	0	0	0	0	0	0
CHEMBL6847	NC(=O)c1cc(-c2ccncc2)nnc1Cl	IC50 (nM)p	'='	3000	0.493356	-1	Caspase-1	0.463519	B (single protein format)	0.577221	CHEMBL699295	Antiinflammatory activity measured as the concentration required to inhibit IL-1 beta converting enzyme	Training	0.01	0.0328	0.0113	0.0222	0.0086	0.0151	6.5025	13.0496	6.202	10.8553	6.2838	9.0831	1	1.9779	0.9538	1.745	1.0245	1.4997	50.0693	61.076	51.1558	58.1239	50.554	54.508	16	30.6863	14.8566	24.6186	14.4442	20.3478	0.2358	-0.0304	0.0653	0.0092	0.0078	-0.0027
CHEMBL3673261	COC(=O)C[C@@H](/C=C/S(C)(=O)=O)NC(=O)[C@@H](NC(=O)[C@@H](NC(=O)[C@H](CC(=O)OC)NC(=O)OCc1ccccc1)C1Cc2ccccc2C1)C(C)C	IC50 (nM)p	'>'	3000	0.493356	-1	Caspase-1	0.463519	B (single protein format)	0.577221	CHEMBL3706295	Fluorometric Enzymatic Assay: Selectivity of compound 55, compound 63, compound 48, compound 57, compound 88 toward caspase-1 (pro-inflammatory group), caspase-5 (group I), caspase-9 (group II) and caspase-3 and caspase-7 (group III) was evaluated by using fluorometric methods using the Caspase-1, -3, -5, -7, -9 Inhibitor Drug Screening Kit (Catalog #: K151-100, K153-100, K155-100/K157-100, K159-…	Test	23.8908	7.4155	13.4774	7.0342	9.69	6.684	156.06	186.055	160.746	181.151	161.236	177.213	24	29.7833	24.963	29.1323	25.2185	28.6473	1362.34	1378.62	1287.74	1310.69	1258.85	1280	193	304.063	218.238	295.796	227.926	286.712	0	0	0	0	0	0
CHEMBL182095	CC(C)[C@H](O)C(=O)N[C@H](C(=O)N[C@@H](CC(=O)O)C(=O)CSCc1ccccc1)C(C)C	IC50 (nM)p	'='	3015	0.493356	-1	Caspase-1	0.463519	B (single protein format)	0.577221	CHEMBL828519	Inhibitory activity against recombinant human Caspase-1	Training	16.2502	6.9611	12.2056	5.7889	9.0602	5.1288	104.04	128.84	110.722	121.627	110.735	118.669	16	21.3581	17.2719	19.461	17.3657	18.7219	806.185	830.149	766.588	789.786	753.87	775.632	125	192.271	145.126	182.675	153.761	179.798	0	0	0	0	0	0
CHEMBL82932	COc1ccc(Br)cc1CC(=O)N[C@H](C(=O)N[C@@H](CC(=O)O)C(=O)CSCc1ccccc1)C(C)C	IC50 (nM)p	'='	3040	0.493356	-1	Caspase-1	0.463519	B (single protein format)	0.577221	CHEMBL828519	Inhibitory activity against recombinant human Caspase-1	Training	14.6928	3.9448	9.504	3.7926	6.491	3.796	91.035	111.418	93.4964	104.83	92.6857	101.453	14	18.6775	14.6311	16.8849	14.718	16.2338	781.622	790.743	733.821	757.705	720.24	740.162	110	174.47	125.527	165.671	130.407	159.308	0.8091	-0.1197	0.0465	-0.078	-0.0777	-0.0978
CHEMBL101108	CC(C)C[C@H](NC(=O)Cc1ccc2ccccc2c1)C(=O)N[C@H]1CC(=O)OC1O	IC50 (nM)p	'='	3140	0.493356	-1	Caspase-1	0.463519	B (single protein format)	0.577221	CHEMBL659313	Inhibition of caspase-1	Training	9.493	5.2624	7.3586	4.8301	6.1733	4.1544	78.03	98.7201	82.1247	94.7989	82.2653	91.1209	12	15.078	12.5858	14.4847	12.5965	13.9216	535.043	561.149	513.333	542.274	508.266	527.926	98	158.498	112.773	150.191	117.201	145.014	0	0	0	0	0	0
CHEMBL513297	COC[C@@H]1CCCN1S(=O)(=O)c1ccc2c(c1)C(=O)C(=O)N2C[C@H]1CO1	IC50 (nM)p	'='	3160	0.493356	-1	Caspase-1	0.463519	B (single protein format)	0.577221	CHEMBL1004120	Inhibition of human recombinant caspase 1 assessed as accumulation of cleaved fluorogenic 7-amino-4-methylcoumarin after 10 mins	Test	12.4753	6.1072	9.9942	5.9682	7.8289	5.3313	71.5275	83.0259	73.9308	76.8218	71.4067	70.8407	11	12.6684	11.7257	12.0116	11.6546	11.5141	508.134	518.763	508.707	510.117	501.21	497.154	75	122.965	89.6123	107.81	91.8571	98.6192	0	0	0	0	0	0
CHEMBL318791	CC(C)C[C@H](NC(=O)Cc1cccc2ccccc12)C(=O)N[C@H]1CC(=O)OC1O	IC50 (nM)p	'='	3240	0.493356	-1	Caspase-1	0.463519	B (single protein format)	0.577221	CHEMBL659313	Inhibition of caspase-1	Training	9.493	5.2624	7.3117	4.8051	6.1472	4.1389	78.03	98.7201	82.0042	94.7136	82.2299	91.0431	12	15.078	12.5673	14.4716	12.5913	13.9099	544.909	571.173	521.846	550.899	516.922	536.254	98	158.498	112.815	150.256	117.231	144.959	0	0	0	0	0	0
CHEMBL226828	N#CC(C#N)=C1C(=O)N(Cc2ccccc2)c2ccc(S(=O)(=O)N3CCC[C@H]3COc3cccnc3)cc21	IC50 (nM)p	'='	3250	0.493356	-1	Caspase-1	0.463519	B (single protein format)	0.577221	CHEMBL890413	Inhibition of human recombinant caspase 1	Training	7.2214	4.2851	4.979	3.6283	3.5756	2.7759	71.5275	79.9988	71.5876	76.9266	69.589	72.8086	11	12.1983	11.3728	11.9929	11.3669	11.6454	769.749	750.469	741.925	725.058	717.753	702.34	109	145.926	118.29	141.072	119.923	135.309	0	0	0	0	0	0
CHEMBL516251	N#CC(C#N)=C1C(=O)N(Cc2ccccc2)c2ccc(S(=O)(=O)N3CCC3)cc21	IC50 (nM)p	'='	3300	0.493356	-1	Caspase-1	0.463519	B (single protein format)	0.577221	CHEMBL960157	Inhibition of human recombinant caspase 1 assessed as accumulation of fluorogenic product by fluorometric assay	Training	5.7342	3.2964	3.9523	2.46	2.7276	1.7248	58.5225	65.4213	58.4617	63.8576	57.1518	61.0562	9	9.9628	9.4071	9.9197	9.5455	9.6958	592.59	569.22	571.23	559.075	564.825	555.104	96	128.742	103.18	126.043	105.055	121.465	0	0	0	0	0	0
CHEMBL3673268	CC(C)[C@H](NC(=O)[C@H](Cc1ccc2ccccc2n1)NC(=O)[C@H](CC(=O)OC(C)(C)C)NC(=O)OCc1ccccc1)C(=O)N[C@H](/C=C/S(=O)(=O)N1CCOCC1)CC(=O)OC(C)(C)C	IC50 (nM)p	'>'	3330	0.493356	-1	Caspase-1	0.463519	B (single protein format)	0.577221	CHEMBL3706295	Fluorometric Enzymatic Assay: Selectivity of compound 55, compound 63, compound 48, compound 57, compound 88 toward caspase-1 (pro-inflammatory group), caspase-5 (group I), caspase-9 (group II) and caspase-3 and caspase-7 (group III) was evaluated by using fluorometric methods using the Caspase-1, -3, -5, -7, -9 Inhibitor Drug Screening Kit (Catalog #: K151-100, K153-100, K155-100/K157-100, K159-…	Test	33.835	13.5308	23.8039	11.4041	19.0222	9.9331	201.577	240.452	206.731	233.488	204.333	226.648	31	37.1557	32.4334	36.512	32.5389	35.9322	1579.55	1661.68	1516.75	1595.96	1487.23	1569.19	231	358.476	263.154	347.233	271.829	336.187	0	0	0	0	0	0
CHEMBL3678070	CS(=O)(=O)/C=C/[C@@H](N)CC(=O)O	IC50 (nM)p	'>'	3330	0.493356	-1	Caspase-1	0.463519	B (single protein format)	0.577221	CHEMBL3706295	Fluorometric Enzymatic Assay: Selectivity of compound 55, compound 63, compound 48, compound 57, compound 88 toward caspase-1 (pro-inflammatory group), caspase-5 (group I), caspase-9 (group II) and caspase-3 and caspase-7 (group III) was evaluated by using fluorometric methods using the Caspase-1, -3, -5, -7, -9 Inhibitor Drug Screening Kit (Catalog #: K151-100, K153-100, K155-100/K157-100, K159-…	Training	5.4994	1.9748	2.4233	1.8794	2.2923	1.823	39.015	46.0126	42.8596	46.9091	42.64	46.1354	6	8.4172	6.8797	8.6602	7.0646	8.6885	293.102	284.739	275.254	279.951	267.358	272.139	48	68.0023	57.531	69.4371	57.7971	67.6681	0	0	0	0	0	0
CHEMBL3678073	CC(C)[C@H](NC(=O)[C@H](Cc1cccc2ccccc12)NC(=O)[C@H](CC(=O)O)NC(=O)OCc1ccccc1)C(=O)N[C@H](/C=C/S(C)(=O)=O)CC(=O)O	IC50 (nM)p	'>'	3330	0.493356	-1	Caspase-1	0.463519	B (single protein format)	0.577221	CHEMBL3706348	Fluorometric Enzymatic Assay: The inhibition of the activity of Caspase-1 to -10 by four different compounds (#53, #111, #123 & Z-DEVD-FMK used as a prodrug: z-D(OMe)E(OMe)VD(OMe)FMK (comparison control compound, SM Biochemicals LLC, Cat# SMFMK003)) and their respective IC50 values were determined using a fluorometric enzymatic assay (Active Recombinant Caspase Set IV (BioVision, Cat# K233-10-25)…	Training	16.0264	6.6649	8.9709	5.4159	7.0373	4.8685	130.05	165.091	135.887	159.663	136.433	155.197	20	26.5762	21.1386	25.8432	21.4062	25.2781	1172.26	1197.2	1100.53	1135.9	1075.07	1107.41	178	287.954	202.044	276.706	208.97	265.981	0	0	0	0	0	0
CHEMBL3678068	CC(C)[C@H](NC(=O)[C@H](Cc1ccccn1)NC(=O)[C@H](CC(=O)O)NC(=O)OCc1ccccc1)C(=O)N[C@H](/C=C/S(=O)(=O)c1ccccc1)CC(=O)O	IC50 (nM)p	'>'	3330	0.493356	-1	Caspase-1	0.463519	B (single protein format)	0.577221	CHEMBL3706295	Fluorometric Enzymatic Assay: Selectivity of compound 55, compound 63, compound 48, compound 57, compound 88 toward caspase-1 (pro-inflammatory group), caspase-5 (group I), caspase-9 (group II) and caspase-3 and caspase-7 (group III) was evaluated by using fluorometric methods using the Caspase-1, -3, -5, -7, -9 Inhibitor Drug Screening Kit (Catalog #: K151-100, K153-100, K155-100/K157-100, K159-…	Training	12.8294	6.3654	8.1012	4.9634	6.0474	4.3152	123.547	161.254	129.457	155.343	129.809	150.52	19	25.0188	20.1276	24.2982	20.32	23.6782	1140.27	1175.23	1076.49	1112.29	1049.74	1083.46	177	287.66	199.285	276.722	206.481	266.201	0	0	0	0	0	0
CHEMBL3673270	CC(C)[C@H](NC(=O)[C@@H](NC(=O)[C@H](CC(=O)O)NC(=O)OCc1ccccc1)c1ccccc1)C(=O)N[C@H](/C=C/S(=O)(=O)c1ccccc1)CC(=O)O	IC50 (nM)p	'>'	3330	0.493356	-1	Caspase-1	0.463519	B (single protein format)	0.577221	CHEMBL3706295	Fluorometric Enzymatic Assay: Selectivity of compound 55, compound 63, compound 48, compound 57, compound 88 toward caspase-1 (pro-inflammatory group), caspase-5 (group I), caspase-9 (group II) and caspase-3 and caspase-7 (group III) was evaluated by using fluorometric methods using the Caspase-1, -3, -5, -7, -9 Inhibitor Drug Screening Kit (Catalog #: K151-100, K153-100, K155-100/K157-100, K159-…	Test	11.8053	5.7031	7.6474	4.5586	5.6866	3.942	117.045	155.293	123.218	148.834	123.453	143.603	18	24.1021	19.1756	23.3054	19.3509	22.6252	1098.81	1133.86	1040.43	1077.63	1016.12	1049.14	173	283.16	193.569	269.864	199.848	258.089	0	0	0	0	0	0
CHEMBL3678064	CC(C)[C@H](NC(=O)C(Cc1ccc2ccccc2n1)NC(=O)[C@H](CC(=O)O)NC(=O)OCc1ccccc1)C(=O)N[C@H](/C=C/S(=O)(=O)c1ccccc1)CC(=O)O	IC50 (nM)p	'>'	3330	0.493356	-1	Caspase-1	0.463519	B (single protein format)	0.577221	CHEMBL3706295	Fluorometric Enzymatic Assay: Selectivity of compound 55, compound 63, compound 48, compound 57, compound 88 toward caspase-1 (pro-inflammatory group), caspase-5 (group I), caspase-9 (group II) and caspase-3 and caspase-7 (group III) was evaluated by using fluorometric methods using the Caspase-1, -3, -5, -7, -9 Inhibitor Drug Screening Kit (Catalog #: K151-100, K153-100, K155-100/K157-100, K159-…	Training	12.8294	6.3654	8.1018	4.965	6.0361	4.2977	123.547	161.254	129.422	155.187	129.513	150.083	19	25.0188	20.1223	24.2745	20.2749	23.6115	1153.16	1188.38	1089.65	1125.59	1062.51	1095.8	177	287.66	199.238	276.601	206.24	265.816	0	0	0	0	0	0
CHEMBL3678072	COC(=O)C[C@@H](/C=C/S(C)(=O)=O)NC(=O)[C@@H](NC(=O)[C@@H](NC(=O)[C@H](CC(=O)OC)NC(=O)OCc1ccccc1)c1ccccc1)C(C)C	IC50 (nM)p	'>'	3330	0.493356	-1	Caspase-1	0.463519	B (single protein format)	0.577221	CHEMBL3706295	Fluorometric Enzymatic Assay: Selectivity of compound 55, compound 63, compound 48, compound 57, compound 88 toward caspase-1 (pro-inflammatory group), caspase-5 (group I), caspase-9 (group II) and caspase-3 and caspase-7 (group III) was evaluated by using fluorometric methods using the Caspase-1, -3, -5, -7, -9 Inhibitor Drug Screening Kit (Catalog #: K151-100, K153-100, K155-100/K157-100, K159-…	Training	21.3961	6.007	11.9509	5.9518	8.5296	5.666	136.553	167.903	142.515	163.134	143.299	158.923	21	26.9916	22.1633	26.3685	22.4667	25.8437	1152.58	1172.41	1091.67	1123	1076.1	1098.66	176	285.563	199.139	275.104	207.406	264.76	0	0	0	0	0	0
CHEMBL3673258	CC(C)(C)OC(=O)C[C@H](N)/C=C/S(=O)(=O)c1ccccc1	IC50 (nM)p	'>'	3330	0.493356	-1	Caspase-1	0.463519	B (single protein format)	0.577221	CHEMBL3706295	Fluorometric Enzymatic Assay: Selectivity of compound 55, compound 63, compound 48, compound 57, compound 88 toward caspase-1 (pro-inflammatory group), caspase-5 (group I), caspase-9 (group II) and caspase-3 and caspase-7 (group III) was evaluated by using fluorometric methods using the Caspase-1, -3, -5, -7, -9 Inhibitor Drug Screening Kit (Catalog #: K151-100, K153-100, K155-100/K157-100, K159-…	Training	9.6872	3.2415	7.034	2.818	5.9705	2.535	58.5225	67.6557	61.6479	67.6009	60.3523	66.011	9	10.7764	9.7415	10.9625	9.7094	10.8517	416.888	440.935	406.793	433.505	394.451	422.692	66	88.5101	75.8044	90.373	76.5729	89.2096	0	0	0	0	0	0
CHEMBL3673257	CC(C)(C)OC(=O)C[C@@H](/C=C/S(=O)(=O)c1ccccc1)NC(=O)OC(C)(C)C	IC50 (nM)p	'>'	3330	0.493356	-1	Caspase-1	0.463519	B (single protein format)	0.577221	CHEMBL3706295	Fluorometric Enzymatic Assay: Selectivity of compound 55, compound 63, compound 48, compound 57, compound 88 toward caspase-1 (pro-inflammatory group), caspase-5 (group I), caspase-9 (group II) and caspase-3 and caspase-7 (group III) was evaluated by using fluorometric methods using the Caspase-1, -3, -5, -7, -9 Inhibitor Drug Screening Kit (Catalog #: K151-100, K153-100, K155-100/K157-100, K159-…	Test	17.2469	4.7213	12.4247	3.406	10.275	2.6372	91.035	106.167	92.7412	105.947	91.3292	104.805	14	16.6703	14.5187	16.8147	14.4458	16.7462	619.228	672.718	600.921	656.479	583.844	647.84	101	146.616	112.689	148.272	115.104	147.745	0	0	0	0	0	0
CHEMBL3678066	CC(C)[C@H](NC(=O)[C@H](Cc1ccc(O)cc1)NC(=O)[C@H](CC(=O)O)NC(=O)OCc1ccccc1)C(=O)N[C@H](/C=C/S(C)(=O)=O)CC(=O)O	IC50 (nM)p	'>'	3330	0.493356	-1	Caspase-1	0.463519	B (single protein format)	0.577221	CHEMBL3706295	Fluorometric Enzymatic Assay: Selectivity of compound 55, compound 63, compound 48, compound 57, compound 88 toward caspase-1 (pro-inflammatory group), caspase-5 (group I), caspase-9 (group II) and caspase-3 and caspase-7 (group III) was evaluated by using fluorometric methods using the Caspase-1, -3, -5, -7, -9 Inhibitor Drug Screening Kit (Catalog #: K151-100, K153-100, K155-100/K157-100, K159-…	Training	16.0264	6.6649	9.0234	5.4746	7.1041	4.9361	130.05	165.091	136.036	159.847	136.672	155.584	20	26.5762	21.1617	25.8715	21.4428	25.3371	1147.54	1171.98	1077.48	1113.08	1053.14	1085.92	178	287.954	201.998	276.667	209.006	266.271	0	0	0	0	0	0
CHEMBL3673260	Cc1ccc(S(=O)(=O)N[C@@H](Cc2ccc3ccccc3n2)C(=O)N[C@H](C(=O)N[C@H](/C=C(\Cl)S(C)(=O)=O)CC(=O)O)C(C)C)cc1	IC50 (nM)p	'>'	3330	0.493356	-1	Caspase-1	0.463519	B (single protein format)	0.577221	CHEMBL3706295	Fluorometric Enzymatic Assay: Selectivity of compound 55, compound 63, compound 48, compound 57, compound 88 toward caspase-1 (pro-inflammatory group), caspase-5 (group I), caspase-9 (group II) and caspase-3 and caspase-7 (group III) was evaluated by using fluorometric methods using the Caspase-1, -3, -5, -7, -9 Inhibitor Drug Screening Kit (Catalog #: K151-100, K153-100, K155-100/K157-100, K159-…	Training	14.6307	5.426	7.4687	4.3073	5.4752	3.6873	97.5375	114.368	101.68	110.657	100.281	107.616	15	19.8706	16.6016	19.2209	16.5268	18.8624	1019.87	1049.61	963.608	980.871	934.058	950.248	121	169.589	137.117	164.703	140.869	159.667	0.2358	0.0738	-0.0367	-0.0717	-0.0883	-0.0982
CHEMBL3678074	CC(C)[C@H](NC(=O)[C@@H](NC(=O)[C@H](CC(=O)O)NC(=O)OCc1ccccc1)c1ccccc1)C(=O)N[C@H](/C=C(\Cl)S(C)(=O)=O)CC(=O)O	IC50 (nM)p	'>'	3330	0.493356	-1	Caspase-1	0.463519	B (single protein format)	0.577221	CHEMBL3706348	Fluorometric Enzymatic Assay: The inhibition of the activity of Caspase-1 to -10 by four different compounds (#53, #111, #123 & Z-DEVD-FMK used as a prodrug: z-D(OMe)E(OMe)VD(OMe)FMK (comparison control compound, SM Biochemicals LLC, Cat# SMFMK003)) and their respective IC50 values were determined using a fluorometric enzymatic assay (Active Recombinant Caspase Set IV (BioVision, Cat# K233-10-25)…	Training	14.4132	5.5387	7.4181	4.202	5.5201	3.6724	123.547	162.809	131.708	156.107	132.154	151.181	19	27.2265	21.0407	26.0418	21.1993	25.3182	1199.95	1245.41	1137.22	1178.68	1113.51	1148.92	181	287.008	203.071	273.211	209.838	261.57	0.2358	0.0738	-0.0367	-0.0717	-0.0883	-0.0982
CHEMBL3673269	CC(C)[C@H](NC(=O)[C@@H](NC(=O)[C@H](CC(=O)O)NC(=O)OCc1ccccc1)C1Cc2ccccc2C1)C(=O)N[C@H](/C=C/S(=O)(=O)C(C)C)CC(=O)O	IC50 (nM)p	'>'	3330	0.493356	-1	Caspase-1	0.463519	B (single protein format)	0.577221	CHEMBL3706295	Fluorometric Enzymatic Assay: Selectivity of compound 55, compound 63, compound 48, compound 57, compound 88 toward caspase-1 (pro-inflammatory group), caspase-5 (group I), caspase-9 (group II) and caspase-3 and caspase-7 (group III) was evaluated by using fluorometric methods using the Caspase-1, -3, -5, -7, -9 Inhibitor Drug Screening Kit (Catalog #: K151-100, K153-100, K155-100/K157-100, K159-…	Test	19.6321	10.0074	12.9416	7.3001	9.1374	6.4716	156.06	192.43	159.787	184.393	158.347	179.404	24	30.2279	25.4674	29.4312	25.8463	28.8614	1419.86	1463.14	1336.94	1367.84	1300.6	1332.98	201	310.038	226.498	299.662	234.638	289.552	0	0	0	0	0	0
CHEMBL3673259	CC(C)[C@H](NC(=O)[C@H](Cc1ccc2ccccc2n1)NC(=O)[C@H](CC(=O)O)NC(=O)OCc1ccccc1)C(=O)N[C@H](/C=C(\Cl)S(C)(=O)=O)CC(=O)O	IC50 (nM)p	'>'	3330	0.493356	-1	Caspase-1	0.463519	B (single protein format)	0.577221	CHEMBL3706295	Fluorometric Enzymatic Assay: Selectivity of compound 55, compound 63, compound 48, compound 57, compound 88 toward caspase-1 (pro-inflammatory group), caspase-5 (group I), caspase-9 (group II) and caspase-3 and caspase-7 (group III) was evaluated by using fluorometric methods using the Caspase-1, -3, -5, -7, -9 Inhibitor Drug Screening Kit (Catalog #: K151-100, K153-100, K155-100/K157-100, K159-…	Training	15.4373	6.201	7.8725	4.6084	5.8696	4.0279	130.05	168.77	137.913	162.461	138.214	157.661	20	28.1431	21.9874	27.0108	22.1232	26.3045	1254.3	1299.93	1186.45	1226.65	1159.91	1195.62	185	291.508	208.741	279.949	216.231	269.298	0.2358	0.0738	-0.0367	-0.0717	-0.0883	-0.0982
CHEMBL3673256	CC(C)(C)OC(=O)C[C@H](N)/C=C/S(C)(=O)=O	IC50 (nM)p	'>'	3330	0.493356	-1	Caspase-1	0.463519	B (single protein format)	0.577221	CHEMBL3706295	Fluorometric Enzymatic Assay: Selectivity of compound 55, compound 63, compound 48, compound 57, compound 88 toward caspase-1 (pro-inflammatory group), caspase-5 (group I), caspase-9 (group II) and caspase-3 and caspase-7 (group III) was evaluated by using fluorometric methods using the Caspase-1, -3, -5, -7, -9 Inhibitor Drug Screening Kit (Catalog #: K151-100, K153-100, K155-100/K157-100, K159-…	Training	12.8841	3.6363	7.9375	3.3185	7.0136	3.1553	65.025	71.4935	68.3788	72.3046	67.5203	71.4481	10	12.3337	10.7958	12.5633	10.8774	12.5712	421.978	435.483	404.921	430.235	394.432	421.021	67	88.8036	79.0356	90.9368	79.8113	89.9539	0	0	0	0	0	0
CHEMBL3673255	CC(C)[C@H](NC(=O)[C@@H](NC(=O)[C@H](CC(=O)OC(C)(C)C)NC(=O)OCc1ccccc1)c1ccccc1)C(=O)O	IC50 (nM)p	'>'	3330	0.493356	-1	Caspase-1	0.463519	B (single protein format)	0.577221	CHEMBL3706295	Fluorometric Enzymatic Assay: Selectivity of compound 55, compound 63, compound 48, compound 57, compound 88 toward caspase-1 (pro-inflammatory group), caspase-5 (group I), caspase-9 (group II) and caspase-3 and caspase-7 (group III) was evaluated by using fluorometric methods using the Caspase-1, -3, -5, -7, -9 Inhibitor Drug Screening Kit (Catalog #: K151-100, K153-100, K155-100/K157-100, K159-…	Training	16.8876	5.8675	11.7238	4.727	9.1425	4.0907	110.543	143.112	114.648	136.209	114.87	131.608	17	21.8456	17.575	20.8014	17.5918	20.1057	801.73	857.954	762.413	814.246	748.647	795.686	145	244.305	162.772	229.507	169.406	219.416	0	0	0	0	0	0
CHEMBL1242699	CC(C)[C@H](NC(=O)OCc1ccccc1)C(=O)N[C@H](/C=C/S(C)(=O)=O)CC(=O)O	IC50 (nM)p	'>'	3330	0.493356	-1	Caspase-1	0.463519	B (single protein format)	0.577221	CHEMBL3706295	Fluorometric Enzymatic Assay: Selectivity of compound 55, compound 63, compound 48, compound 57, compound 88 toward caspase-1 (pro-inflammatory group), caspase-5 (group I), caspase-9 (group II) and caspase-3 and caspase-7 (group III) was evaluated by using fluorometric methods using the Caspase-1, -3, -5, -7, -9 Inhibitor Drug Screening Kit (Catalog #: K151-100, K153-100, K155-100/K157-100, K159-…	Test	13.0218	5.0417	7.6107	4.2627	5.7469	3.6954	84.5325	101.859	87.3745	99.649	87.1247	97.4046	13	16.9416	13.7154	16.6939	13.8664	16.4629	676.498	688.581	643.796	663.153	627.077	646.218	104	162.223	116.585	158.37	120.624	153.596	0	0	0	0	0	0
CHEMBL387556	N#CC(C#N)=C1C(=O)N(Cc2ccc(Br)cc2)c2ccc(S(=O)(=O)N3CCC[C@H]3COc3cccnc3)cc21	IC50 (nM)p	'='	3400	0.493356	-1	Caspase-1	0.463519	B (single protein format)	0.577221	CHEMBL890413	Inhibition of human recombinant caspase 1	Training	7.2214	4.2851	4.979	3.6256	3.5652	2.7454	71.5275	79.9988	71.5876	76.891	69.5146	72.7678	11	12.1983	11.3728	11.9874	11.3555	11.7131	775.78	756.217	748.922	732.073	725.392	710.318	109	145.926	118.29	141.04	119.896	135.22	0.8091	-0.1197	0.0449	-0.1035	-0.0766	-0.1151
CHEMBL94866	CCC(CC)c1ccc(Oc2ccccc2S(=O)(=O)N[C@H](C=O)C(=O)O)cc1	IC50 (nM)p	'='	3500	0.493356	-1	Caspase-1	0.463519	B (single protein format)	0.577221	CHEMBL659318	Inhibitory concentration against caspase-1 was determined	Training	7.8543	6.1062	5.7112	4.4463	4.0315	3.1044	52.02	62.9712	53.0906	57.2952	48.8041	51.7559	8	9.6359	8.2979	8.8615	7.6905	8.1178	304.801	315.38	295.947	299.312	285.662	284.794	53	85.6265	60.8749	80.7655	60.4523	75.494	0	0	0	0	0	0
CHEMBL1762360	N#CC(C#N)=C1C(=O)N(Cc2ccc(OCCF)cc2)c2ccc(S(=O)(=O)N3CCC[C@H]3COc3cccnc3)cc21	IC50 (nM)p	'='	3500	0.493356	-1	Caspase-1	0.463519	B (single protein format)	0.577221	CHEMBL1764808	Inhibition of caspase 1 by fluorometric assay	Training	10.3394	5.491	6.6656	4.7892	4.6781	3.62	84.5325	98.4991	86.2565	91.662	82.3696	84.4286	13	15.0507	13.6323	14.2651	13.335	13.4357	807.068	789.92	779.546	762.599	754.96	738.759	117	167.484	133.069	157.325	133.684	148.084	0.2301	-0.4492	-0.1096	-0.3141	-0.1228	-0.2125
CHEMBL317511	CC(C)c1cccc(Oc2ccccc2S(=O)(=O)N[C@H](C=O)C(=O)O)c1	IC50 (nM)p	'='	3700	0.493356	-1	Caspase-1	0.463519	B (single protein format)	0.577221	CHEMBL659318	Inhibitory concentration against caspase-1 was determined	Test	5.806	3.0221	3.7367	1.8515	2.275	1.4288	39.015	49.9662	39.1078	44.2447	36.4574	40.6547	6	7.6359	6.1475	6.8545	5.7915	6.4101	236.406	254.069	221.994	232.617	216.529	221.524	45	77.6265	52.1929	72.1824	51.8696	67.18	0	0	0	0	0	0
CHEMBL167882	CCOc1ccc(OCC(=O)O)cc1CC(=O)N[C@H](C(=O)N[C@@H](CC(=O)O)C(=O)CSCc1c(F)cccc1Cl)C(C)C	IC50 (nM)p	'='	3800	0.493356	-1	Caspase-1	0.463519	B (single protein format)	0.577221	CHEMBL659311	Inhibitory activity against caspase-1	Training	17.0584	6.9492	10.6975	5.6023	7.3525	4.6058	110.543	140.303	114.364	130.762	112.038	124.145	17	23.0921	17.8235	20.9521	17.6204	19.6421	868.907	886.381	816.019	846.578	797.492	822.877	134	223.552	156.997	210.047	161.419	200.646	0.7922	-0.156	0.0824	-0.1795	-0.0908	-0.1701
CHEMBL492060	N#CC(C#N)=C1C(=O)N(Cc2ccccc2)c2ccc(S(=O)(=O)N3CCOCC3)cc21	IC50 (nM)p	'='	3875	0.493356	-1	Caspase-1	0.463519	B (single protein format)	0.577221	CHEMBL960157	Inhibition of human recombinant caspase 1 assessed as accumulation of fluorogenic product by fluorometric assay	Training	7.8281	4.0796	5.284	3.6534	3.7553	2.8054	65.025	74.1933	66.3106	72.2323	64.8852	68.1659	10	11.2948	10.6065	11.2169	10.6866	10.9324	646.267	618.74	619.225	608.674	613.841	604.227	100	141.399	111.275	135.692	113.867	128.472	0	0	0	0	0	0
CHEMBL427284	COc1ccc(CN2C(=O)C(=C(C#N)C#N)c3cc(S(=O)(=O)N4CCC[C@H]4COc4cccnc4)ccc32)cc1	IC50 (nM)p	'='	3900	0.493356	-1	Caspase-1	0.463519	B (single protein format)	0.577221	CHEMBL890413	Inhibition of human recombinant caspase 1	Training	10.4184	4.4917	6.6885	3.9069	4.283	3.1267	78.03	86.5778	76.7354	81.5073	73.7339	76.8336	12	13.1974	12.1644	12.6928	12.0036	12.2623	783.664	765.756	757.096	739.968	732.758	717.299	110	150.673	119.957	143.899	121.858	137.59	0	0	0	0	0	0
CHEMBL103592	CC(C)C[C@H](NC(=O)C(C)Oc1cccc2ccccc12)C(=O)N[C@H]1CC(=O)OC1O	IC50 (nM)p	'='	3990	0.493356	-1	Caspase-1	0.463519	B (single protein format)	0.577221	CHEMBL659313	Inhibition of caspase-1	Test	11.3665	6.7	8.1502	5.4459	6.6421	4.6055	84.5325	107.523	89.0658	101.015	89.1089	97.0967	13	16.4247	13.6466	15.4324	13.6419	14.832	562.904	605.637	544.629	570.924	540.721	555.807	104	168.409	121.04	157.899	126.58	153.171	0	0	0	0	0	0
CHEMBL6551	O=C(NCc1ccccc1)c1cc(-c2ccncc2)nnc1Cl	IC50 (nM)p	'='	4000	0.493356	-1	Caspase-1	0.463519	B (single protein format)	0.577221	CHEMBL699295	Antiinflammatory activity measured as the concentration required to inhibit IL-1 beta converting enzyme	Training	1.569	0.3213	0.6894	0.3397	0.4541	0.3458	13.005	17.4261	12.1084	15.7049	11.916	14.2959	2	2.6445	1.8621	2.4866	1.8883	2.3071	123.055	124.643	116.554	118.164	111.326	112.74	20	36.253	19.6121	30.2674	19.6555	26.2188	0.2358	-0.0304	0.0653	0.0092	0.0092	-0.0055
CHEMBL2096776	CC(C)[C@H](NC(=O)[C@@H](O)c1ccccc1)C(=O)N[C@@H](CC(=O)O)C(=O)CSCc1ccccc1	IC50 (nM)p	'='	4060	0.493356	-1	Caspase-1	0.463519	B (single protein format)	0.577221	CHEMBL828519	Inhibitory activity against recombinant human Caspase-1	Training	10.9348	3.8706	7.6663	3.561	5.6564	3.3548	84.5325	109.061	89.9768	101.156	90.0815	97.861	13	18.3165	14.0865	16.3231	14.2019	15.5358	765.229	779.327	717.56	736.568	700.763	716.212	114	181.771	131.498	167.885	136.479	161.894	0	0	0	0	0	0
CHEMBL519148	N#CC(C#N)=C1C(=O)N(Cc2ccccc2)c2ccc(S(=O)(=O)N3CCCCC3)cc21	IC50 (nM)p	'='	4100	0.493356	-1	Caspase-1	0.463519	B (single protein format)	0.577221	CHEMBL960157	Inhibition of human recombinant caspase 1 assessed as accumulation of fluorogenic product by fluorometric assay	Training	7.7825	5.3446	6.0021	4.503	4.5332	3.3486	71.5275	78.4263	71.4667	76.5097	69.25	72.3961	11	11.9628	11.4071	11.8824	11.4656	11.5849	689.38	665.495	665.693	653.74	656.074	644.542	104	136.742	111.18	134.087	113.283	129.428	0	0	0	0	0	0
CHEMBL476023	COc1ccc(CN2C(=O)C(=C(C#N)C#N)c3cc(S(=O)(=O)N4CCC4)ccc32)cc1	IC50 (nM)p	'='	4183	0.493356	-1	Caspase-1	0.463519	B (single protein format)	0.577221	CHEMBL960157	Inhibition of human recombinant caspase 1 assessed as accumulation of fluorogenic product by fluorometric assay	Test	8.9311	3.503	5.6618	2.7386	3.435	2.0756	65.025	72.0003	63.6095	68.4382	61.2967	65.0812	10	10.9618	10.1987	10.6195	10.1822	10.3128	606.493	584.495	586.387	573.97	579.814	570.047	97	133.488	104.846	128.87	106.99	123.746	0	0	0	0	0	0
CHEMBL168065	CCOc1ccc(OCC(=O)OC(C)C)cc1CC(=O)N[C@H](C(=O)N[C@@H](CC(=O)O)C(=O)CSCc1c(F)cccc1Cl)C(C)C	IC50 (nM)p	'='	4200	0.493356	-1	Caspase-1	0.463519	B (single protein format)	0.577221	CHEMBL659311	Inhibitory activity against caspase-1	Training	22.3906	9.7694	14.2815	7.8796	10.2065	6.3257	130.05	159.105	133.281	149.812	130.398	143.077	20	25.9808	20.7258	23.8777	20.4346	22.5475	941.529	966.684	888.91	927.449	869.478	903.329	145	235.771	170.416	224.112	176.154	216.381	0.7922	-0.156	0.0824	-0.1795	-0.0908	-0.1701
CHEMBL96066	O=C[C@@H](NS(=O)(=O)c1ccccc1Oc1ccc(C2CCCCC2)cc1)C(=O)O	IC50 (nM)p	'='	4300	0.493356	-1	Caspase-1	0.463519	B (single protein format)	0.577221	CHEMBL659318	Inhibitory concentration against caspase-1 was determined	Training	6.0576	5.4657	5.1454	4.6814	4.2912	3.7836	58.5225	69.4737	59.9183	65.1875	56.8212	60.066	9	10.6359	9.3479	10.0753	8.9234	9.3958	373.307	379.195	357.868	363.341	349.024	348.381	63	95.6265	70.6249	90.3879	70.0434	84.9211	0	0	0	0	0	0
CHEMBL490850	COc1ccc(CN2C(=O)C(=C(C#N)C#N)c3cc(S(=O)(=O)N4CCSCC4)ccc32)cc1	IC50 (nM)p	'='	4300	0.493356	-1	Caspase-1	0.463519	B (single protein format)	0.577221	CHEMBL960157	Inhibition of human recombinant caspase 1 assessed as accumulation of fluorogenic product by fluorometric assay	Training	11.025	3.3564	6.5751	3.2734	4.0677	2.7271	71.5275	78.5793	70.4716	75.2596	68.0985	71.1787	11	13.6316	12.0001	12.8643	11.8915	12.1668	771.235	741.181	739.957	718.868	717.464	698.164	101	134.495	107.699	130.266	110.851	125.376	0	0	0	0	0	0
CHEMBL410908	O=C[C@@H](NS(=O)(=O)c1ccccc1Oc1ccc(-c2ccccc2)cc1)C(=O)O	IC50 (nM)p	'='	4400	0.493356	-1	Caspase-1	0.463519	B (single protein format)	0.577221	CHEMBL659318	Inhibitory concentration against caspase-1 was determined	Test	0.4905	0.2497	0.2257	0.1707	0.2031	0.1573	19.5075	30.7296	22.0224	28.4326	21.6297	26.4942	3	4.6776	3.52	4.4228	3.5114	4.233	150.54	157.313	138.125	145.809	136.412	140.648	34	66.1265	40.8979	60.6901	40.5714	55.7284	0	0	0	0	0	0
CHEMBL360690	COc1ccc(OC)c([C@@H](O)C(=O)N[C@H](C(=O)N[C@@H](CC(=O)O)C(=O)CSCc2ccccc2)C(C)C)c1	IC50 (nM)p	'='	4490	0.493356	-1	Caspase-1	0.463519	B (single protein format)	0.577221	CHEMBL828519	Inhibitory activity against recombinant human Caspase-1	Training	17.3287	4.2839	11.0681	4.0154	7.022	4.0319	97.5375	122.219	100.111	110.359	98.6609	106.251	15	20.3146	15.645	17.7285	15.519	16.8212	805.336	824.305	759.956	779.986	745.169	760.798	116	191.264	134.879	174.397	141.338	167.562	0	0	0	0	0	0
CHEMBL523131	N#CC(C#N)=C1C(=O)N(Cc2ccccc2)c2ccc(S(=O)(=O)N3CCSCC3)cc21	IC50 (nM)p	'='	4575	0.493356	-1	Caspase-1	0.463519	B (single protein format)	0.577221	CHEMBL960157	Inhibition of human recombinant caspase 1 assessed as accumulation of fluorogenic product by fluorometric assay	Training	7.8281	3.1498	4.8656	2.9948	3.3603	2.3763	65.025	72.0003	65.3238	70.6789	63.9536	67.1537	10	12.6325	11.2085	12.1645	11.2549	11.5498	757.322	725.896	724.789	703.961	702.461	683.206	100	129.748	106.032	127.439	108.917	123.095	0	0	0	0	0	0
CHEMBL197926	O=C1C[C@H](NC(=O)[C@@H]2CCc3nc4ccccc4c(=O)n32)C(O)O1	IC50 (nM)p	'='	4583	0.493356	-1	Caspase-1	0.463519	B (single protein format)	0.577221	CHEMBL880406	Inhibitory activity towards CASP1 using fluorogenic substrates following an incubation for over 30 min at 37 degree C	Training	4.1876	2.9306	2.2758	1.9157	1.7704	1.6379	65.025	87.142	67.8408	81.9106	68.575	78.4337	10	13.279	10.3884	12.4866	10.4915	11.9632	567.92	598.178	547.9	566.319	534.242	548.33	103	168.293	115.978	157.894	120.814	150.184	0	0	0	0	0	0
CHEMBL3133147	O=C1C(=O)N(Cc2cccc([N+](=O)[O-])c2)c2ccc(S(=O)(=O)N3CCC[C@H]3CF)cc21	IC50 (nM)p	'='	4695	0.493356	-1	Caspase-1	0.463519	B (assay format)	0.640167	CHEMBL3134678	Inhibition of recombinant human caspase-1 expressed in Escherichia coli using Ac-YVAD-AMC as substrate preincubated for 30 mins before substrate addition measured after 2 hrs	Test	7.2563	3.7812	5.0926	3.5315	3.7034	2.8649	52.02	63.2326	53.5885	57.0712	51.6396	51.5883	8	9.6768	8.6205	9.0247	8.6501	8.5434	452.13	455.782	446.208	441.831	431.839	424.47	61	101.879	72.9727	87.0427	73.5267	78.0351	0.2301	-0.4492	0.0101	-0.3342	-0.1235	-0.239
CHEMBL477047	N#CC(C#N)=C1C(=O)N(Cc2ccccc2)c2ccc(S(=O)(=O)N3CCCC3)cc21	IC50 (nM)p	'='	4700	0.493356	-1	Caspase-1	0.463519	B (single protein format)	0.577221	CHEMBL960157	Inhibition of human recombinant caspase 1 assessed as accumulation of fluorogenic product by fluorometric assay	Training	6.7583	4.3205	4.978	3.4891	3.5328	2.4788	65.025	71.9238	64.9642	70.0802	63.0076	66.4807	10	10.9628	10.4071	10.894	10.4863	10.6189	647.118	623.798	624.78	612.123	614.853	603.415	100	132.742	107.18	130.055	109.272	125.436	0	0	0	0	0	0
CHEMBL477659	COc1ccc(CN2C(=O)C(=C(C#N)C#N)c3cc(S(=O)(=O)N4CCCC4)ccc32)cc1	IC50 (nM)p	'='	4700	0.493356	-1	Caspase-1	0.463519	B (single protein format)	0.577221	CHEMBL960157	Inhibition of human recombinant caspase 1 assessed as accumulation of fluorogenic product by fluorometric assay	Training	9.9553	4.5272	6.6875	3.7677	4.2402	2.8296	71.5275	78.5028	70.112	74.6609	67.1525	70.5058	11	11.9618	11.1987	11.5939	11.123	11.2359	661.026	639.077	639.942	627.023	629.848	618.364	101	137.488	108.846	132.882	111.206	127.717	0	0	0	0	0	0
CHEMBL1762354	N#CC(C#N)=C1C(=O)N(Cc2ccc(OCCF)cc2)c2ccc(S(=O)(=O)N3CC[C@H]3COc3ccccc3)cc21	IC50 (nM)p	'='	4775	0.493356	-1	Caspase-1	0.463519	B (single protein format)	0.577221	CHEMBL1764808	Inhibition of caspase 1 by fluorometric assay	Training	9.3153	4.4669	5.656	3.9513	3.8846	3.0073	78.03	91.9966	79.8853	85.5583	76.5139	78.9724	12	14.0507	12.6531	13.3078	12.3965	12.5264	738.677	722.253	712.433	697.135	692.71	679.953	113	163.484	128.912	153.138	129.242	143.801	0.2301	-0.4492	-0.1096	-0.3141	-0.1228	-0.2125
CHEMBL95014	O=C[C@@H](NS(=O)(=O)c1ccccc1Oc1ccc(C2CCCC2)cc1)C(=O)O	IC50 (nM)p	'='	4800	0.493356	-1	Caspase-1	0.463519	B (single protein format)	0.577221	CHEMBL659318	Inhibitory concentration against caspase-1 was determined	Test	5.0335	4.4416	4.1213	3.667	3.3177	2.8838	52.02	62.9712	53.4158	58.685	50.4168	53.8762	8	9.6359	8.3479	9.0753	7.9385	8.4439	332.599	338.952	318.289	323.774	309.556	309.52	59	91.6265	66.6249	86.3324	65.9303	80.7881	0	0	0	0	0	0
CHEMBL360046	COc1ccc(C(C)=O)cc1[C@@H](O)C(=O)N[C@H](C(=O)N[C@@H](CC(=O)O)C(=O)CSCc1ccccc1)C(C)C	IC50 (nM)p	'='	4850	0.493356	-1	Caspase-1	0.463519	B (single protein format)	0.577221	CHEMBL828519	Inhibitory activity against recombinant human Caspase-1	Training	16.6241	4.5482	10.0286	4.1432	6.8846	4.0351	104.04	131.973	107.195	119.835	105.829	114.689	16	21.8146	16.7281	19.1817	16.6175	18.1145	860.08	885.475	812.297	839.309	797.607	817.49	132	214.504	151.084	194.813	155.784	185.396	0	0	0	0	0	0
CHEMBL567893	COC(=O)[C@@H]1CCCN1C(=O)[C@@H](Cc1ccccc1)N(C)C(=O)[C@H](C)NC(=O)[C@@H](NC(=O)C[C@H](O)[C@H](CC(C)C)NC(=O)[C@H](CC(N)=O)NC(=O)[C@H](CC(C)C)NC(=O)[C@H](OC(=O)[C@@H](OC(=O)[C@H](C(C)C)N(C)C)C(C)C)C(C)C)[C@@H](C)O	IC50 (nM)p	'='	5000	0.493356	-1	Caspase-1	0.463519	B (single protein format)	0.577221	CHEMBL1039230	Inhibition of caspase 1 after 10 to 15 mins by fluorescence assay	Training	58.6294	27.844	43.8535	22.9243	34.0604	20.0647	338.13	402.761	355.109	387.324	355.105	378.444	52	61.5084	54.4355	59.1716	54.3688	57.8223	2459.1	2577.15	2416.46	2496.27	2401.77	2469.16	377	589.082	438.216	561.844	466.517	551.11	0	0	0	0	0	0
CHEMBL268454	NC(=O)c1cc(-c2ccc(Br)cc2)nnc1Cl	IC50 (nM)p	'='	5000	0.493356	-1	Caspase-1	0.463519	B (single protein format)	0.577221	CHEMBL699295	Antiinflammatory activity measured as the concentration required to inhibit IL-1 beta converting enzyme	Training	0.01	0.0328	0.0113	0.0222	0.0086	0.015	6.5025	13.0496	6.202	10.8553	6.2836	9.0815	1	1.9779	0.9538	1.745	1.0245	1.4994	50.5015	61.5961	51.6675	58.6968	51.1449	55.1633	16	30.6863	14.8566	24.6186	14.4436	20.3444	1.0449	-0.1501	0.1101	-0.0937	-0.0673	-0.1023
CHEMBL6791	NC(=O)c1cc(-c2ccc(C(F)(F)F)cc2)nnc1Cl	IC50 (nM)p	'='	5000	0.493356	-1	Caspase-1	0.463519	B (single protein format)	0.577221	CHEMBL699295	Antiinflammatory activity measured as the concentration required to inhibit IL-1 beta converting enzyme	Test	0.6332	0.1927	0.2947	0.0775	0.1088	0.0197	13.005	33.7046	12.1936	24.9011	12.298	18.8722	2	5.1938	1.8752	3.9279	1.9511	3.0176	79.4318	105.225	81.2017	95.6137	80.1183	87.5051	32	90.8321	28.628	63.774	28.3407	46.2035	0.2676	0.1219	0.091	0.0775	0.0136	0.0186
CHEMBL197535	O=C1Nc2ccc(S(=O)(=O)N3CCC[C@H]3COc3cccnc3)cc2C1=O	IC50 (nM)p	'>'	5000	0.493356	-1	Caspase-1	0.463519	B (single protein format)	0.577221	CHEMBL864531	Inhibitory activity against caspase 1 using Ac-YVAD-AMC substrate	Training	5.6973	4.0828	4.4031	3.3853	3.2081	2.5267	45.5175	54.9844	45.7025	48.3318	42.9817	43.3577	7	8.3928	7.3986	7.6409	7.2888	7.158	400.609	416.881	397.165	391.549	373.534	363.981	57	89.8725	63.9294	76.191	62.819	68.7702	0	0	0	0	0	0
CHEMBL167670	COc1ccc(OC)c(CC(=O)N[C@H](C(=O)N[C@@H](CC(=O)O)C(=O)CSCc2c(F)cccc2Cl)C(C)C)c1	IC50 (nM)p	'='	5000	0.493356	-1	Caspase-1	0.463519	B (single protein format)	0.577221	CHEMBL659311	Inhibitory activity against caspase-1	Training	17.8897	4.1514	11.1483	3.911	7.023	4.0113	97.5375	117.997	98.4972	110.097	97.0615	106.02	15	19.6765	15.4002	17.7934	15.3315	16.8745	803.315	813.317	755.58	778.74	738.287	757.422	111	179.216	127.546	169.409	133.324	162.783	0.7922	-0.156	0.0824	-0.1795	-0.0908	-0.1701
CHEMBL197237	O=C1Nc2ccc(S(=O)(=O)N3CCC[C@H]3COc3ccncc3)cc2C1=O	IC50 (nM)p	'>'	5000	0.493356	-1	Caspase-1	0.463519	B (single protein format)	0.577221	CHEMBL864531	Inhibitory activity against caspase 1 using Ac-YVAD-AMC substrate	Training	5.6973	4.0828	4.4031	3.4033	3.2389	2.5532	45.5175	54.9844	45.7025	48.3318	42.958	43.3436	7	8.3928	7.3986	7.6409	7.2857	7.1561	401.001	417.318	397.588	391.958	373.905	364.324	57	89.8725	63.9294	76.191	62.7381	68.7122	0	0	0	0	0	0
CHEMBL200927	O=C1C(=O)N(Cc2ccc(O)cc2)c2ccc(S(=O)(=O)N3CCC[C@H]3COc3ccccc3)cc21	IC50 (nM)p	'>'	5000	0.493356	-1	Caspase-1	0.463519	B (single protein format)	0.577221	CHEMBL864531	Inhibitory activity against caspase 1 using Ac-YVAD-AMC substrate	Test	7.2563	4.3266	5.0186	3.7242	3.6481	2.8935	52.02	60.0068	51.4655	53.7656	48.5175	48.9783	8	9.1565	8.2853	8.4723	8.1404	8.0196	505.556	509.894	492.544	481.793	465.143	453.844	61	96.9791	68.9963	82.6611	68.2043	75.0892	0	0	0	0	0	0
CHEMBL6582	NC(=O)c1cc(-c2ccc(Cl)cc2)nnc1Cl	IC50 (nM)p	'='	5000	0.493356	-1	Caspase-1	0.463519	B (single protein format)	0.577221	CHEMBL699295	Antiinflammatory activity measured as the concentration required to inhibit IL-1 beta converting enzyme	Training	0.01	0.0328	0.0113	0.0222	0.0086	0.015	6.5025	13.0496	6.202	10.8553	6.2836	9.0815	1	1.9779	0.9538	1.745	1.0245	1.4994	50.3731	61.4415	51.5154	58.5266	50.9686	54.9644	16	30.6863	14.8566	24.6186	14.4436	20.3444	0.9008	-0.1389	0.0888	-0.0903	-0.0681	-0.0987
CHEMBL4213265	O=C1C[C@H](NC(=O)[C@@H]2C[C@@H]3CN2C(=O)[C@@H](NC(=O)c2ccc4ccccc4c2)CCCCO3)C(O)O1	IC50 (nM)p	'='	5011.87	0.493356	-1	Caspase-1	0.463519	B (single protein format)	0.577221	CHEMBL4183465	Inhibition of human recombinant caspase-1 using AC-WEHD-AMC as substrate at Km after 20 mins by fluorescence assay	Training	10.28	7.6027	7.5867	6.6543	6.464	5.8742	104.04	132.524	109.911	126.161	111.096	121.571	16	20.2212	16.8394	19.2616	17.0043	18.5659	854.718	885.408	831.867	851.179	825.032	837.53	137	223.124	157.991	209.204	166.93	201.438	0	0	0	0	0	0
CHEMBL180623	CCC(C(=O)N[C@@H](CC(=O)O)C(=O)CCCc1ccccc1)n1cc(C(C)(C)C)nc(NCc2nonc2C)c1=O	IC50 (nM)p	'='	5130	0.493356	-1	Caspase-1	0.463519	B (single protein format)	0.577221	CHEMBL903358	Inhibition of human recombinant caspase 1	Training	20.7068	9.4639	12.9984	7.6158	9.304	6.6302	136.553	157.281	139.255	150.773	139.416	147.185	21	24.0355	21.3351	23.0381	21.3328	22.4878	1147.6	1198.31	1115.07	1154.8	1117.4	1139.96	168	245.412	191.595	235.706	202.976	231.161	0	0	0	0	0	0
CHEMBL101684	CC(C)C[C@H](NC(=O)COc1cccc2cnccc12)C(=O)N[C@H]1CC(=O)OC1O	IC50 (nM)p	'='	5140	0.493356	-1	Caspase-1	0.463519	B (single protein format)	0.577221	CHEMBL659313	Inhibition of caspase-1	Test	10.0278	5.3909	7.605	4.8465	6.3595	4.1975	78.03	100.668	82.4766	95.3402	82.8678	91.7667	12	15.369	12.6362	14.5644	12.6843	14.0172	509.349	542.499	490.204	520.061	486.08	506.829	98	161.826	114.649	151.677	119.775	147.078	0	0	0	0	0	0
CHEMBL318295	CC(C)C[C@H](NC(=O)COc1cccc2ncccc12)C(=O)N[C@H]1CC(=O)OC1O	IC50 (nM)p	'='	5250	0.493356	-1	Caspase-1	0.463519	B (single protein format)	0.577221	CHEMBL659313	Inhibition of caspase-1	Training	10.0278	5.3909	7.605	4.8465	6.3642	4.1983	78.03	100.668	82.4766	95.3402	82.8678	91.7736	12	15.369	12.6362	14.5644	12.6843	14.0181	509.188	542.319	490.041	519.877	485.901	506.636	98	161.826	114.649	151.677	119.775	147.101	0	0	0	0	0	0
CHEMBL319776	CC(C)c1ccc(Oc2ccccc2S(=O)(=O)N[C@H](C=O)C(=O)O)cc1	IC50 (nM)p	'='	5300	0.493356	-1	Caspase-1	0.463519	B (single protein format)	0.577221	CHEMBL659318	Inhibitory concentration against caspase-1 was determined	Training	5.806	3.0221	3.7379	1.858	2.2981	1.4552	39.015	49.9662	39.1374	44.2937	36.4475	40.6315	6	7.6359	6.152	6.8621	5.7902	6.407	232.212	249.005	217.697	228.21	212.297	217.524	45	77.6265	52.2338	72.1278	51.639	66.9683	0	0	0	0	0	0
CHEMBL490851	N#CC(C#N)=C1C(=O)N(Cc2ccc(Cl)c(Cl)c2)c2ccc(S(=O)(=O)N3CCSCC3)cc21	IC50 (nM)p	'='	5350	0.493356	-1	Caspase-1	0.463519	B (single protein format)	0.577221	CHEMBL960157	Inhibition of human recombinant caspase 1 assessed as accumulation of fluorogenic product by fluorometric assay	Training	7.8281	3.1498	4.8634	2.9808	3.3132	2.3115	65.025	72.0003	65.2942	70.5886	63.903	67.1076	10	12.6325	11.2039	12.1506	11.281	11.5953	769.528	737.527	737.649	716.573	715.922	696.588	100	129.748	106.005	127.42	108.838	122.96	1.3301	-0.217	0.1052	-0.0188	-0.0537	-0.0889
CHEMBL521972	N#CC(C#N)=C1C(=O)N(Cc2ccc(Cl)c(Cl)c2)c2ccc(S(=O)(=O)N3CCOCC3)cc21	IC50 (nM)p	'='	5350	0.493356	-1	Caspase-1	0.463519	B (single protein format)	0.577221	CHEMBL960157	Inhibition of human recombinant caspase 1 assessed as accumulation of fluorogenic product by fluorometric assay	Test	7.8281	4.0796	5.2818	3.6394	3.7082	2.7407	65.025	74.1933	66.2811	72.142	64.8347	68.1197	10	11.2948	10.602	11.203	10.7127	10.9779	658.446	630.342	632.055	621.254	627.264	617.569	100	141.399	111.248	135.673	113.788	128.337	1.3301	-0.217	0.1052	-0.0188	-0.0537	-0.0889
CHEMBL360880	COc1ccc(-c2nc(C)no2)cc1CC(=O)N[C@H](C(=O)N[C@@H](CC(=O)O)C(=O)CSCc1ccccc1)C(C)C	IC50 (nM)p	'='	5450	0.493356	-1	Caspase-1	0.463519	B (single protein format)	0.577221	CHEMBL828519	Inhibitory activity against recombinant human Caspase-1	Training	17.1273	4.0425	10.1719	3.8539	6.992	3.882	97.5375	115.482	99.1273	109.35	97.8673	105.68	15	19.3025	15.4836	17.5775	15.3901	16.7337	796.867	804.303	748.285	771.873	733.143	752.444	111	176.97	128.429	168.56	133.362	162.136	0	0	0	0	0	0
CHEMBL396625	CCC(C(=O)N[C@@H](CC(=O)O)C(=O)CCCc1ccccc1)n1cc(C(C)(C)C)nc(NC(CC(C)C)C(=O)O)c1=O	IC50 (nM)p	'='	5490	0.493356	-1	Caspase-1	0.463519	B (single protein format)	0.577221	CHEMBL903358	Inhibition of human recombinant caspase 1	Training	23.526	12.902	17.8447	10.6809	13.4212	8.925	162.562	194.164	168.34	184.34	168.374	178.972	25	29.6866	25.8094	28.1862	25.7819	27.3596	1311.03	1385.89	1282.27	1337.34	1287.68	1320.49	203	298.11	227.769	283.364	241.107	278.486	0	0	0	0	0	0
CHEMBL6423	NC(=O)c1cc(-c2ccc(F)c(Cl)c2)nnc1Cl	IC50 (nM)p	'='	5500	0.493356	-1	Caspase-1	0.463519	B (single protein format)	0.577221	CHEMBL699295	Antiinflammatory activity measured as the concentration required to inhibit IL-1 beta converting enzyme	Training	0.01	0.0328	0.0113	0.0222	0.0086	0.015	6.5025	13.0496	6.202	10.8553	6.2828	9.0782	1	1.9779	0.9538	1.745	1.0244	1.4989	50.6661	61.7943	51.8626	58.9153	51.363	55.3698	16	30.6863	14.8566	24.6186	14.4416	20.3371	1.028	-0.1864	0.1003	-0.0426	-0.0522	-0.0791
CHEMBL436989	N#CC(C#N)=C1C(=O)N(Cc2ccc(Br)cc2)c2ccc(S(=O)(=O)N3CCC[C@H]3COc3ccccc3)cc21	IC50 (nM)p	'='	5700	0.493356	-1	Caspase-1	0.463519	B (single protein format)	0.577221	CHEMBL890413	Inhibition of human recombinant caspase 1	Test	7.2214	4.2851	4.979	3.6436	3.5925	2.7769	71.5275	79.9988	71.5876	76.891	69.4909	72.7366	11	12.1983	11.3728	11.9874	11.3523	11.7089	776.574	757.103	749.779	732.964	726.279	711.222	109	145.926	118.29	141.04	119.815	135.103	0.8091	-0.1197	0.0449	-0.1035	-0.0766	-0.1151
CHEMBL1762355	N#CC(C#N)=C1C(=O)N(Cc2ccc(OCCOCCF)cc2)c2ccc(S(=O)(=O)N3CC[C@H]3COc3ccccc3)cc21	IC50 (nM)p	'='	5733	0.493356	-1	Caspase-1	0.463519	B (single protein format)	0.577221	CHEMBL1764808	Inhibition of caspase 1 by fluorometric assay	Training	12.4333	6.2183	8.0907	6.1192	6.1671	5.1967	91.035	107.271	94.025	100.466	91.9063	94.6415	14	16.3828	14.8192	15.5876	14.7577	14.9279	782.244	765.923	754.97	738.889	734.054	721.117	121	180.142	141.241	167.7	143.744	159.15	0.2301	-0.4492	-0.1096	-0.3164	-0.2038	-0.2785
CHEMBL182078	COc1ccc(Br)cc1[C@@H](Cc1ccccc1)C(=O)N[C@H](C(=O)N[C@@H](CC(=O)O)C(=O)CSCc1ccccc1)C(C)C	IC50 (nM)p	'='	5810	0.493356	-1	Caspase-1	0.463519	B (single protein format)	0.577221	CHEMBL828519	Inhibitory activity against recombinant human Caspase-1	Training	15.1391	4.4637	9.7293	4.0806	6.6409	4.0179	97.5375	117.65	99.6651	110.878	99.0276	107.766	15	19.6358	15.5805	17.8139	15.6841	17.2258	949.716	948.201	879.823	899.403	862.94	881.085	119	183.97	135.255	175.434	140.869	169.352	0.8091	-0.1197	0.0465	-0.0778	-0.0699	-0.095
CHEMBL100933	CC(C)[C@@H](NC(=O)OCc1ccccc1)C(=O)C[C@H]1CC(=O)OC1O	IC50 (nM)p	'='	5850	0.493356	-1	Caspase-1	0.463519	B (single protein format)	0.577221	CHEMBL659313	Inhibition of caspase-1	Training	10.2238	4.8514	7.0351	4.0096	5.264	3.4704	78.03	99.1748	81.0337	95.9498	81.6352	93.1516	12	15.1536	12.4322	14.6562	12.5126	14.2302	516.723	541.525	495.787	519.152	487.936	507.277	98	164.026	110.435	158.735	116.74	153.533	0	0	0	0	0	0
CHEMBL167071	COc1ccc(C(C)=O)cc1CC(=O)N[C@H](C(=O)N[C@@H](CC(=O)O)C(=O)CSCc1ccccc1)C(C)C	IC50 (nM)p	'='	5900	0.493356	-1	Caspase-1	0.463519	B (single protein format)	0.577221	CHEMBL659311	Inhibitory activity against caspase-1	Test	17.1852	4.4157	10.174	4.1964	7.0574	4.1917	104.04	127.751	105.728	118.909	104.06	113.968	16	21.1765	16.5059	19.0414	16.3499	18.0051	839.219	855.831	789.624	818.932	774.065	797.174	127	202.456	143.399	188.957	147.124	179.682	0	0	0	0	0	0
CHEMBL166513	COc1ccc(OC)c(CC(=O)N[C@H](C(=O)N[C@@H](CC(=O)O)C(=O)CSCc2ccccc2)C(C)C)c1	IC50 (nM)p	'='	6000	0.493356	-1	Caspase-1	0.463519	B (single protein format)	0.577221	CHEMBL659311	Inhibitory activity against caspase-1	Training	17.8897	4.1514	11.2135	4.0726	7.1972	4.2024	97.5375	117.997	98.6443	109.427	96.8736	105.552	15	19.6765	15.4228	17.5872	15.2485	16.715	785.261	795.729	738.228	760.513	722.467	741.406	111	179.216	127.194	168.514	132.603	161.885	0	0	0	0	0	0
CHEMBL226779	N#CC(C#N)=C1C(=O)N(Cc2ccccc2)c2ccc(S(=O)(=O)N3CCC[C@H]3COc3ccccc3)cc21	IC50 (nM)p	'='	6220	0.493356	-1	Caspase-1	0.463519	B (single protein format)	0.577221	CHEMBL890413	Inhibition of human recombinant caspase 1	Training	7.2214	4.2851	4.979	3.6463	3.6029	2.8073	71.5275	79.9988	71.5876	76.9266	69.5653	72.7773	11	12.1983	11.3728	11.9929	11.3638	11.6412	770.542	751.354	742.783	725.949	718.641	703.244	109	145.926	118.29	141.072	119.842	135.192	0	0	0	0	0	0
CHEMBL352554	CCOc1ccc(OCC(=O)OC)cc1CC(=O)N[C@H](C(=O)N[C@@H](CC(=O)O)C(=O)CSCc1c(F)cccc1Cl)C(C)C	IC50 (nM)p	'='	6500	0.493356	-1	Caspase-1	0.463519	B (single protein format)	0.577221	CHEMBL659311	Inhibitory activity against caspase-1	Training	20.2554	6.9037	12.396	6.1883	8.1334	5.3175	117.045	144.689	120.685	135.907	118.343	129.493	18	23.7582	18.7962	21.736	18.5894	20.4578	887.251	902.716	836.256	864.656	819.298	841.432	135	224.607	158.18	212.686	163.712	203.893	0.7922	-0.156	0.0824	-0.1795	-0.0908	-0.1701
CHEMBL361397	C=CC[C@@H](C(=O)N[C@H](C(=O)N[C@@H](CC(=O)O)C(=O)CSCc1ccccc1)C(C)C)c1cc(Br)ccc1OC	IC50 (nM)p	'='	6505	0.493356	-1	Caspase-1	0.463519	B (single protein format)	0.577221	CHEMBL828519	Inhibitory activity against recombinant human Caspase-1	Test	15.9149	5.3318	10.8339	4.8343	7.6098	4.6447	110.543	131.467	113.119	124.044	111.878	120.042	17	21.7608	17.6496	19.8381	17.6605	19.1217	966.911	975.247	911.152	935.066	899.202	918.141	132	195.97	147.503	187.634	153.531	181.946	0.8091	-0.1197	0.0465	-0.0778	-0.07	-0.0965
CHEMBL492061	COc1ccc(CN2C(=O)C(=C(C#N)C#N)c3cc(S(=O)(=O)N4CCOCC4)ccc32)cc1	IC50 (nM)p	'='	6825	0.493356	-1	Caspase-1	0.463519	B (single protein format)	0.577221	CHEMBL960157	Inhibition of human recombinant caspase 1 assessed as accumulation of fluorogenic product by fluorometric assay	Training	11.025	4.2863	6.9935	3.932	4.4627	3.1562	71.5275	80.7723	71.4584	76.813	69.0301	72.1909	11	12.2939	11.3982	11.9168	11.3232	11.5494	660.175	634.019	634.387	623.574	628.836	619.177	101	146.146	112.942	138.518	115.801	130.753	0	0	0	0	0	0
CHEMBL317782	CC(C)C[C@H](NC(=O)C(C)Oc1cccc2cc(Br)ccc12)C(=O)N[C@H]1CC(=O)OC1O	IC50 (nM)p	'='	6840	0.493356	-1	Caspase-1	0.463519	B (single protein format)	0.577221	CHEMBL659313	Inhibition of caspase-1	Training	11.3665	6.7	8.1502	5.4459	6.642	4.6053	84.5325	107.523	89.0658	101.015	89.1067	97.0891	13	16.4247	13.6466	15.4324	13.6416	14.8308	564.732	607.793	546.581	573.025	542.987	558.36	104	168.409	121.04	157.899	126.577	153.159	0.8091	-0.1197	0.0465	-0.0775	-0.0564	-0.0762
CHEMBL387041	COC[C@@H]1CCCN1S(=O)(=O)c1ccc2c(c1)C(=O)C(=O)N2Cc1ccc(O[Si](C)(C)C(C)(C)C)cc1	IC50 (nM)p	'>'	7000	0.493356	-1	Caspase-1	0.463519	B (single protein format)	0.577221	CHEMBL909965	Inhibition of caspase 1	Training	24.2319	2.6975	16.0484	8.1015	11.9374	8.439	97.5375	98.2377	96.2259	95.9877	91.2415	90.1231	15	17.4131	16.0551	16.5633	15.8465	15.7586	617.774	641.251	617.551	621.319	602.786	599.971	83	117.419	92.818	103.122	93.3738	94.7624	0	0	0	0	0	0
CHEMBL2348693	COCC[C@@H]1CCCN1S(=O)(=O)c1ccc2c(c1)C(=O)C(=O)N2CCCCF	IC50 (nM)p	'='	7340	0.493356	-1	Caspase-1	0.463519	B (single protein format)	0.577221	CHEMBL2352548	Inhibition of human recombinant caspase 1 assessed as decrease in AMC release using Ac-Tyr-Val-Ala-Asp-AMC as substrate preincubated with enzyme for 10 mins prior to substrate addition measured after 10 mins by fluorescence microplate analysis	Test	15.0846	8.7827	12.421	8.2089	10.0797	6.9074	84.5325	97.7691	87.165	92.2645	84.426	85.6067	13	14.9669	13.7769	14.4002	13.7245	13.7143	566.901	579.163	567.676	569.007	559.621	556.809	78	125.955	91.6493	115.383	94.208	108.548	0.2301	-0.4492	-0.067	-0.4074	-0.1508	-0.3488
CHEMBL433416	CC(C)C[C@H](NC(=O)Cc1ccc(-c2ccccc2)cc1)C(=O)N[C@H]1CC(=O)OC1O	IC50 (nM)p	'='	7430	0.493356	-1	Caspase-1	0.463519	B (single protein format)	0.577221	CHEMBL659313	Inhibition of caspase-1	Training	9.493	5.2624	7.3604	4.8491	6.1905	4.1738	78.03	98.7201	82.1542	94.8812	82.3646	91.2391	12	15.078	12.5904	14.4974	12.6118	13.9397	531.022	557.064	509.657	538.703	505.048	524.937	98	158.498	112.801	150.215	117.239	145.081	0	0	0	0	0	0
CHEMBL3359203	COC[C@@H]1CCCN1S(=O)(=O)c1cc(F)c2c(c1)C(=O)C(=O)N2CCCF	IC50 (nM)p	'='	7430	0.493356	-1	Caspase-1	0.463519	B (single protein format)	0.577221	CHEMBL3377637	Inhibition of human recombinant caspase 1 using Ac-YVAD-AMC substrate assessed as accumulation of cleaved fluorogenic product	Training	13.0363	6.6291	10.5196	5.8177	7.9714	4.7908	71.5275	84.7641	74.2345	78.6471	71.0725	72.067	11	12.9669	11.7888	12.3166	11.6195	11.7224	496.512	508.18	499.72	501.567	492.587	490.084	70	117.955	84.2421	105.982	87.3162	98.9504	0.3573	-0.4967	-0.084	-0.4633	-0.1534	-0.3737
CHEMBL319324	Cc1cc(Oc2ccccc2S(=O)(=O)N[C@H](C=O)C(=O)O)cc(C)c1C	IC50 (nM)p	'='	7800	0.493356	-1	Caspase-1	0.463519	B (single protein format)	0.577221	CHEMBL659318	Inhibitory concentration against caspase-1 was determined	Training	7.7942	0.1377	2.1932	1.7137	1.7663	1.6368	39.015	42.9218	36.6398	42.5049	35.7894	40.5347	6	6.5526	5.7679	6.587	5.6884	6.3915	226.912	231.074	215.792	223.365	214.498	218.921	37	73.6265	47.2989	67.3251	47.2792	62.4962	0	0	0	0	0	0
CHEMBL1221596	CC(C)[C@H](CC(=O)N1CCN(c2ccccc2)CC1)C(=O)N[C@H](C=O)CC(=O)O	IC50 (nM)p	'='	7810	0.493356	-1	Caspase-1	0.463519	B (single protein format)	0.577221	CHEMBL1227797	Inhibition of human ICE	Test	14.5567	8.2898	10.0908	7.1727	7.5836	6.0716	97.5375	117.247	100.563	113.928	99.6267	110.429	15	17.8968	15.4126	17.3995	15.2546	16.8684	689.011	705.08	662.44	677.171	646.338	659.665	110	177.359	127.25	171.816	133.691	167.418	0	0	0	0	0	0
CHEMBL431848	Cc1ccc(Oc2ccccc2S(=O)(=O)N[C@H](C=O)C(=O)O)cc1	IC50 (nM)p	'='	9000	0.493356	-1	Caspase-1	0.463519	B (single protein format)	0.577221	CHEMBL659318	Inhibitory concentration against caspase-1 was determined	Training	2.9251	0.2124	1.0405	0.6056	0.722	0.6067	26.01	34.7937	27.0323	32.9737	26.2277	31.0246	4	5.3026	4.2904	5.1212	4.2185	4.9295	170.449	175.802	158.261	165.579	156.447	160.774	35	68.6265	42.8798	62.8424	42.6707	57.8922	0	0	0	0	0	0
CHEMBL101714	CC(C)C[C@H](NC(=O)CCOc1ccccc1)C(=O)N[C@H]1CC(=O)OC1O	IC50 (nM)p	'='	9420	0.493356	-1	Caspase-1	0.463519	B (single protein format)	0.577221	CHEMBL659313	Inhibition of caspase-1	Training	11.052	6.6367	8.2685	5.5636	6.7772	4.7622	84.5325	107.17	88.6408	102.111	88.4084	98.5073	13	16.369	13.5839	15.5999	13.5365	15.0474	534.114	566.813	514.459	542.822	507.653	529.401	102	165.826	118.425	158.566	123.444	154.498	0	0	0	0	0	0
CHEMBL359479	CC(C)[C@H](NC(=O)C1(O)CC1)C(=O)N[C@@H](CC(=O)O)C(=O)CSCc1ccccc1	IC50 (nM)p	'='	9590	0.493356	-1	Caspase-1	0.463519	B (single protein format)	0.577221	CHEMBL828519	Inhibitory activity against recombinant human Caspase-1	Training	12.6012	5.211	8.8517	4.5551	6.6349	4.154	97.5375	122.514	104.422	115.633	105.135	112.733	15	20.386	16.3017	18.5394	16.5071	17.8089	785.84	807.251	744.917	764.993	733.075	748.058	129	197.908	148.002	186.722	156.088	182.865	0	0	0	0	0	0
CHEMBL3359202	CCCCN1C(=O)C(=O)c2cc(S(=O)(=O)N3CCC[C@H]3COC)cc(F)c21	IC50 (nM)p	'='	9970	0.493356	-1	Caspase-1	0.463519	B (single protein format)	0.577221	CHEMBL3377637	Inhibition of human recombinant caspase 1 using Ac-YVAD-AMC substrate assessed as accumulation of cleaved fluorogenic product	Test	14.936	9.2074	12.5891	8.3844	9.6517	6.7826	78.03	86.9061	78.5568	80.6531	74.8514	73.9904	12	13.2806	12.4457	12.6104	12.1915	12.0062	523.26	536.763	528.841	530.009	519.873	516.506	71	109.726	80.6275	98.2751	84.536	92.3895	0.1272	-0.0475	-0.017	-0.0426	-0.0507	-0.0544
CHEMBL439753	O=C1C(=O)N(Cc2ccccc2)c2ccc(S(=O)(=O)N3CCC[C@H]3COc3ccccc3)cc21	IC50 (nM)p	'>'	10000	0.493356	-1	Caspase-1	0.463519	B (single protein format)	0.577221	CHEMBL864531	Inhibitory activity against caspase 1 using Ac-YVAD-AMC substrate	Training	7.2563	4.3266	5.0186	3.7269	3.6585	2.909	52.02	60.0068	51.4655	53.8011	48.5919	49.0015	8	9.1565	8.2853	8.4778	8.1519	8.0234	504.586	508.97	491.409	480.888	464.391	453.192	61	96.9791	68.9963	82.6939	68.2313	75.0386	0	0	0	0	0	0
CHEMBL379831	COc1cccc(C(=O)NNC(=O)C2(C(=O)N[C@H]3CC(=O)OC3O)CC2)c1	IC50 (nM)p	'>='	10000	0.493356	-1	Caspase-1	0.463519	B (single protein format)	0.577221	CHEMBL865479	Inhibition of ICE	Training	7.0582	2.9481	4.065	2.2544	2.6051	2.1169	71.5275	96.6535	75.6608	90.6455	76.373	87.927	11	14.7358	11.5944	13.8232	11.6913	13.4136	511.199	541.178	502.772	519.374	499.468	512.351	111	185.257	125.834	173.227	132.128	167.17	0	0	0	0	0	0
CHEMBL200677	COc1ccc(CN2C(=O)C(=O)c3cc(S(=O)(=O)N4CCC[C@H]4COc4ccccc4)ccc32)cc1	IC50 (nM)p	'>'	10000	0.493356	-1	Caspase-1	0.463519	B (single protein format)	0.577221	CHEMBL864531	Inhibitory activity against caspase 1 using Ac-YVAD-AMC substrate	Training	10.4532	4.5332	6.7281	4.0055	4.3659	3.2594	58.5225	66.5858	56.6133	58.3818	52.7368	53.0276	9	10.1556	9.077	9.1776	8.7885	8.6405	518.167	523.926	506.207	495.419	478.999	467.808	62	101.726	70.6629	85.5207	70.1655	77.3225	0	0	0	0	0	0
CHEMBL100741	CC(C)C[C@H](NC(=O)COc1ccccc1)C(=O)N[C@H]1CC(=O)OC1O	IC50 (nM)p	'>'	10000	0.493356	-1	Caspase-1	0.463519	B (single protein format)	0.577221	CHEMBL659313	Inhibition of caspase-1	Test	10.0278	5.3909	7.6058	4.8759	6.3903	4.2377	78.03	100.668	82.4974	95.4476	83.0669	92.0535	12	15.369	12.6394	14.5808	12.7147	14.0611	500.786	532.881	481.666	510.875	477.607	498.199	98	161.826	114.674	151.727	120.034	147.362	0	0	0	0	0	0
CHEMBL62993	O=C1Nc2ccc(S(=O)(=O)N3CCC[C@H]3COc3ccccc3)cc2C1=O	IC50 (nM)p	'>'	10000	0.493356	-1	Caspase-1	0.463519	B (single protein format)	0.577221	CHEMBL909965	Inhibition of caspase 1	Training	5.6973	4.0828	4.4031	3.4033	3.2355	2.5582	45.5175	54.9844	45.7025	48.3318	42.958	43.3265	7	8.3928	7.3986	7.6409	7.2857	7.1539	401.393	417.756	398.012	392.428	374.409	364.871	57	89.8725	63.9294	76.191	62.7381	68.6536	0	0	0	0	0	0
CHEMBL510809	N#CC(C#N)=C1C(=O)N(Cc2ccc(Cl)c(Cl)c2)c2ccc(S(=O)(=O)N3CCC3)cc21	IC50 (nM)p	'>'	10000	0.493356	-1	Caspase-1	0.463519	B (single protein format)	0.577221	CHEMBL960157	Inhibition of human recombinant caspase 1 assessed as accumulation of fluorogenic product by fluorometric assay	Training	5.7342	3.2964	3.95	2.446	2.6806	1.66	58.5225	65.4213	58.4322	63.7673	57.1013	61.0101	9	9.9628	9.4025	9.9058	9.5716	9.7414	604.744	580.8	584.037	571.629	578.22	568.412	96	128.742	103.152	126.024	104.977	121.33	1.3301	-0.217	0.1052	-0.0188	-0.0537	-0.0889
CHEMBL200767	O=C1Nc2ccc(S(=O)(=O)N3CC[C@H]3COc3ccccc3)cc2C1=O	IC50 (nM)p	'>'	10000	0.493356	-1	Caspase-1	0.463519	B (single protein format)	0.577221	CHEMBL864531	Inhibitory activity against caspase 1 using Ac-YVAD-AMC substrate	Training	4.6731	3.0586	3.3934	2.5474	2.4146	1.9139	39.015	48.4819	39.3313	42.228	37.1261	37.9014	6	7.3928	6.4194	6.6836	6.3503	6.2488	333.282	350.234	331.119	327.231	312.527	306.53	53	85.8725	59.7727	72.0036	58.3769	64.4873	0	0	0	0	0	0
CHEMBL100405	CC(C)C[C@H](NC(=O)COc1ccc2ccccc2c1)C(=O)N[C@H]1CC(=O)OC1O	IC50 (nM)p	'='	10000	0.493356	-1	Caspase-1	0.463519	B (single protein format)	0.577221	CHEMBL659313	Inhibition of caspase-1	Test	10.0278	5.3909	7.6058	4.8743	6.3787	4.2167	78.03	100.668	82.4974	95.423	82.9809	91.8974	12	15.369	12.6394	14.577	12.7015	14.0371	505.109	537.734	486.069	515.859	482.318	503.174	98	161.826	114.674	151.7	119.939	147.218	0	0	0	0	0	0
CHEMBL521801	COc1ccc(CN2C(=O)C(=C(C#N)C#N)c3cc(S(=O)(=O)N4CCCCC4)ccc32)cc1	IC50 (nM)p	'>'	10000	0.493356	-1	Caspase-1	0.463519	B (single protein format)	0.577221	CHEMBL960157	Inhibition of human recombinant caspase 1 assessed as accumulation of fluorogenic product by fluorometric assay	Training	10.9794	5.5513	7.7116	4.7816	5.2406	3.6994	78.03	85.0053	76.6145	81.0904	73.3949	76.4212	12	12.9618	12.1987	12.5823	12.1022	12.2019	703.29	680.777	680.858	668.643	671.072	659.495	105	141.488	112.846	136.913	115.217	131.709	0	0	0	0	0	0
CHEMBL371709	CN1C(=O)C(=O)c2cc(S(=O)(=O)N3CC[C@H]3COc3ccccc3)ccc21	IC50 (nM)p	'>'	10000	0.493356	-1	Caspase-1	0.463519	B (single protein format)	0.577221	CHEMBL864531	Inhibitory activity against caspase 1 using Ac-YVAD-AMC substrate	Training	7.8701	3.6638	4.6104	2.8825	2.9665	2.2496	45.5175	53.0039	44.9903	46.9883	42.2657	42.7702	7	8.0731	7.29	7.4079	7.1397	6.9921	372.258	387.292	373.481	365.317	354.365	346.201	54	89.1236	61.5615	75.1899	60.7949	67.6792	0	0	0	0	0	0
CHEMBL1762359	N#CC(C#N)=C1C(=O)N(Cc2ccc(OCCOCCF)cc2)c2ccc(S(=O)(=O)N3CCC[C@H]3COc3ccccc3)cc21	IC50 (nM)p	'>'	10000	0.493356	-1	Caspase-1	0.463519	B (single protein format)	0.577221	CHEMBL1764808	Inhibition of caspase 1 by fluorometric assay	Training	13.4574	7.2425	9.1003	6.9751	6.9879	5.8409	97.5375	113.774	100.396	106.57	97.7383	100.067	15	17.3828	15.7983	16.5449	15.693	15.833	851.428	834.476	822.942	805.244	797.193	780.828	125	184.142	145.398	171.887	148.106	163.317	0.2301	-0.4492	-0.1096	-0.3164	-0.2038	-0.2785
CHEMBL181355	CCC[C@@H](C(=O)N[C@H](C(=O)N[C@@H](CC(=O)O)C(=O)CSCc1ccccc1)C(C)C)c1cc(Br)ccc1OC	IC50 (nM)p	'>'	10000	0.493356	-1	Caspase-1	0.463519	B (single protein format)	0.577221	CHEMBL828519	Inhibitory activity against recombinant human Caspase-1	Test	18.5978	7.8709	13.0587	6.6221	8.7598	5.4711	110.543	131.467	113.011	123.47	110.56	118.239	17	21.7608	17.6329	19.7494	17.4574	18.8491	938.803	950.038	893.559	917.812	881.049	898.026	124	187.97	140.103	180.849	147.179	175.946	0.8091	-0.1197	0.0465	-0.0778	-0.0701	-0.0975
CHEMBL217457	COC[C@@H]1CCCN1S(=O)(=O)c1ccc2c(c1)C(=O)C(=O)N2Cc1ccc(I)cc1	IC50 (nM)p	'>'	10000	0.493356	-1	Caspase-1	0.463519	B (single protein format)	0.577221	CHEMBL909965	Inhibition of caspase 1	Training	10.4532	4.5332	8.1509	4.4323	6.2972	4.0298	58.5225	66.5858	59.0783	61.888	56.8914	57.1061	9	10.1556	9.4547	9.7291	9.4363	9.544	491.496	492.963	487.286	485.416	476.76	472.933	62	101.726	71.3451	88.6215	72.7734	80.0148	0.5319	-0.097	0.0054	-0.0952	-0.0763	-0.1037
CHEMBL1762358	N#CC(C#N)=C1C(=O)N(Cc2ccc(OCCF)cc2)c2ccc(S(=O)(=O)N3CCC[C@H]3COc3ccccc3)cc21	IC50 (nM)p	'>'	10000	0.493356	-1	Caspase-1	0.463519	B (single protein format)	0.577221	CHEMBL1764808	Inhibition of caspase 1 by fluorometric assay	Training	10.3394	5.491	6.6656	4.8072	4.7054	3.6515	84.5325	98.4991	86.2565	91.662	82.3459	84.3974	13	15.0507	13.6323	14.2651	13.3318	13.4315	807.861	790.806	780.404	763.49	755.848	739.662	117	167.484	133.069	157.325	133.603	147.967	0.2301	-0.4492	-0.1096	-0.3141	-0.1228	-0.2125
CHEMBL210114	Cc1cccc(C)c1C(=O)NNC(=O)C1(C(=O)N[C@H]2CC(=O)OC2O)CCCCC1	IC50 (nM)p	'>='	10000	0.493356	-1	Caspase-1	0.463519	B (single protein format)	0.577221	CHEMBL865479	Inhibition of ICE	Training	11.8028	5.7392	6.7062	5.2188	5.066	4.4563	97.5375	117.71	99.6393	114.636	100.577	111.884	15	17.9868	15.2819	17.5167	15.4096	17.0943	747.788	773.033	737.684	756.881	735.953	748.215	124	197.511	141.483	188.577	149.399	184.407	0	0	0	0	0	0
CHEMBL215480	COC[C@@H]1CCCN1S(=O)(=O)c1ccc2c(c1)C(=O)C(=O)N2Cc1ccc(OCCF)cc1	IC50 (nM)p	'>'	10000	0.493356	-1	Caspase-1	0.463519	B (assay format)	0.640167	CHEMBL3134678	Inhibition of recombinant human caspase-1 expressed in Escherichia coli using Ac-YVAD-AMC as substrate preincubated for 30 mins before substrate addition measured after 2 hrs	Test	13.5712	5.7392	9.8375	5.596	7.4101	4.9017	71.5275	85.0861	73.7472	76.6591	69.7464	68.7774	11	13.008	11.7142	12.0068	11.4158	11.2133	519.794	523.802	514.339	512.128	501.945	496.503	70	123.284	86.1241	104.907	86.5607	92.8822	0.2301	-0.4492	-0.1096	-0.3141	-0.1228	-0.2125
CHEMBL360292	CO[C@H](C(=O)N[C@H](C(=O)N[C@@H](CC(=O)O)C(=O)CSCc1ccccc1)C(C)C)c1ccccc1	IC50 (nM)p	'>'	10000	0.493356	-1	Caspase-1	0.463519	B (single protein format)	0.577221	CHEMBL828519	Inhibitory activity against recombinant human Caspase-1	Training	14.1317	3.9591	9.9692	3.6601	6.7455	3.5874	91.035	113.447	96.2984	106.621	95.364	102.965	14	18.9825	15.0597	17.1578	15.0119	16.3186	795.868	803.35	753.264	770.386	734.823	751.167	115	183.881	132.935	172.07	139.272	165.193	0	0	0	0	0	0
CHEMBL182295	COc1ccc(Br)cc1[C@@H](C)C(=O)N[C@H](C(=O)N[C@@H](CC(=O)O)C(=O)CSCc1ccccc1)C(C)C	IC50 (nM)p	'>'	10000	0.493356	-1	Caspase-1	0.463519	B (single protein format)	0.577221	CHEMBL828519	Inhibitory activity against recombinant human Caspase-1	Training	16.5495	5.3047	10.2124	4.2799	6.8162	4.1636	97.5375	118.462	99.3876	110.143	98.3639	106.773	15	19.7608	15.5375	17.6986	15.5857	17.0957	846.803	868.107	799.805	819.765	786.202	801.881	116	179.97	131.445	171.495	137.214	165.567	0.8091	-0.1197	0.0465	-0.0778	-0.0704	-0.1039
CHEMBL197549	O=C1C(=O)N(Cc2ccccc2)c2ccc(S(=O)(=O)N3CCC[C@H]3COc3cccnc3)cc21	IC50 (nM)p	'>'	10000	0.493356	-1	Caspase-1	0.463519	B (single protein format)	0.577221	CHEMBL864531	Inhibitory activity against caspase 1 using Ac-YVAD-AMC substrate	Training	7.2563	4.3266	5.0186	3.7089	3.6312	2.8775	52.02	60.0068	51.4655	53.8011	48.6156	49.0327	8	9.1565	8.2853	8.4778	8.155	8.0276	503.8	508.092	490.559	480.005	463.512	452.297	61	96.9791	68.9963	82.6939	68.3122	75.1552	0	0	0	0	0	0
CHEMBL6473	CNC(=O)c1cc(-c2ccncc2)nnc1Cl	IC50 (nM)p	'='	10000	0.493356	-1	Caspase-1	0.463519	B (single protein format)	0.577221	CHEMBL699295	Antiinflammatory activity measured as the concentration required to inhibit IL-1 beta converting enzyme	Test	3.207	0.7057	1.7164	0.2824	0.6951	0.1689	13.005	16.9256	12.8129	15.3342	12.1571	13.6037	2	2.561	1.9705	2.423	1.9264	2.2128	73.8731	79.1589	79.3382	79.8354	81.1292	77.6872	17	32.2263	16.4455	27.9277	17.0023	23.931	0.2358	-0.0304	0.0653	0.0092	0.0084	-0.0161
CHEMBL217777	COC[C@@H]1CCCN1S(=O)(=O)c1ccc2c(c1)C(=O)C(=O)N2Cc1ccc(OC)cc1	IC50 (nM)p	'>'	10000	0.493356	-1	Caspase-1	0.463519	B (assay format)	0.640167	CHEMBL3134678	Inhibition of recombinant human caspase-1 expressed in Escherichia coli using Ac-YVAD-AMC as substrate preincubated for 30 mins before substrate addition measured after 2 hrs	Training	13.6501	4.7399	9.8604	4.7136	7.015	4.4083	65.025	73.1648	64.2261	66.5043	61.1107	61.1824	10	11.1547	10.2463	10.4344	10.0844	10.0399	496.498	499.742	492.001	489.611	479.876	475.19	63	106.472	73.0118	91.4811	74.7346	82.3884	0	0	0	0	0	0
CHEMBL200493	O=C1C(=O)N(Cc2ccccc2F)c2ccc(S(=O)(=O)N3CC[C@H]3COc3ccccc3)cc21	IC50 (nM)p	'>'	10000	0.493356	-1	Caspase-1	0.463519	B (single protein format)	0.577221	CHEMBL864531	Inhibitory activity against caspase 1 using Ac-YVAD-AMC substrate	Training	6.2321	3.3024	3.9791	2.8129	2.7831	2.2072	45.5175	53.5043	45.0193	48.0807	42.9276	43.9	7	8.1565	7.2946	7.5809	7.2431	7.1695	437.897	442.798	425.273	416.755	402.915	395.436	57	92.9791	64.9902	79.3006	64.4218	71.668	0.1272	-0.0475	-0.0034	-0.0656	-0.0556	-0.0692
CHEMBL182096	COc1ccc(Br)cc1[C@H](C(=O)N[C@H](C(=O)N[C@@H](CC(=O)O)C(=O)CSCc1ccccc1)C(C)C)C(C)C	IC50 (nM)p	'>'	10000	0.493356	-1	Caspase-1	0.463519	B (single protein format)	0.577221	CHEMBL828519	Inhibitory activity against recombinant human Caspase-1	Training	19.4304	6.9922	13.7245	5.5973	9.0568	4.9104	110.543	131.467	113.162	123.035	110.425	118.31	17	21.7608	17.6564	19.6832	17.4332	18.8567	960.595	981.341	918.944	944.967	900.686	921.942	126	189.97	141.778	182.658	148.424	177.144	0.8091	-0.1197	0.0465	-0.0778	-0.0698	-0.0941
CHEMBL200886	O=C1C(=O)N(Cc2ccc(F)cc2)c2ccc(S(=O)(=O)N3CC[C@H]3COc3ccccc3)cc21	IC50 (nM)p	'>'	10000	0.493356	-1	Caspase-1	0.463519	B (single protein format)	0.577221	CHEMBL864531	Inhibitory activity against caspase 1 using Ac-YVAD-AMC substrate	Test	6.2321	3.3024	4.0089	2.8683	2.8272	2.243	45.5175	53.5043	45.0943	47.6618	42.6856	43.5719	7	8.1565	7.3062	7.515	7.205	7.1179	436.6	441.562	424.71	415.591	402.132	394.26	57	92.9791	64.8396	78.4737	63.8432	70.9827	0.1272	-0.0475	-0.0306	-0.0586	-0.0525	-0.0618
CHEMBL371879	CN1C(=O)C(=O)c2cc(S(=O)(=O)N3CCC[C@H]3COc3cccnc3)ccc21	IC50 (nM)p	'>'	10000	0.493356	-1	Caspase-1	0.463519	B (single protein format)	0.577221	CHEMBL864531	Inhibitory activity against caspase 1 using Ac-YVAD-AMC substrate	Training	8.8942	4.688	5.6201	3.7204	3.7601	2.8623	52.02	59.5064	51.3615	53.092	48.1213	48.2265	8	9.0731	8.2692	8.3652	8.0782	7.9013	439.721	454.075	439.682	429.808	415.57	403.873	58	93.1236	65.7181	79.3773	65.237	71.9622	0	0	0	0	0	0
CHEMBL4213490	C[C@@H](C(=O)N[C@H]1CC(=O)OC1O)N1C(=O)NC(NC(=O)c2ccc3ccccc3c2)C1=O	IC50 (nM)p	'>'	10000	0.493356	-1	Caspase-1	0.463519	B (single protein format)	0.577221	CHEMBL4183465	Inhibition of human recombinant caspase-1 using AC-WEHD-AMC as substrate at Km after 20 mins by fluorescence assay	Training	4.8976	2.7232	2.3255	1.5307	1.6937	1.3377	71.5275	103.717	75.5031	96.877	77.3735	92.6316	11	15.7767	11.5611	14.7465	11.8336	14.1089	592.833	640.448	570.294	599.343	561.138	583.356	121	212.875	135.391	197.165	142.008	186.345	0	0	0	0	0	0
CHEMBL317530	CC(C)C[C@H](Nc1ccccc1)C(=O)N[C@H]1CC(=O)OC1O	IC50 (nM)p	'>'	10000	0.493356	-1	Caspase-1	0.463519	B (single protein format)	0.577221	CHEMBL659313	Inhibition of caspase-1	Training	8.4588	5.1247	6.901	4.5429	5.7472	3.8347	65.025	81.9187	68.6545	78.1602	68.503	74.7615	10	12.5166	10.522	11.9468	10.4897	11.4249	422.553	448.745	406.962	428.145	401.535	413.756	78	124.351	89.9363	118.457	93.6467	115.241	0	0	0	0	0	0
CHEMBL482841	O=C1C(=O)N(Cc2ccccc2)c2ccc(S(=O)(=O)N3CCSCC3)cc21	IC50 (nM)p	'>'	10000	0.493356	-1	Caspase-1	0.463519	B (single protein format)	0.577221	CHEMBL960157	Inhibition of human recombinant caspase 1 assessed as accumulation of fluorogenic product by fluorometric assay	Test	7.8629	3.1913	4.9052	3.0754	3.4159	2.478	45.5175	52.0083	45.2017	47.5535	42.98	43.3768	7	9.5908	8.121	8.6493	8.043	7.9318	491.767	483.976	473.858	459.313	448.508	433.394	52	80.8014	56.7388	69.0603	57.3054	62.9385	0	0	0	0	0	0
CHEMBL476022	O=C1C(=O)N(Cc2ccccc2)c2ccc(S(=O)(=O)N3CCC3)cc21	IC50 (nM)p	'>'	10000	0.493356	-1	Caspase-1	0.463519	B (single protein format)	0.577221	CHEMBL960157	Inhibition of human recombinant caspase 1 assessed as accumulation of fluorogenic product by fluorometric assay	Training	5.769	3.3379	3.9919	2.5406	2.7833	1.8265	39.015	45.4293	38.3397	40.7321	36.1783	37.2793	6	6.921	6.3196	6.4045	6.3336	6.0778	328.754	328.904	321.958	316.183	312.816	307.404	48	79.7948	53.8859	67.6643	53.4438	61.3091	0	0	0	0	0	0
CHEMBL371687	O=C1C(=O)N(Cc2cccc(F)n2)c2ccc(S(=O)(=O)N3CC[C@H]3COc3ccccc3)cc21	IC50 (nM)p	'>'	10000	0.493356	-1	Caspase-1	0.463519	B (single protein format)	0.577221	CHEMBL864531	Inhibitory activity against caspase 1 using Ac-YVAD-AMC substrate	Training	6.2321	3.4201	3.9646	2.8601	2.7829	2.2193	45.5175	53.5043	45.2108	47.7301	42.9503	43.7127	7	8.1565	7.321	7.5236	7.2436	7.1376	434.707	439.758	422.636	413.64	400.303	392.441	57	92.9791	65.311	78.8367	64.5674	71.4731	0.0395	-0.0124	-0.0027	-0.0151	-0.021	-0.0247
CHEMBL372322	COc1ccc(CN2C(=O)C(=O)c3cc(S(=O)(=O)N4CCC[C@H]4COc4cccnc4)ccc32)cc1	IC50 (nM)p	'>'	10000	0.493356	-1	Caspase-1	0.463519	B (single protein format)	0.577221	CHEMBL864531	Inhibitory activity against caspase 1 using Ac-YVAD-AMC substrate	Training	10.4532	4.5332	6.7281	3.9875	4.3386	3.228	58.5225	66.5858	56.6133	58.3818	52.7605	53.0589	9	10.1556	9.077	9.1776	8.7916	8.6447	517.38	523.047	505.357	494.537	478.121	466.914	62	101.726	70.6629	85.5207	70.2465	77.4391	0	0	0	0	0	0
CHEMBL198682	O=C1C(=O)N(Cc2ccc(F)cc2)c2ccc(S(=O)(=O)N3CCC[C@H]3COc3cccnc3)cc21	IC50 (nM)p	'>'	10000	0.493356	-1	Caspase-1	0.463519	B (single protein format)	0.577221	CHEMBL864531	Inhibitory activity against caspase 1 using Ac-YVAD-AMC substrate	Test	7.2563	4.3266	5.0186	3.7062	3.6208	2.8558	52.02	60.0068	51.4655	53.7656	48.5412	49.0281	8	9.1565	8.2853	8.4723	8.1436	8.0272	504.232	508.503	491.065	480.248	463.511	452.13	61	96.9791	68.9963	82.6611	68.2853	75.2657	0.1272	-0.0475	-0.0306	-0.0586	-0.0525	-0.0618
CHEMBL200785	O=C1C(=O)N(Cc2ccccc2)c2ccc(S(=O)(=O)N3CC[C@H]3COc3ccccc3)cc21	IC50 (nM)p	'>'	10000	0.493356	-1	Caspase-1	0.463519	B (single protein format)	0.577221	CHEMBL864531	Inhibitory activity against caspase 1 using Ac-YVAD-AMC substrate	Training	6.2321	3.3024	4.0089	2.871	2.8376	2.2647	45.5175	53.5043	45.0943	47.6974	42.76	43.5765	7	8.1565	7.3062	7.5205	7.2165	7.1183	436.169	441.151	424.206	415.349	402.135	394.428	57	92.9791	64.8396	78.5066	63.8702	70.8722	0	0	0	0	0	0
CHEMBL492059	N#CC(C#N)=C1C(=O)N(Cc2ccc(Cl)c(Cl)c2)c2ccc(S(=O)(=O)N3CCCCC3)cc21	IC50 (nM)p	'>'	10000	0.493356	-1	Caspase-1	0.463519	B (single protein format)	0.577221	CHEMBL960157	Inhibition of human recombinant caspase 1 assessed as accumulation of fluorogenic product by fluorometric assay	Training	7.7825	5.3446	5.9999	4.489	4.4861	3.2838	71.5275	78.4263	71.4372	76.4195	69.1994	72.35	11	11.9628	11.4025	11.8686	11.4916	11.6305	701.568	677.109	678.535	666.334	669.513	657.901	104	136.742	111.152	134.068	113.204	129.293	1.3301	-0.217	0.1052	-0.0188	-0.0537	-0.0889
CHEMBL182563	CC(C)[C@H](NC(=O)C(O)(C(F)(F)F)C(F)(F)F)C(=O)N[C@@H](CC(=O)O)C(=O)CSCc1ccccc1	IC50 (nM)p	'>'	10000	0.493356	-1	Caspase-1	0.463519	B (single protein format)	0.577221	CHEMBL828519	Inhibitory activity against recombinant human Caspase-1	Training	11.7992	3.8341	8.1615	3.3396	5.9429	2.9788	97.5375	150.819	111.71	139.028	112.95	136.627	15	24.8177	17.4445	22.2121	17.7353	21.5569	822.697	866.66	783.175	819.739	773.614	806.759	153	310.2	195.847	284.229	204.386	280.247	0.0635	0.3046	0.0189	0.1933	-0.0026	0.1469
CHEMBL367365	COc1ccc(Br)cc1[C@H](C(=O)N[C@H](C(=O)N[C@@H](CC(=O)O)C(=O)CSCc1ccccc1)C(C)C)C1CC1	IC50 (nM)p	'>'	10000	0.493356	-1	Caspase-1	0.463519	B (single protein format)	0.577221	CHEMBL828519	Inhibitory activity against recombinant human Caspase-1	Test	16.6096	6.3634	11.6003	5.6614	8.0584	5.1564	110.543	131.467	113.347	124.078	111.67	119.818	17	21.7608	17.685	19.8439	17.6255	19.0823	971.7	979.8	924.617	947.993	911.586	930.056	132	195.97	147.733	188.26	154.278	182.865	0.8091	-0.1197	0.0465	-0.0778	-0.0697	-0.0934
CHEMBL183655	CCC(O)(CC)C(=O)N[C@H](C(=O)N[C@@H](CC(=O)O)C(=O)CSCc1ccccc1)C(C)C	IC50 (nM)p	'>'	10000	0.493356	-1	Caspase-1	0.463519	B (single protein format)	0.577221	CHEMBL828519	Inhibitory activity against recombinant human Caspase-1	Training	17.4702	8.9239	11.893	6.8786	8.5807	5.9383	110.543	135.519	117.286	127.714	116.895	124.495	17	22.386	18.2794	20.3935	18.3106	19.6134	864.757	893.043	830.158	848.257	818.062	832.982	131	199.908	151.132	190.008	160.075	186.992	0	0	0	0	0	0
CHEMBL217777	COC[C@@H]1CCCN1S(=O)(=O)c1ccc2c(c1)C(=O)C(=O)N2Cc1ccc(OC)cc1	IC50 (nM)p	'>'	10000	0.493356	-1	Caspase-1	0.463519	B (single protein format)	0.577221	CHEMBL909965	Inhibition of caspase 1	Training	13.6501	4.7399	9.8604	4.7136	7.015	4.4083	65.025	73.1648	64.2261	66.5043	61.1107	61.1824	10	11.1547	10.2463	10.4344	10.0844	10.0399	496.498	499.742	492.001	489.611	479.876	475.19	63	106.472	73.0118	91.4811	74.7346	82.3884	0	0	0	0	0	0
CHEMBL183120	CC(C)[C@H](NC(=O)C(O)(c1ccccc1)c1ccccc1)C(=O)N[C@@H](CC(=O)O)C(=O)CSCc1ccccc1	IC50 (nM)p	'>'	10000	0.493356	-1	Caspase-1	0.463519	B (single protein format)	0.577221	CHEMBL828519	Inhibitory activity against recombinant human Caspase-1	Training	10.5529	3.7489	7.4868	3.4361	5.4889	3.1644	84.5325	109.509	90.2425	101.441	90.4981	98.1986	13	18.386	14.1292	16.3691	14.2685	15.5912	872.961	890.195	815.087	835.133	798.96	814.676	121	189.908	136.924	173.385	142.018	167.093	0	0	0	0	0	0
CHEMBL362695	CC(C)[C@H](NC(=O)[C@H](O)C(C)C)C(=O)N[C@@H](CC(=O)O)C(=O)CSCc1ccccc1	IC50 (nM)p	'>'	10000	0.493356	-1	Caspase-1	0.463519	B (single protein format)	0.577221	CHEMBL828519	Inhibitory activity against recombinant human Caspase-1	Test	16.2502	6.9611	12.2056	5.7889	9.0602	5.1288	104.04	128.84	110.722	121.627	110.735	118.669	16	21.3581	17.2719	19.461	17.3657	18.7219	806.185	830.149	766.588	789.786	753.87	775.632	125	192.271	145.126	182.675	153.761	179.798	0	0	0	0	0	0
CHEMBL3133253	O=C1C(=O)N(Cc2ccc(Br)cc2)c2ccc(S(=O)(=O)N3CCC[C@H]3CF)cc21	IC50 (nM)p	'>'	10000	0.493356	-1	Caspase-1	0.463519	B (assay format)	0.640167	CHEMBL3134678	Inhibition of recombinant human caspase-1 expressed in Escherichia coli using Ac-YVAD-AMC as substrate preincubated for 30 mins before substrate addition measured after 2 hrs	Training	7.2563	3.7812	5.0948	3.5426	3.6918	2.8661	52.02	63.2326	53.6181	57.1283	51.6786	51.6258	8	9.6768	8.6251	9.0334	8.6564	8.6241	452.599	456.229	447.677	443.811	434.711	428.234	61	101.879	73	87.0337	73.5243	77.8671	1.0392	-0.5689	0.055	-0.4378	-0.2002	-0.3542
CHEMBL213759	O=C1C(=O)N(Cc2ccc(OCCF)cc2)c2ccc(S(=O)(=O)N3CCC[C@H]3COc3ccccc3)cc21	IC50 (nM)p	'>'	10000	0.493356	-1	Caspase-1	0.463519	B (assay format)	0.640167	CHEMBL3134678	Inhibition of recombinant human caspase-1 expressed in Escherichia coli using Ac-YVAD-AMC as substrate preincubated for 30 mins before substrate addition measured after 2 hrs	Training	10.3743	5.5326	6.7052	4.8878	4.761	3.7528	65.025	78.5071	66.1344	68.5366	61.3725	60.6227	10	12.0089	10.5449	10.75	10.1199	9.8139	541.463	547.986	528.545	517.937	501.068	489.121	69	118.537	83.7752	98.9465	81.9916	87.8163	0.2301	-0.4492	-0.1096	-0.3141	-0.1228	-0.2125
CHEMBL1762349	O=C1C(=O)N(Cc2ccc(OCCF)cc2)c2ccc(S(=O)(=O)N3CC[C@H]3COc3cccnc3)cc21	IC50 (nM)p	'>'	10000	0.493356	-1	Caspase-1	0.463519	B (single protein format)	0.577221	CHEMBL1764808	Inhibition of caspase 1 by fluorometric assay	Training	9.3501	4.5084	5.6955	4.0139	3.9129	3.0777	58.5225	72.0046	59.7632	62.4328	55.5643	55.2286	9	11.0089	9.5657	9.7927	9.1877	8.9129	472.33	479.358	460.568	451.594	438.017	429.547	65	114.537	79.6186	94.7592	77.7114	83.7653	0.2301	-0.4492	-0.1096	-0.3141	-0.1228	-0.2125
CHEMBL3133255	O=C1C(=O)N(Cc2ccc(F)cc2)c2ccc(S(=O)(=O)N3CCC[C@H]3CF)cc21	IC50 (nM)p	'>'	10000	0.493356	-1	Caspase-1	0.463519	B (assay format)	0.640167	CHEMBL3134678	Inhibition of recombinant human caspase-1 expressed in Escherichia coli using Ac-YVAD-AMC as substrate preincubated for 30 mins before substrate addition measured after 2 hrs	Test	7.2563	3.7812	5.0948	3.5426	3.6918	2.8753	52.02	63.2326	53.6181	57.1283	51.6786	51.661	8	9.6768	8.6251	9.0334	8.6564	8.5554	447.883	451.735	442.144	437.983	428.079	421.009	61	101.879	73	87.0337	73.5243	78.065	0.3573	-0.4967	-0.0205	-0.3929	-0.176	-0.3008
CHEMBL3133258	O=C1C(=O)N(Cc2ccc(I)cc2)c2ccc(S(=O)(=O)N3CCC[C@H]3CF)cc21	IC50 (nM)p	'>'	10000	0.493356	-1	Caspase-1	0.463519	B (assay format)	0.640167	CHEMBL3134678	Inhibition of recombinant human caspase-1 expressed in Escherichia coli using Ac-YVAD-AMC as substrate preincubated for 30 mins before substrate addition measured after 2 hrs	Training	7.2563	3.7812	5.0948	3.5426	3.6918	2.869	52.02	63.2326	53.6181	57.1283	51.6786	51.6155	8	9.6768	8.6251	9.0334	8.6564	8.677	456.022	459.492	451.712	448.067	439.562	433.524	61	101.879	73	87.0337	73.5243	77.8648	0.762	-0.5463	0.0155	-0.4295	-0.1998	-0.3427
CHEMBL3133259	COc1ccc(CN2C(=O)C(=O)c3cc(S(=O)(=O)N4CCC[C@H]4CF)ccc32)cc1	IC50 (nM)p	'>'	10000	0.493356	-1	Caspase-1	0.463519	B (assay format)	0.640167	CHEMBL3134678	Inhibition of recombinant human caspase-1 expressed in Escherichia coli using Ac-YVAD-AMC as substrate preincubated for 30 mins before substrate addition measured after 2 hrs	Training	10.4532	3.9878	6.8043	3.8239	4.4096	3.2475	58.5225	69.8116	58.7659	61.7446	55.8979	55.6918	9	10.6759	9.4168	9.7388	9.3045	9.173	461.029	466.277	456.433	452.269	442.686	435.791	62	106.626	74.6667	89.8932	75.4855	80.2383	0.2301	-0.4492	0.0101	-0.3342	-0.1235	-0.239
CHEMBL3133254	O=C1C(=O)N(Cc2ccc(Cl)cc2)c2ccc(S(=O)(=O)N3CCC[C@H]3CF)cc21	IC50 (nM)p	'>'	10000	0.493356	-1	Caspase-1	0.463519	B (assay format)	0.640167	CHEMBL3134678	Inhibition of recombinant human caspase-1 expressed in Escherichia coli using Ac-YVAD-AMC as substrate preincubated for 30 mins before substrate addition measured after 2 hrs	Training	7.2563	3.7812	5.0948	3.5426	3.6918	2.8675	52.02	63.2326	53.6181	57.1283	51.6786	51.6327	8	9.6768	8.6251	9.0334	8.6564	8.574	450.886	454.596	445.664	441.689	432.296	425.601	61	101.879	73	87.0337	73.5243	77.8787	0.8952	-0.5577	0.0337	-0.4343	-0.2008	-0.3491
CHEMBL3133252	O=C1C(=O)N(Cc2ccccc2)c2ccc(S(=O)(=O)N3CCC[C@H]3CF)cc21	IC50 (nM)p	'>'	10000	0.493356	-1	Caspase-1	0.463519	B (assay format)	0.640167	CHEMBL3134678	Inhibition of recombinant human caspase-1 expressed in Escherichia coli using Ac-YVAD-AMC as substrate preincubated for 30 mins before substrate addition measured after 2 hrs	Test	7.2563	3.7812	5.0948	3.5453	3.7022	2.897	52.02	63.2326	53.6181	57.1639	51.753	51.6656	8	9.6768	8.6251	9.0389	8.6679	8.5558	447.452	451.324	441.639	437.74	428.081	421.177	61	101.879	73	87.0665	73.5512	77.9544	0.2301	-0.4492	0.0101	-0.3342	-0.1235	-0.239
CHEMBL3673263	CC(C)[C@H](NC(=O)[C@H](Cc1ccc2ccccc2n1)NC(=O)[C@H](CC(=O)O)NC(=O)OCc1ccccc1)C(=O)N[C@H](/C=C/S(C)(=O)=O)CC(=O)O	IC50 (nM)p	'>'	10000	0.493356	-1	Caspase-1	0.463519	B (single protein format)	0.577221	CHEMBL3706295	Fluorometric Enzymatic Assay: Selectivity of compound 55, compound 63, compound 48, compound 57, compound 88 toward caspase-1 (pro-inflammatory group), caspase-5 (group I), caspase-9 (group II) and caspase-3 and caspase-7 (group III) was evaluated by using fluorometric methods using the Caspase-1, -3, -5, -7, -9 Inhibitor Drug Screening Kit (Catalog #: K151-100, K153-100, K155-100/K157-100, K159-…	Training	16.0264	6.7603	9.0053	5.464	7.0677	4.8984	130.05	165.091	136.153	159.884	136.646	155.385	20	26.5762	21.1766	25.8742	21.4354	25.3034	1155.19	1179.79	1085.39	1121.21	1060.98	1093.4	178	287.954	202.47	277.181	209.522	266.596	0	0	0	0	0	0
CHEMBL478694	N#CC(C#N)=C1C(=O)N(Cc2ccc(Cl)c(Cl)c2)c2ccc(S(=O)(=O)N3CCCC3)cc21	IC50 (nM)p	'>'	10000	0.493356	-1	Caspase-1	0.463519	B (single protein format)	0.577221	CHEMBL960157	Inhibition of human recombinant caspase 1 assessed as accumulation of fluorogenic product by fluorometric assay	Training	6.7583	4.3205	4.9757	3.4751	3.4857	2.4141	65.025	71.9238	64.9347	69.9899	62.957	66.4346	10	10.9628	10.4025	10.8801	10.5124	10.6644	659.295	635.401	637.611	624.704	628.276	616.756	100	132.742	107.152	130.036	109.193	125.301	1.3301	-0.217	0.1052	-0.0188	-0.0537	-0.0889
CHEMBL4209211	CC(C)N(NC(=O)c1ccc2ccccc2c1)C(=O)C1CCC[C@H]1C(=O)N[C@H]1CC(=O)OC1O	IC50 (nM)p	'>'	10000	0.493356	-1	Caspase-1	0.463519	B (single protein format)	0.577221	CHEMBL4183465	Inhibition of human recombinant caspase-1 using AC-WEHD-AMC as substrate at Km after 20 mins by fluorescence assay	Training	10.9735	7.6129	8.0251	5.6908	6.0206	4.6621	97.5375	122.358	101.26	116.713	101.583	112.746	15	18.695	15.5153	17.8254	15.5475	17.2204	751.591	791.434	740.99	767.394	731.254	751.996	127	199.473	143.546	191	151.671	185.263	0	0	0	0	0	0
CHEMBL4214469	C[C@@H](C(=O)N[C@H]1CC(=O)OC1O)N1C(=O)CC(NC(=O)c2ccc3ccccc3c2)C1=O	IC50 (nM)p	'>'	10000	0.493356	-1	Caspase-1	0.463519	B (single protein format)	0.577221	CHEMBL4183466	Inhibition of human recombinant caspase-1 using AC-WEHD-AMC as substrate at 20 times Km after 20 mins by fluorescence assay	Test	6.0711	3.5375	2.9583	2.2958	2.3747	2.1379	78.03	107.876	82.362	101.605	83.9773	97.6418	12	16.4368	12.6078	15.4873	12.8446	14.8904	643.768	685.432	616.13	642.788	605.927	627.04	125	212.581	142.246	198.785	148.39	188.708	0	0	0	0	0	0
CHEMBL3133148	O=C1C(=O)N(Cc2ccc([N+](=O)[O-])cc2)c2ccc(S(=O)(=O)N3CCC[C@H]3CF)cc21	IC50 (nM)p	'>'	10000	0.493356	-1	Caspase-1	0.463519	B (assay format)	0.640167	CHEMBL3134678	Inhibition of recombinant human caspase-1 expressed in Escherichia coli using Ac-YVAD-AMC as substrate preincubated for 30 mins before substrate addition measured after 2 hrs	Training	7.2563	3.7812	5.0948	3.5412	3.6885	2.8897	52.02	63.2326	53.6181	57.1098	51.6268	51.4947	8	9.6768	8.6251	9.0306	8.6485	8.5294	449.78	453.543	444.366	440.158	430.264	422.881	61	101.879	73	87.0166	73.47	77.844	0.2301	-0.4492	0.0101	-0.3342	-0.1235	-0.239
CHEMBL3133251	O=C1C(=O)N(Cc2ccc(OCCF)cc2)c2ccc(S(=O)(=O)N3CCC[C@H]3CF)cc21	IC50 (nM)p	'>'	10000	0.493356	-1	Caspase-1	0.463519	B (assay format)	0.640167	CHEMBL3134678	Inhibition of recombinant human caspase-1 expressed in Escherichia coli using Ac-YVAD-AMC as substrate preincubated for 30 mins before substrate addition measured after 2 hrs	Training	10.3743	4.9871	6.7814	4.7063	4.8047	3.7408	65.025	81.7328	68.287	71.8993	64.5336	63.2868	10	12.5292	10.8846	11.3111	10.6359	10.3463	484.325	490.336	478.771	474.785	464.754	457.103	69	123.438	87.779	103.319	87.3115	90.7322	0.4602	-0.8984	-0.0994	-0.6483	-0.2463	-0.4515
CHEMBL4215229	CC(C)N(NC(=O)c1ccc2ccccc2c1)C(=O)C1CCCC[C@H]1C(=O)N[C@H]1CC(=O)OC1O	IC50 (nM)p	'>'	10000	0.493356	-1	Caspase-1	0.463519	B (single protein format)	0.577221	CHEMBL4183466	Inhibition of human recombinant caspase-1 using AC-WEHD-AMC as substrate at 20 times Km after 20 mins by fluorescence assay	Training	11.9977	8.637	9.0492	6.6629	6.8885	5.4273	104.04	128.86	107.763	123.216	107.975	119.018	16	19.695	16.5153	18.8254	16.53	18.1839	805.983	844.932	793.945	822.384	787.021	808.173	131	203.473	147.546	195.27	156.266	190.183	0	0	0	0	0	0
CHEMBL4215468	CC(C)N(NC(=O)c1ccc2ccccc2c1)C(=O)C1CNC[C@H]1C(=O)N[C@H]1CC(=O)OC1O	IC50 (nM)p	'>'	10000	0.493356	-1	Caspase-1	0.463519	B (single protein format)	0.577221	CHEMBL4183466	Inhibition of human recombinant caspase-1 using AC-WEHD-AMC as substrate at 20 times Km after 20 mins by fluorescence assay	Test	11.0191	6.2236	7.8558	4.9222	5.8263	4.2506	91.035	117.105	96.1121	112.492	96.6975	108.605	14	17.8612	14.7142	17.1553	14.7894	16.5687	719.394	754.674	706.905	734.865	700.33	721.479	123	199.686	141.662	191.214	149.001	184.515	0	0	0	0	0	0
CHEMBL4202809	C[C@@H](C(=O)N[C@H]1CC(=O)OC1O)N1C(=O)CCC(NC(=O)c2ccc3ccccc3c2)C1=O	IC50 (nM)p	'>'	10000	0.493356	-1	Caspase-1	0.463519	B (single protein format)	0.577221	CHEMBL4183466	Inhibition of human recombinant caspase-1 using AC-WEHD-AMC as substrate at 20 times Km after 20 mins by fluorescence assay	Training	7.0953	4.5617	3.6603	2.8726	2.8359	2.5736	84.5325	114.378	88.5511	107.593	90.0107	103.594	13	17.4368	13.5581	16.406	13.7693	15.8027	693.352	736.894	666.413	691.656	654.449	674.5	129	216.581	146.557	203.358	153.42	194.137	0	0	0	0	0	0
CHEMBL329917	CC(=O)N[C@@H](CC(=O)O)C(=O)N[C@H]1CCC[C@H]2SC[C@@H](C(=O)N[C@H]3CC(=O)OC3O)N2C1=O	IC50 (nM)p	'='	10400	0.493356	-1	Caspase-1	0.463519	B (single protein format)	0.577221	CHEMBL699294	Inhibitory activity against IL-1 beta converting enzyme	Training	11.3245	5.7675	6.0773	4.7486	5.1426	4.3421	123.547	163.315	130.567	157.301	132.658	153.051	19	26.4375	20.5813	25.2764	20.9792	24.4581	1121.53	1167.82	1082.4	1124.01	1069.64	1102.83	175	283.323	200.13	272.197	209.738	264.795	0	0	0	0	0	0
CHEMBL96181	Cc1cccc(Oc2ccccc2S(=O)(=O)N[C@H](C=O)C(=O)O)c1	IC50 (nM)p	'='	11000	0.493356	-1	Caspase-1	0.463519	B (single protein format)	0.577221	CHEMBL659318	Inhibitory concentration against caspase-1 was determined	Training	2.9251	0.2124	1.0377	0.5869	0.7079	0.5945	26.01	34.7937	27.0028	32.94	26.2784	31.0381	4	5.3026	4.2859	5.116	4.226	4.9315	172.184	177.699	159.801	167.161	158.085	162.313	35	68.6265	42.8661	62.8829	42.757	57.9439	0	0	0	0	0	0
CHEMBL2348694	COCCCC1CCCN1S(=O)(=O)c1ccc2c(c1)C(=O)C(=O)N2	IC50 (nM)p	'='	11600	0.493356	-1	Caspase-1	0.463519	B (single protein format)	0.577221	CHEMBL2352548	Inhibition of human recombinant caspase 1 assessed as decrease in AMC release using Ac-Tyr-Val-Ala-Asp-AMC as substrate preincubated with enzyme for 10 mins prior to substrate addition measured after 10 mins by fluorescence microplate analysis	Test	10.9425	6.443	9.4709	6.2254	8.1674	5.5045	65.025	74.5684	66.0935	69.6946	64.1417	64.9636	10	11.3919	10.5321	10.9221	10.5979	10.5642	456.14	471.409	458.047	459.763	447.929	444.529	66	102.619	73.7066	91.3524	74.3584	84.426	0	0	0	0	0	0
CHEMBL73653	O=C(O)C[C@H](NC(=O)OCc1ccccc1)C(=O)COC(=O)CCc1ccccc1	IC50 (nM)p	'='	12000	0.493356	-1	Caspase-1	0.463519	B (single protein format)	0.577221	CHEMBL747007	Compound was tested for inhibitory activity against N-His (D381E) Interleukin -1 beta converting enzyme (combinatorially prepared compound)	Training	6.9063	2.0677	2.8791	1.9394	2.2562	1.9526	65.025	88.5084	67.295	85.1422	67.6444	82.4562	10	13.4999	10.3149	12.99	10.3634	12.584	441.942	453.432	406.806	430.42	398.408	420.288	93	172.067	107.906	162.841	110.843	154.961	0	0	0	0	0	0
CHEMBL2348691	COCC[C@@H]1CCCN1S(=O)(=O)c1ccc2c(c1)C(=O)C(=O)N2	IC50 (nM)p	'='	12100	0.493356	-1	Caspase-1	0.463519	B (single protein format)	0.577221	CHEMBL2352548	Inhibition of human recombinant caspase 1 assessed as decrease in AMC release using Ac-Tyr-Val-Ala-Asp-AMC as substrate preincubated with enzyme for 10 mins prior to substrate addition measured after 10 mins by fluorescence microplate analysis	Training	9.9183	5.4188	8.4496	5.3274	7.0585	4.6455	58.5225	68.0659	59.6968	63.3607	57.6913	58.6238	9	10.3919	9.5488	9.9486	9.6104	9.5614	420.783	435.456	423.225	426.236	414.747	411.466	62	98.6191	69.5902	87.4801	69.699	80.7905	0	0	0	0	0	0
CHEMBL266661	CCOC(=O)c1cc(-c2ccncc2)nnc1Cl	IC50 (nM)p	'='	13000	0.493356	-1	Caspase-1	0.463519	B (single protein format)	0.577221	CHEMBL699295	Antiinflammatory activity measured as the concentration required to inhibit IL-1 beta converting enzyme	Training	4.0036	2.9016	2.3044	1.8309	1.1853	0.8995	19.5075	25.6339	18.9881	23.2892	17.5833	20.3961	3	3.9146	2.9145	3.6532	2.7548	3.2557	88.305	97.2461	92.7668	99.7177	94.0007	98.8633	21	41.8082	22.2884	37.2536	23.1671	32.6513	0.2358	-0.0304	0.0653	0.0092	0.0149	-0.0058
CHEMBL96907	Cc1cccc(Oc2ccccc2S(=O)(=O)N[C@H](C=O)C(=O)O)c1C	IC50 (nM)p	'='	13000	0.493356	-1	Caspase-1	0.463519	B (single protein format)	0.577221	CHEMBL659318	Inhibitory concentration against caspase-1 was determined	Test	5.3596	0.175	1.566	1.1531	1.1841	1.0893	32.5125	38.8577	31.7679	37.9478	31.0978	35.9241	5	5.9276	5.0187	5.8852	4.9666	5.6822	202.982	208.188	191.337	198.904	189.46	193.765	36	71.1265	45.2178	65.3525	45.2041	60.4059	0	0	0	0	0	0
CHEMBL2323967	CC(C)(C)[C@H](NC(=O)[C@H](CC(=O)O)NC(=O)OCc1ccccc1)C(=O)N1CC[C@H]1C(=O)N[C@H](/C=C/S(C)(=O)=O)CC(=O)O	IC50 (nM)p	'='	13200	0.493356	-1	Caspase-1	0.463519	B (single protein format)	0.577221	CHEMBL2327255	Inhibition of caspase-1 (unknown origin)	Training	19.7103	7.4034	12.4694	6.2355	10.1628	5.9352	143.055	177.596	149.324	172.769	150.358	168.86	22	28.4927	23.2029	27.8491	23.5415	27.368	1200.16	1244.7	1149.94	1195.13	1130.61	1170.46	190	301.061	214.115	290.259	222.329	280.484	0	0	0	0	0	0
CHEMBL101341	CC(C)C[C@H](NC(=O)COc1cccc2cccnc12)C(=O)N[C@H]1CC(=O)OC1O	IC50 (nM)p	'='	13700	0.493356	-1	Caspase-1	0.463519	B (single protein format)	0.577221	CHEMBL659313	Inhibition of caspase-1	Training	10.0278	5.3909	7.605	4.8623	6.3592	4.2061	78.03	100.668	82.4766	95.3402	82.8863	91.7917	12	15.369	12.6362	14.5644	12.6868	14.0205	508.868	541.959	489.716	519.509	485.553	506.27	98	161.826	114.649	151.677	119.838	147.179	0	0	0	0	0	0
CHEMBL419885	Cc1ccccc1Oc1ccccc1S(=O)(=O)N[C@H](C=O)C(=O)O	IC50 (nM)p	'='	14000	0.493356	-1	Caspase-1	0.463519	B (single protein format)	0.577221	CHEMBL659318	Inhibitory concentration against caspase-1 was determined	Training	2.9251	0.2124	0.9869	0.5543	0.6691	0.5652	26.01	34.7937	26.9327	33.1302	26.322	31.1686	4	5.3026	4.2751	5.1442	4.2324	4.951	175.857	181.744	163.845	171.321	161.842	166.085	35	68.6265	42.9935	63.1543	42.9129	58.134	0	0	0	0	0	0
CHEMBL168847	COc1cccc(CC(=O)N[C@H](C(=O)N[C@@H](CC(=O)O)C(=O)CSCc2ccccc2)C(C)C)c1	IC50 (nM)p	'='	14000	0.493356	-1	Caspase-1	0.463519	B (single protein format)	0.577221	CHEMBL659311	Inhibitory activity against caspase-1	Test	14.6928	3.9448	9.5284	3.9005	6.4707	3.873	91.035	111.418	93.634	104.756	92.3935	101.27	14	18.6775	14.6523	16.8744	14.561	16.059	762.804	770.962	714.939	736.296	697.321	716.349	110	174.47	125.484	165.037	129.968	158.959	0	0	0	0	0	0
CHEMBL2348859	O=C1Nc2ccc(S(=O)(=O)N3CCC[C@H]3COCC(F)(F)F)cc2C1=O	IC50 (nM)p	'='	14700	0.493356	-1	Caspase-1	0.463519	B (single protein format)	0.577221	CHEMBL2352548	Inhibition of human recombinant caspase 1 assessed as decrease in AMC release using Ac-Tyr-Val-Ala-Asp-AMC as substrate preincubated with enzyme for 10 mins prior to substrate addition measured after 10 mins by fluorescence microplate analysis	Training	7.8794	3.5921	5.8519	2.7883	4.4799	2.0443	58.5225	83.2766	63.2174	74.0077	62.4327	68.4165	9	12.7747	10.1007	11.6267	10.2996	11.1192	419.99	443.376	419.13	424.661	405.077	406.217	77	158.347	94.2406	134.753	96.7036	123.681	0.0318	0.1523	-0.0565	0.1176	-0.0823	0.098
CHEMBL216447	COC[C@@H]1CCCN1S(=O)(=O)c1ccc2c(c1)C(=O)C(=O)N2Cc1ccc(OCCBr)cc1	IC50 (nM)p	'>'	15000	0.493356	-1	Caspase-1	0.463519	B (single protein format)	0.577221	CHEMBL909965	Inhibition of caspase 1	Training	13.5712	5.3561	9.646	5.3406	7.2476	4.7496	71.5275	83.1353	72.7718	75.3586	68.9188	68.0033	11	16.8112	13.6158	14.5422	13.0293	12.7225	571.263	579.653	563.339	558.117	542.136	532.214	70	112.317	80.6408	97.596	81.9082	88.5304	0.79	-0.8323	-0.0212	-0.582	-0.1064	-0.3936
CHEMBL227035	O=C1C(=O)N(Cc2ccc(O)cc2)c2ccc(S(=O)(=O)N3CCC[C@H]3COc3cccnc3)cc21	IC50 (nM)p	'>'	15000	0.493356	-1	Caspase-1	0.463519	B (single protein format)	0.577221	CHEMBL890413	Inhibition of human recombinant caspase 1	Training	7.2563	4.3266	5.0186	3.7062	3.6208	2.8621	52.02	60.0068	51.4655	53.7656	48.5412	49.0095	8	9.1565	8.2853	8.4723	8.1436	8.0238	504.77	509.016	491.694	480.911	464.264	452.95	61	96.9791	68.9963	82.6611	68.2853	75.2058	0	0	0	0	0	0
CHEMBL60190	COC[C@@H]1CCCN1S(=O)(=O)c1ccc2c(c1)C(=O)C(=O)N2	IC50 (nM)p	'>'	15000	0.493356	-1	Caspase-1	0.463519	B (single protein format)	0.577221	CHEMBL909965	Inhibition of caspase 1	Test	8.8942	4.2894	7.5354	4.1114	5.8846	3.707	52.02	61.5634	53.3153	56.4543	51.3319	51.4812	8	9.3919	8.5679	8.8976	8.5816	8.5533	379.826	393.675	383.889	386.669	375.31	372.225	58	94.6191	66.2782	82.1514	67.3072	73.7195	0	0	0	0	0	0
CHEMBL1762350	COc1ccc(CN2C(=O)C(=O)c3cc(S(=O)(=O)N4CC[C@H]4COc4cccnc4)ccc32)cc1	IC50 (nM)p	'>'	15000	0.493356	-1	Caspase-1	0.463519	B (single protein format)	0.577221	CHEMBL1764808	Inhibition of caspase 1 by fluorometric assay	Training	9.4291	3.5091	5.7184	3.1316	3.5177	2.5843	52.02	60.0833	50.2421	52.278	46.9286	47.6336	8	9.1556	8.0978	8.2203	7.8563	7.7395	449.034	455.3	438.232	429.078	415.951	408.236	58	97.7257	66.5063	81.3333	65.8853	73.2715	0	0	0	0	0	0
CHEMBL376112	O=C1C(=O)N(Cc2ccc(Br)cc2)c2ccc(S(=O)(=O)N3CCC[C@H]3COc3ccccc3)cc21	IC50 (nM)p	'>'	15000	0.493356	-1	Caspase-1	0.463519	B (single protein format)	0.577221	CHEMBL890413	Inhibition of human recombinant caspase 1	Training	7.2563	4.3266	5.0186	3.7242	3.6481	2.8781	52.02	60.0068	51.4655	53.7656	48.5175	48.9617	8	9.1565	8.2853	8.4723	8.1404	8.0916	509.741	513.883	497.455	486.966	471.029	460.255	61	96.9791	68.9963	82.6611	68.2043	74.9512	0.8091	-0.1197	0.0449	-0.1035	-0.0766	-0.1152
CHEMBL227036	O=C1C(=O)N(Cc2ccc(Br)cc2)c2ccc(S(=O)(=O)N3CCC[C@H]3COc3cccnc3)cc21	IC50 (nM)p	'>'	15000	0.493356	-1	Caspase-1	0.463519	B (single protein format)	0.577221	CHEMBL890413	Inhibition of human recombinant caspase 1	Training	7.2563	4.3266	5.0186	3.7062	3.6208	2.8466	52.02	60.0068	51.4655	53.7656	48.5412	48.9929	8	9.1565	8.2853	8.4723	8.1436	8.0958	508.954	513.004	496.605	486.084	470.15	459.361	61	96.9791	68.9963	82.6611	68.2853	75.0678	0.8091	-0.1197	0.0449	-0.1035	-0.0766	-0.1152
CHEMBL2348692	CCCCN1C(=O)C(=O)c2cc(S(=O)(=O)N3CCC[C@H]3CCOC)ccc21	IC50 (nM)p	'='	15500	0.493356	-1	Caspase-1	0.463519	B (single protein format)	0.577221	CHEMBL2352548	Inhibition of human recombinant caspase 1 assessed as decrease in AMC release using Ac-Tyr-Val-Ala-Asp-AMC as substrate preincubated with enzyme for 10 mins prior to substrate addition measured after 10 mins by fluorescence microplate analysis	Test	15.9602	10.3368	13.5041	9.6169	10.8705	7.7818	84.5325	93.4086	84.9848	87.717	81.0114	81.0426	13	14.2806	13.4337	13.6854	13.189	12.999	561.736	575.837	565.876	568.067	557.38	554.469	75	113.726	84.0347	103.621	85.9099	98.4436	0	0	0	0	0	0
CHEMBL578159	N#Cc1nc(Nc2cc(F)cc(F)c2)c2ncn(CC(F)F)c2n1	IC50 (nM)p	'='	16218.1	0.493356	-1	Caspase-1	0.463519	B (single protein format)	0.577221	CHEMBL1040853	Inhibition of human Caspase 1	Training	1.7179	0.5368	0.5691	0.3936	0.3784	0.2886	19.5075	30.5894	21.9811	26.7462	20.7707	22.6427	3	4.6987	3.3819	4.1041	3.1883	3.4674	94.7144	96.1491	95.5313	96.1196	97.8808	95.7216	29	61.1889	37.0764	53.2675	36.737	45.1771	0.3655	-0.2162	-0.1317	-0.2239	-0.1682	-0.1975
CHEMBL6521	NC(=O)c1cc(-c2ccc(NS(=O)(=O)c3ccccc3)cc2)nnc1Cl	IC50 (nM)p	'='	18000	0.493356	-1	Caspase-1	0.463519	B (single protein format)	0.577221	CHEMBL699295	Antiinflammatory activity measured as the concentration required to inhibit IL-1 beta converting enzyme	Training	0.01	0.0328	0.0113	0.0222	0.0086	0.015	6.5025	13.0496	6.202	10.8553	6.2836	9.081	1	1.9779	0.9538	1.745	1.0245	1.4993	50.5443	61.6477	51.7183	58.7537	51.2039	55.2254	16	30.6863	14.8566	24.6186	14.4436	20.3434	0.2358	-0.0304	0.0653	0.0092	0.0078	-0.0027
CHEMBL2348700	O=C1Nc2ccc(S(=O)(=O)N3CCC[C@H]3COCCF)cc2C1=O	IC50 (nM)p	'='	18400	0.493356	-1	Caspase-1	0.463519	B (single protein format)	0.577221	CHEMBL2352548	Inhibition of human recombinant caspase 1 assessed as decrease in AMC release using Ac-Tyr-Val-Ala-Asp-AMC as substrate preincubated with enzyme for 10 mins prior to substrate addition measured after 10 mins by fluorescence microplate analysis	Training	8.8153	5.2888	6.7217	5.2286	5.3877	4.5921	58.5225	73.4846	62.0235	66.1065	60.6507	60.8256	9	11.2452	9.9108	10.3879	10.0165	9.9442	410.525	426.112	412.187	413.322	402.48	399.32	65	111.43	79.3602	94.9186	80.9162	86.4612	0.2301	-0.4492	-0.1096	-0.3159	-0.1928	-0.2564
CHEMBL180131	CC(C)[C@H](NC(=O)C(C)(C)O)C(=O)N[C@@H](CC(=O)O)C(=O)CSCc1ccccc1	IC50 (nM)p	'='	18400	0.493356	-1	Caspase-1	0.463519	B (single protein format)	0.577221	CHEMBL828519	Inhibitory activity against recombinant human Caspase-1	Test	15.4219	4.8657	10.298	4.2635	7.7394	3.9462	97.5375	122.514	103.851	114.302	104.537	110.991	15	20.386	16.2116	18.3314	16.4151	17.5372	775.633	807.5	732.338	756.164	723.403	736.826	123	191.908	140.429	179.829	148.08	175.279	0	0	0	0	0	0
CHEMBL2348698	CCCCN1C(=O)C(=O)c2cc(S(=O)(=O)N3CCC[C@H]3COCC)ccc21	IC50 (nM)p	'='	18400	0.493356	-1	Caspase-1	0.463519	B (single protein format)	0.577221	CHEMBL2352548	Inhibition of human recombinant caspase 1 assessed as decrease in AMC release using Ac-Tyr-Val-Ala-Asp-AMC as substrate preincubated with enzyme for 10 mins prior to substrate addition measured after 10 mins by fluorescence microplate analysis	Training	15.7326	12.0193	12.6025	10.7793	9.9277	8.637	84.5325	94.4669	84.7785	87.8311	80.5138	80.5521	13	14.4476	13.3968	13.708	13.0529	12.9669	547.035	563.427	551.84	554.623	543.086	541.643	75	114.308	85.7049	102.887	87.9403	96.3011	0	0	0	0	0	0
CHEMBL319251	CC(C)C[C@@H](NC(=O)OCc1ccccc1)C(=O)C[C@H]1CC(=O)OC1O	IC50 (nM)p	'='	18820	0.493356	-1	Caspase-1	0.463519	B (single protein format)	0.577221	CHEMBL659313	Inhibition of caspase-1	Training	11.2479	5.6856	8.3134	5.3049	6.8632	4.7226	84.5325	105.677	87.5649	103.196	88.1359	100.182	13	16.1536	13.4369	15.7745	13.512	15.3146	547.219	570.464	522.974	552.238	516.927	541.172	102	168.026	114.363	162.335	120.461	157.374	0	0	0	0	0	0
CHEMBL183564	CC(C)[C@H](NC(=O)C(C)(O)c1ccccc1)C(=O)N[C@@H](CC(=O)O)C(=O)CSCc1ccccc1	IC50 (nM)p	'='	18900	0.493356	-1	Caspase-1	0.463519	B (single protein format)	0.577221	CHEMBL828519	Inhibitory activity against recombinant human Caspase-1	Training	12.9874	4.3073	8.2726	3.8051	6.0493	3.5432	91.035	116.011	96.3091	107.026	96.0567	103.456	14	19.386	15.0572	17.222	15.1192	16.3927	829.298	862.225	779.809	800.588	763.889	777.287	122	190.908	138.567	175.734	143.864	169.43	0	0	0	0	0	0
CHEMBL95094	O=C[C@@H](NS(=O)(=O)c1ccccc1-c1ccccc1)C(=O)O	IC50 (nM)p	'='	20000	0.493356	-1	Caspase-1	0.463519	B (single protein format)	0.577221	CHEMBL659318	Inhibitory concentration against caspase-1 was determined	Test	0.4905	0.2497	0.2257	0.1707	0.2013	0.1551	19.5075	30.7296	22.0224	28.4304	21.621	26.4554	3	4.6776	3.52	4.4225	3.5095	4.2268	152.115	159.031	139.673	147.501	138.068	142.28	34	66.1265	40.8979	60.6862	40.559	55.6464	0	0	0	0	0	0
CHEMBL456799	O=C1C(=O)N(Cc2cn(CCF)nn2)c2ccc(S(=O)(=O)N3CCC[C@H]3COc3ccc(F)cc3F)cc21	IC50 (nM)p	'>'	20000	0.493356	-1	Caspase-1	0.463519	B (single protein format)	0.577221	CHEMBL1764808	Inhibition of caspase 1 by fluorometric assay	Training	10.3743	5.82	6.8021	4.6651	4.8342	3.5644	65.025	77.3511	66.0078	68.2094	61.5954	60.986	10	11.8288	10.5159	10.6867	10.1396	9.8484	548.9	553.472	533.857	523.423	507.457	494.964	69	116.486	83.5875	99.8501	82.7279	89.9717	0.4844	-0.5441	-0.1419	-0.4308	-0.2028	-0.3061
CHEMBL1762363	O=C1C(=O)N(Cc2cn(CCF)nn2)c2ccc(S(=O)(=O)N3CCC[C@H]3COc3cccnc3)cc21	IC50 (nM)p	'>'	20000	0.493356	-1	Caspase-1	0.463519	B (single protein format)	0.577221	CHEMBL1764808	Inhibition of caspase 1 by fluorometric assay	Training	10.3743	5.82	6.8029	4.6626	4.8487	3.5812	65.025	77.3511	66.0286	68.3092	61.591	61.0473	10	11.8288	10.5191	10.702	10.1377	9.8601	546.655	550.963	531.614	521.577	506.022	493.919	69	116.486	83.6131	99.8778	82.5842	89.8091	0.2301	-0.4492	-0.0946	-0.331	-0.1045	-0.1995
CHEMBL456798	O=C1C(=O)N(Cc2cn(CCF)nn2)c2ccc(S(=O)(=O)N3CCC[C@H]3COc3ccccc3)cc21	IC50 (nM)p	'>'	20000	0.493356	-1	Caspase-1	0.463519	B (single protein format)	0.577221	CHEMBL1764808	Inhibition of caspase 1 by fluorometric assay	Training	10.3743	5.82	6.8029	4.6806	4.876	3.6126	65.025	77.3511	66.0286	68.3092	61.5673	61.0161	10	11.8288	10.5191	10.702	10.1346	9.8559	547.442	551.841	532.463	522.46	506.9	494.813	69	116.486	83.6131	99.8778	82.5032	89.6925	0.2301	-0.4492	-0.0946	-0.331	-0.1045	-0.1995
CHEMBL1762366	O=C1C(=O)N(Cc2cn(CCF)nn2)c2ccc(S(=O)(=O)N3CC[C@H]3COc3ccc(F)cc3F)cc21	IC50 (nM)p	'>'	20000	0.493356	-1	Caspase-1	0.463519	B (single protein format)	0.577221	CHEMBL1764808	Inhibition of caspase 1 by fluorometric assay	Test	9.3501	4.7958	5.7924	3.8091	4.0142	2.9204	58.5225	70.8486	59.6366	62.1056	55.7652	55.5636	9	10.8288	9.5368	9.7294	9.2045	8.9436	480.346	485.516	466.512	457.764	445.124	436.151	65	112.486	79.4308	95.6628	78.3655	85.8037	0.4844	-0.5441	-0.1419	-0.4308	-0.2028	-0.306
CHEMBL1762346	O=C1C(=O)N(Cc2ccc(OCCF)cc2)c2ccc(S(=O)(=O)N3CC[C@H]3COc3ccccc3)cc21	IC50 (nM)p	'>'	20000	0.493356	-1	Caspase-1	0.463519	B (single protein format)	0.577221	CHEMBL1764808	Inhibition of caspase 1 by fluorometric assay	Training	9.3501	4.5084	5.6955	4.0319	3.9402	3.1086	58.5225	72.0046	59.7632	62.4328	55.5405	55.1976	9	11.0089	9.5657	9.7927	9.1845	8.9088	473.04	480.161	461.336	452.39	438.804	430.349	65	114.537	79.6186	94.7592	77.6304	83.6499	0.2301	-0.4492	-0.1096	-0.3141	-0.1228	-0.2125
CHEMBL1762362	O=C1C(=O)N(Cc2cn(CCF)nn2)c2ccc(S(=O)(=O)N3CC[C@H]3COc3cccnc3)cc21	IC50 (nM)p	'>'	20000	0.493356	-1	Caspase-1	0.463519	B (single protein format)	0.577221	CHEMBL1764808	Inhibition of caspase 1 by fluorometric assay	Training	9.3501	4.7958	5.7933	3.8067	4.0278	2.9375	58.5225	70.8486	59.6575	62.2054	55.7591	55.622	9	10.8288	9.54	9.7447	9.2024	8.955	478.317	483.223	464.497	456.126	443.86	435.246	65	112.486	79.4565	95.6905	78.2231	85.6415	0.2301	-0.4492	-0.0946	-0.331	-0.1045	-0.1995
CHEMBL1762353	O=C1C(=O)N(Cc2ccc(OCCF)cc2)c2ccc(S(=O)(=O)N3CCC[C@H]3COc3cccnc3)cc21	IC50 (nM)p	'>'	20000	0.493356	-1	Caspase-1	0.463519	B (single protein format)	0.577221	CHEMBL1764808	Inhibition of caspase 1 by fluorometric assay	Training	10.3743	5.5326	6.7052	4.8698	4.7337	3.7214	65.025	78.5071	66.1344	68.5366	61.3962	60.6539	10	12.0089	10.5449	10.75	10.1231	9.818	540.677	547.107	527.696	517.054	500.189	488.227	69	118.537	83.7752	98.9465	82.0725	87.9329	0.2301	-0.4492	-0.1096	-0.3141	-0.1228	-0.2125
CHEMBL293034	CN1C(=O)C(=O)c2cc(S(=O)(=O)N3CCC[C@H]3COc3ccccc3)ccc21	IC50 (nM)p	'>'	20000	0.493356	-1	Caspase-1	0.463519	B (single protein format)	0.577221	CHEMBL864531	Inhibitory activity against caspase 1 using Ac-YVAD-AMC substrate	Test	8.8942	4.688	5.6201	3.7384	3.7874	2.8938	52.02	59.5064	51.3615	53.092	48.0976	48.1952	8	9.0731	8.2692	8.3652	8.075	7.8972	440.506	454.952	440.53	430.689	416.446	404.765	58	93.1236	65.7181	79.3773	65.156	71.8456	0	0	0	0	0	0
CHEMBL1762361	O=C1C(=O)N(Cc2cn(CCF)nn2)c2ccc(S(=O)(=O)N3CC[C@H]3COc3ccccc3)cc21	IC50 (nM)p	'>'	20000	0.493356	-1	Caspase-1	0.463519	B (single protein format)	0.577221	CHEMBL1764808	Inhibition of caspase 1 by fluorometric assay	Training	9.3501	4.7958	5.7933	3.8247	4.0552	2.9684	58.5225	70.8486	59.6575	62.2054	55.7354	55.591	9	10.8288	9.54	9.7447	9.1992	8.9508	479.027	484.025	465.264	456.922	444.646	436.048	65	112.486	79.4565	95.6905	78.1421	85.5261	0.2301	-0.4492	-0.0946	-0.331	-0.1045	-0.1995
CHEMBL354345	CC(C)[C@H](NC(=O)Cc1ccccc1)C(=O)N[C@@H](CC(=O)O)C(=O)CSCc1ccccc1	IC50 (nM)p	'='	21200	0.493356	-1	Caspase-1	0.463519	B (single protein format)	0.577221	CHEMBL828519	Inhibitory activity against recombinant human Caspase-1	Training	11.4958	3.7381	7.8207	3.6301	5.7968	3.4934	84.5325	104.839	88.5157	100.223	88.2011	97.1699	13	17.6784	13.8651	16.1819	13.9173	15.4307	746.371	752.849	697.499	718.868	679.719	698.564	109	169.723	123.845	162.192	127.833	156.522	0	0	0	0	0	0
CHEMBL321112	O=C[C@@H](NS(=O)(=O)c1ccccc1Oc1ccccc1)C(=O)O	IC50 (nM)p	'='	24000	0.493356	-1	Caspase-1	0.463519	B (single protein format)	0.577221	CHEMBL659318	Inhibitory concentration against caspase-1 was determined	Training	0.4905	0.2497	0.2257	0.1707	0.2031	0.1573	19.5075	30.7296	22.0224	28.4326	21.6297	26.4943	3	4.6776	3.52	4.4228	3.5114	4.2331	150.353	157.109	137.941	145.605	136.202	140.413	34	66.1265	40.8979	60.6901	40.5714	55.7286	0	0	0	0	0	0
CHEMBL2348701	CCCCN1C(=O)C(=O)c2cc(S(=O)(=O)N3CCC[C@H]3COCCF)ccc21	IC50 (nM)p	'='	24700	0.493356	-1	Caspase-1	0.463519	B (single protein format)	0.577221	CHEMBL2352548	Inhibition of human recombinant caspase 1 assessed as decrease in AMC release using Ac-Tyr-Val-Ala-Asp-AMC as substrate preincubated with enzyme for 10 mins prior to substrate addition measured after 10 mins by fluorescence microplate analysis	Test	14.8571	10.2068	11.7762	9.5182	9.1997	7.7284	84.5325	98.8274	87.3115	90.4628	83.9708	83.2445	13	15.1339	13.7957	14.1247	13.5951	13.3819	551.438	566.449	554.79	555.094	545.046	542.241	78	126.537	93.8047	111.059	97.1271	104.114	0.2301	-0.4492	-0.1096	-0.3159	-0.1928	-0.2564
CHEMBL215480	COC[C@@H]1CCCN1S(=O)(=O)c1ccc2c(c1)C(=O)C(=O)N2Cc1ccc(OCCF)cc1	IC50 (nM)p	'>'	25000	0.493356	-1	Caspase-1	0.463519	B (single protein format)	0.577221	CHEMBL909965	Inhibition of caspase 1	Training	13.5712	5.7392	9.8375	5.596	7.4101	4.9017	71.5275	85.0861	73.7472	76.6591	69.7464	68.7774	11	13.008	11.7142	12.0068	11.4158	11.2133	519.794	523.802	514.339	512.128	501.945	496.503	70	123.284	86.1241	104.907	86.5607	92.8822	0.2301	-0.4492	-0.1096	-0.3141	-0.1228	-0.2125
CHEMBL482634	O=C1C(=O)N(Cc2ccc(Cl)c(Cl)c2)c2ccc(S(=O)(=O)N3CCOCC3)cc21	IC50 (nM)p	'>'	25000	0.493356	-1	Caspase-1	0.463519	B (single protein format)	0.577221	CHEMBL960157	Inhibition of human recombinant caspase 1 assessed as accumulation of fluorogenic product by fluorometric assay	Training	7.8629	4.1211	5.3214	3.72	3.7638	2.8412	45.5175	54.2013	46.159	49.0165	43.862	44.3462	7	8.2531	7.5145	7.6879	7.5009	7.3607	392.003	387.608	380.185	375.731	372.486	367.155	52	92.4524	61.9545	77.2945	62.177	68.189	1.3301	-0.217	0.1052	-0.0188	-0.0537	-0.0891
CHEMBL484273	O=C1Nc2ccc(S(=O)(=O)N3CCOCC3)cc2C1=O	IC50 (nM)p	'>'	25000	0.493356	-1	Caspase-1	0.463519	B (single protein format)	0.577221	CHEMBL960157	Inhibition of human recombinant caspase 1 assessed as accumulation of fluorogenic product by fluorometric assay	Training	6.3039	3.8773	4.7081	3.4104	3.388	2.5564	39.015	49.1789	40.4255	43.6375	38.2778	38.7136	6	7.4894	6.6323	6.8649	6.6085	6.4448	278.898	287.017	276.375	277.075	271.488	267.759	48	85.3457	56.9148	70.8102	56.7618	61.9301	0	0	0	0	0	0
CHEMBL216819	COC[C@@H]1CCCN1S(=O)(=O)c1ccc2c(c1)C(=O)C(=O)N2C	IC50 (nM)p	'>'	25000	0.493356	-1	Caspase-1	0.463519	B (single protein format)	0.577221	CHEMBL909965	Inhibition of caspase 1	Test	12.0911	4.8946	8.7524	4.4465	6.4365	4.0426	58.5225	66.0854	58.9743	61.2145	56.4715	56.35	9	10.0721	9.4385	9.622	9.371	9.2966	418.891	430.82	426.358	424.891	417.312	412.102	59	97.8702	68.067	85.3377	69.7251	76.9115	0	0	0	0	0	0
CHEMBL1762348	O=C1C(=O)N(Cc2ccc(OCCOCCOCCF)cc2)c2ccc(S(=O)(=O)N3CC[C@H]3COc3ccccc3)cc21	IC50 (nM)p	'>'	25000	0.493356	-1	Caspase-1	0.463519	B (single protein format)	0.577221	CHEMBL1764808	Inhibition of caspase 1 by fluorometric assay	Training	15.5861	8.0112	10.565	8.2928	8.4842	7.4886	84.5325	102.554	88.0427	92.048	85.3794	85.5128	13	15.6731	13.8978	14.3216	13.7569	13.5512	559.779	567.303	547.147	537.259	522.799	513.699	81	147.852	104.276	123.815	105.579	113.016	0.2301	-0.4492	-0.1096	-0.3164	-0.2058	-0.2836
CHEMBL1762351	O=C1C(=O)N(Cc2ccc(OCCOCCF)cc2)c2ccc(S(=O)(=O)N3CCC[C@H]3COc3ccccc3)cc21	IC50 (nM)p	'>'	25000	0.493356	-1	Caspase-1	0.463519	B (single protein format)	0.577221	CHEMBL1764808	Inhibition of caspase 1 by fluorometric assay	Training	13.4923	7.284	9.1399	7.0557	7.0435	5.9422	78.03	93.7816	80.2741	83.4447	76.7649	76.2919	12	14.341	12.7109	13.0298	12.4811	12.2154	584.973	591.6	571.023	559.632	542.349	530.221	77	135.195	96.104	113.509	96.4944	103.166	0.2301	-0.4492	-0.1096	-0.3164	-0.2038	-0.2785
CHEMBL3759602	CCCCCCCCCC(=O)[C@@]12O[C@@]13C1=COC(C[C@H](C)O)=CC1=CC(=O)[C@]3(C)OC2=O	IC50 (nM)p	'='	25000	0.493356	-1	Caspase-1	0.463519	B (single protein format)	0.577221	CHEMBL3762359	Inhibition of caspase-1 (unknown origin)	Training	18.3636	12.9419	14.2154	12.0192	12.6844	11.1024	162.562	186.033	173.478	182.377	175.426	181.699	25	28.5213	26.6214	27.9645	26.9129	27.8602	1461.01	1500.6	1449.78	1487.96	1478.68	1511.9	219	291.884	254.994	284.702	265.531	287.559	0	0	0	0	0	0
CHEMBL2348860	CCCCN1C(=O)C(=O)c2cc(S(=O)(=O)N3CCC[C@H]3COCC(F)(F)F)ccc21	IC50 (nM)p	'='	25900	0.493356	-1	Caspase-1	0.463519	B (single protein format)	0.577221	CHEMBL2352548	Inhibition of human recombinant caspase 1 assessed as decrease in AMC release using Ac-Tyr-Val-Ala-Asp-AMC as substrate preincubated with enzyme for 10 mins prior to substrate addition measured after 10 mins by fluorescence microplate analysis	Test	13.9212	8.51	10.9065	7.0779	8.2919	5.1805	84.5325	108.619	88.5053	98.364	85.7528	90.8353	13	16.6634	13.9856	15.3635	13.8782	14.5568	560.913	583.726	561.74	566.438	547.635	549.13	90	173.454	108.685	150.893	112.915	141.334	0.0318	0.1523	-0.0565	0.1176	-0.0823	0.098
CHEMBL166472	COc1ccccc1CC(=O)N[C@H](C(=O)N[C@@H](CC(=O)O)C(=O)CSCc1ccccc1)C(C)C	IC50 (nM)p	'='	28000	0.493356	-1	Caspase-1	0.463519	B (single protein format)	0.577221	CHEMBL659311	Inhibitory activity against caspase-1	Training	14.6928	3.9448	9.5058	3.8028	6.525	3.8429	91.035	111.418	93.526	104.899	92.6973	101.489	14	18.6775	14.6357	16.8956	14.6073	16.0923	768.175	776.788	719.984	742.008	703.581	722.134	110	174.47	125.554	165.671	130.471	159.419	0	0	0	0	0	0
CHEMBL2348861	O=C1C(=O)N(CCCCF)c2ccc(S(=O)(=O)N3CCC[C@H]3COCC(F)(F)F)cc21	IC50 (nM)p	'='	30700	0.493356	-1	Caspase-1	0.463519	B (single protein format)	0.577221	CHEMBL2352548	Inhibition of human recombinant caspase 1 assessed as decrease in AMC release using Ac-Tyr-Val-Ala-Asp-AMC as substrate preincubated with enzyme for 10 mins prior to substrate addition measured after 10 mins by fluorescence microplate analysis	Training	13.0457	6.9559	9.8233	5.6699	7.5011	4.3062	84.5325	112.98	90.6855	102.912	89.1674	95.3994	13	17.3498	14.3288	16.0783	14.4138	15.2721	566.077	587.053	563.539	567.378	549.877	551.47	93	185.683	116.3	162.656	121.213	151.439	0.2619	-0.2969	-0.1235	-0.2897	-0.2331	-0.2508
CHEMBL100927	CC(C)C[C@H](NC(=O)COc1ccnc2ccccc12)C(=O)N[C@H]1CC(=O)OC1O	IC50 (nM)p	'='	35300	0.493356	-1	Caspase-1	0.463519	B (single protein format)	0.577221	CHEMBL659313	Inhibition of caspase-1	Training	10.0278	5.3909	7.605	4.8465	6.3586	4.1883	78.03	100.668	82.4766	95.3402	82.8678	91.7804	12	15.369	12.6362	14.5644	12.6843	14.019	509.188	542.319	490.041	519.851	485.863	506.584	98	161.826	114.649	151.677	119.775	147.125	0	0	0	0	0	0
CHEMBL1762357	COc1ccc(CN2C(=O)C(=C(C#N)C#N)c3cc(S(=O)(=O)N4CC[C@H]4COc4cccnc4)ccc32)cc1	IC50 (nM)p	'>'	36000	0.493356	-1	Caspase-1	0.463519	B (single protein format)	0.577221	CHEMBL1764808	Inhibition of caspase 1 by fluorometric assay	Test	9.3942	3.4676	5.6788	3.051	3.4621	2.483	71.5275	80.0753	70.3642	75.4035	67.902	71.4083	11	12.1974	11.1853	11.7354	11.0682	11.3572	714.558	697.281	689.21	673.701	669.714	657.684	106	146.673	115.8	139.712	117.496	133.422	0	0	0	0	0	0
CHEMBL100578	CC(C)C[C@H](NC(=O)COc1nccc2ccccc12)C(=O)N[C@H]1CC(=O)OC1O	IC50 (nM)p	'='	44200	0.493356	-1	Caspase-1	0.463519	B (single protein format)	0.577221	CHEMBL659313	Inhibition of caspase-1	Training	10.0278	5.2744	7.5851	4.7622	6.3259	4.136	78.03	100.668	82.4766	95.4043	82.9218	91.8392	12	15.369	12.6362	14.5729	12.6915	14.0269	508.229	541.24	489.068	518.832	484.913	505.616	98	161.826	114.649	151.896	120.014	147.357	0	0	0	0	0	0
CHEMBL2348702	O=C1C(=O)N(CCCCF)c2ccc(S(=O)(=O)N3CCC[C@H]3COCCF)cc21	IC50 (nM)p	'='	45800	0.493356	-1	Caspase-1	0.463519	B (single protein format)	0.577221	CHEMBL2352548	Inhibition of human recombinant caspase 1 assessed as decrease in AMC release using Ac-Tyr-Val-Ala-Asp-AMC as substrate preincubated with enzyme for 10 mins prior to substrate addition measured after 10 mins by fluorescence microplate analysis	Training	13.9815	8.6526	10.6931	8.1102	8.4088	6.8541	84.5325	103.188	89.4917	95.0104	87.3854	87.8086	13	15.8203	14.1388	14.8395	14.1306	14.0972	556.602	569.775	556.59	556.034	547.287	544.581	81	138.766	101.419	122.822	105.425	114.219	0.4602	-0.8984	-0.1765	-0.7233	-0.3436	-0.6051
CHEMBL213759	O=C1C(=O)N(Cc2ccc(OCCF)cc2)c2ccc(S(=O)(=O)N3CCC[C@H]3COc3ccccc3)cc21	IC50 (nM)p	'>'	50000	0.493356	-1	Caspase-1	0.463519	B (single protein format)	0.577221	CHEMBL913260	Inhibition of human recombinant caspase 1	Training	10.3743	5.5326	6.7052	4.8878	4.761	3.7528	65.025	78.5071	66.1344	68.5366	61.3725	60.6227	10	12.0089	10.5449	10.75	10.1199	9.8139	541.463	547.986	528.545	517.937	501.068	489.121	69	118.537	83.7752	98.9465	81.9916	87.8163	0.2301	-0.4492	-0.1096	-0.3141	-0.1228	-0.2125
CHEMBL1762365	O=C1C(=O)N(Cc2ccc(OCCF)cc2)c2ccc(S(=O)(=O)N3CCC[C@H]3COc3ccc(F)cc3F)cc21	IC50 (nM)p	'>'	50000	0.493356	-1	Caspase-1	0.463519	B (single protein format)	0.577221	CHEMBL1764808	Inhibition of caspase 1 by fluorometric assay	Test	10.3743	5.5326	6.7044	4.8723	4.7192	3.7046	65.025	78.5071	66.1135	68.4368	61.4006	60.5926	10	12.0089	10.5416	10.7348	10.1249	9.8064	542.922	549.616	529.939	518.901	501.624	489.273	69	118.537	83.7496	98.9188	82.2162	88.0954	0.4844	-0.5441	-0.1569	-0.414	-0.2211	-0.319
CHEMBL372994	O=C1C(=O)N(Cc2cccc(F)n2)c2ccc(S(=O)(=O)N3CCC[C@H]3COc3ccccc3)cc21	IC50 (nM)p	'>'	50000	0.493356	-1	Caspase-1	0.463519	B (single protein format)	0.577221	CHEMBL864531	Inhibitory activity against caspase 1 using Ac-YVAD-AMC substrate	Training	7.2563	4.4442	4.9743	3.716	3.6037	2.8636	52.02	60.0068	51.582	53.8339	48.7823	49.1378	8	9.1565	8.3002	8.4809	8.179	8.0427	503.121	507.574	489.836	479.175	462.553	451.198	61	96.9791	69.4677	83.0241	68.9286	75.6394	0.0395	-0.0124	-0.0027	-0.0151	-0.021	-0.0247
CHEMBL370012	O=C1C(=O)N(Cc2ccc(F)nc2)c2ccc(S(=O)(=O)N3CC[C@H]3COc3ccccc3)cc21	IC50 (nM)p	'>'	50000	0.493356	-1	Caspase-1	0.463519	B (single protein format)	0.577221	CHEMBL864531	Inhibitory activity against caspase 1 using Ac-YVAD-AMC substrate	Training	6.2321	3.3024	3.9689	2.8172	2.758	2.1709	45.5175	53.5043	45.0943	47.7103	42.7311	43.6365	7	8.1565	7.3062	7.5215	7.2111	7.1265	435.437	440.454	423.502	414.418	400.907	393.038	57	92.9791	64.8396	78.6395	63.9986	71.2158	0.0395	0.0302	0.009	0.0023	-0.0001	-0.0057
CHEMBL200476	CC(=O)Oc1ccc(CN2C(=O)C(=O)c3cc(S(=O)(=O)N4CCC[C@H]4COc4ccccc4)ccc32)cc1	IC50 (nM)p	'>'	50000	0.493356	-1	Caspase-1	0.463519	B (single protein format)	0.577221	CHEMBL864531	Inhibitory activity against caspase 1 using Ac-YVAD-AMC substrate	Training	9.7008	4.5225	5.6424	3.9229	4.2193	3.1061	65.025	78.0034	64.3343	70.2561	60.7084	63.697	10	11.9051	10.2549	10.9922	10.0065	10.2701	549.954	563.353	536.097	533.804	508.775	503.475	78	130.459	88.33	112.667	86.2974	101.141	0	0	0	0	0	0
CHEMBL200220	CSc1ccc(CN2C(=O)C(=O)c3cc(S(=O)(=O)N4CCC[C@H]4COc4ccccc4)ccc32)cc1	IC50 (nM)p	'>'	50000	0.493356	-1	Caspase-1	0.463519	B (single protein format)	0.577221	CHEMBL864531	Inhibitory activity against caspase 1 using Ac-YVAD-AMC substrate	Test	10.4532	3.5346	6.7281	3.6441	4.3025	3.1012	58.5225	64.9411	56.6133	57.7866	52.6324	52.759	9	11.1589	9.077	9.5407	8.8522	8.8044	545.793	548.663	532.008	517.011	501.221	489.095	62	97.3566	70.6629	83.9395	69.8881	76.5388	0	0	0	0	0	0
CHEMBL382084	CSc1ccc(CN2C(=O)C(=O)c3cc(S(=O)(=O)N4CC[C@H]4COc4ccccc4)ccc32)cc1	IC50 (nM)p	'>'	50000	0.493356	-1	Caspase-1	0.463519	B (single protein format)	0.577221	CHEMBL864531	Inhibitory activity against caspase 1 using Ac-YVAD-AMC substrate	Training	9.4291	2.5104	5.7184	2.7882	3.4816	2.4569	52.02	58.4386	50.2421	51.6828	46.8005	47.334	8	10.1589	8.0978	8.5834	7.9168	7.8993	477.363	480.831	464.79	451.456	438.947	430.311	58	93.3566	66.5063	79.7521	65.527	72.3725	0	0	0	0	0	0
CHEMBL198755	CSc1ccc(CN2C(=O)C(=O)c3cc(S(=O)(=O)N4CCC[C@H]4COc4cccnc4)ccc32)cc1	IC50 (nM)p	'>'	50000	0.493356	-1	Caspase-1	0.463519	B (single protein format)	0.577221	CHEMBL864531	Inhibitory activity against caspase 1 using Ac-YVAD-AMC substrate	Training	10.4532	3.5346	6.7281	3.6261	4.2752	3.0697	58.5225	64.9411	56.6133	57.7866	52.6561	52.7903	9	11.1589	9.077	9.5407	8.8553	8.8085	545.007	547.784	531.158	516.129	500.343	488.201	62	97.3566	70.6629	83.9395	69.9691	76.6554	0	0	0	0	0	0
CHEMBL1762364	O=C1C(=O)N(Cc2ccc(OCCF)cc2)c2ccc(S(=O)(=O)N3CC[C@H]3COc3ccc(F)cc3F)cc21	IC50 (nM)p	'>'	50000	0.493356	-1	Caspase-1	0.463519	B (single protein format)	0.577221	CHEMBL1764808	Inhibition of caspase 1 by fluorometric assay	Training	9.3501	4.5084	5.6947	4.0164	3.8992	3.0606	58.5225	72.0046	59.7424	62.333	55.5704	55.1702	9	11.0089	9.5625	9.7774	9.1898	8.9015	474.359	481.652	462.584	453.232	439.282	430.452	65	114.537	79.5929	94.7315	77.8538	83.9275	0.4844	-0.5441	-0.1569	-0.414	-0.2211	-0.3189
CHEMBL200813	COc1ccc(CN2C(=O)C(=O)c3cc(S(=O)(=O)N4CC[C@H]4COc4ccccc4)ccc32)cc1	IC50 (nM)p	'>'	50000	0.493356	-1	Caspase-1	0.463519	B (single protein format)	0.577221	CHEMBL864531	Inhibitory activity against caspase 1 using Ac-YVAD-AMC substrate	Test	9.4291	3.5091	5.7184	3.1496	3.545	2.6152	52.02	60.0833	50.2421	52.278	46.9049	47.6026	8	9.1556	8.0978	8.2203	7.8531	7.7354	449.745	456.102	438.999	429.875	416.737	409.038	58	97.7257	66.5063	81.3333	65.8044	73.1561	0	0	0	0	0	0
CHEMBL200653	O=C1C(=O)N(Cc2ccc(F)nc2)c2ccc(S(=O)(=O)N3CCC[C@H]3COc3ccccc3)cc21	IC50 (nM)p	'>'	50000	0.493356	-1	Caspase-1	0.463519	B (single protein format)	0.577221	CHEMBL864531	Inhibitory activity against caspase 1 using Ac-YVAD-AMC substrate	Training	7.2563	4.3266	4.9785	3.6731	3.5789	2.8151	52.02	60.0068	51.4655	53.8141	48.5631	49.0616	8	9.1565	8.2853	8.4788	8.1465	8.0316	503.853	508.271	490.704	479.955	463.16	451.798	61	96.9791	68.9963	82.8269	68.3598	75.3822	0.0395	0.0302	0.009	0.0023	-0.0001	-0.0057
CHEMBL372607	O=C1C(=O)N(Cc2ccc(F)cc2)c2ccc(S(=O)(=O)N3CCC[C@H]3COc3ccccc3)cc21	IC50 (nM)p	'>'	50000	0.493356	-1	Caspase-1	0.463519	B (single protein format)	0.577221	CHEMBL864531	Inhibitory activity against caspase 1 using Ac-YVAD-AMC substrate	Training	7.2563	4.3266	5.0186	3.7242	3.6481	2.8873	52.02	60.0068	51.4655	53.7656	48.5175	48.9969	8	9.1565	8.2853	8.4723	8.1404	8.023	505.018	509.382	491.915	481.131	464.389	453.024	61	96.9791	68.9963	82.6611	68.2043	75.1491	0.1272	-0.0475	-0.0306	-0.0586	-0.0525	-0.0618
CHEMBL196855	O=C1C(=O)N(Cc2ccnc(F)c2)c2ccc(S(=O)(=O)N3CC[C@H]3COc3ccccc3)cc21	IC50 (nM)p	'>'	50000	0.493356	-1	Caspase-1	0.463519	B (single protein format)	0.577221	CHEMBL864531	Inhibitory activity against caspase 1 using Ac-YVAD-AMC substrate	Training	6.2321	3.3024	4.0067	2.825	2.7662	2.1735	45.5175	53.5043	45.0648	47.6365	42.855	43.6477	7	8.1565	7.3016	7.5111	7.2309	7.1289	436.448	441.418	424.159	415.017	401.626	393.692	57	92.9791	64.8123	78.5173	64.2045	71.2172	0.0395	0.0302	0.0094	0.0077	-0.0034	-0.0056
CHEMBL373012	O=C1C(=O)N(Cc2ccnc(F)c2)c2ccc(S(=O)(=O)N3CCC[C@H]3COc3ccccc3)cc21	IC50 (nM)p	'>'	50000	0.493356	-1	Caspase-1	0.463519	B (single protein format)	0.577221	CHEMBL864531	Inhibitory activity against caspase 1 using Ac-YVAD-AMC substrate	Test	7.2563	4.3266	5.0163	3.6809	3.5871	2.8177	52.02	60.0068	51.4359	53.7403	48.6869	49.0727	8	9.1565	8.2808	8.4684	8.1663	8.034	504.866	509.237	491.363	480.556	463.882	452.454	61	96.9791	68.969	82.7046	68.5656	75.3836	0.0395	0.0302	0.0094	0.0077	-0.0034	-0.0056
CHEMBL1762347	O=C1C(=O)N(Cc2ccc(OCCOCCF)cc2)c2ccc(S(=O)(=O)N3CC[C@H]3COc3ccccc3)cc21	IC50 (nM)p	'>'	50000	0.493356	-1	Caspase-1	0.463519	B (single protein format)	0.577221	CHEMBL1764808	Inhibition of caspase 1 by fluorometric assay	Training	12.4681	6.2598	8.1303	6.1998	6.2227	5.298	71.5275	87.2791	73.9029	77.3409	70.9329	70.8668	11	13.341	11.7317	12.0725	11.5457	11.3103	516.549	523.775	503.812	494.084	480.084	471.448	73	131.195	91.9473	109.322	92.1333	98.9997	0.2301	-0.4492	-0.1096	-0.3164	-0.2038	-0.2785
CHEMBL1762352	O=C1C(=O)N(Cc2ccc(OCCOCCOCCF)cc2)c2ccc(S(=O)(=O)N3CCC[C@H]3COc3ccccc3)cc21	IC50 (nM)p	'>'	50000	0.493356	-1	Caspase-1	0.463519	B (single protein format)	0.577221	CHEMBL1764808	Inhibition of caspase 1 by fluorometric assay	Training	16.6103	9.0354	11.5746	9.1488	9.3051	8.1328	91.035	109.056	94.4139	98.1518	91.2114	90.9378	14	16.6731	14.8769	15.2789	14.6923	14.4563	628.203	635.128	614.357	602.806	585.064	572.472	85	151.852	108.433	128.002	109.94	117.183	0.2301	-0.4492	-0.1096	-0.3164	-0.2058	-0.2836
CHEMBL3758580	CCCCCCCCCC(=O)C1=C2C=C3C=C(C[C@H](C)O)N(CCO)C=C3C(=O)[C@]2(C)OC1=O	IC50 (nM)p	'='	50000	0.493356	-1	Caspase-1	0.463519	B (single protein format)	0.577221	CHEMBL3762359	Inhibition of caspase-1 (unknown origin)	Training	21.3222	14.5229	15.9435	13.2945	13.7192	11.9671	175.567	196.917	184.548	195.076	188.141	195.076	27	30.1815	28.3203	29.9057	28.8623	29.9084	1633.53	1668.23	1634.72	1687.61	1690.49	1734.22	227	290.804	256.231	289.858	271.775	295.237	0	0	0	0	0	0
CHEMBL167557	O=C(O)CC(NC(=O)OCc1ccccc1)C(=O)CNS(=O)(=O)CCc1cccc2ccccc12	IC50 (nM)p	'='	55600	0.493356	-1	Caspase-1	0.463519	B (single protein format)	0.577221	CHEMBL659312	Inhibitory activity against caspase-1	Test	7.4311	2.7276	3.0091	2.1172	2.3183	2.0685	58.5225	75.446	59.7426	72.7316	59.645	70.6197	9	12.0583	9.5647	11.7838	9.6686	11.4966	527.731	521.141	466.744	481.837	451.868	468.28	77	135.701	89.995	129.744	91.9301	123.407	0	0	0	0	0	0
CHEMBL6484	NC(=O)c1cc(-c2ccccc2)nnc1Cl	IC50 (nM)p	'='	57000	0.493356	-1	Caspase-1	0.463519	B (single protein format)	0.577221	CHEMBL699295	Antiinflammatory activity measured as the concentration required to inhibit IL-1 beta converting enzyme	Training	0.01	0.0328	0.0113	0.0222	0.0086	0.0151	6.5025	13.0496	6.202	10.8553	6.2838	9.0831	1	1.9779	0.9538	1.745	1.0245	1.4997	50.1136	61.1292	51.2082	58.1825	50.6147	54.5766	16	30.6863	14.8566	24.6186	14.4442	20.3478	0.2358	-0.0304	0.0653	0.0092	0.0078	-0.0027
CHEMBL96069	O=C[C@@H](NS(=O)(=O)c1ccccc1Oc1ccc(-c2ccc(C(=O)O)cc2)cc1)C(=O)O	IC50 (nM)p	'='	58000	0.493356	-1	Caspase-1	0.463519	B (single protein format)	0.577221	CHEMBL659318	Inhibitory concentration against caspase-1 was determined	Training	0.5006	0.2513	0.2404	0.1788	0.2192	0.1688	26.01	44.4167	28.3237	39.4824	27.8432	35.6486	4	6.7592	4.489	6.1064	4.4662	5.6302	185.925	200.853	174.698	186.933	172.788	179.626	50	102.298	55.5583	88.8695	54.7299	78.3339	0	0	0	0	0	0
CHEMBL217220	COC[C@@H]1CCCN1S(=O)(=O)c1ccc2c(c1)C(=O)C(=O)N2Cc1ccc(O)cc1	IC50 (nM)p	'>'	60000	0.493356	-1	Caspase-1	0.463519	B (single protein format)	0.577221	CHEMBL909965	Inhibition of caspase 1	Training	10.4532	4.5332	8.1509	4.4323	6.2972	4.0423	58.5225	66.5858	59.0783	61.888	56.8914	57.133	9	10.1556	9.4547	9.7291	9.4363	9.419	483.888	485.712	478.339	475.986	466.02	461.226	62	101.726	71.3451	88.6215	72.7734	80.1551	0	0	0	0	0	0
CHEMBL6538	COc1ccc(-c2cc(C(N)=O)c(Cl)nn2)cc1	IC50 (nM)p	'='	66000	0.493356	-1	Caspase-1	0.463519	B (single protein format)	0.577221	CHEMBL699295	Antiinflammatory activity measured as the concentration required to inhibit IL-1 beta converting enzyme	Test	3.207	0.2395	1.7175	0.3025	0.7229	0.3766	13.005	19.6286	11.3498	15.4781	10.5094	13.1459	2	2.977	1.7455	2.4514	1.6736	2.1226	62.1595	74.6855	64.2281	71.2416	63.8558	67.9029	17	35.4329	16.5232	27.4842	16.4165	22.5819	0.2358	0.0738	0.0816	0.0339	0.0212	0.0103
CHEMBL37630	CC(=O)N[C@@H](Cc1ccc(O)cc1)C(=O)N[C@H](C(=O)N[C@@H](C)C(=O)N[C@H](C=O)CC(=O)O)C(C)C	IC50 (nM)p	'='	68000	0.493356	-1	Caspase-1	0.463519	B (cell-based format)	0.315789	CHEMBL699293	Amidolytic activity of THP.1 cell lysate against IL-1 beta converting enzyme using C1-Asp-AMC as a substrate	Training	14.1527	6.7514	8.3318	4.9448	6.418	4.2951	110.543	142.576	115.392	135.415	116.385	131.464	17	21.7559	17.6664	20.6651	17.8023	20.0652	787.686	832.265	747.559	783.264	738.306	766.889	146	238.112	167.752	226.066	175.459	218.438	0	0	0	0	0	0
CHEMBL417149	CC(=O)N[C@@H](CC(=O)O)C(=O)N[C@@H](CCC(=O)O)C(=O)N[C@H](C(=O)N[C@H](C=O)CC(=O)O)C(C)C	IC50 (nM)p	'='	70000	0.493356	-1	Caspase-1	0.463519	B (cell-based format)	0.315789	CHEMBL699293	Amidolytic activity of THP.1 cell lysate against IL-1 beta converting enzyme using C1-Asp-AMC as a substrate	Training	13.7866	7.1055	8.3019	5.162	6.5112	4.4664	130.05	177.265	138.401	170.271	140.444	165.998	20	27.0441	21.1907	25.9767	21.4817	25.3275	897.864	949.821	848.891	900.601	840.578	886.55	185	316.454	213.223	303.987	223.783	295.276	0	0	0	0	0	0
CHEMBL567134	CCNc1nc(C#N)nc2c1ncn2-c1cc(F)cc(F)c1	IC50 (nM)p	'='	70794.6	0.493356	-1	Caspase-1	0.463519	B (single protein format)	0.577221	CHEMBL1040853	Inhibition of human Caspase 1	Training	4.0036	3.2322	2.5598	2.0649	1.3767	0.9639	19.5075	22.0384	18.2894	18.955	16.2634	16.8017	3	3.3535	2.7997	2.8856	2.4839	2.5558	75.8621	79.2336	80.7624	78.9861	80.921	79.8348	21	29.0733	23.1172	27.9197	24.1578	27.676	0.2543	-0.0949	-0.0586	-0.0982	-0.0932	-0.0978
CHEMBL422379	O=C(O)CC(NC(=O)OCc1ccccc1)C(=O)CNS(=O)(=O)CCc1ccccc1	IC50 (nM)p	'='	73000	0.493356	-1	Caspase-1	0.463519	B (single protein format)	0.577221	CHEMBL659312	Inhibitory activity against caspase-1	Test	7.4311	2.7276	3.0668	2.1932	2.4075	2.1657	58.5225	75.446	59.8927	72.9399	59.8888	70.9194	9	12.0583	9.5878	11.8157	9.7233	11.5586	508.575	502.271	450.089	465.836	436.88	453.467	77	135.701	89.913	129.697	91.8089	123.38	0	0	0	0	0	0
CHEMBL2011680	CC(=O)N[C@H](C(=O)O[C@H]1CCC(C)(C)[C@@H]2CC=C3C(=O)OC[C@]3(O)[C@@]12C)C(C)C	IC50 (nM)p	'='	90000	0.493356	-1	Caspase-1	0.463519	B (single protein format)	0.577221	CHEMBL2014073	Inhibition of caspase 1 by signal transduction fluorometric assay	Training	21.6008	9.1887	15.0774	9.2399	12.5116	8.5454	143.055	165.189	149.441	161.77	150.634	160.076	22	25.3065	22.9353	24.7802	23.1034	24.5185	1300.75	1387.49	1309.21	1346.77	1303.7	1331.68	179	245.663	198.789	238.687	207.512	237.444	0	0	0	0	0	0
CHEMBL2011679	CC(=O)N[C@H](C(=O)O[C@H]1CCC(C)(C)[C@@H]2CC=C3C(=O)OC[C@@H]3[C@@]12C)C(C)C	IC50 (nM)p	'='	100000	0.493356	-1	Caspase-1	0.463519	B (single protein format)	0.577221	CHEMBL2014073	Inhibition of caspase 1 by signal transduction fluorometric assay	Training	21.9659	9.6355	15.6026	9.6283	13.0535	8.9077	143.055	161.332	146.775	158.649	147.942	156.889	22	24.7239	22.534	24.3097	22.6981	24.0383	1248.88	1320.01	1251.18	1286.13	1243.93	1270.02	172	229.478	185.98	225.11	194.733	223.457	0	0	0	0	0	0
CHEMBL168471	CC(C)C[C@H](C=O)NC(=O)[C@@H](NS(=O)(=O)c1ccc(F)cc1)C(C)C	IC50 (nM)p	'>'	100000	0.493356	-1	Caspase-1	0.463519	B (single protein format)	0.577221	CHEMBL699869	Inhibitory activity against interleukin 1-beta converting enzyme (IL-1 beta converting enzyme)	Training	12.6086	7.4132	10.8139	6.1715	8.4586	4.9152	71.5275	81.2366	73.4895	77.5161	71.7551	74.1688	11	12.4349	11.4259	11.9675	11.3262	11.5746	476.704	506.492	467.734	485.25	456.344	466.844	69	96.2349	75.7774	92.4927	79.5219	90.1294	0.1272	-0.0475	-0.0306	-0.0582	-0.0546	-0.0594
CHEMBL6475	N#Cc1cc(-c2ccncc2)nnc1Cl	IC50 (nM)p	'='	110000	0.493356	-1	Caspase-1	0.463519	B (single protein format)	0.577221	CHEMBL699295	Antiinflammatory activity measured as the concentration required to inhibit IL-1 beta converting enzyme	Test	0.01	-0.0128	0.0116	-0.0101	0.0092	-0.0081	6.5025	8.4086	6.5355	8.3647	6.907	8.4192	1	1.2704	1.0051	1.3562	1.1127	1.4086	39.325	36.7767	42.7464	41.4839	45.7863	45.047	16	21.9667	15.7455	20.5349	16.1301	20.0073	0.2358	-0.0304	0.0653	0.0094	0.0182	0.0035
CHEMBL354101	O=C(O)CC(NC(=O)OCc1ccccc1)C(=O)CNS(=O)(=O)CCC1CCCCC1	IC50 (nM)p	'='	136000	0.493356	-1	Caspase-1	0.463519	B (single protein format)	0.577221	CHEMBL659312	Inhibitory activity against caspase-1	Training	12.9982	8.529	9.0926	8.0541	8.2025	7.6241	97.5375	115.274	99.6405	112.394	98.873	109.081	15	18.1833	15.7281	17.9802	15.9324	17.7004	702.244	704.653	656.282	673.647	643.495	657.476	106	163.701	117.613	157.091	119.368	150.418	0	0	0	0	0	0
CHEMBL34031	CC(=O)N[C@@H](Cc1ccc(O)cc1)C(=O)N[C@H](C(=O)N[C@@H](C)C(=O)N[C@H](CC=O)CC(=O)O)C(C)C	IC50 (nM)p	'='	142000	0.493356	-1	Caspase-1	0.463519	B (cell-based format)	0.315789	CHEMBL699293	Amidolytic activity of THP.1 cell lysate against IL-1 beta converting enzyme using C1-Asp-AMC as a substrate	Training	15.1769	7.3768	9.0937	5.4373	7.0281	4.7423	117.045	149.078	121.731	142.845	122.286	139.688	18	22.7559	18.6405	21.8041	18.711	21.3235	826.421	872.257	784.862	823.457	773.187	806.808	150	242.112	171.749	232.533	178.259	227.353	0	0	0	0	0	0
CHEMBL3759333	CCCCCCCCCC(=O)[C@@H]1C(=O)O[C@@]2(C)C(=O)C=C3C=C(C[C@H](C)O)OC=C3[C@@H]12	IC50 (nM)p	'='	150000	0.493356	-1	Caspase-1	0.463519	B (single protein format)	0.577221	CHEMBL3762359	Inhibition of caspase-1 (unknown origin)	Training	19.094	13.3111	14.9053	12.5492	13.4173	11.7494	162.562	182.705	170.949	181.27	172.923	180.573	25	28.0222	26.2418	27.8008	26.538	27.694	1388.73	1417.7	1363.59	1406.29	1387.41	1424.57	205	266.897	231.596	265.061	241.068	266.847	0	0	0	0	0	0
CHEMBL166048	O=C(O)CC(NC(=O)OCc1ccccc1)C(=O)CNS(=O)(=O)Cc1ccccc1	IC50 (nM)p	'='	168000	0.493356	-1	Caspase-1	0.463519	B (single protein format)	0.577221	CHEMBL659312	Inhibitory activity against caspase-1	Test	6.407	1.4606	2.5876	1.6854	2.0253	1.743	52.02	68.9435	54.7146	67.0218	54.9736	65.0637	8	11.0583	8.5854	10.7786	8.7261	10.5097	457.671	443.598	409.87	422.971	401.132	413.11	73	131.701	86.0183	124.286	87.9582	117.848	0	0	0	0	0	0
CHEMBL168724	O=C(O)CC(NC(=O)OCc1ccccc1)C(=O)CNS(=O)(=O)c1cccc2ccccc12	IC50 (nM)p	'='	174000	0.493356	-1	Caspase-1	0.463519	B (single protein format)	0.577221	CHEMBL659312	Inhibitory activity against caspase-1	Training	4.848	1.321	2.0959	1.2159	1.5609	1.1917	45.5175	64.3121	47.3899	61.5665	47.3645	58.9679	7	9.7933	7.4582	9.4208	7.523	9.08	377.797	392.823	346.898	367.235	338.103	354.391	69	128.366	77.7139	120.794	79.358	113.6	0	0	0	0	0	0
CHEMBL167544	O=C(O)CC(NC(=O)OCc1ccccc1)C(=O)CNS(=O)(=O)CC1CCc2ccccc21	IC50 (nM)p	'='	194000	0.493356	-1	Caspase-1	0.463519	B (single protein format)	0.577221	CHEMBL659312	Inhibitory activity against caspase-1	Training	8.9016	3.7393	4.1208	2.9579	3.1132	2.7822	71.5275	88.1801	71.8484	84.3385	71.0679	81.8389	11	14.0166	11.3926	13.5882	11.4251	13.2865	652.326	644.249	586.446	597.358	562.248	577.535	90	149.201	103.014	143.618	104.983	137.377	0	0	0	0	0	0
CHEMBL308500	CC(=O)N[C@@H](Cc1ccc(O)cc1)C(=O)N[C@H](C(=O)N[C@@H](C)C(=O)NCCC(=O)O)C(C)C	IC50 (nM)p	'='	200000	0.493356	-1	Caspase-1	0.463519	B (single protein format)	0.577221	CHEMBL659500	Dissociation constant for inhibition of caspase-1	Training	15.2312	7.5529	8.9711	5.3853	6.8382	4.6252	104.04	132.661	107.825	126.356	108.078	123.177	16	20.243	16.51	19.2806	16.5353	18.7972	714.079	758.739	681.689	713.957	672.595	698.524	132	214.263	150.631	204.65	156.559	199.449	0	0	0	0	0	0
CHEMBL165763	O=C(O)CC(NC(=O)OCc1ccccc1)C(=O)CNS(=O)(=O)CCCc1ccccc1	IC50 (nM)p	'='	245000	0.493356	-1	Caspase-1	0.463519	B (single protein format)	0.577221	CHEMBL659312	Inhibitory activity against caspase-1	Test	8.4553	3.7517	3.9619	2.7854	2.9014	2.5691	65.025	81.9485	65.721	78.0904	64.8204	75.5123	10	13.0583	10.5532	12.7348	10.6155	12.429	545.835	542.702	489.282	498.22	466.884	480.428	81	139.701	93.6216	133.419	95.7168	127.052	0	0	0	0	0	0
CHEMBL6581	NC(=O)c1cc(-c2ccncc2)cnc1Cl	IC50 (nM)p	'>'	250000	0.493356	-1	Caspase-1	0.463519	B (single protein format)	0.577221	CHEMBL699295	Antiinflammatory activity measured as the concentration required to inhibit IL-1 beta converting enzyme	Training	0.01	0.0328	0.0113	0.0215	0.0097	0.016	6.5025	13.0496	6.202	10.8553	6.2594	9.0556	1	1.9779	0.9538	1.745	1.0213	1.496	50.4238	61.5026	51.6272	58.6688	51.142	55.1406	16	30.6863	14.8566	24.6186	14.2772	20.16	0.2358	-0.0304	0.0653	-0.0166	-0.0107	-0.0254
CHEMBL6805	Cc1c(-c2ccc(Cl)cc2)nnc(Cl)c1C(N)=O	IC50 (nM)p	'>'	250000	0.493356	-1	Caspase-1	0.463519	B (single protein format)	0.577221	CHEMBL699295	Antiinflammatory activity measured as the concentration required to inhibit IL-1 beta converting enzyme	Training	2.4446	-0.0045	0.6458	0.2144	0.2379	0.1806	13.005	17.1137	10.8771	15.4362	11.1769	13.9308	2	2.6029	1.6728	2.4476	1.8106	2.273	88.9609	101.046	91.3083	98.6979	89.9004	94.4893	17	33.1863	17.2776	27.112	17.193	22.7682	0.9008	-0.0347	0.1051	-0.0544	-0.0623	-0.088
CHEMBL6734	CSc1nnc(-c2ccncc2)cc1C(N)=O	IC50 (nM)p	'>'	250000	0.493356	-1	Caspase-1	0.463519	B (single protein format)	0.577221	CHEMBL699295	Antiinflammatory activity measured as the concentration required to inhibit IL-1 beta converting enzyme	Training	3.207	-0.7592	1.6615	-0.2748	0.4292	0.0204	13.005	17.9839	11.3081	14.7846	10.5821	13.0763	2	3.9803	1.739	2.7716	1.7471	2.2604	93.2146	104.558	93.976	97.0599	90.4301	92.4793	17	31.0638	16.4591	26.1328	16.4245	22.2759	0	0	0	0	0	0
CHEMBL7086	NC(=O)c1cnnc(-c2ccncc2)c1	IC50 (nM)p	'>'	250000	0.493356	-1	Caspase-1	0.463519	B (single protein format)	0.577221	CHEMBL699295	Antiinflammatory activity measured as the concentration required to inhibit IL-1 beta converting enzyme	Test	0.01	0.0328	0.0189	0.0297	0.02	0.0262	6.5025	13.0496	6.2717	10.6128	6.2236	8.9061	1	1.9779	0.9645	1.6117	0.9548	1.3546	42.1229	51.5056	42.3192	47.4651	41.2453	44.2909	16	30.6863	14.6058	24.7558	14.4027	20.7273	0	0	0	0	0	0
CHEMBL267835	CNC(=O)c1cc(Cl)nnc1Cl	IC50 (nM)p	'>'	250000	0.493356	-1	Caspase-1	0.463519	B (single protein format)	0.577221	CHEMBL699295	Antiinflammatory activity measured as the concentration required to inhibit IL-1 beta converting enzyme	Training	3.207	0.7057	1.7164	0.2822	0.6944	0.1647	13.005	16.9256	12.8129	15.3714	12.3449	13.834	2	2.561	1.9705	2.4287	1.9876	2.2781	72.0332	77.1516	77.1002	77.8025	79.6133	76.532	17	32.2263	16.4455	28.0109	17.1082	24.1818	0.4716	-0.0608	0.0946	0.0094	0.0149	-0.008
CHEMBL6930	COc1nnc(-c2ccncc2)cc1C(N)=O	IC50 (nM)p	'>'	250000	0.493356	-1	Caspase-1	0.463519	B (single protein format)	0.577221	CHEMBL699295	Antiinflammatory activity measured as the concentration required to inhibit IL-1 beta converting enzyme	Training	3.207	-0.0106	1.6615	-0.006	0.4746	0.1196	13.005	19.6286	11.3081	15.4739	10.7474	13.4308	2	2.977	1.739	2.3512	1.6464	2.0442	59.3239	71.4207	60.9127	67.3081	60.8308	64.2138	17	35.4329	16.4591	28.7958	17.4154	24.3706	0	0	0	0	0	0
CHEMBL268455	CN(C)C(=O)c1cc(-c2ccncc2)nnc1Cl	IC50 (nM)p	'>'	250000	0.493356	-1	Caspase-1	0.463519	B (single protein format)	0.577221	CHEMBL699295	Antiinflammatory activity measured as the concentration required to inhibit IL-1 beta converting enzyme	Training	6.4039	1.2347	4.4243	0.6414	2.513	0.3932	19.5075	20.8016	19.4041	19.72	18.5149	18.2061	3	3.1441	2.9841	3.0854	2.9027	2.9298	107.319	108.393	113.822	108.471	118.959	107.629	18	35.8196	17.2	31.3723	18.6949	27.7886	0.2358	-0.0304	0.0653	0.0092	0.009	-0.0259
CHEMBL166476	O=C(O)CC(NC(=O)OCc1ccccc1)C(=O)CNS(=O)(=O)c1ccccc1	IC50 (nM)p	'='	291000	0.493356	-1	Caspase-1	0.463519	B (single protein format)	0.577221	CHEMBL659312	Inhibitory activity against caspase-1	Test	4.848	1.321	2.0959	1.2162	1.5695	1.2005	45.5175	64.3121	47.3899	61.5741	47.3965	59.0436	7	9.7933	7.4582	9.4222	7.5297	9.0923	372.173	386.657	341.42	361.262	332.325	348.476	69	128.366	77.7139	120.803	79.3687	113.669	0	0	0	0	0	0
CHEMBL216071	COC[C@@H]1CCCN1S(=O)(=O)c1ccc2c(c1)C(=O)C(=O)N2Cc1ccc(OCCOS(=O)(=O)c2ccc(C)cc2)cc1	IC50 (nM)p	'>'	500000	0.493356	-1	Caspase-1	0.463519	B (single protein format)	0.577221	CHEMBL909965	Inhibition of caspase 1	Training	16.0057	6.1309	10.6775	5.9043	7.7851	5.122	78.03	85.9244	76.204	78.3619	71.3956	71.6399	12	13.1127	12.3481	12.3453	12.072	11.8211	591.84	598.803	582.205	574.384	559.995	552.478	71	120.883	83.8323	103.895	83.7843	93.4665	0	0	0	0	0	0
CHEMBL384023	O=C1C(=O)N(Cc2ccc(I)cc2)c2ccc(S(=O)(=O)N3CCC[C@H]3COc3ccccc3)cc21	IC50 (nM)p	'>'	500000	0.493356	-1	Caspase-1	0.463519	B (single protein format)	0.577221	CHEMBL909965	Inhibition of caspase 1	Training	7.2563	4.3266	5.0186	3.7242	3.6481	2.881	52.02	60.0068	51.4655	53.7656	48.5175	48.9513	8	9.1565	8.2853	8.4723	8.1404	8.1446	513.169	517.151	501.496	491.227	475.884	465.55	61	96.9791	68.9963	82.6611	68.2043	74.9489	0.5319	-0.097	0.0054	-0.0952	-0.0763	-0.1037
CHEMBL386510	Cc1ccc(S(=O)(=O)OCCOc2ccc(CN3C(=O)C(=O)c4cc(S(=O)(=O)N5CCC[C@H]5COc5ccccc5)ccc43)cc2)cc1	IC50 (nM)p	'>'	500000	0.493356	-1	Caspase-1	0.463519	B (single protein format)	0.577221	CHEMBL909965	Inhibition of caspase 1	Training	12.8088	5.9242	7.5452	5.1962	5.136	3.9732	71.5275	79.3454	68.5912	70.2394	63.0217	63.4852	11	12.1136	11.1788	11.0885	10.7761	10.4217	613.51	622.987	596.412	580.194	559.118	545.096	70	116.137	81.4835	97.9348	79.2152	88.4006	0	0	0	0	0	0
CHEMBL513663	C=Cc1ccc(CN2C(=O)C(=O)c3cc(S(=O)(=O)N4CCC[C@H]4COC)ccc32)cc1	IC50 (nM)p	'>'	500000	0.493356	-1	Caspase-1	0.463519	B (single protein format)	0.577221	CHEMBL1004120	Inhibition of human recombinant caspase 1 assessed as accumulation of cleaved fluorogenic 7-amino-4-methylcoumarin after 10 mins	Test	11.2289	5.0482	8.6879	4.8416	6.7138	4.3884	71.5275	79.3199	71.1809	73.6248	68.1227	68.0467	11	12.1139	11.3159	11.534	11.1636	11.0977	544.267	547.709	541.031	538.772	528.348	523.561	75	115.226	84.8221	101.926	85.8573	92.9913	0	0	0	0	0	0
CHEMBL217821	CC(C)(C)[Si](C)(C)Oc1ccc(CN2C(=O)C(=O)c3cc(S(=O)(=O)N4CCC[C@H]4COc4ccccc4)ccc32)cc1	IC50 (nM)p	'>'	500000	0.493356	-1	Caspase-1	0.463519	B (single protein format)	0.577221	CHEMBL909965	Inhibition of caspase 1	Training	21.0349	2.4909	12.9161	7.3934	9.2883	7.2902	91.035	91.6587	88.6131	87.8652	82.8676	81.9684	14	16.4141	14.8857	15.3065	14.5506	14.3592	639.444	665.436	631.759	627.128	601.91	592.589	82	112.673	90.4691	97.1614	88.8047	89.6965	0	0	0	0	0	0
CHEMBL468088	C=CCCN1C(=O)C(=O)c2cc(S(=O)(=O)N3CCC[C@H]3COC)ccc21	IC50 (nM)p	'>'	500000	0.493356	-1	Caspase-1	0.463519	B (single protein format)	0.577221	CHEMBL1004120	Inhibition of human recombinant caspase 1 assessed as accumulation of cleaved fluorogenic 7-amino-4-methylcoumarin after 10 mins	Training	12.2531	6.6683	10.0248	6.029	7.8897	5.3351	78.03	86.9061	78.7345	81.3213	75.7763	75.5039	12	13.2806	12.4736	12.7147	12.336	12.2404	542.565	554.383	543.318	543.712	531.848	528.89	79	117.726	88.5661	105.661	90.2731	97.5339	0	0	0	0	0	0
CHEMBL512101	C=CCN1C(=O)C(=O)c2cc(S(=O)(=O)N3CCC[C@H]3COC)ccc21	IC50 (nM)p	'>'	500000	0.493356	-1	Caspase-1	0.463519	B (single protein format)	0.577221	CHEMBL1004120	Inhibition of human recombinant caspase 1 assessed as accumulation of cleaved fluorogenic 7-amino-4-methylcoumarin after 10 mins	Training	11.2289	5.4828	9.3416	5.1269	7.3623	4.5731	71.5275	80.4036	72.428	74.8192	69.578	68.9715	11	12.2806	11.5042	11.7134	11.3831	11.2339	510.558	521.823	513.049	514.187	503.841	499.47	75	113.726	84.3461	101.427	85.9929	93.2556	0	0	0	0	0	0
CHEMBL492385	COC[C@@H]1CCCN1S(=O)(=O)c1ccc2c(c1)C(=O)C(=O)N2Cc1ccc(C(F)CO)cc1	IC50 (nM)p	'>'	500000	0.493356	-1	Caspase-1	0.463519	B (single protein format)	0.577221	CHEMBL1004120	Inhibition of human recombinant caspase 1 assessed as accumulation of cleaved fluorogenic 7-amino-4-methylcoumarin after 10 mins	Test	12.4753	5.3501	9.087	5.1945	6.9297	4.6313	71.5275	87.2461	74.2527	76.8924	70.2054	69.3603	11	13.3342	11.789	12.0365	11.484	11.3	545.535	551.626	540.391	538.63	526.736	521.17	75	133.109	91.4669	109.502	91.0568	96.8102	0.2301	-0.2176	-0.0942	-0.1594	-0.1171	-0.1217
CHEMBL3359188	COC[C@@H]1CCCN1S(=O)(=O)c1cc(I)c2c(c1)C(=O)C(=O)N2CCCCF	IC50 (nM)p	'='	500000	0.493356	-1	Caspase-1	0.463519	B (single protein format)	0.577221	CHEMBL3377637	Inhibition of human recombinant caspase 1 using Ac-YVAD-AMC substrate assessed as accumulation of cleaved fluorogenic product	Training	14.0605	7.6533	11.5059	6.9764	8.8489	5.8978	78.03	91.2666	80.737	85.2006	78.0773	78.3544	12	13.9669	12.7888	13.3252	13.2309	13.257	577.981	594.01	586.822	592.409	589.944	591.531	74	121.955	88.2421	110.038	91.5284	101.117	0.762	-0.5463	-0.0337	-0.4718	-0.2281	-0.4421
CHEMBL493374	COC[C@@H]1CCCN1S(=O)(=O)c1ccc2c(c1)C(=O)C(=O)N2CCC1CO1	IC50 (nM)p	'>'	500000	0.493356	-1	Caspase-1	0.463519	B (single protein format)	0.577221	CHEMBL1004120	Inhibition of human recombinant caspase 1 assessed as accumulation of cleaved fluorogenic 7-amino-4-methylcoumarin after 10 mins	Training	13.4994	7.2366	10.7889	6.8442	8.5134	6.1137	78.03	89.5284	80.1668	83.4141	77.4885	77.5258	12	13.6684	12.684	13.0236	12.5885	12.5397	539.798	551.109	539.213	538.985	527.983	525.105	79	126.965	93.9099	113.034	96.3267	104.291	0	0	0	0	0	0
CHEMBL494220	COC[C@@H]1CCCN1S(=O)(=O)c1ccc2c(c1)C(=O)C(=O)N2Cc1ccc(OCC2CO2)cc1	IC50 (nM)p	'>'	500000	0.493356	-1	Caspase-1	0.463519	B (single protein format)	0.577221	CHEMBL1004120	Inhibition of human recombinant caspase 1 assessed as accumulation of cleaved fluorogenic 7-amino-4-methylcoumarin after 10 mins	Training	14.0343	6.1854	10.7161	6.3297	8.4475	5.8522	78.03	89.8503	80.017	82.916	77.0522	76.6282	12	13.7094	12.6621	12.9466	12.5235	12.4038	554.975	558.477	547.709	545.413	534.567	529.147	79	132.294	95.6867	114.491	96.9376	103.913	0	0	0	0	0	0
CHEMBL467252	C=CCOc1ccc(CN2C(=O)C(=O)c3cc(S(=O)(=O)N4CCC[C@H]4COC)ccc32)cc1	IC50 (nM)p	'>'	500000	0.493356	-1	Caspase-1	0.463519	B (single protein format)	0.577221	CHEMBL1004120	Inhibition of human recombinant caspase 1 assessed as accumulation of cleaved fluorogenic 7-amino-4-methylcoumarin after 10 mins	Test	12.7879	5.5611	10.0859	5.4299	7.9963	4.9706	78.03	87.2281	78.5847	81.1674	75.4985	75.021	12	13.3216	12.4517	12.688	12.2946	12.1652	556.106	559.793	549.974	547.957	536.433	531.187	79	123.055	90.3428	108.398	91.4473	98.7206	0	0	0	0	0	0
CHEMBL521984	COC[C@@H]1CCCN1S(=O)(=O)c1ccc2c(c1)C(=O)C(=O)N2CCCCCCCCCC1CO1	IC50 (nM)p	'>'	500000	0.493356	-1	Caspase-1	0.463519	B (single protein format)	0.577221	CHEMBL1004120	Inhibition of human recombinant caspase 1 assessed as accumulation of cleaved fluorogenic 7-amino-4-methylcoumarin after 10 mins	Training	20.6684	14.4056	17.9516	13.8017	15.3249	12.6501	123.547	135.046	125.553	128.483	122.343	121.847	19	20.6684	19.6632	19.953	19.4837	19.3519	741.962	754.059	742.966	740.952	727.668	721.186	107	154.965	122.067	141.563	125.669	134.032	0	0	0	0	0	0
CHEMBL511723	COC[C@@H]1CCCN1S(=O)(=O)c1ccc2c(c1)C(=O)C(=O)N2C[C@H](O)CO	IC50 (nM)p	'>'	500000	0.493356	-1	Caspase-1	0.463519	B (single protein format)	0.577221	CHEMBL1004120	Inhibition of human recombinant caspase 1 assessed as accumulation of cleaved fluorogenic 7-amino-4-methylcoumarin after 10 mins	Training	12.4753	6.4631	10.2019	5.9502	8.0316	5.1579	71.5275	87.4119	76.1522	79.2721	73.6539	72.5731	11	13.3344	12.0614	12.3823	11.9948	11.7749	518.593	534.164	520.796	523.264	514.641	509.808	75	127.185	92.0872	110.265	94.6969	101.03	0	0	0	0	0	0
CHEMBL493375	COC[C@@H]1CCCN1S(=O)(=O)c1ccc2c(c1)C(=O)C(=O)N2CCC(O)CF	IC50 (nM)p	'>'	500000	0.493356	-1	Caspase-1	0.463519	B (single protein format)	0.577221	CHEMBL1004120	Inhibition of human recombinant caspase 1 assessed as accumulation of cleaved fluorogenic 7-amino-4-methylcoumarin after 10 mins	Training	13.4994	6.8093	10.7941	6.4211	8.443	5.6915	78.03	94.9471	82.9578	87.321	80.8955	80.967	12	14.5217	13.121	13.6395	13.1235	13.0814	542.804	557.867	543.843	546.368	535.039	534.137	79	134.503	98.6158	118.248	102.158	109.26	0.2301	-0.4492	0.0008	-0.3588	-0.1075	-0.3147
CHEMBL467251	COC[C@@H]1CCCN1S(=O)(=O)c1ccc2c(c1)C(=O)C(=O)N2Cc1ccc(C(F)CBr)cc1	IC50 (nM)p	'>'	500000	0.493356	-1	Caspase-1	0.463519	B (single protein format)	0.577221	CHEMBL1004120	Inhibition of human recombinant caspase 1 assessed as accumulation of cleaved fluorogenic 7-amino-4-methylcoumarin after 10 mins	Test	12.4753	4.1837	8.8145	4.6329	6.7111	4.3449	71.5275	86.3281	73.8593	76.4504	69.8896	69.1217	11	17.3246	13.4992	13.9578	12.8564	12.3371	600.542	610.623	589.422	584.627	567.738	558.755	75	125.461	86.5501	105.82	87.1112	94.7011	1.0201	-1.0499	0.1064	-0.3544	-0.138	-0.246
CHEMBL524017	COC[C@@H]1CCCN1S(=O)(=O)c1ccc2c(c1)C(=O)C(=O)N2C[C@H](O)CF	IC50 (nM)p	'>'	500000	0.493356	-1	Caspase-1	0.463519	B (single protein format)	0.577221	CHEMBL1004120	Inhibition of human recombinant caspase 1 assessed as accumulation of cleaved fluorogenic 7-amino-4-methylcoumarin after 10 mins	Training	12.4753	5.6799	10.0027	5.3746	7.8268	4.7051	71.5275	88.4446	76.6342	80.031	74.1493	73.209	11	13.5217	12.1488	12.5199	12.0846	11.8902	511.114	525.97	513.081	515.706	507.389	502.973	75	130.503	94.41	112.704	97.0846	103.209	0.2301	-0.4492	0.0008	-0.3686	-0.0704	-0.2956
CHEMBL385930	O=C1C(=O)N(Cc2ccc(OCCBr)cc2)c2ccc(S(=O)(=O)N3CCC[C@H]3COc3ccccc3)cc21	IC50 (nM)p	'>'	500000	0.493356	-1	Caspase-1	0.463519	B (single protein format)	0.577221	CHEMBL909965	Inhibition of caspase 1	Training	10.3743	5.1495	6.5137	4.6324	4.5985	3.6008	65.025	76.5563	65.159	67.2361	60.5449	59.8486	10	15.8121	12.4464	13.2854	11.7334	11.323	592.933	603.838	577.546	563.927	541.26	524.833	69	107.571	78.292	91.6355	77.3391	83.4645	0.79	-0.8323	-0.0212	-0.582	-0.1064	-0.3936
CHEMBL466422	COC[C@@H]1CCCN1S(=O)(=O)c1ccc2c(c1)C(=O)C(=O)N2Cc1ccc(OCC(O)CF)cc1	IC50 (nM)p	'>'	500000	0.493356	-1	Caspase-1	0.463519	B (single protein format)	0.577221	CHEMBL1004120	Inhibition of human recombinant caspase 1 assessed as accumulation of cleaved fluorogenic 7-amino-4-methylcoumarin after 10 mins	Training	14.0343	5.7582	10.7247	5.7051	8.497	5.1603	78.03	95.2691	82.7374	86.1286	79.6386	78.8474	12	14.5627	13.0879	13.4561	12.9303	12.7583	557.037	563.837	550.364	548.679	537.391	531.542	79	139.832	100.509	119.363	101.675	107.668	0.2301	-0.4492	0.0008	-0.3759	-0.0619	-0.3262
CHEMBL513513	C=CCCCCCCCCCN1C(=O)C(=O)c2cc(S(=O)(=O)N3CCC[C@H]3COC)ccc21	IC50 (nM)p	'>'	500000	0.493356	-1	Caspase-1	0.463519	B (single protein format)	0.577221	CHEMBL1004120	Inhibition of human recombinant caspase 1 assessed as accumulation of cleaved fluorogenic 7-amino-4-methylcoumarin after 10 mins	Test	19.4221	13.8373	17.1978	12.9256	14.6394	11.6951	123.547	132.424	124.121	126.483	120.706	120.077	19	20.2806	19.4528	19.6587	19.2444	19.0931	744.525	756.905	746.545	745.324	732.122	726.649	107	145.726	116.723	134.115	119.133	126.84	0	0	0	0	0	0
CHEMBL523666	COC[C@@H]1CCCN1S(=O)(=O)c1ccc2c(c1)C(=O)C(=O)N2Cc1ccc(C2CO2)cc1	IC50 (nM)p	'>'	500000	0.493356	-1	Caspase-1	0.463519	B (single protein format)	0.577221	CHEMBL1004120	Inhibition of human recombinant caspase 1 assessed as accumulation of cleaved fluorogenic 7-amino-4-methylcoumarin after 10 mins	Training	12.4753	5.3736	9.3312	5.3133	7.1311	4.78	71.5275	81.9421	72.4308	75.1176	69.0961	68.8159	11	12.5017	11.502	11.7556	11.3079	11.211	544.652	546.283	539.996	537.338	526.711	521.442	75	124.465	88.2311	106.679	88.8391	95.7186	0	0	0	0	0	0
CHEMBL2348696	COCCCC1CCCN1S(=O)(=O)c1ccc2c(c1)C(=O)C(=O)N2CCCCF	IC50 (nM)p	'>'	500000	0.493356	-1	Caspase-1	0.463519	B (single protein format)	0.577221	CHEMBL2352548	Inhibition of human recombinant caspase 1 assessed as decrease in AMC release using Ac-Tyr-Val-Ala-Asp-AMC as substrate preincubated with enzyme for 10 mins prior to substrate addition measured after 10 mins by fluorescence microplate analysis	Training	16.1088	9.8068	13.4423	9.107	11.1885	7.7664	91.035	104.272	93.5617	98.5985	90.8765	91.9465	14	15.9669	14.7602	15.3737	14.712	14.7171	602.302	615.164	602.547	602.583	592.86	589.937	82	129.955	95.7657	119.255	98.8675	112.183	0.2301	-0.4492	-0.067	-0.4074	-0.1508	-0.3488
CHEMBL466423	COC[C@@H]1CCCN1S(=O)(=O)c1ccc2c(c1)C(=O)C(=O)N2CCC(O)CO	IC50 (nM)p	'>'	500000	0.493356	-1	Caspase-1	0.463519	B (single protein format)	0.577221	CHEMBL1004120	Inhibition of human recombinant caspase 1 assessed as accumulation of cleaved fluorogenic 7-amino-4-methylcoumarin after 10 mins	Training	13.4994	7.5925	10.9933	6.9795	8.745	6.1617	78.03	93.9144	82.4758	86.5391	80.2613	80.2956	12	14.3344	13.0336	13.4977	13.0085	12.9597	550.114	565.92	551.516	554.173	542.559	541.44	79	131.185	96.293	115.735	99.2873	107.103	0	0	0	0	0	0
CHEMBL2348695	CCCCN1C(=O)C(=O)c2cc(S(=O)(=O)N3CCCC3CCCOC)ccc21	IC50 (nM)p	'>'	500000	0.493356	-1	Caspase-1	0.463519	B (single protein format)	0.577221	CHEMBL2352548	Inhibition of human recombinant caspase 1 assessed as decrease in AMC release using Ac-Tyr-Val-Ala-Asp-AMC as substrate preincubated with enzyme for 10 mins prior to substrate addition measured after 10 mins by fluorescence microplate analysis	Test	16.9843	11.361	14.5255	10.515	11.9794	8.6407	91.035	99.9111	91.3814	94.0509	87.4618	87.3824	14	15.2806	14.417	14.6588	14.1764	14.0018	597.137	611.837	600.747	601.644	590.618	587.596	79	117.726	88.1511	107.493	90.5694	102.079	0	0	0	0	0	0
CHEMBL3359197	COC[C@@H]1CCCN1S(=O)(=O)c1cc(Br)c2c(c1)C(=O)C(=O)N2CCCCO	IC50 (nM)p	'='	500000	0.493356	-1	Caspase-1	0.463519	B (single protein format)	0.577221	CHEMBL3377637	Inhibition of human recombinant caspase 1 using Ac-YVAD-AMC substrate assessed as accumulation of cleaved fluorogenic product	Training	14.0605	8.4365	11.8234	7.6867	9.2392	6.477	78.03	90.2339	80.2206	84.2061	77.5063	77.5663	12	13.7797	12.6952	13.1449	12.9001	12.8726	563.849	578.694	570.457	573.813	568.221	567.491	74	118.637	86.583	106.842	89.5708	98.4544	0.8091	-0.1197	0.0793	-0.0667	-0.0811	-0.106
CHEMBL3359201	COC[C@@H]1CCCN1S(=O)(=O)c1cc(F)c2c(c1)C(=O)C(=O)N2	IC50 (nM)p	'='	500000	0.493356	-1	Caspase-1	0.463519	B (single protein format)	0.577221	CHEMBL3377637	Inhibition of human recombinant caspase 1 using Ac-YVAD-AMC substrate assessed as accumulation of cleaved fluorogenic product	Training	8.8942	4.2894	7.5352	4.1088	5.8789	3.698	52.02	61.5634	53.2796	56.321	51.4435	51.5081	8	9.3919	8.5624	8.8773	8.5989	8.5582	381.424	395.486	385.363	387.553	376.635	373.138	58	94.6191	66.1903	82.0704	68.0121	74.3745	0.1272	-0.0475	-0.0171	-0.0436	-0.041	-0.0437
CHEMBL2348699	CCOC[C@@H]1CCCN1S(=O)(=O)c1ccc2c(c1)C(=O)C(=O)N2CCCCF	IC50 (nM)p	'>'	500000	0.493356	-1	Caspase-1	0.463519	B (single protein format)	0.577221	CHEMBL2352548	Inhibition of human recombinant caspase 1 assessed as decrease in AMC release using Ac-Tyr-Val-Ala-Asp-AMC as substrate preincubated with enzyme for 10 mins prior to substrate addition measured after 10 mins by fluorescence microplate analysis	Training	14.8571	10.4651	11.5194	9.3714	9.1368	7.7626	84.5325	98.8274	86.9587	92.3786	83.9284	85.1162	13	15.1339	13.74	14.4228	13.5884	13.6822	552.199	566.754	553.639	555.563	545.327	543.984	78	126.537	93.3195	114.65	96.2384	106.405	0.2301	-0.4492	-0.067	-0.4074	-0.1508	-0.3488
CHEMBL3359199	CCCCN1C(=O)C(=O)c2cc(S(=O)(=O)N3CCC[C@H]3COC)cc(Cl)c21	IC50 (nM)p	'='	500000	0.493356	-1	Caspase-1	0.463519	B (single protein format)	0.577221	CHEMBL3377637	Inhibition of human recombinant caspase 1 using Ac-YVAD-AMC substrate assessed as accumulation of cleaved fluorogenic product	Test	14.936	9.2074	12.5891	8.3844	9.6351	6.7651	78.03	86.9061	78.5568	80.6531	74.7335	73.8637	12	13.2806	12.4457	12.6104	12.2688	12.0892	541.251	556.401	549.412	552.638	544.782	543.233	71	109.726	80.6275	98.2751	83.3237	91.1135	0.665	-0.1085	0.0548	-0.0662	-0.0803	-0.1012
CHEMBL3359187	COC[C@@H]1CCCN1S(=O)(=O)c1cc(I)c2c(c1)C(=O)C(=O)N2CCCF	IC50 (nM)p	'='	500000	0.493356	-1	Caspase-1	0.463519	B (single protein format)	0.577221	CHEMBL3377637	Inhibition of human recombinant caspase 1 using Ac-YVAD-AMC substrate assessed as accumulation of cleaved fluorogenic product	Training	13.0363	6.6291	10.5196	5.8177	7.9579	4.7767	71.5275	84.7641	74.2345	78.6471	70.8826	71.8632	11	12.9669	11.7888	12.3166	12.1262	12.2665	544.345	560.26	554.151	561.488	558.656	560.753	70	117.955	84.2421	105.982	86.0132	97.5789	0.762	-0.5463	-0.0337	-0.4851	-0.1805	-0.4137
CHEMBL3359198	COC[C@@H]1CCCN1S(=O)(=O)c1cc(Cl)c2c(c1)C(=O)C(=O)N2	IC50 (nM)p	'='	500000	0.493356	-1	Caspase-1	0.463519	B (single protein format)	0.577221	CHEMBL3377637	Inhibition of human recombinant caspase 1 using Ac-YVAD-AMC substrate assessed as accumulation of cleaved fluorogenic product	Training	8.8942	4.2894	7.5352	4.1088	5.8763	3.6953	52.02	61.5634	53.2796	56.321	51.3748	51.4384	8	9.3919	8.5624	8.8773	8.6439	8.6038	392.638	408.212	398.214	401.815	392.103	389.735	58	94.6191	66.1903	82.0704	67.1085	73.4566	0.665	-0.1085	0.0543	-0.0685	-0.0573	-0.076
CHEMBL3359189	COC[C@@H]1CCCN1S(=O)(=O)c1cc(I)c2c(c1)C(=O)C(=O)N2CCCCO	IC50 (nM)p	'='	500000	0.493356	-1	Caspase-1	0.463519	B (single protein format)	0.577221	CHEMBL3377637	Inhibition of human recombinant caspase 1 using Ac-YVAD-AMC substrate assessed as accumulation of cleaved fluorogenic product	Training	14.0605	8.4365	11.8234	7.6867	9.2453	6.4833	78.03	90.2339	80.2206	84.2061	77.4634	77.5207	12	13.7797	12.6952	13.1449	13.1196	13.1058	585.017	601.768	594.542	600.205	597.362	598.715	74	118.637	86.583	106.842	89.5559	98.4388	0.5319	-0.097	0.0333	-0.0644	-0.0775	-0.0937
CHEMBL2348697	CCOC[C@@H]1CCCN1S(=O)(=O)c1ccc2c(c1)C(=O)C(=O)N2	IC50 (nM)p	'>'	500000	0.493356	-1	Caspase-1	0.463519	B (single protein format)	0.577221	CHEMBL2352548	Inhibition of human recombinant caspase 1 assessed as decrease in AMC release using Ac-Tyr-Val-Ala-Asp-AMC as substrate preincubated with enzyme for 10 mins prior to substrate addition measured after 10 mins by fluorescence microplate analysis	Test	9.6908	7.1013	7.548	6.4898	6.1157	5.5007	58.5225	69.1241	59.4905	63.4748	57.1936	58.1333	9	10.5589	9.5119	9.9712	9.4743	9.5292	406.127	423.093	409.238	412.848	400.516	398.716	62	99.2012	71.2604	86.7466	71.7293	78.6479	0	0	0	0	0	0
CHEMBL3359186	CCCCN1C(=O)C(=O)c2cc(S(=O)(=O)N3CCC[C@H]3COC)cc(I)c21	IC50 (nM)p	'='	500000	0.493356	-1	Caspase-1	0.463519	B (single protein format)	0.577221	CHEMBL3377637	Inhibition of human recombinant caspase 1 using Ac-YVAD-AMC substrate assessed as accumulation of cleaved fluorogenic product	Training	14.936	9.2074	12.5891	8.3844	9.6382	6.7684	78.03	86.9061	78.5568	80.6531	74.6616	73.7865	12	13.2806	12.4457	12.6104	12.6983	12.5504	572.583	590.663	585.361	592.273	588.501	590.159	71	109.726	80.6275	98.2751	83.233	91.018	0.5319	-0.097	0.0333	-0.0644	-0.0778	-0.0944
CHEMBL167433	O=C(O)CC(NC(=O)OCc1ccccc1)C(=O)CCCCCc1ccccc1	IC50 (nM)p	'='	1034000	0.493356	-1	Caspase-1	0.463519	B (single protein format)	0.577221	CHEMBL659312	Inhibitory activity against caspase-1	Training	8.4097	5.0411	5.2249	4.1901	3.9759	3.4826	71.5275	88.8845	72.2614	85.3055	70.8292	81.6687	11	13.5852	11.0888	13.0384	10.8625	12.4829	470.483	478.867	441.951	455.989	426.849	439.221	85	143.259	95.1437	137.874	98.4375	132.711	0	0	0	0	0	0
CHEMBL167666	CS(=O)(=O)NCC(=O)C(CC(=O)O)NC(=O)OCc1ccccc1	IC50 (nM)p	'='	1833000	0.493356	-1	Caspase-1	0.463519	B (single protein format)	0.577221	CHEMBL659312	Inhibitory activity against caspase-1	Training	8.0449	1.7159	2.7875	1.913	2.2879	1.9724	52.02	68.1498	54.0542	66.1275	54.2844	64.1478	8	11.3507	8.487	11.0109	8.6227	10.7292	394.199	396.922	358.072	376.841	350.213	366.62	70	128.659	81.6536	121.468	83.3773	114.966	0	0	0	0	0	0
CHEMBL4108792	COc1cccc2c1ncc1c(=O)n(-c3cccc(Cl)c3)c(=O)n([C@@H]3CCN(C(=O)OC(C)(C)C)C3)c12	IC50 (nM)p	'='	0.3	0.493356	1	TNF-alpha	0.384496	B (single protein format)	0.577221	CHEMBL3888583	ELISA Assay: Add 100 Î¼L of sample or standards in Reagent Diluent, or an appropriate diluent, per well. Cover with an adhesive strip and incubate 2 hours at room temperature. Repeat the aspiration/wash as in step 2 of Plate Preparation. Add 100 Î¼L of the Detection Antibody, diluted in Reagent Diluent, to each well. Cover with a new adhesive strip and incubate 2 hours at room temperature. Repeat…	Training	15.5468	4.8828	10.3979	3.1615	7.0591	2.3476	78.03	94.333	75.9173	88.1507	73.1259	84.2216	12	14.3831	11.6508	13.4527	11.2093	12.8797	618.756	668.708	616.697	642.815	595.738	622.5	89	151.336	93.858	139.631	96.1611	131.99	0.665	-0.1085	0.025	-0.0895	-0.0864	-0.1045
CHEMBL3954709	COc1cccc2c1ncc1c(=O)n(-c3cccc(Cl)c3)c(=O)n(C3CCN(C(=O)NC(C)C)CC3)c12	IC50 (nM)p	'='	0.3	0.493356	1	TNF-alpha	0.384496	B (single protein format)	0.577221	CHEMBL3888583	ELISA Assay: Add 100 Î¼L of sample or standards in Reagent Diluent, or an appropriate diluent, per well. Cover with an adhesive strip and incubate 2 hours at room temperature. Repeat the aspiration/wash as in step 2 of Plate Preparation. Add 100 Î¼L of the Detection Antibody, diluted in Reagent Diluent, to each well. Cover with a new adhesive strip and incubate 2 hours at room temperature. Repeat…	Training	14.5183	7.2398	9.6076	5.0365	6.0722	3.6131	78.03	93.3491	74.9788	86.8312	71.7306	82.597	12	14.2239	11.5024	13.238	10.9924	12.6152	637.368	675.872	635.804	649.975	613.451	628.49	85	140.643	88.8766	130.604	91.6366	124.786	0.665	-0.1085	0.025	-0.0895	-0.0864	-0.1045
CHEMBL3955760	COc1cccc2c1ncc1c(=O)n(-c3cccc(Cl)c3)c(=O)n(C3CCN(S(=O)(=O)C(C)C)CC3)c12	IC50 (nM)p	'='	0.4	0.493356	1	TNF-alpha	0.384496	B (single protein format)	0.577221	CHEMBL3888583	ELISA Assay: Add 100 Î¼L of sample or standards in Reagent Diluent, or an appropriate diluent, per well. Cover with an adhesive strip and incubate 2 hours at room temperature. Repeat the aspiration/wash as in step 2 of Plate Preparation. Add 100 Î¼L of the Detection Antibody, diluted in Reagent Diluent, to each well. Cover with a new adhesive strip and incubate 2 hours at room temperature. Repeat…	Training	14.3434	7.3091	9.7654	4.7674	6.1637	3.6222	71.5275	80.0169	66.9017	71.7182	61.6492	66.758	11	12.6289	11.3844	11.7539	11.3476	11.204	717.233	756.037	697.16	691.118	655.495	647.827	69	104.752	73.4319	95.8947	73.0716	89.1196	0.665	-0.1085	0.025	-0.0895	-0.0864	-0.1045
CHEMBL3932863	COc1cccc2c1ncc1c(=O)n(-c3cccc(Cl)c3)c(=O)n(C3CCN(S(=O)(=O)N(C)C)CC3)c12	IC50 (nM)p	'='	0.4	0.493356	1	TNF-alpha	0.384496	B (single protein format)	0.577221	CHEMBL3888583	ELISA Assay: Add 100 Î¼L of sample or standards in Reagent Diluent, or an appropriate diluent, per well. Cover with an adhesive strip and incubate 2 hours at room temperature. Repeat the aspiration/wash as in step 2 of Plate Preparation. Add 100 Î¼L of the Detection Antibody, diluted in Reagent Diluent, to each well. Cover with a new adhesive strip and incubate 2 hours at room temperature. Repeat…	Test	15.4051	5.6322	10.5974	3.9309	6.5693	2.9826	65.025	71.3681	59.9362	65.7757	54.6225	61.3242	10	10.8497	10.3232	10.1752	10.2781	9.6634	642.206	672.846	634.907	625.79	594.67	584.164	60	103.219	60.4135	94.6472	59.5801	87.8632	0.665	-0.1085	0.025	-0.0895	-0.0864	-0.1045
CHEMBL3938364	COc1cccc2c1ncc1c(=O)n(-c3cccc(Cl)c3)c(=O)n(C3CCN(S(=O)(=O)C4CCS(=O)(=O)C4)CC3)c12	IC50 (nM)p	'='	0.4	0.493356	1	TNF-alpha	0.384496	B (single protein format)	0.577221	CHEMBL3888583	ELISA Assay: Add 100 Î¼L of sample or standards in Reagent Diluent, or an appropriate diluent, per well. Cover with an adhesive strip and incubate 2 hours at room temperature. Repeat the aspiration/wash as in step 2 of Plate Preparation. Add 100 Î¼L of the Detection Antibody, diluted in Reagent Diluent, to each well. Cover with a new adhesive strip and incubate 2 hours at room temperature. Repeat…	Training	13.6165	7.3384	8.5351	5.2381	5.6593	4.1245	78.03	84.4029	75.3334	78.1882	71.153	73.7202	12	14.4088	12.7608	13.9963	12.6721	13.5099	969.885	959.425	901.545	881.266	846.161	835.564	79	111.423	87.8117	105.985	88.1522	100.116	0.665	-0.1085	0.025	-0.0895	-0.0864	-0.1045
CHEMBL3971431	CCNC(=O)N1CCC(n2c(=O)n(-c3cccc(Cl)c3)c(=O)c3cnc4c(OC)cccc4c32)CC1	IC50 (nM)p	'='	0.6	0.493356	1	TNF-alpha	0.384496	B (single protein format)	0.577221	CHEMBL3888583	ELISA Assay: Add 100 Î¼L of sample or standards in Reagent Diluent, or an appropriate diluent, per well. Cover with an adhesive strip and incubate 2 hours at room temperature. Repeat the aspiration/wash as in step 2 of Plate Preparation. Add 100 Î¼L of the Detection Antibody, diluted in Reagent Diluent, to each well. Cover with a new adhesive strip and incubate 2 hours at room temperature. Repeat…	Training	13.1797	7.5049	8.034	5.0039	4.5807	3.4511	71.5275	86.4089	68.4526	79.7525	65.5069	75.5858	11	13.1544	10.5025	12.1467	10.041	11.5347	598.992	628.583	597.136	602.895	577.015	582.214	79	134.617	82.5955	124.974	85.4667	119.151	0.665	-0.1085	0.025	-0.0895	-0.0864	-0.1045
CHEMBL3911773	COc1cccc2c1ncc1c(=O)n(-c3ccc(Cl)cc3)c(=O)n(C3CCC(C)CC3)c12	IC50 (nM)p	'='	0.9	0.493356	1	TNF-alpha	0.384496	B (single protein format)	0.577221	CHEMBL3888583	ELISA Assay: Add 100 Î¼L of sample or standards in Reagent Diluent, or an appropriate diluent, per well. Cover with an adhesive strip and incubate 2 hours at room temperature. Repeat the aspiration/wash as in step 2 of Plate Preparation. Add 100 Î¼L of the Detection Antibody, diluted in Reagent Diluent, to each well. Cover with a new adhesive strip and incubate 2 hours at room temperature. Repeat…	Training	10.8224	5.9192	8.3296	5.6585	6.2645	4.8844	65.025	74.0796	62.6989	67.923	59.9669	63.1036	10	11.323	9.6347	10.3937	9.2076	9.66	531.677	558.618	531.832	542.432	522.346	527.091	68	101.819	68.1899	90.7763	68.9789	84.3949	0.665	-0.1085	0.0236	-0.0998	-0.0838	-0.1091
CHEMBL3938524	COc1cccc2c1ncc1c(=O)n(-c3cccc(Cl)c3)c(=O)n(C3CCC(C(=O)O)CC3)c12	IC50 (nM)p	'='	1	0.493356	1	TNF-alpha	0.384496	B (single protein format)	0.577221	CHEMBL3888583	ELISA Assay: Add 100 Î¼L of sample or standards in Reagent Diluent, or an appropriate diluent, per well. Cover with an adhesive strip and incubate 2 hours at room temperature. Repeat the aspiration/wash as in step 2 of Plate Preparation. Add 100 Î¼L of the Detection Antibody, diluted in Reagent Diluent, to each well. Cover with a new adhesive strip and incubate 2 hours at room temperature. Repeat…	Test	8.3979	4.5708	5.7108	3.4738	3.5543	2.6703	65.025	81.2642	64.0982	74.4705	62.1101	70.1823	10	12.4046	9.8425	11.3749	9.5271	10.7433	581.648	610.171	572.8	577.321	549.675	552.343	83	136.99	87.7114	124.871	90.4436	117.844	0.665	-0.1085	0.025	-0.0895	-0.0864	-0.1045
CHEMBL3960339	COc1cccc2c1ncc1c(=O)n(-c3cccc(Cl)c3)c(=O)n(C3CCN(S(=O)(=O)c4ccccc4)CC3)c12	IC50 (nM)p	'='	1	0.493356	1	TNF-alpha	0.384496	B (single protein format)	0.577221	CHEMBL3888583	ELISA Assay: Add 100 Î¼L of sample or standards in Reagent Diluent, or an appropriate diluent, per well. Cover with an adhesive strip and incubate 2 hours at room temperature. Repeat the aspiration/wash as in step 2 of Plate Preparation. Add 100 Î¼L of the Detection Antibody, diluted in Reagent Diluent, to each well. Cover with a new adhesive strip and incubate 2 hours at room temperature. Repeat…	Training	9.0112	4.4133	6.0586	3.2145	3.4757	2.1843	52.02	61.0321	48.5719	54.2725	44.3725	49.0107	8	9.2948	7.8965	8.4357	7.5341	7.8071	597.87	625.937	590.347	581.368	545.505	534.939	58	96.3747	58.8716	86.3043	58.287	78.5319	0.665	-0.1085	0.025	-0.0895	-0.0864	-0.1045
CHEMBL3972551	CCCCn1c(=O)n(-c2cccc(C)c2)c(=O)c2cnc3c(OC)cccc3c21	IC50 (nM)p	'='	1	0.493356	1	TNF-alpha	0.384496	B (single protein format)	0.577221	CHEMBL3888583	ELISA Assay: Add 100 Î¼L of sample or standards in Reagent Diluent, or an appropriate diluent, per well. Cover with an adhesive strip and incubate 2 hours at room temperature. Repeat the aspiration/wash as in step 2 of Plate Preparation. Add 100 Î¼L of the Detection Antibody, diluted in Reagent Diluent, to each well. Cover with a new adhesive strip and incubate 2 hours at room temperature. Repeat…	Training	11.8582	4.9753	7.4815	4.7541	4.6994	3.5417	52.02	58.1984	48.0628	52.3654	44.5211	47.6734	8	8.8785	7.3869	8.0004	6.8339	7.288	351.585	368.214	354.123	360.164	350.034	353.3	47	82.4636	48.4252	71.6412	50.0237	65.7761	0	0	0	0	0	0
CHEMBL3966151	COc1cccc2c1ncc1c(=O)n(-c3cccc(Cl)c3)c(=O)n(C3CCN(C(=O)OC(C)(C)C)CC3)c12	IC50 (nM)p	'='	1	0.493356	1	TNF-alpha	0.384496	B (single protein format)	0.577221	CHEMBL3888583	ELISA Assay: Add 100 Î¼L of sample or standards in Reagent Diluent, or an appropriate diluent, per well. Cover with an adhesive strip and incubate 2 hours at room temperature. Repeat the aspiration/wash as in step 2 of Plate Preparation. Add 100 Î¼L of the Detection Antibody, diluted in Reagent Diluent, to each well. Cover with a new adhesive strip and incubate 2 hours at room temperature. Repeat…	Training	16.5709	6.0122	11.2143	4.0608	7.6796	2.9923	84.5325	100.835	82.1822	94.5627	79.0412	90.4671	13	15.3831	12.613	14.4362	12.1185	13.8354	664.773	714.873	662.631	687.826	638.817	664.69	93	155.336	98.0921	144.526	100.559	138.015	0.665	-0.1085	0.025	-0.0895	-0.0864	-0.1045
CHEMBL3962096	COc1cccc2c1ncc1c(=O)n(-c3ccc4c(c3)OCO4)c(=O)n(C3CCN(C(=O)OC(C)(C)C)CC3)c12	IC50 (nM)p	'='	1	0.493356	1	TNF-alpha	0.384496	B (single protein format)	0.577221	CHEMBL3888583	ELISA Assay: Add 100 Î¼L of sample or standards in Reagent Diluent, or an appropriate diluent, per well. Cover with an adhesive strip and incubate 2 hours at room temperature. Repeat the aspiration/wash as in step 2 of Plate Preparation. Add 100 Î¼L of the Detection Antibody, diluted in Reagent Diluent, to each well. Cover with a new adhesive strip and incubate 2 hours at room temperature. Repeat…	Test	17.6328	6.171	11.817	4.2213	8.0053	3.1956	91.035	109.608	87.5593	100.406	83.8738	95.3315	14	16.7152	13.44	15.3275	12.8601	14.5605	685.348	739.462	683.391	708.354	658.548	683.669	97	167.994	102.707	152.276	105.669	144.066	0	0	0	0	0	0
CHEMBL3958848	COc1cccc2c1ncc1c(=O)n(-c3cccc(C)c3)c(=O)n(C3CCC(C)CC3)c12	IC50 (nM)p	'='	1	0.493356	1	TNF-alpha	0.384496	B (single protein format)	0.577221	CHEMBL3888583	ELISA Assay: Add 100 Î¼L of sample or standards in Reagent Diluent, or an appropriate diluent, per well. Cover with an adhesive strip and incubate 2 hours at room temperature. Repeat the aspiration/wash as in step 2 of Plate Preparation. Add 100 Î¼L of the Detection Antibody, diluted in Reagent Diluent, to each well. Cover with a new adhesive strip and incubate 2 hours at room temperature. Repeat…	Training	13.257	5.8818	9.1416	6.0738	6.7783	5.3186	71.5275	78.1437	67.6793	72.4081	64.5407	67.6223	11	11.948	10.4006	11.0834	9.9106	10.3545	554.587	580.401	555.108	565.15	545.277	550.052	69	104.319	70.1581	92.9441	71.1551	86.5452	0	0	0	0	0	0
CHEMBL3931657	COc1cccc2c1ncc1c(=O)n(-c3cccc(Cl)c3)c(=O)n(C3CCN(C(=O)c4ccccc4)CC3)c12	IC50 (nM)p	'='	1	0.493356	1	TNF-alpha	0.384496	B (single protein format)	0.577221	CHEMBL3888583	ELISA Assay: Add 100 Î¼L of sample or standards in Reagent Diluent, or an appropriate diluent, per well. Cover with an adhesive strip and incubate 2 hours at room temperature. Repeat the aspiration/wash as in step 2 of Plate Preparation. Add 100 Î¼L of the Detection Antibody, diluted in Reagent Diluent, to each well. Cover with a new adhesive strip and incubate 2 hours at room temperature. Repeat…	Training	9.0213	4.429	6.031	3.3744	3.6018	2.4308	58.5225	71.4977	56.1106	63.944	53.1439	58.5528	9	10.884	8.6131	9.7478	8.1511	8.9549	600.846	623.261	596.682	592.39	568.145	559.886	74	125.35	75.8313	110.459	77.2946	100.76	0.665	-0.1085	0.025	-0.0895	-0.0864	-0.1045
CHEMBL3644500	COc1cccc2c1ncc1c(=O)n(-c3ccc4c(c3)OCO4)c(=O)n(C3CCCC3)c12	IC50 (nM)p	'='	2	0.493356	1	TNF-alpha	0.384496	B (single protein format)	0.577221	CHEMBL3888583	ELISA Assay: Add 100 Î¼L of sample or standards in Reagent Diluent, or an appropriate diluent, per well. Cover with an adhesive strip and incubate 2 hours at room temperature. Repeat the aspiration/wash as in step 2 of Plate Preparation. Add 100 Î¼L of the Detection Antibody, diluted in Reagent Diluent, to each well. Cover with a new adhesive strip and incubate 2 hours at room temperature. Repeat…	Training	9.0035	4.5853	6.4135	3.8959	4.1132	3.0343	58.5225	69.8466	55.071	60.645	51.5552	54.902	9	10.6551	8.4616	9.2669	7.9119	8.3955	457.115	483.19	460.073	468.776	450.213	453.624	62	104.477	63.5386	89.239	65.1411	81.2988	0	0	0	0	0	0
CHEMBL3976439	COc1cccc2c1ncc1c(=O)n(-c3cccc(Cl)c3)c(=O)n(C3CCN(C(C)=O)CC3)c12	IC50 (nM)p	'='	2	0.493356	1	TNF-alpha	0.384496	B (single protein format)	0.577221	CHEMBL3888583	ELISA Assay: Add 100 Î¼L of sample or standards in Reagent Diluent, or an appropriate diluent, per well. Cover with an adhesive strip and incubate 2 hours at room temperature. Repeat the aspiration/wash as in step 2 of Plate Preparation. Add 100 Î¼L of the Detection Antibody, diluted in Reagent Diluent, to each well. Cover with a new adhesive strip and incubate 2 hours at room temperature. Repeat…	Test	11.4558	4.6254	6.8062	4.3401	4.6551	3.7484	65.025	78.0002	62.4835	72.1228	60.1771	68.2385	10	11.884	9.5819	10.9995	9.2217	10.4322	560.952	587.97	553.928	561.918	534.239	540.348	75	126.35	79.6457	114.782	80.8388	107.873	0.665	-0.1085	0.025	-0.0895	-0.0864	-0.1045
CHEMBL3986640	COc1cccc2c1ncc1c(=O)n(-c3cccc(Cl)c3)c(=O)n(CC3CCN(S(C)(=O)=O)CC3)c12	IC50 (nM)p	'='	2	0.493356	1	TNF-alpha	0.384496	B (single protein format)	0.577221	CHEMBL3888583	ELISA Assay: Add 100 Î¼L of sample or standards in Reagent Diluent, or an appropriate diluent, per well. Cover with an adhesive strip and incubate 2 hours at room temperature. Repeat the aspiration/wash as in step 2 of Plate Preparation. Add 100 Î¼L of the Detection Antibody, diluted in Reagent Diluent, to each well. Cover with a new adhesive strip and incubate 2 hours at room temperature. Repeat…	Training	13.7505	5.6324	8.0828	5.3694	5.5691	4.5514	65.025	70.9346	61.9057	65.5686	58.0223	60.8054	10	11.7827	9.9669	11.0064	9.7669	10.4836	628.717	638.44	614.491	606.243	580.665	567.63	63	100.813	66.0611	90.6204	65.3199	83.2919	0.665	-0.1085	0.025	-0.0895	-0.0864	-0.1045
CHEMBL3921402	COc1cccc2c1ncc1c(=O)n(-c3cccc(Cl)c3)c(=O)n(C3CCC(F)(F)CC3)c12	IC50 (nM)p	'='	2	0.493356	1	TNF-alpha	0.384496	B (single protein format)	0.577221	CHEMBL3888583	ELISA Assay: Add 100 Î¼L of sample or standards in Reagent Diluent, or an appropriate diluent, per well. Cover with an adhesive strip and incubate 2 hours at room temperature. Repeat the aspiration/wash as in step 2 of Plate Preparation. Add 100 Î¼L of the Detection Antibody, diluted in Reagent Diluent, to each well. Cover with a new adhesive strip and incubate 2 hours at room temperature. Repeat…	Training	7.9419	3.3779	4.5609	2.4895	2.7487	2.0114	58.5225	77.0121	60.3189	70.6401	58.7915	65.8852	9	11.8002	9.2862	10.8402	9.0471	10.1355	501.78	532.531	492.96	507.664	481.219	492.634	74	137.25	83.3334	122.086	85.5739	111.815	0.7762	-0.1026	-0.1182	-0.2017	-0.2551	-0.244
CHEMBL3644501	COc1cccc2c1ncc1c(=O)n(-c3cccc(Cl)c3)c(=O)n(C3CCN(S(C)(=O)=O)CC3)c12	IC50 (nM)p	'='	2.4	0.493356	1	TNF-alpha	0.384496	B (single protein format)	0.577221	CHEMBL3888583	ELISA Assay: Add 100 Î¼L of sample or standards in Reagent Diluent, or an appropriate diluent, per well. Cover with an adhesive strip and incubate 2 hours at room temperature. Repeat the aspiration/wash as in step 2 of Plate Preparation. Add 100 Î¼L of the Detection Antibody, diluted in Reagent Diluent, to each well. Cover with a new adhesive strip and incubate 2 hours at room temperature. Repeat…	Training	12.2082	4.8082	6.742	4.2138	4.3985	3.4505	58.5225	64.8699	55.1849	59.4352	51.5607	55.1799	9	10.8522	8.9292	10.0523	8.7388	9.5334	611.033	625.619	594.171	589.815	556.307	552.218	59	96.6683	62.9039	87.1952	62.1048	80.2851	0.665	-0.1085	0.025	-0.0895	-0.0864	-0.1045
CHEMBL3948031	COc1cccc2c1ncc1c(=O)n(-c3cccc(Cl)c3)c(=O)n(C3CCCCC3)c12	IC50 (nM)p	'='	4	0.493356	1	TNF-alpha	0.384496	B (single protein format)	0.577221	CHEMBL3888583	ELISA Assay: Add 100 Î¼L of sample or standards in Reagent Diluent, or an appropriate diluent, per well. Cover with an adhesive strip and incubate 2 hours at room temperature. Repeat the aspiration/wash as in step 2 of Plate Preparation. Add 100 Î¼L of the Detection Antibody, diluted in Reagent Diluent, to each well. Cover with a new adhesive strip and incubate 2 hours at room temperature. Repeat…	Test	8.9657	5.4507	6.835	4.7502	4.7689	3.7484	58.5225	67.5771	56.1964	61.3046	53.1788	56.3807	9	10.323	8.6347	9.3756	8.1631	8.6456	482.424	504.334	484.27	493.489	476.171	480.607	62	95.8192	62.9232	85.5445	64.1944	79.5425	0.665	-0.1085	0.025	-0.0895	-0.0864	-0.1045
CHEMBL3986436	COc1cccc2c1ncc1c(=O)n(-c3cccc(Cl)c3)c(=O)n(C3CCC(C)CC3)c12	IC50 (nM)p	'='	4	0.493356	1	TNF-alpha	0.384496	B (single protein format)	0.577221	CHEMBL3888583	ELISA Assay: Add 100 Î¼L of sample or standards in Reagent Diluent, or an appropriate diluent, per well. Cover with an adhesive strip and incubate 2 hours at room temperature. Repeat the aspiration/wash as in step 2 of Plate Preparation. Add 100 Î¼L of the Detection Antibody, diluted in Reagent Diluent, to each well. Cover with a new adhesive strip and incubate 2 hours at room temperature. Repeat…	Training	10.8224	5.9192	8.3296	5.6585	6.2651	4.8863	65.025	74.0796	62.6989	67.9147	59.9509	63.1565	10	11.323	9.6347	10.3924	9.2052	9.6874	535.317	562.556	535.66	546.237	526.05	531.155	68	101.819	68.1899	90.7591	69.015	84.3525	0.665	-0.1085	0.025	-0.0895	-0.0864	-0.1045
CHEMBL3947142	COc1cccc2c1ncc1c(=O)n(-c3cccc(Cl)c3)c(=O)n(C3CCNCC3)c12	IC50 (nM)p	'='	5	0.493356	1	TNF-alpha	0.384496	B (single protein format)	0.577221	CHEMBL3888583	ELISA Assay: Add 100 Î¼L of sample or standards in Reagent Diluent, or an appropriate diluent, per well. Cover with an adhesive strip and incubate 2 hours at room temperature. Repeat the aspiration/wash as in step 2 of Plate Preparation. Add 100 Î¼L of the Detection Antibody, diluted in Reagent Diluent, to each well. Cover with a new adhesive strip and incubate 2 hours at room temperature. Repeat…	Training	9.0112	4.2768	6.4742	3.88	4.3739	3.0898	52.02	62.3241	50.5813	56.6769	48.1792	52.3159	8	9.4892	7.7595	8.641	7.3843	8.0012	457.48	476.352	456.538	465.778	449.2	454.288	58	96.0325	61.0192	85.7508	62.297	79.5048	0.665	-0.1085	0.025	-0.0895	-0.0864	-0.1045
CHEMBL3644499	COc1cccc2c1ncc1c(=O)n(-c3cccc(C)c3)c(=O)n(C3CCCC3)c12	IC50 (nM)p	'='	6	0.493356	1	TNF-alpha	0.384496	B (single protein format)	0.577221	CHEMBL3888583	ELISA Assay: Add 100 Î¼L of sample or standards in Reagent Diluent, or an appropriate diluent, per well. Cover with an adhesive strip and incubate 2 hours at room temperature. Repeat the aspiration/wash as in step 2 of Plate Preparation. Add 100 Î¼L of the Detection Antibody, diluted in Reagent Diluent, to each well. Cover with a new adhesive strip and incubate 2 hours at room temperature. Repeat…	Training	10.3761	4.3892	6.6228	4.1507	4.3007	3.2632	58.5225	65.1387	54.6743	59.2955	51.3124	54.5033	9	9.948	8.4006	9.0666	7.8757	8.3376	455.824	476.471	458.779	467.197	449.763	453.617	59	94.3192	60.8914	83.6739	62.171	77.4406	0	0	0	0	0	0
CHEMBL3932267	CCc1cccc(-n2c(=O)c3cnc4c(OC)cccc4c3n(C3CCCC3)c2=O)c1	IC50 (nM)p	'='	6	0.493356	1	TNF-alpha	0.384496	B (single protein format)	0.577221	CHEMBL3888583	ELISA Assay: Add 100 Î¼L of sample or standards in Reagent Diluent, or an appropriate diluent, per well. Cover with an adhesive strip and incubate 2 hours at room temperature. Repeat the aspiration/wash as in step 2 of Plate Preparation. Add 100 Î¼L of the Detection Antibody, diluted in Reagent Diluent, to each well. Cover with a new adhesive strip and incubate 2 hours at room temperature. Repeat…	Test	11.4002	6.7805	7.5397	4.9133	4.7395	3.6791	65.025	73.2668	60.2851	64.5783	55.8636	58.9179	10	11.198	9.2635	9.879	8.5757	9.0162	484.851	508.8	487.232	495.978	477.091	481.089	63	97.8192	65.096	87.8562	66.4032	81.699	0	0	0	0	0	0
CHEMBL3945875	COc1cccc2c1ncc1c(=O)n(-c3cccc(Cl)c3)c(=O)n(C3CCC(NS(C)(=O)=O)CC3)c12	IC50 (nM)p	'='	6	0.493356	1	TNF-alpha	0.384496	B (single protein format)	0.577221	CHEMBL3888583	ELISA Assay: Add 100 Î¼L of sample or standards in Reagent Diluent, or an appropriate diluent, per well. Cover with an adhesive strip and incubate 2 hours at room temperature. Repeat the aspiration/wash as in step 2 of Plate Preparation. Add 100 Î¼L of the Detection Antibody, diluted in Reagent Diluent, to each well. Cover with a new adhesive strip and incubate 2 hours at room temperature. Repeat…	Training	11.6016	5.09	6.6364	4.3446	4.5989	3.5201	65.025	72.4774	62.3171	65.8131	58.7639	60.6423	10	12.033	9.7694	11.1189	9.4372	10.5146	647.285	670.02	635.339	636.949	601.187	596.886	68	103.246	71.0744	93.0821	70.6572	85.8433	0.665	-0.1085	0.025	-0.0895	-0.0864	-0.1045
CHEMBL3986932	COc1cccc2c1ncc1c(=O)n(-c3ccc4c(c3)OCO4)c(=O)n(C3CCN(S(C)(=O)=O)CC3)c12	IC50 (nM)p	'='	8	0.493356	1	TNF-alpha	0.384496	B (single protein format)	0.577221	CHEMBL3888583	ELISA Assay: Add 100 Î¼L of sample or standards in Reagent Diluent, or an appropriate diluent, per well. Cover with an adhesive strip and incubate 2 hours at room temperature. Repeat the aspiration/wash as in step 2 of Plate Preparation. Add 100 Î¼L of the Detection Antibody, diluted in Reagent Diluent, to each well. Cover with a new adhesive strip and incubate 2 hours at room temperature. Repeat…	Training	13.2701	4.967	7.3447	4.3743	4.7241	3.6538	65.025	73.6419	60.562	65.278	56.3933	60.0443	10	12.1843	9.7561	10.9436	9.4804	10.2585	631.59	650.189	614.916	610.337	576.046	571.219	63	109.326	67.5193	94.9452	67.2149	86.336	0	0	0	0	0	0
CHEMBL3913144	COc1cccc2c1ncc1c(=O)n(-c3cccc(Cl)c3)c(=O)n(C3CCCC3)c12	IC50 (nM)p	'='	9	0.493356	1	TNF-alpha	0.384496	B (single protein format)	0.577221	CHEMBL3888583	ELISA Assay: Add 100 Î¼L of sample or standards in Reagent Diluent, or an appropriate diluent, per well. Cover with an adhesive strip and incubate 2 hours at room temperature. Repeat the aspiration/wash as in step 2 of Plate Preparation. Add 100 Î¼L of the Detection Antibody, diluted in Reagent Diluent, to each well. Cover with a new adhesive strip and incubate 2 hours at room temperature. Repeat…	Training	7.9415	4.4265	5.8108	3.7354	3.7875	2.831	52.02	61.0746	49.6939	54.8021	46.7226	50.0375	8	9.323	7.6347	8.3756	7.1703	7.6705	436.469	458.537	439.259	448.216	430.468	434.642	58	91.8192	58.9232	81.4889	60.0309	75.248	0.665	-0.1085	0.025	-0.0895	-0.0864	-0.1045
CHEMBL3642490	CCN1CCN(C(N=O)c2ccc(C#C[C@]3(CN4Cc5ccc(OC)cc5C4=O)NC(=O)NC3=O)cc2)CC1	IC50 (nM)p	'='	20	0.493356	1	TNF-alpha	0.384496	B (single protein format)	0.577221	CHEMBL3705047	Inhibition Assay: Inhibition assay using TNF-alpha.	Test	17.1438	7.0169	10.8957	6.957	7.9993	6.4197	104.04	119.461	104.841	115.354	104.941	112.49	16	18.1812	16.0738	17.5906	16.0722	17.1728	884.33	881.384	863.236	868.379	859.64	868.023	135	204.046	149.523	191.499	158.192	185.262	0	0	0	0	0	0
CHEMBL3962756	COc1cccc2c1ncc1c(=O)n(-c3ccccc3Cl)c(=O)n(C3CCC(C)CC3)c12	IC50 (nM)p	'='	20	0.493356	1	TNF-alpha	0.384496	B (single protein format)	0.577221	CHEMBL3888583	ELISA Assay: Add 100 Î¼L of sample or standards in Reagent Diluent, or an appropriate diluent, per well. Cover with an adhesive strip and incubate 2 hours at room temperature. Repeat the aspiration/wash as in step 2 of Plate Preparation. Add 100 Î¼L of the Detection Antibody, diluted in Reagent Diluent, to each well. Cover with a new adhesive strip and incubate 2 hours at room temperature. Repeat…	Training	10.8224	5.9192	8.3298	5.6608	6.2701	4.889	65.025	74.0796	62.6632	67.8241	60.0986	63.0972	10	11.323	9.6292	10.3787	9.2853	9.6933	542.666	570.505	542.804	553.31	534.122	538.543	68	101.819	68.102	90.7437	68.8672	84.265	0.665	-0.1085	0.0529	-0.0986	-0.0756	-0.1091
CHEMBL1713298	O=C(Nc1ccc(OC(F)(F)F)cc1)c1ccc(CN2CCc3ccccc3C2)cc1	IC50 (nM)p	'='	24.4	0.493356	1	TNF-alpha	0.384496	F (assay format)	0.125	CHEMBL1737942	PUBCHEM_BIOASSAY: SAR analysis of inhibitors of TNFa specific NF-kB induction revised. (Class of assay: confirmatory) [Related pubchem assays (depositor defined):AID1566, AID1575, AID1578, AID1579, AID1852, AID2469, AID2483, AID2485, AID2800, AID2801]	Training	8.408	1.7298	5.6933	1.7958	3.7626	1.643	39.015	56.9383	36.4561	49.9759	33.9165	42.8881	6	8.7345	5.6021	7.6801	5.2105	6.5939	291.971	290.881	277.661	275.538	259.513	259.469	48	120.619	49.4258	99.2715	47.3716	78.8835	0.1186	0.6121	0.0717	0.4754	0.038	0.2863
CHEMBL3644503	COc1cccc2c1ncc1c(=O)n(-c3cccc(Cl)c3)c(=O)n([C@@H]3CCN(S(C)(=O)=O)C3)c12	IC50 (nM)p	'='	29	0.493356	1	TNF-alpha	0.384496	B (single protein format)	0.577221	CHEMBL3888583	ELISA Assay: Add 100 Î¼L of sample or standards in Reagent Diluent, or an appropriate diluent, per well. Cover with an adhesive strip and incubate 2 hours at room temperature. Repeat the aspiration/wash as in step 2 of Plate Preparation. Add 100 Î¼L of the Detection Antibody, diluted in Reagent Diluent, to each well. Cover with a new adhesive strip and incubate 2 hours at room temperature. Repeat…	Training	11.184	3.6787	5.9025	3.2847	3.7343	2.795	52.02	58.3674	49.0272	53.2365	45.9496	49.5438	8	9.8522	7.9558	9.0696	7.7953	8.587	562.599	576.105	544.98	540.656	510.436	506.405	55	92.6683	58.8555	82.5118	58.247	75.2437	0.665	-0.1085	0.025	-0.0895	-0.0864	-0.1045
CHEMBL3644498	COc1cccc2c1ncc1c(=O)n(-c3cc(C)cs3)c(=O)n(C3CCCC3)c12	IC50 (nM)p	'='	30	0.493356	1	TNF-alpha	0.384496	B (single protein format)	0.577221	CHEMBL3888583	ELISA Assay: Add 100 Î¼L of sample or standards in Reagent Diluent, or an appropriate diluent, per well. Cover with an adhesive strip and incubate 2 hours at room temperature. Repeat the aspiration/wash as in step 2 of Plate Preparation. Add 100 Î¼L of the Detection Antibody, diluted in Reagent Diluent, to each well. Cover with a new adhesive strip and incubate 2 hours at room temperature. Repeat…	Test	10.3761	4.3892	6.9757	3.5372	4.6371	2.6733	58.5225	65.1387	54.7701	59.3797	51.5981	54.862	9	9.948	8.4154	9.4434	7.9894	8.7657	482.275	505.19	490.669	502.668	484.211	492.34	59	94.3192	60.947	83.3439	62.3263	77.3138	0	0	0	0	0	0
CHEMBL4110900	COc1cccc2c1ncc1c(=O)n(-c3cccc(Cl)c3)c(=O)n([C@@H]3CCNC3)c12	IC50 (nM)p	'='	31	0.493356	1	TNF-alpha	0.384496	B (single protein format)	0.577221	CHEMBL3888583	ELISA Assay: Add 100 Î¼L of sample or standards in Reagent Diluent, or an appropriate diluent, per well. Cover with an adhesive strip and incubate 2 hours at room temperature. Repeat the aspiration/wash as in step 2 of Plate Preparation. Add 100 Î¼L of the Detection Antibody, diluted in Reagent Diluent, to each well. Cover with a new adhesive strip and incubate 2 hours at room temperature. Repeat…	Training	7.9871	3.1474	5.5805	2.7914	3.4864	2.1925	45.5175	55.8216	44.2289	49.96	41.9524	45.5635	7	8.4892	6.7833	7.6115	6.4256	6.9703	407.994	426.812	407.812	416.624	400.097	404.954	54	92.0325	57.0341	80.9409	58.432	73.6281	0.665	-0.1085	0.025	-0.0895	-0.0864	-0.1045
CHEMBL1705002	COC(=O)CC1=NN(c2nc3ccccc3s2)C(=O)/C1=C(/C)Nc1ccc(Cl)cc1	IC50 (nM)p	'='	36.9	0.493356	1	TNF-alpha	0.384496	F (assay format)	0.125	CHEMBL1737942	PUBCHEM_BIOASSAY: SAR analysis of inhibitors of TNFa specific NF-kB induction revised. (Class of assay: confirmatory) [Related pubchem assays (depositor defined):AID1566, AID1575, AID1578, AID1579, AID1852, AID2469, AID2483, AID2485, AID2800, AID2801]	Training	6.7803	0.6393	2.7135	1.0903	1.6255	1.091	52.02	63.6034	55.4692	63.387	56.1116	62.7792	8	9.7045	8.4921	9.7244	8.6301	9.6816	569.158	595.806	576.389	601.25	582.919	604.556	86	125.339	98.2721	124.936	101.411	123.605	0.665	-0.1085	0.0236	-0.1001	-0.0847	-0.1091
CHEMBL1732490	COC(=O)CC1=NN(c2nc3ccccc3s2)C(=O)/C1=C(/C)Nc1ccccc1	IC50 (nM)p	'='	37.3	0.493356	1	TNF-alpha	0.384496	F (assay format)	0.125	CHEMBL1737942	PUBCHEM_BIOASSAY: SAR analysis of inhibitors of TNFa specific NF-kB induction revised. (Class of assay: confirmatory) [Related pubchem assays (depositor defined):AID1566, AID1575, AID1578, AID1579, AID1852, AID2469, AID2483, AID2485, AID2800, AID2801]	Training	6.7803	0.6393	2.7135	1.0904	1.626	1.0924	52.02	63.6034	55.4692	63.3935	56.1406	62.8562	8	9.7045	8.4921	9.7254	8.6346	9.6934	565.545	591.629	572.303	596.797	578.478	599.969	86	125.339	98.2721	124.948	101.465	123.725	0	0	0	0	0	0
CHEMBL1417851	COCCn1c(C)cc(C(=O)COC(=O)c2ccccc2Br)c1C	IC50 (nM)p	'<'	39.1	0.493356	1	TNF-alpha	0.384496	F (assay format)	0.125	CHEMBL1737942	PUBCHEM_BIOASSAY: SAR analysis of inhibitors of TNFa specific NF-kB induction revised. (Class of assay: confirmatory) [Related pubchem assays (depositor defined):AID1566, AID1575, AID1578, AID1579, AID1852, AID2469, AID2483, AID2485, AID2800, AID2801]	Test	12.8109	2.4767	6.8185	3.4071	5.3987	3.24	52.02	57.7872	49.5314	53.6906	47.8642	49.8919	8	8.8147	7.5919	8.5108	7.5209	8.0452	307.818	312.848	302.705	310.994	300.258	306.803	47	92.1476	56.3691	77.1875	56.1337	68.0439	0.8091	-0.1197	0.1134	-0.0577	-0.0403	-0.0821
CHEMBL1392142	Cc1cc(C(=O)COC(=O)c2ccccc2O)c(C)n1Cc1cccs1	IC50 (nM)p	'<'	39.1	0.493356	1	TNF-alpha	0.384496	F (assay format)	0.125	CHEMBL1737942	PUBCHEM_BIOASSAY: SAR analysis of inhibitors of TNFa specific NF-kB induction revised. (Class of assay: confirmatory) [Related pubchem assays (depositor defined):AID1566, AID1575, AID1578, AID1579, AID1852, AID2469, AID2483, AID2485, AID2800, AID2801]	Training	8.055	0.7145	2.5346	1.3965	2.0571	1.5523	39.015	42.7582	35.8014	39.778	35.4603	38.0756	6	6.5246	5.7264	6.0844	5.6467	5.8886	305.645	300.404	289.315	293.78	283.732	288.76	42	80.0723	47.8292	67.2874	48.3265	59.9277	0	0	0	0	0	0
CHEMBL1595790	Cc1ccc2oc(N=C(N)NC(=O)C(C)(C)C)nc2c1	IC50 (nM)p	'<'	39.1	0.493356	1	TNF-alpha	0.384496	F (assay format)	0.125	CHEMBL1737942	PUBCHEM_BIOASSAY: SAR analysis of inhibitors of TNFa specific NF-kB induction revised. (Class of assay: confirmatory) [Related pubchem assays (depositor defined):AID1566, AID1575, AID1578, AID1579, AID1852, AID2469, AID2483, AID2485, AID2800, AID2801]	Training	10.0598	1.8273	6.7087	1.7734	4.8069	1.5941	45.5175	53.4597	44.465	50.1771	43.754	47.8706	7	8.1578	6.8301	7.6447	6.7172	7.2879	249.995	295.471	245.954	267.416	246.65	254.073	52	76.4841	53.4186	72.7788	53.9691	70.7123	0	0	0	0	0	0
CHEMBL1701407	COC(=O)CC1=NN(c2nc3ccccc3s2)C(=O)/C1=C(/C)Nc1ccc(OC)cc1	IC50 (nM)p	'<'	39.1	0.493356	1	TNF-alpha	0.384496	F (assay format)	0.125	CHEMBL1737942	PUBCHEM_BIOASSAY: SAR analysis of inhibitors of TNFa specific NF-kB induction revised. (Class of assay: confirmatory) [Related pubchem assays (depositor defined):AID1566, AID1575, AID1578, AID1579, AID1852, AID2469, AID2483, AID2485, AID2800, AID2801]	Training	9.9773	0.8459	4.423	1.3721	2.3441	1.4676	58.5225	70.1824	60.617	68.0098	60.3405	66.8494	9	10.7035	9.2837	10.4307	9.2796	10.3057	579.232	607.066	587.156	611.785	593.477	614.807	87	130.086	99.9388	127.802	103.379	125.829	0	0	0	0	0	0
CHEMBL1288726	CCN1CCN(c2ccc(O)c(-c3ccc(C#C[C@]4(CN5Cc6ccc(OC)cc6C5=O)NC(=O)NC4=O)cc3F)n2)CC1	IC50 (nM)p	'='	39.75	0.493356	1	TNF-alpha	0.384496	B (single protein format)	0.577221	CHEMBL3705047	Inhibition Assay: Inhibition assay using TNF-alpha.	Test	16.9949	7.0229	10.4471	6.6599	7.4141	5.8728	97.5375	112.397	96.4062	107.251	95.6352	103.498	15	17.112	14.7816	16.3597	14.6482	15.8044	815.873	826.193	800.037	807.659	796.103	803.95	126	190.279	137.276	178.158	144.849	172.302	0.1272	-0.0475	-0.0028	-0.0314	-0.0258	-0.0287
CHEMBL3642470	COc1ccc2c(c1)C(=O)N(C[C@@]1(C#Cc3ccc(C(N=O)C4CCN(C)CC4)cc3)NC(=O)NC1=O)C2	IC50 (nM)p	'='	40	0.493356	1	TNF-alpha	0.384496	B (single protein format)	0.577221	CHEMBL3705047	Inhibition Assay: Inhibition assay using TNF-alpha.	Training	16.038	4.937	11.3173	5.2328	8.457	5.0251	104.04	117.774	105.674	115.109	106.055	112.701	16	17.9455	16.2148	17.5651	16.2574	17.214	913.902	909.813	886.646	892.057	883.102	889.526	140	202.501	152.491	194.185	161.24	189.229	0	0	0	0	0	0
CHEMBL3640389	COc1ccc2c(c1F)C(=O)N(C[C@@]1(C#Cc3ccc(C(N=O)N4CCNC[C@@H]4C)c(F)c3)NC(=O)NC1=O)C2	IC50 (nM)p	'='	42	0.493356	1	TNF-alpha	0.384496	B (single protein format)	0.577221	CHEMBL3705047	Inhibition Assay: Inhibition assay using TNF-alpha.	Training	14.4888	5.0794	8.9335	4.7612	5.9876	4.1683	97.5375	114.71	98.8832	110.521	99.7631	107.564	15	17.4591	15.1584	16.8572	15.2798	16.4279	872.665	878.973	850.514	863.253	845.546	857.04	136	202.281	150.013	192.156	160.656	187.097	0.2543	-0.0949	0.0064	-0.0595	-0.0863	-0.0982
CHEMBL3640355	COc1ccc2c(c1)C(=O)N(C[C@@]1(C#Cc3ccc(-c4nc(-c5cnn(C)c5)ccc4OC(=O)C(C)(C)C)cc3)NC(=O)NC1=O)C2	IC50 (nM)p	'='	42.75	0.493356	1	TNF-alpha	0.384496	B (single protein format)	0.577221	CHEMBL3705047	Inhibition Assay: Inhibition assay using TNF-alpha.	Training	17.4127	3.184	10.4535	2.0425	6.5631	1.7402	97.5375	116.16	97.1732	108.343	96.7855	104.31	15	17.7086	14.9136	16.5352	14.8433	15.9316	795.809	836.045	778.798	797.103	783.798	790.976	141	212.792	149.493	197.228	156.88	189.229	0	0	0	0	0	0
CHEMBL3642492	COc1ccc2c(c1)C(=O)N(C[C@@]1(C#Cc3ccc(/C(=N/O)N4CCCN(C)CC4)cc3)NC(=O)NC1=O)C2	IC50 (nM)p	'='	45	0.493356	1	TNF-alpha	0.384496	B (single protein format)	0.577221	CHEMBL3705047	Inhibition Assay: Inhibition assay using TNF-alpha.	Test	17.2325	5.6117	12.0073	5.557	8.862	4.9598	104.04	119.492	107.132	115.466	106.757	112.573	16	18.174	16.4307	17.5946	16.3579	17.1732	912.261	914.594	902.694	899.703	900.368	900.126	142	212.39	158.006	200.343	165.189	194.347	0	0	0	0	0	0
CHEMBL1597561	Cc1cc(C(=O)COC(=O)c2ccccc2Br)c(C)n1CC1CCCO1	IC50 (nM)p	'='	45.6	0.493356	1	TNF-alpha	0.384496	F (assay format)	0.125	CHEMBL1737942	PUBCHEM_BIOASSAY: SAR analysis of inhibitors of TNFa specific NF-kB induction revised. (Class of assay: confirmatory) [Related pubchem assays (depositor defined):AID1566, AID1575, AID1578, AID1579, AID1852, AID2469, AID2483, AID2485, AID2800, AID2801]	Training	12.1253	4.3244	6.3109	4.8108	5.4658	4.7119	65.025	72.2033	63.2598	67.9726	61.971	64.36	10	11.0374	9.6985	10.7075	9.6856	10.2665	407.355	414.899	400.283	409.125	395.659	401.135	63	109.312	74.7838	94.6624	74.4015	85.4254	0.8091	-0.1197	0.1134	-0.0577	-0.0403	-0.0821
CHEMBL3642505	COc1ccc2c(c1)C(=O)N(C[C@@]1(C#Cc3ccc(/C(=N/O)N4CCCN(C(C)C)CC4)cc3)NC(=O)NC1=O)C2	IC50 (nM)p	'='	47	0.493356	1	TNF-alpha	0.384496	B (single protein format)	0.577221	CHEMBL3705047	Inhibition Assay: Inhibition assay using TNF-alpha.	Training	19.3677	8.4559	12.755	8.4171	9.5958	7.8512	117.045	134.248	119.051	129.516	118.528	126.298	18	20.4519	18.2527	19.7603	18.1584	19.2859	994.861	1010.13	986.082	990.157	981.79	986.741	152	222.101	168.931	209.726	175.37	203.571	0	0	0	0	0	0
CHEMBL3640354	COc1ccc2c(c1)C(=O)N(C[C@@]1(C#Cc3ccc(-c4nc(-c5cnn(C)c5)ccc4OC(=O)C(C)C)cc3)NC(=O)NC1=O)C2	IC50 (nM)p	'='	47.97	0.493356	1	TNF-alpha	0.384496	B (single protein format)	0.577221	CHEMBL3705047	Inhibition Assay: Inhibition assay using TNF-alpha.	Training	15.2878	3.8206	8.3431	2.2279	4.5848	1.803	91.035	109.657	90.4834	102.161	89.8459	98.202	14	16.7086	13.8842	15.587	13.7758	14.9962	742.508	769.519	726.892	742.462	731.92	740.929	133	204.792	142.58	190.818	149.937	182.723	0	0	0	0	0	0
CHEMBL72511	CNC(=O)[C@@H](NC(=O)[C@H](c1ccc(OC)cc1)[C@H](CO)C(=O)NO)C(C)(C)C	IC50 (nM)p	'='	48	0.493356	1	TNF-alpha	0.384496	F (assay format)	0.125	CHEMBL817439	Inhibitory activity against tumor necrosis factor alpha (TNF-alpha) production in LPS-stimulated human PBMCs	Test	16.7792	4.8479	12.0139	4.1419	8.3443	4.1845	84.5325	101.867	90.5846	98.6472	90.6416	95.1689	13	15.5428	13.8906	15.0554	13.8809	14.5311	661.404	684.902	645.509	668.135	642.855	652.774	100	153.81	119.16	150.738	126.142	144.891	0	0	0	0	0	0
CHEMBL3640353	CCC(=O)Oc1ccc(-c2cnn(C)c2)nc1-c1ccc(C#C[C@]2(CN3Cc4ccc(OC)cc4C3=O)NC(=O)NC2=O)cc1	IC50 (nM)p	'='	55.9	0.493356	1	TNF-alpha	0.384496	B (single protein format)	0.577221	CHEMBL3705047	Inhibition Assay: Inhibition assay using TNF-alpha.	Training	13.431	3.4463	6.4615	1.7626	3.1742	1.4678	84.5325	103.155	83.7241	96.1547	82.9828	92.3866	13	15.7086	12.8439	14.6669	12.7202	14.1069	702.024	723.081	687.459	704.537	691.606	705.28	127	198.792	137.099	185.543	143.726	176.792	0	0	0	0	0	0
CHEMBL3640339	COc1ccc2c(c1)C(=O)N(C[C@@]1(C#Cc3ccc(-c4nc(-c5cnn(C)c5)ccc4O)cc3)NC(=O)NC1=O)C2	IC50 (nM)p	'='	61	0.493356	1	TNF-alpha	0.384496	B (single protein format)	0.577221	CHEMBL3705047	Inhibition Assay: Inhibition assay using TNF-alpha.	Training	9.9623	1.0012	4.7248	0.7004	2.2437	0.7136	65.025	78.6558	63.998	74.1554	64.305	72.5227	10	11.96	9.8185	11.305	9.8568	11.071	623.127	634.6	607.8	619.806	610.322	623.095	106	161.312	112.713	150.61	119.309	145.46	0	0	0	0	0	0
CHEMBL3640341	COc1ccc2c(c1)C(=O)N(C[C@@]1(C#Cc3ccc(-c4nc(-c5cccnc5)ccc4OC(C)=O)cc3)NC(=O)NC1=O)C2	IC50 (nM)p	'='	61.65	0.493356	1	TNF-alpha	0.384496	B (single protein format)	0.577221	CHEMBL3705047	Inhibition Assay: Inhibition assay using TNF-alpha.	Training	9.2099	1.2129	4.0312	0.8749	2.1469	0.8248	71.5275	91.4844	71.5765	86.1314	71.8239	82.7177	11	13.9311	10.9802	13.138	11.0092	12.6315	653.68	676.243	638.524	659.468	641.639	660.33	122	191.369	129.885	177.767	135.109	168.461	0	0	0	0	0	0
CHEMBL3642511	COc1ccc2c(c1)C(=O)N(C[C@@]1(C#Cc3ccc(C(N=O)N4CCN(C)CC4)cc3)NC(=O)NC1=O)C2	IC50 (nM)p	'='	65	0.493356	1	TNF-alpha	0.384496	B (single protein format)	0.577221	CHEMBL3705047	Inhibition Assay: Inhibition assay using TNF-alpha.	Test	16.3472	4.0857	10.9491	4.9292	7.7362	4.8266	97.5375	111.645	99.2638	108.355	99.3536	105.924	15	16.9727	15.2239	16.5122	15.219	16.1642	850.562	844.434	829.632	833.283	826.004	833.869	131	200.19	144.521	187.273	153.519	180.768	0	0	0	0	0	0
CHEMBL3640336	COc1ccc2c(c1)C(=O)N(C[C@@]1(C#Cc3ccc(-c4nc(-c5ccncc5)ccc4O)cc3)NC(=O)NC1=O)C2	IC50 (nM)p	'='	65	0.493356	1	TNF-alpha	0.384496	B (single protein format)	0.577221	CHEMBL3705047	Inhibition Assay: Inhibition assay using TNF-alpha.	Training	6.7654	1.0169	3.4074	0.6769	1.5824	0.6307	58.5225	73.4878	58.7285	69.7797	59.7738	68.3288	9	11.1825	9.0139	10.6393	9.165	10.4318	604.204	615.626	589.217	600.581	591.842	603.927	105	157.89	110.603	147.991	117.079	142.998	0	0	0	0	0	0
CHEMBL3640369	COc1ccc2c(c1F)C(=O)N(C[C@@]1(C#Cc3ccc(-c4nc(-c5cnn(C)c5)ccc4OC(=O)C(C)(C)C)c(F)c3)NC(=O)NC1=O)C2	IC50 (nM)p	'='	68.45	0.493356	1	TNF-alpha	0.384496	B (single protein format)	0.577221	CHEMBL3705047	Inhibition Assay: Inhibition assay using TNF-alpha.	Training	17.4127	3.184	10.4511	1.9924	6.4381	1.6417	97.5375	116.16	97.0502	108.493	97.0874	104.755	15	17.7086	14.8947	16.5596	14.8921	16.0035	800.336	840.901	782.789	801.324	786.583	793.779	141	212.792	149.627	198.523	158.445	191.459	0.2543	-0.0949	0.0063	-0.0557	-0.0851	-0.0887
CHEMBL3640391	CCN1CCN(C(N=O)c2ccc(C#C[C@]3(CN4Cc5ccc(OC)c(F)c5C4=O)NC(=O)NC3=O)cc2F)[C@@H](C)C1	IC50 (nM)p	'='	69	0.493356	1	TNF-alpha	0.384496	B (single protein format)	0.577221	CHEMBL3705047	Inhibition Assay: Inhibition assay using TNF-alpha.	Training	18.4824	7.5855	11.6821	7.3147	8.5532	6.6698	110.543	126.401	110.794	122.565	111.478	119.824	17	19.2507	16.9847	18.7016	17.0759	18.3044	949.495	955.711	928.602	941.294	923.07	936.004	141	209.901	156.231	199.929	166.999	194.978	0.2543	-0.0949	0.0064	-0.0595	-0.0863	-0.0977
CHEMBL1481543	Cc1ccc(C(=O)O/N=C(\N)c2ccccn2)c(C)c1	IC50 (nM)p	'='	70.6	0.493356	1	TNF-alpha	0.384496	F (assay format)	0.125	CHEMBL1737942	PUBCHEM_BIOASSAY: SAR analysis of inhibitors of TNFa specific NF-kB induction revised. (Class of assay: confirmatory) [Related pubchem assays (depositor defined):AID1566, AID1575, AID1578, AID1579, AID1852, AID2469, AID2483, AID2485, AID2800, AID2801]	Test	4.8892	-0.0457	1.5235	0.7184	0.9433	0.8012	26.01	30.6149	23.7784	27.7556	23.8221	26.202	4	4.6577	3.6478	4.2345	3.6505	4.0038	163.593	178.058	162.588	168.85	160.009	164.213	34	61.1572	38.7321	50.3107	39.2611	44.8149	0	0	0	0	0	0
CHEMBL3642508	CCN1CCN(c2ccc(O)c(-c3ccc(C#C[C@]4(CN5Cc6ccc(OC)cc6C5=O)NC(=O)NC4=O)cc3)n2)CC1	IC50 (nM)p	'='	72.4	0.493356	1	TNF-alpha	0.384496	B (single protein format)	0.577221	CHEMBL3705047	Inhibition Assay: Inhibition assay using TNF-alpha.	Training	16.9949	7.0229	10.4466	6.6577	7.4092	5.8662	97.5375	112.397	96.4358	107.335	95.6593	103.487	15	17.112	14.7862	16.3726	14.6516	15.8022	814.314	824.529	798.517	806.541	795.114	803.083	126	190.279	137.33	178.248	144.628	171.829	0	0	0	0	0	0
CHEMBL3982748	COc1cccc2c1ncc1c(=O)n(-c3cccc(SC)c3)c(=O)n(C3CCCC3)c12	IC50 (nM)p	'='	74	0.493356	1	TNF-alpha	0.384496	B (single protein format)	0.577221	CHEMBL3888583	ELISA Assay: Add 100 Î¼L of sample or standards in Reagent Diluent, or an appropriate diluent, per well. Cover with an adhesive strip and incubate 2 hours at room temperature. Repeat the aspiration/wash as in step 2 of Plate Preparation. Add 100 Î¼L of the Detection Antibody, diluted in Reagent Diluent, to each well. Cover with a new adhesive strip and incubate 2 hours at room temperature. Repeat…	Training	11.1385	3.6345	7.5203	3.6549	4.4286	3.0617	58.5225	66.0089	54.8417	58.8142	50.8216	53.8307	9	11.3253	8.4264	9.4426	7.8792	8.4291	478.403	500.034	480.494	485.169	467.87	470.98	59	92.1966	60.5899	82.7587	61.7366	76.838	0	0	0	0	0	0
CHEMBL3642499	CCCCN1CCN(/C(=N/O)c2ccc(C#C[C@]3(CN4Cc5ccc(OC)cc5C4=O)NC(=O)NC3=O)cc2)CC1	IC50 (nM)p	'='	74	0.493356	1	TNF-alpha	0.384496	B (single protein format)	0.577221	CHEMBL3705047	Inhibition Assay: Inhibition assay using TNF-alpha.	Training	19.0532	9.3087	13.57	8.8542	10.2481	8.1942	117.045	133.81	120.131	129.111	119.491	125.959	18	20.3825	18.4265	19.6994	18.3097	19.2369	962.865	965.367	953.974	951.886	951.832	953.522	150	220.245	166.823	207.742	174.396	201.582	0	0	0	0	0	0
CHEMBL3640352	COc1ccc2c(c1F)C(=O)N(C[C@@]1(C#Cc3ccc(-c4nc(-c5cnn(C)c5)ccc4O)c(F)c3)NC(=O)NC1=O)C2	IC50 (nM)p	'='	75.4	0.493356	1	TNF-alpha	0.384496	B (single protein format)	0.577221	CHEMBL3705047	Inhibition Assay: Inhibition assay using TNF-alpha.	Test	9.9623	1.0012	4.7224	0.6503	2.1187	0.6152	65.025	78.6558	63.8751	74.3072	64.6113	72.9818	10	11.96	9.7996	11.3296	9.9063	11.1451	627.384	639.123	611.491	623.708	612.804	625.635	106	161.312	112.848	151.907	120.884	147.709	0.2543	-0.0949	0.0063	-0.0557	-0.0852	-0.0889
CHEMBL3642500	COc1ccc2c(c1)C(=O)N(C[C@@]1(C#Cc3ccc(C(N=O)N4CCN(C5CCCCC5)CC4)cc3)NC(=O)NC1=O)C2	IC50 (nM)p	'='	76	0.493356	1	TNF-alpha	0.384496	B (single protein format)	0.577221	CHEMBL3705047	Inhibition Assay: Inhibition assay using TNF-alpha.	Training	18.734	9.3428	13.0197	9.1157	10.3076	8.7283	130.05	145.909	131.39	141.578	131.471	138.74	20	22.2507	20.1571	21.6238	20.1518	21.2079	1079.47	1076.61	1059.45	1063.1	1053.71	1060.15	159	227.901	174.073	215.621	182.705	209.525	0	0	0	0	0	0
CHEMBL3640408	COc1ccc2c(c1)C(=O)N(C[C@@]1(C#Cc3ccc(NC(=O)C4CCN(C)CC4)cc3)NC(=O)NC1=O)C2	IC50 (nM)p	'='	78	0.493356	1	TNF-alpha	0.384496	B (single protein format)	0.577221	CHEMBL3705047	Inhibition Assay: Inhibition assay using TNF-alpha.	Training	15.585	4.7015	10.7769	4.765	7.9602	4.5058	104.04	122.237	105.379	118.258	106.342	115.672	16	18.6182	16.1703	18.0383	16.302	17.6626	881.418	894.029	861.403	873.142	863.309	873.91	147	220.014	157.538	207.724	166.658	201.045	0	0	0	0	0	0
CHEMBL1487136	Cc1cc(C(=O)NC2CCCc3c2cnn3-c2ccc(C)c(C)c2)n(C)n1	IC50 (nM)p	'='	79.3	0.493356	1	TNF-alpha	0.384496	F (assay format)	0.125	CHEMBL1737942	PUBCHEM_BIOASSAY: SAR analysis of inhibitors of TNFa specific NF-kB induction revised. (Class of assay: confirmatory) [Related pubchem assays (depositor defined):AID1566, AID1575, AID1578, AID1579, AID1852, AID2469, AID2483, AID2485, AID2800, AID2801]	Training	14.0461	3.0107	5.3696	3.1815	3.7026	2.6801	58.5225	54.4606	50.9055	51.286	48.3058	49.0431	9	8.3248	7.8035	7.8463	7.3964	7.5014	376.755	381.406	368.534	367.753	353.724	354.649	41	64.7019	48.2447	59.7261	49.7142	57.2476	0	0	0	0	0	0
CHEMBL3640337	COc1ccc2c(c1)C(=O)N(C[C@@]1(C#Cc3ccc(-c4nc(-c5cccnc5)ccc4O)cc3)NC(=O)NC1=O)C2	IC50 (nM)p	'='	80.25	0.493356	1	TNF-alpha	0.384496	B (single protein format)	0.577221	CHEMBL3705047	Inhibition Assay: Inhibition assay using TNF-alpha.	Test	6.7654	1.0169	3.4074	0.6769	1.5824	0.6307	58.5225	73.4878	58.7285	69.7797	59.7738	68.3288	9	11.1825	9.0139	10.6393	9.165	10.4318	604.197	615.618	589.208	600.571	591.83	603.914	105	157.89	110.603	147.991	117.079	142.998	0	0	0	0	0	0
CHEMBL3642553	COc1ccc2c(c1)C(=O)N(C[C@@]1(C#Cc3ccc(C(N=O)N4CCNC[C@@H]4C)cc3)NC(=O)NC1=O)C2	IC50 (nM)p	'='	84	0.493356	1	TNF-alpha	0.384496	B (single protein format)	0.577221	CHEMBL3705047	Inhibition Assay: Inhibition assay using TNF-alpha.	Training	14.4888	5.0794	8.9436	4.8272	6.1352	4.3184	97.5375	114.71	99.0782	110.001	99.3394	106.798	15	17.4591	15.1884	16.7746	15.2113	16.3045	866.293	872.412	845.361	856.856	841.443	852.858	136	202.281	149.712	189.723	158.266	183.529	0	0	0	0	0	0
CHEMBL3642512	COc1ccc2c(c1)C(=O)N(C[C@@]1(C#Cc3ccc(C(N=O)N4CCC(=O)CC4)cc3)NC(=O)NC1=O)C2	IC50 (nM)p	'='	86	0.493356	1	TNF-alpha	0.384496	B (single protein format)	0.577221	CHEMBL3705047	Inhibition Assay: Inhibition assay using TNF-alpha.	Training	12.1383	3.8936	6.9159	3.1241	4.4222	2.8962	97.5375	116.35	99.7211	111.99	100.018	109.668	15	17.7225	15.2956	17.0843	15.3295	16.7469	866.042	864.862	835.189	843.523	829.239	840.793	146	219.198	161.389	207.727	168.698	201.589	0	0	0	0	0	0
CHEMBL3640406	COc1ccc2c(c1F)C(=O)N(C[C@@]1(C#Cc3cncc(NC(=O)C4CCN(C)CC4)c3)NC(=O)NC1=O)C2	IC50 (nM)p	'='	86	0.493356	1	TNF-alpha	0.384496	B (single protein format)	0.577221	CHEMBL3705047	Inhibition Assay: Inhibition assay using TNF-alpha.	Training	15.585	4.7015	10.7647	4.7034	7.8195	4.3869	104.04	122.237	105.256	118.45	106.683	116.175	16	18.6182	16.1514	18.0686	16.3547	17.7404	890.751	904.067	870.524	882.775	871.705	882.708	147	220.014	157.672	209.254	168.515	203.649	0.1272	-0.0475	0.0091	-0.0242	-0.0593	-0.0594
CHEMBL3642517	CCN1CCN(C(N=O)c2ccc(C#C[C@]3(CN4Cc5ccc(OC)cc5C4=O)NC(=O)NC3=O)cn2)CC1	IC50 (nM)p	'='	87	0.493356	1	TNF-alpha	0.384496	B (single protein format)	0.577221	CHEMBL3705047	Inhibition Assay: Inhibition assay using TNF-alpha.	Test	17.1438	7.0451	10.8901	7.0034	8.0013	6.4377	104.04	119.461	104.966	115.467	105.16	112.735	16	18.1812	16.0904	17.6057	16.1014	17.2054	879.748	876.838	858.339	863.197	854.138	862.177	135	204.046	150.163	192.128	159.314	186.551	0	0	0	0	0	0
CHEMBL3642516	COc1ccc2c(c1)C(=O)N(C[C@@]1(C#Cc3ccc(C(N=O)N4CCN(C)CC4)nc3)NC(=O)NC1=O)C2	IC50 (nM)p	'='	87	0.493356	1	TNF-alpha	0.384496	B (single protein format)	0.577221	CHEMBL3705047	Inhibition Assay: Inhibition assay using TNF-alpha.	Training	16.3472	4.114	10.9435	4.9756	7.7383	4.8442	97.5375	111.645	99.3888	108.469	99.5743	106.172	15	16.9727	15.2405	16.5273	15.2483	16.1972	846.032	839.946	824.794	828.148	820.558	828.069	131	200.19	145.161	187.902	154.645	182.066	0	0	0	0	0	0
CHEMBL3640351	COc1ccc2c(c1F)C(=O)N(C[C@@]1(C#Cc3ccc(-c4nc(-c5cnn(C)c5)ccc4O)cc3)NC(=O)NC1=O)C2	IC50 (nM)p	'='	87	0.493356	1	TNF-alpha	0.384496	B (single protein format)	0.577221	CHEMBL3705047	Inhibition Assay: Inhibition assay using TNF-alpha.	Training	9.9623	1.0012	4.7219	0.6482	2.1138	0.6086	65.025	78.6558	63.9046	74.3912	64.6333	72.9655	10	11.96	9.8042	11.3425	9.9093	11.1421	626.005	637.648	610.172	622.807	612.045	625.004	106	161.312	112.902	151.997	120.661	147.23	0.1272	-0.0475	0.0091	-0.0242	-0.0593	-0.0594
CHEMBL3642496	COc1ccc2c(c1)C(=O)N(C[C@@]1(C#Cc3ccc(C(N=O)N4CCN(C5CC5)CC4)cc3)NC(=O)NC1=O)C2	IC50 (nM)p	'='	92	0.493356	1	TNF-alpha	0.384496	B (single protein format)	0.577221	CHEMBL3705047	Inhibition Assay: Inhibition assay using TNF-alpha.	Training	15.6616	6.2704	9.9808	6.1709	7.42	5.86	110.543	126.401	111.883	122.216	112.259	119.597	17	19.2507	17.1571	18.647	17.1988	18.2663	938.507	936.299	917.718	920.002	911.1	917.167	147	215.901	161.873	203.29	170.244	196.906	0	0	0	0	0	0
CHEMBL3640371	COc1ccc2c(c1F)C(=O)N(C[C@@]1(C#Cc3ccc(-c4ncccc4O)cc3)NC(=O)NC1=O)C2	IC50 (nM)p	'='	96	0.493356	1	TNF-alpha	0.384496	B (single protein format)	0.577221	CHEMBL3705047	Inhibition Assay: Inhibition assay using TNF-alpha.	Test	6.7654	1.0169	3.4045	0.6247	1.4526	0.5256	58.5225	73.4878	58.6351	70.0155	60.1024	68.7747	9	11.1825	8.9995	10.6768	9.2176	10.5033	606.159	617.685	590.459	602.272	592.057	604.139	105	157.89	110.792	149.379	118.431	144.774	0.1272	-0.0475	0.0091	-0.0242	-0.0593	-0.0594
CHEMBL3642509	COc1ccc2c(c1)C(=O)N(C[C@@]1(C#Cc3ccc(C(N=O)N4CCOCC4)cc3)NC(=O)NC1=O)C2	IC50 (nM)p	'='	100	0.493356	1	TNF-alpha	0.384496	B (single protein format)	0.577221	CHEMBL3705047	Inhibition Assay: Inhibition assay using TNF-alpha.	Training	13.1502	4.3076	8.0622	4.1231	5.2469	3.629	91.035	108.789	93.3453	103.88	93.6509	100.511	14	16.5555	14.3152	15.8402	14.346	15.3446	798.368	796.773	776.75	783.193	775.161	783.054	130	200.87	145.357	187.038	154.374	179.863	0	0	0	0	0	0
CHEMBL3640306	COc1ccc2c(c1)C(=O)N(C[C@@]1(C#Cc3ccc4c(c3)c(N)nn4CCN(C)C)NC(=O)NC1=O)C2	IC50 (nM)p	'='	101	0.493356	1	TNF-alpha	0.384496	B (single protein format)	0.577221	CHEMBL3705047	Inhibition Assay: Inhibition assay using TNF-alpha.	Training	16.2773	2.5307	11.3044	2.9882	8.2154	2.7486	84.5325	96.7863	84.4671	92.609	83.9134	89.6142	13	14.7092	12.9585	14.1058	12.8605	13.6674	729.244	736.26	711.953	720.48	711.573	721.654	115	177.29	123.701	165.904	130.556	159.888	0	0	0	0	0	0
CHEMBL3640366	COc1ccc2c(c1F)C(=O)N(C[C@@]1(C#Cc3ccc(-c4nc(-c5cccnc5)ccc4O)cc3)NC(=O)NC1=O)C2	IC50 (nM)p	'='	105.65	0.493356	1	TNF-alpha	0.384496	B (single protein format)	0.577221	CHEMBL3705047	Inhibition Assay: Inhibition assay using TNF-alpha.	Training	6.7654	1.0169	3.4045	0.6247	1.4526	0.5257	58.5225	73.4878	58.6351	70.0155	60.1021	68.7717	9	11.1825	8.9995	10.6768	9.2175	10.5029	607.075	618.665	591.581	603.572	593.553	605.822	105	157.89	110.792	149.379	118.43	144.768	0.1272	-0.0475	0.0091	-0.0242	-0.0593	-0.0594
CHEMBL3640322	COc1ccc2c(c1F)C(=O)N(C[C@@]1(C#Cc3ccc(C(CN)N4CCC(N)C4)cc3)NC(=O)NC1=O)C2	IC50 (nM)p	'='	109	0.493356	1	TNF-alpha	0.384496	B (single protein format)	0.577221	CHEMBL3705047	Inhibition Assay: Inhibition assay using TNF-alpha.	Test	13.3927	5.0006	8.5126	4.6738	5.8359	4.242	97.5375	118.169	100.125	111.399	100.225	107.483	15	17.9868	15.3448	16.9947	15.3513	16.4189	881.963	894.563	866.478	874.271	861.85	866.949	139	204.859	151.35	192.345	158.847	185.364	0.1272	-0.0475	0.0091	-0.0242	-0.0593	-0.0594
CHEMBL3640401	CCN1CCN(C(=O)C2CCC(=O)N2c2ccc(C#C[C@]3(CN4Cc5ccc(OC)cc5C4=O)NC(=O)NC3=O)cc2)CC1	IC50 (nM)p	'='	113	0.493356	1	TNF-alpha	0.384496	B (single protein format)	0.577221	CHEMBL3705047	Inhibition Assay: Inhibition assay using TNF-alpha.	Training	19.5264	9.4318	12.2192	8.407	9.2364	7.7688	130.05	153.252	130.567	147.123	131.099	143.292	20	23.3459	20.0136	22.443	20.0754	21.8775	1116.35	1133.82	1092.1	1106.89	1091.87	1106.62	175	267.363	192.738	251.605	202.81	242.629	0	0	0	0	0	0
CHEMBL1288000	COc1ccc2c(c1)C(=O)N(C[C@@]1(C#Cc3ccc(-c4ncccc4O)cc3)NC(=O)NC1=O)C2	IC50 (nM)p	'='	117	0.493356	1	TNF-alpha	0.384496	B (single protein format)	0.577221	CHEMBL3705047	Inhibition Assay: Inhibition assay using TNF-alpha.	Training	6.7654	1.0169	3.4074	0.6769	1.5824	0.6307	58.5225	73.4878	58.7285	69.7797	59.774	68.3319	9	11.1825	9.0139	10.6393	9.165	10.4322	603.281	614.638	588.087	599.272	590.335	602.231	105	157.89	110.603	147.991	117.079	143.004	0	0	0	0	0	0
CHEMBL3640324	COc1ccc2c(c1F)C(=O)N(C[C@@]1(C#Cc3ccc(N4CCNCC4)cc3)NC(=O)NC1=O)C2	IC50 (nM)p	'='	118	0.493356	1	TNF-alpha	0.384496	B (single protein format)	0.577221	CHEMBL3705047	Inhibition Assay: Inhibition assay using TNF-alpha.	Training	13.0014	4.5168	7.8592	4.1049	4.863	3.4153	84.5325	100.705	84.388	95.1476	83.8461	91.346	13	15.3205	12.9386	14.5103	12.8464	13.952	742.665	753.365	725.479	733.985	721.123	729.564	121	182.659	131.353	171.502	139.056	165.252	0.1272	-0.0475	0.0091	-0.0242	-0.0593	-0.0594
CHEMBL3640367	COc1ccc2c(c1F)C(=O)N(C[C@@]1(C#Cc3ccc(-c4nc(-c5cccnc5)ccc4O)c(F)c3)NC(=O)NC1=O)C2	IC50 (nM)p	'='	118.7	0.493356	1	TNF-alpha	0.384496	B (single protein format)	0.577221	CHEMBL3705047	Inhibition Assay: Inhibition assay using TNF-alpha.	Test	6.7654	1.0169	3.405	0.6268	1.4574	0.5323	58.5225	73.4878	58.6056	69.9315	60.0801	68.7882	9	11.1825	8.995	10.6639	9.2144	10.5059	608.444	620.129	592.887	604.454	594.294	606.431	105	157.89	110.737	149.289	118.653	145.247	0.2543	-0.0949	0.0063	-0.0557	-0.0852	-0.0889
CHEMBL3642445	COc1ccc2c(c1)C(=O)N(C[C@@]1(C#Cc3ccc([C@@]4(CN)NC(=O)NC4=O)cc3)NC(=O)NC1=O)C2	IC50 (nM)p	'='	122	0.493356	1	TNF-alpha	0.384496	B (single protein format)	0.577221	CHEMBL3705047	Inhibition Assay: Inhibition assay using TNF-alpha.	Training	8.5905	1.7114	4.3828	1.0278	2.151	0.8683	84.5325	113.842	87.2068	106.466	87.9787	102.388	13	17.3046	13.3726	16.2157	13.4793	15.6143	862.022	890.931	839.631	861.651	836.745	854.959	157	243.123	168.126	226.928	174.778	216.291	0	0	0	0	0	0
CHEMBL3964458	COc1cccc2c1ncc1c(=O)n(-c3cccc(C#N)c3)c(=O)n(C3CCCC3)c12	IC50 (nM)p	'='	123	0.493356	1	TNF-alpha	0.384496	B (single protein format)	0.577221	CHEMBL3888583	ELISA Assay: Add 100 Î¼L of sample or standards in Reagent Diluent, or an appropriate diluent, per well. Cover with an adhesive strip and incubate 2 hours at room temperature. Repeat the aspiration/wash as in step 2 of Plate Preparation. Add 100 Î¼L of the Detection Antibody, diluted in Reagent Diluent, to each well. Cover with a new adhesive strip and incubate 2 hours at room temperature. Repeat…	Training	7.9516	4.4137	5.8251	3.7308	3.8055	2.8322	58.5225	69.4832	56.2991	62.8916	53.5246	57.9309	9	10.5934	8.6505	9.6018	8.2157	8.8504	469.175	488.834	474.832	481.608	467.97	469.581	74	113.786	74.4863	101.906	75.7321	94.8547	0	0	0	0	0	0
CHEMBL3640368	COc1ccc2c(c1F)C(=O)N(C[C@@]1(C#Cc3ccc(-c4nc(N5CCC(=O)CC5)ccc4O)cc3)NC(=O)NC1=O)C2	IC50 (nM)p	'='	123.85	0.493356	1	TNF-alpha	0.384496	B (single protein format)	0.577221	CHEMBL3705047	Inhibition Assay: Inhibition assay using TNF-alpha.	Training	11.9895	3.8996	6.4638	2.8666	3.775	2.4999	91.035	109.286	91.2228	104.3	91.3316	101.474	14	16.6534	13.9937	15.9183	14.0007	15.5039	799.541	811.702	773.586	786.37	768.616	782.195	137	205.432	149.385	195.756	156.852	189.35	0.1272	-0.0475	0.0091	-0.0242	-0.0593	-0.0594
CHEMBL3640340	CCN1CCN(Cc2ccc(C#C[C@]3(CN4Cc5ccc(OC)c(F)c5C4=O)NC(=O)NC3=O)cc2)CC1	IC50 (nM)p	'='	124.6	0.493356	1	TNF-alpha	0.384496	B (single protein format)	0.577221	CHEMBL3705047	Inhibition Assay: Inhibition assay using TNF-alpha.	Test	18.5539	6.9981	12.1562	7.5468	9.0089	7.3164	104.04	118.065	103.496	114.489	103.613	111.894	16	17.973	15.8709	17.4677	15.8758	17.0942	852.882	853.14	836.042	841.413	832.22	840.774	130	197.557	141.979	185.964	151.05	179.645	0.1272	-0.0475	0.0091	-0.0242	-0.0593	-0.0594
CHEMBL3640402	COc1ccc2c(c1)C(=O)N(C[C@@]1(C#Cc3ccc(N4C(=O)CCC4C(=O)NC4CC4)cc3)NC(=O)NC1=O)C2	IC50 (nM)p	'='	127	0.493356	1	TNF-alpha	0.384496	B (single protein format)	0.577221	CHEMBL3705047	Inhibition Assay: Inhibition assay using TNF-alpha.	Training	11.8082	5.2013	6.9752	3.8968	4.5882	3.4572	110.543	135.559	111.664	128.707	112.212	124.702	17	20.6661	17.1239	19.6413	17.1924	19.0453	962.797	990.063	938.164	959.036	935.563	954.367	171	254.278	184.291	239.733	192.545	230.543	0	0	0	0	0	0
CHEMBL3640309	COc1ccc2c(c1)C(=O)N(C[C@@]1(C#Cc3ccc(-c4cc(N)[nH]n4)cc3)NC(=O)NC1=O)C2	IC50 (nM)p	'='	128	0.493356	1	TNF-alpha	0.384496	B (single protein format)	0.577221	CHEMBL3705047	Inhibition Assay: Inhibition assay using TNF-alpha.	Training	6.7654	1.0169	3.4074	0.6769	1.5823	0.6304	58.5225	73.4878	58.7285	69.7797	59.7815	68.3599	9	11.1825	9.0139	10.6393	9.1662	10.4365	602.782	614.104	587.476	598.564	589.594	601.584	105	157.89	110.603	147.991	117.094	143.061	0	0	0	0	0	0
CHEMBL3642450	COc1ccc2c(c1)C(=O)N(C[C@@]1(C#Cc3ccc(-c4nnc[nH]4)cc3OC)NC(=O)NC1=O)C2	IC50 (nM)p	'='	131	0.493356	1	TNF-alpha	0.384496	B (single protein format)	0.577221	CHEMBL3705047	Inhibition Assay: Inhibition assay using TNF-alpha.	Training	9.9623	1.2236	5.1207	0.8708	2.1292	0.8069	65.025	80.0668	63.7186	74.342	64.2249	72.9406	10	12.1816	9.7813	11.3357	9.8477	11.1378	628.613	643.224	615.596	627.979	620.979	635.16	106	162.637	112.245	151.667	120.498	147.531	0	0	0	0	0	0
CHEMBL3642528	COc1ccc2c(c1F)C(=O)N(C[C@@]1(C#Cc3cccnc3)NC(=O)NC1=O)C2	IC50 (nM)p	'='	134	0.493356	1	TNF-alpha	0.384496	B (single protein format)	0.577221	CHEMBL3705047	Inhibition Assay: Inhibition assay using TNF-alpha.	Test	6.7654	1.0169	3.4108	0.6366	1.4624	0.5301	58.5225	73.4878	58.6351	70.1178	60.4118	69.3865	9	11.1825	8.9995	10.6919	9.2639	10.5953	596.811	607.682	579.135	589.823	579.234	591.549	105	157.89	110.792	149.729	119.263	146.328	0.1272	-0.0475	0.0091	-0.0242	-0.0593	-0.0594
CHEMBL3640319	COc1ccc2c(c1F)C(=O)N(C[C@@]1(C#Cc3ccc(C4(O)CCNCC4)cc3)NC(=O)NC1=O)C2	IC50 (nM)p	'='	137	0.493356	1	TNF-alpha	0.384496	B (single protein format)	0.577221	CHEMBL3705047	Inhibition Assay: Inhibition assay using TNF-alpha.	Training	12.0128	4.4329	7.3577	3.6801	4.5813	3.0272	91.035	111.107	92.8771	105.1	92.0422	100.626	14	16.9312	14.2476	16.0422	14.1144	15.3781	828.624	850.445	809.823	825.898	805.97	816.124	137	203.288	147.396	190.767	153.979	183.18	0.1272	-0.0475	0.0091	-0.0242	-0.0593	-0.0594
CHEMBL3642560	COc1ccc2c(c1)C(=O)N(C[C@@]1(C#Cc3ccc4c(c3)CCCC43NC(=O)NC3=O)NC(=O)NC1=O)C2	IC50 (nM)p	'='	137	0.493356	1	TNF-alpha	0.384496	B (single protein format)	0.577221	CHEMBL3705047	Inhibition Assay: Inhibition assay using TNF-alpha.	Training	10.1039	3.1864	5.335	1.8474	2.719	1.4071	97.5375	123.471	97.1117	115.32	96.8843	110.916	15	18.8049	14.9038	17.586	14.8538	16.9312	976.454	1006.66	950.801	970.744	942.973	960.933	165	249.502	175.083	234.322	182.432	223.913	0	0	0	0	0	0
CHEMBL1288211	COc1ccc2c(c1)C(=O)N(C[C@@]1(C#Cc3ccc(CC(N)=O)cc3)NC(=O)NC1=O)C2	IC50 (nM)p	'='	139	0.493356	1	TNF-alpha	0.384496	B (single protein format)	0.577221	CHEMBL3705047	Inhibition Assay: Inhibition assay using TNF-alpha.	Training	7.7996	1.1122	3.8607	0.9175	1.9723	0.8803	71.5275	92.2271	72.45	87.4664	73.0244	84.5894	11	14.0354	11.115	13.3345	11.1943	12.9118	677.354	690.335	656.112	673.659	657.35	673.986	125	193.576	133.629	180.386	138.911	172.063	0	0	0	0	0	0
CHEMBL1569174	CCOC(=O)c1ccc(NC(=O)c2ccc(CN3CCc4ccccc4C3)cc2)cc1	IC50 (nM)p	'='	140	0.493356	1	TNF-alpha	0.384496	F (assay format)	0.125	CHEMBL1737942	PUBCHEM_BIOASSAY: SAR analysis of inhibitors of TNFa specific NF-kB induction revised. (Class of assay: confirmatory) [Related pubchem assays (depositor defined):AID1566, AID1575, AID1578, AID1579, AID1852, AID2469, AID2483, AID2485, AID2800, AID2801]	Test	9.7148	4.1142	5.893	3.2787	3.679	2.4255	52.02	60.2533	49.4203	54.669	45.9805	49.6659	8	9.1838	7.5902	8.3528	7.0595	7.6013	349.374	342.55	337.627	331.216	319.827	318.299	53	96.7879	56.4734	83.0624	57.002	73.2871	0	0	0	0	0	0
CHEMBL3642451	COc1ccc2c(c1)C(=O)N(C[C@@]1(C#Cc3ccc(C(=O)NO)cc3OC)NC(=O)NC1=O)C2	IC50 (nM)p	'='	146	0.493356	1	TNF-alpha	0.384496	B (single protein format)	0.577221	CHEMBL3705047	Inhibition Assay: Inhibition assay using TNF-alpha.	Training	9.9724	1.2436	5.1449	0.8976	2.1563	0.8339	71.5275	91.1784	72.08	84.2722	72.9465	81.7939	11	13.868	11.0621	12.8447	11.1823	12.4859	673.846	691.08	663.734	676.581	669.601	681.835	122	191.783	131.89	176.257	140.889	168.84	0	0	0	0	0	0
CHEMBL3640383	COc1ccc2c(c1F)C(=O)N(C[C@@]1(C#Cc3ccc(C4(C)NC(=O)NC4=O)c(F)c3)NC(=O)NC1=O)C2	IC50 (nM)p	'='	148	0.493356	1	TNF-alpha	0.384496	B (single protein format)	0.577221	CHEMBL3705047	Inhibition Assay: Inhibition assay using TNF-alpha.	Training	9.466	1.492	4.3779	0.8103	2.0141	0.6965	84.5325	111.279	84.8444	104.765	86.8786	101.518	13	16.9299	13.0159	15.9653	13.3204	15.4926	837.442	878.121	810.016	836.535	808.649	829.138	154	237.502	162.484	223.936	172.053	214.793	0.2543	-0.0949	0.0063	-0.0569	-0.1026	-0.1009
CHEMBL3640397	COc1ccc2c(c1F)C(=O)N(C[C@@]1(C#Cc3ccc(N4C(=O)NC5(CC5)C4=O)c(F)c3)NC(=O)NC1=O)C2	IC50 (nM)p	'='	148	0.493356	1	TNF-alpha	0.384496	B (single protein format)	0.577221	CHEMBL3705047	Inhibition Assay: Inhibition assay using TNF-alpha.	Training	9.0798	2.4093	4.921	1.5352	2.4808	1.1849	91.035	116.489	91.9985	109.933	93.7038	106.715	14	17.7356	14.1138	16.7603	14.3634	16.2892	863.175	896.855	846.808	868.414	845.726	862.732	161	244.16	170.035	229.224	180.5	221.114	0.2543	-0.0949	-0.008	-0.0711	-0.0964	-0.1024
CHEMBL3642537	COc1ccc2c(c1)C(=O)N(C[C@@]1(C#Cc3ccc(/N=C(\N)NC#N)cc3)NC(=O)NC1=O)C2	IC50 (nM)p	'='	150	0.493356	1	TNF-alpha	0.384496	B (single protein format)	0.577221	CHEMBL3705047	Inhibition Assay: Inhibition assay using TNF-alpha.	Test	6.9403	0.836	3.5073	0.5345	1.6254	0.5124	71.5275	95.4518	71.5112	90.3515	72.4705	87.933	11	14.4867	10.9797	13.7377	11.1171	13.3874	676.466	707.386	659.542	685.181	659.988	683.638	137	207.854	142.056	195.077	147.857	188.045	0	0	0	0	0	0
CHEMBL3642501	COc1ccc2c(c1)C(=O)N(C[C@@]1(C#Cc3ccc(C(N=O)N4CCN(C5CCCCCC5)CC4)cc3)NC(=O)NC1=O)C2	IC50 (nM)p	'='	151	0.493356	1	TNF-alpha	0.384496	B (single protein format)	0.577221	CHEMBL3705047	Inhibition Assay: Inhibition assay using TNF-alpha.	Training	19.7582	10.367	14.0438	10.1398	11.3208	9.7264	136.553	152.411	137.893	148.081	137.956	145.196	21	23.2507	21.1571	22.6238	21.1491	22.2006	1128.19	1125.27	1108.05	1111.81	1102.43	1109.04	163	231.901	178.073	219.621	186.737	213.604	0	0	0	0	0	0
CHEMBL3642563	COc1ccc2c(c1)C(=O)N(C[C@@]1(C#Cc3ccc4c(c3)CCC43NC(=O)NC3=O)NC(=O)NC1=O)C2	IC50 (nM)p	'='	151	0.493356	1	TNF-alpha	0.384496	B (single protein format)	0.577221	CHEMBL3705047	Inhibition Assay: Inhibition assay using TNF-alpha.	Training	9.0798	2.1622	4.4591	1.236	2.2662	1.0702	91.035	116.969	90.8801	109.725	91.6376	105.91	14	17.8049	13.9455	16.7262	14.0481	16.1628	928.916	957.909	899.313	920.957	894.991	914.378	161	245.502	170.749	229.878	177.691	219.092	0	0	0	0	0	0
CHEMBL3640394	COc1ccc2c(c1F)C(=O)N(C[C@@]1(C#Cc3ccc(C4(C(N)=O)CCN(C)CC4)cc3)NC(=O)NC1=O)C2	IC50 (nM)p	'='	152	0.493356	1	TNF-alpha	0.384496	B (single protein format)	0.577221	CHEMBL3705047	Inhibition Assay: Inhibition assay using TNF-alpha.	Training	15.2754	4.1247	10.1613	4.0174	6.9085	3.5722	104.04	124.175	105.643	119.768	106.512	116.039	16	18.9097	16.2113	18.269	16.3326	17.7244	986.074	998.852	959.756	973.436	960.412	968.081	154	228.554	164.931	216.662	174.704	208.509	0.1272	-0.0475	0.0091	-0.0242	-0.0593	-0.0594
CHEMBL3639392	CCN1CCN(C(=O)C2CCC(=O)N2c2ccc(C#C[C@]3(CN4Cc5ccc(OC)c(F)c5C4=O)NC(=O)NC3=O)cc2)CC1	IC50 (nM)p	'='	152	0.493356	1	TNF-alpha	0.384496	B (single protein format)	0.577221	CHEMBL3705047	Inhibition Assay: Inhibition assay using TNF-alpha.	Test	19.5264	9.4318	12.2163	8.3548	9.1065	7.6637	130.05	153.252	130.474	147.359	131.427	143.735	20	23.3459	19.9992	22.4806	20.128	21.9486	1119.23	1136.87	1094.48	1109.89	1093.6	1108.53	175	267.363	192.927	252.992	204.162	244.399	0.1272	-0.0475	0.0091	-0.0242	-0.0593	-0.0594
CHEMBL3642491	COc1ccc2c(c1)C(=O)N(C[C@@]1(C#Cc3ccc(C(N=O)N4CCSCC4)cc3)NC(=O)NC1=O)C2	IC50 (nM)p	'='	153	0.493356	1	TNF-alpha	0.384496	B (single protein format)	0.577221	CHEMBL3705047	Inhibition Assay: Inhibition assay using TNF-alpha.	Training	13.1502	3.3778	7.6438	3.4645	4.809	3.1423	91.035	106.596	92.3584	102.327	92.516	99.3634	14	17.8932	14.9171	16.7878	15.0383	16.0449	901.612	894.721	876.794	877.793	865.862	867.826	130	189.219	140.114	178.785	147.952	173.763	0	0	0	0	0	0
CHEMBL3642513	COc1ccc2c(c1)C(=O)N(C[C@@]1(C#Cc3ccc(C(N=O)N4CCCCC4)cc3)NC(=O)NC1=O)C2	IC50 (nM)p	'='	154	0.493356	1	TNF-alpha	0.384496	B (single protein format)	0.577221	CHEMBL3705047	Inhibition Assay: Inhibition assay using TNF-alpha.	Training	13.1047	5.5726	8.8238	4.8115	6.0706	4.0661	97.5375	113.022	98.5014	108.236	98.0091	104.712	15	17.2234	15.1157	16.5174	15.025	15.9933	837.054	837.108	816.897	822.346	812.939	819.148	134	196.212	145.261	185.535	153.14	180.035	0	0	0	0	0	0
CHEMBL3640312	COc1ccc2c(c1)C(=O)N(C[C@@]1(C#Cc3ccc4c(=O)[nH][nH]c4c3)NC(=O)NC1=O)C2	IC50 (nM)p	'='	156	0.493356	1	TNF-alpha	0.384496	B (single protein format)	0.577221	CHEMBL3705047	Inhibition Assay: Inhibition assay using TNF-alpha.	Training	6.7754	1.0369	3.4238	0.7031	1.6032	0.655	65.025	84.5994	65.4014	79.2459	66.3009	76.5493	10	12.8689	10.0367	12.0781	10.164	11.6831	654.617	671.47	641.603	655.39	642.737	656.238	121	187.036	126.287	171.755	132.316	163.188	0	0	0	0	0	0
CHEMBL3640343	CCN1CCN(Cc2ccc(C#C[C@]3(CN4Cc5ccc(OC)c(F)c5C4=O)NC(=O)NC3=O)cn2)CC1	IC50 (nM)p	'='	156	0.493356	1	TNF-alpha	0.384496	B (single protein format)	0.577221	CHEMBL3705047	Inhibition Assay: Inhibition assay using TNF-alpha.	Test	18.5539	7.1157	12.1175	7.5881	8.978	7.3046	104.04	118.065	103.648	114.627	103.858	112.171	16	17.973	15.891	17.4861	15.9084	17.1311	848.596	848.827	831.329	836.486	826.961	835.211	130	197.557	142.497	186.536	152.066	180.886	0.1272	-0.0475	0.0091	-0.0242	-0.0593	-0.0594
CHEMBL3640387	COc1ccc2c(c1)C(=O)N(C[C@@]1(C#Cc3ccc(Nc4c(NCCN(C)C)c(=O)c4=O)cc3)NC(=O)NC1=O)C2	IC50 (nM)p	'='	161	0.493356	1	TNF-alpha	0.384496	B (single protein format)	0.577221	CHEMBL3705047	Inhibition Assay: Inhibition assay using TNF-alpha.	Training	17.3191	3.452	12.4452	4.2484	9.5717	4.3585	110.543	132.223	115.493	126.172	117.138	124.525	17	20.1097	17.7024	19.2313	17.9374	19.0018	933.267	941.704	905.848	916.986	908.924	923.344	165	253.358	186.051	234.319	196.821	228.448	0	0	0	0	0	0
CHEMBL3640315	COc1ccc2c(c1)C(=O)N(C[C@@]1(C#Cc3ccc4c(CN(C)C)n[nH]c4c3)NC(=O)NC1=O)C2	IC50 (nM)p	'='	163	0.493356	1	TNF-alpha	0.384496	B (single protein format)	0.577221	CHEMBL3705047	Inhibition Assay: Inhibition assay using TNF-alpha.	Training	14.7183	1.0912	10.1963	0.9337	6.5059	1.0641	78.03	89.4923	77.9835	84.8465	77.1174	81.9302	12	13.5983	11.9688	12.9209	11.8214	12.4989	691.246	693.83	675.981	681.385	676.296	683.776	111	172.012	118.261	161.083	125.565	154.615	0	0	0	0	0	0
CHEMBL3925334	COc1cccc2c1ncc1c(=O)n(-c3ccc(C)cc3)c(=O)n(C3CCCC3)c12	IC50 (nM)p	'='	163	0.493356	1	TNF-alpha	0.384496	B (single protein format)	0.577221	CHEMBL3888583	ELISA Assay: Add 100 Î¼L of sample or standards in Reagent Diluent, or an appropriate diluent, per well. Cover with an adhesive strip and incubate 2 hours at room temperature. Repeat the aspiration/wash as in step 2 of Plate Preparation. Add 100 Î¼L of the Detection Antibody, diluted in Reagent Diluent, to each well. Cover with a new adhesive strip and incubate 2 hours at room temperature. Repeat…	Training	10.3761	4.3892	6.6256	4.1696	4.3041	3.2827	58.5225	65.1387	54.7038	59.3453	51.316	54.4613	9	9.948	8.4052	9.0743	7.8767	8.3312	451.764	472.041	454.847	463.318	445.958	449.656	59	94.3192	60.905	83.6555	62.0837	77.4174	0	0	0	0	0	0
CHEMBL3640386	COc1ccc2c(c1)C(=O)N(C[C@@]1(C#Cc3ccc(Nc4c(NCCN5CCOCC5)c(=O)c4=O)cc3)NC(=O)NC1=O)C2	IC50 (nM)p	'='	169	0.493356	1	TNF-alpha	0.384496	B (single protein format)	0.577221	CHEMBL3705047	Inhibition Assay: Inhibition assay using TNF-alpha.	Test	17.1612	6.7802	11.3382	7.2716	8.6934	7.1973	123.547	150.124	129.5	142.734	131.558	140.405	19	22.8587	19.8391	21.7781	20.1357	21.4423	1022.73	1031.84	994.577	1004.99	995.066	1007.14	179	275.727	206.13	253.751	217.835	246.643	0	0	0	0	0	0
CHEMBL3640374	COc1ccc2c(c1)C(=O)N(C[C@@]1(C#Cc3ccc(C4(CNS(C)(=O)=O)NC(=O)NC4=O)cc3)NC(=O)NC1=O)C2	IC50 (nM)p	'='	176	0.493356	1	TNF-alpha	0.384496	B (single protein format)	0.577221	CHEMBL3705047	Inhibition Assay: Inhibition assay using TNF-alpha.	Training	11.7874	1.9173	4.9827	1.5824	2.8417	1.536	91.035	115.741	92.3131	109.889	93.4041	106.465	14	18.5704	14.3644	17.6667	14.5885	17.1513	978.399	995.373	929.442	951.073	922.645	942.596	158	242.903	169.5	227.041	176.14	216.531	0	0	0	0	0	0
CHEMBL1524014	CCc1cc(C(=O)NC2CCCc3c2cnn3-c2cccc(C)c2C)n(C)n1	IC50 (nM)p	'='	179	0.493356	1	TNF-alpha	0.384496	F (assay format)	0.125	CHEMBL1737942	PUBCHEM_BIOASSAY: SAR analysis of inhibitors of TNFa specific NF-kB induction revised. (Class of assay: confirmatory) [Related pubchem assays (depositor defined):AID1566, AID1575, AID1578, AID1579, AID1852, AID2469, AID2483, AID2485, AID2800, AID2801]	Training	15.0702	5.236	6.4329	3.9352	3.7981	3.1874	65.025	62.5887	56.3981	56.9751	52.6813	54.2636	10	9.5748	8.6495	8.7145	8.0658	8.2974	413.327	421.987	405.065	404.304	389.415	390.732	45	68.2019	52.9691	64.6358	55.0992	62.4134	0	0	0	0	0	0
CHEMBL3952484	CCn1c(=O)c2cnc3c(OC)cccc3c2n(C2CCCC2)c1=O	IC50 (nM)p	'='	180	0.493356	1	TNF-alpha	0.384496	B (single protein format)	0.577221	CHEMBL3888583	ELISA Assay: Add 100 Î¼L of sample or standards in Reagent Diluent, or an appropriate diluent, per well. Cover with an adhesive strip and incubate 2 hours at room temperature. Repeat the aspiration/wash as in step 2 of Plate Preparation. Add 100 Î¼L of the Detection Antibody, diluted in Reagent Diluent, to each well. Cover with a new adhesive strip and incubate 2 hours at room temperature. Repeat…	Training	11.9351	7.6148	7.9193	5.1049	4.6496	3.5285	65.025	74.0584	61.8938	67.7875	57.7693	62.266	10	11.3089	9.5031	10.3571	8.86	9.5162	449.735	473.856	461.731	470.382	454.495	458.392	63	99.097	65.7325	92.665	68.2282	87.3782	0	0	0	0	0	0
CHEMBL3642493	COc1ccc2c(c1)C(=O)N(C[C@@]1(C#Cc3ccc(/C(=N/O)N4CCC4)cc3)NC(=O)NC1=O)C2	IC50 (nM)p	'='	186	0.493356	1	TNF-alpha	0.384496	B (single protein format)	0.577221	CHEMBL3705047	Inhibition Assay: Inhibition assay using TNF-alpha.	Test	10.9176	4.0822	6.6891	2.93	3.9042	2.1805	84.5325	101.361	87.1249	96.2936	86.7013	93.292	13	15.4247	13.3642	14.6763	13.2879	14.2345	762.523	770.748	754.761	755.662	754.567	756.241	133	196.412	146.633	185.488	152.712	179.54	0	0	0	0	0	0
CHEMBL3642441	COc1ccc2c(c1F)C(=O)N(C[C@@]1(C#Cc3ccc4c(c3)CCC43NC(=O)NC3=O)NC(=O)NC1=O)C2	IC50 (nM)p	'='	186	0.493356	1	TNF-alpha	0.384496	B (single protein format)	0.577221	CHEMBL3705047	Inhibition Assay: Inhibition assay using TNF-alpha.	Training	9.0798	2.1622	4.4562	1.1838	2.1363	0.9652	91.035	116.969	90.7867	109.961	91.9659	106.353	14	17.8049	13.9311	16.7638	14.1006	16.2339	931.804	960.967	901.697	923.97	896.724	916.294	161	245.502	170.938	231.266	179.042	220.862	0.1272	-0.0475	0.0091	-0.0242	-0.0593	-0.0594
CHEMBL3642463	CCN1CCN(c2n[nH]c3cc(C#C[C@]4(CN5Cc6ccc(OC)cc6C5=O)NC(=O)NC4=O)ccc23)CC1	IC50 (nM)p	'='	187.95	0.493356	1	TNF-alpha	0.384496	B (single protein format)	0.577221	CHEMBL3705047	Inhibition Assay: Inhibition assay using TNF-alpha.	Training	16.9949	7.5686	10.7787	6.9787	7.7651	6.1074	97.5375	112.397	96.4062	107.372	95.4964	103.413	15	17.112	14.7816	16.3754	14.626	15.7862	822.239	832.967	807.278	814.123	803.308	810.382	126	190.279	137.276	178.588	144.542	172.367	0	0	0	0	0	0
CHEMBL3642535	COc1ccc2c(c1F)C(=O)N(C[C@@]1(C#Cc3cccnc3C)NC(=O)NC1=O)C2	IC50 (nM)p	'='	193	0.493356	1	TNF-alpha	0.384496	B (single protein format)	0.577221	CHEMBL3705047	Inhibition Assay: Inhibition assay using TNF-alpha.	Training	9.1999	1.2515	4.0336	0.9509	1.7718	0.7818	65.025	77.5519	63.6146	74.7405	65.1186	74.1028	10	11.8075	9.7608	11.3999	9.9848	11.3183	631.079	641.664	613.974	625.127	615.485	629.154	106	160.39	113.279	152.215	121.757	148.77	0.1272	-0.0475	0.0091	-0.0242	-0.0593	-0.0594
CHEMBL1287908	COc1ccc2c(c1)C(=O)N(C[C@@]1(C#Cc3ccc(CC4CCN(C)CC4)nc3)NC(=O)NC1=O)C2	IC50 (nM)p	'='	194.9	0.493356	1	TNF-alpha	0.384496	B (single protein format)	0.577221	CHEMBL3705047	Inhibition Assay: Inhibition assay using TNF-alpha.	Test	16.5991	5.2857	11.8592	5.8294	9.0622	5.742	104.04	116.816	104.154	113.709	104.112	111.311	16	17.8068	15.9863	17.3584	15.964	17.006	865.615	868.488	844.693	849.94	840.457	847.296	135	195.868	143.942	185.987	151.998	181.131	0	0	0	0	0	0
CHEMBL1461631	Cn1nccc1C(=O)NC1CCCc2c1cnn2-c1ccc(C(C)(C)C)cc1	IC50 (nM)p	'='	200	0.493356	1	TNF-alpha	0.384496	F (assay format)	0.125	CHEMBL1737942	PUBCHEM_BIOASSAY: SAR analysis of inhibitors of TNFa specific NF-kB induction revised. (Class of assay: confirmatory) [Related pubchem assays (depositor defined):AID1566, AID1575, AID1578, AID1579, AID1852, AID2469, AID2483, AID2485, AID2800, AID2801]	Training	14.1829	5.0111	8.8976	3.5316	5.6853	2.9427	65.025	68.2784	59.6057	59.9632	54.9227	55.3556	10	10.4498	9.1501	9.1842	8.4211	8.4765	435.649	469.453	423.169	433.02	401.496	407.182	57	76.2019	59.6345	70.4262	60.0562	67.1352	0	0	0	0	0	0
CHEMBL3944621	CCn1c(=O)c2cnc3c(OC)cccc3c2n(C2CCC(C)CC2)c1=O	IC50 (nM)p	'='	200	0.493356	1	TNF-alpha	0.384496	B (single protein format)	0.577221	CHEMBL3888583	ELISA Assay: Add 100 Î¼L of sample or standards in Reagent Diluent, or an appropriate diluent, per well. Cover with an adhesive strip and incubate 2 hours at room temperature. Repeat the aspiration/wash as in step 2 of Plate Preparation. Add 100 Î¼L of the Detection Antibody, diluted in Reagent Diluent, to each well. Cover with a new adhesive strip and incubate 2 hours at room temperature. Repeat…	Training	14.816	9.1075	10.4381	7.028	7.1265	5.5801	78.03	87.0634	74.8988	80.9002	70.9954	75.3766	12	13.3089	11.5031	12.374	10.8945	11.5318	547.629	576.906	557.435	567.854	549.647	554.464	73	109.097	74.9991	101.935	77.2131	96.4858	0	0	0	0	0	0
CHEMBL3640422	CCN1CCN(/C(=N/O)c2cnc(C#C[C@]3(CN4Cc5ccc(OC)cc5C4=O)NC(=O)NC3=O)c(OC)c2)CC1	IC50 (nM)p	'='	204	0.493356	1	TNF-alpha	0.384496	B (single protein format)	0.577221	CHEMBL3705047	Inhibition Assay: Inhibition assay using TNF-alpha.	Training	20.2019	7.7608	12.5329	7.2496	8.3696	6.3932	110.543	127.384	111.531	120.92	110.919	118.082	17	19.3815	17.0986	18.4319	16.9831	18.0172	925.87	933.199	918.397	918.95	920.249	924.718	143	216.992	161.176	204.461	171.495	199.996	0	0	0	0	0	0
CHEMBL1287882	COc1ccc2c(c1)C(=O)N(C[C@@]1(C#Cc3ccc(N4CCNCC4)cc3)NC(=O)NC1=O)C2	IC50 (nM)p	'='	205	0.493356	1	TNF-alpha	0.384496	B (single protein format)	0.577221	CHEMBL3705047	Inhibition Assay: Inhibition assay using TNF-alpha.	Test	13.0014	4.5168	7.8622	4.1571	4.9929	3.5203	84.5325	100.705	84.4814	94.9118	83.5178	90.9032	13	15.3205	12.9529	14.4727	12.7938	13.8809	739.787	750.318	723.106	730.984	719.399	727.653	121	182.659	131.164	170.115	137.704	163.482	0	0	0	0	0	0
CHEMBL1702900	Cc1ccc([N+](=O)[O-])cc1NC(=O)c1cc(Cl)c2ccccc2c1O	IC50 (nM)p	'='	206	0.493356	1	TNF-alpha	0.384496	F (assay format)	0.125	CHEMBL1737942	PUBCHEM_BIOASSAY: SAR analysis of inhibitors of TNFa specific NF-kB induction revised. (Class of assay: confirmatory) [Related pubchem assays (depositor defined):AID1566, AID1575, AID1578, AID1579, AID1852, AID2469, AID2483, AID2485, AID2800, AID2801]	Training	2.4446	-0.0173	0.7744	0.4332	0.4822	0.444	13.005	15.1757	11.1247	13.8703	11.0113	12.6996	2	2.3114	1.7108	2.1166	1.719	1.9654	103.937	110.349	102.59	106.052	100.323	101.941	17	31.6463	17.0051	25.8226	17.0691	22.0177	0.665	-0.1085	0.0872	-0.029	-0.0232	-0.0462
CHEMBL3642486	COc1ccc2c(c1)C(=O)N(C[C@@]1(C#Cc3ccc(C4(C)NC(=O)NC4=O)s3)NC(=O)NC1=O)C2	IC50 (nM)p	'='	208	0.493356	1	TNF-alpha	0.384496	B (single protein format)	0.577221	CHEMBL3705047	Inhibition Assay: Inhibition assay using TNF-alpha.	Training	9.466	1.4914	4.4352	0.8422	2.2175	0.7586	84.5325	111.279	85.5071	104.475	86.617	101.089	13	16.9299	13.4523	16.2313	13.729	15.8938	916.521	965.333	899.443	927.997	906.483	930.91	154	237.502	160.409	220.163	166.97	209.452	0	0	0	0	0	0
CHEMBL3642431	COc1ccc2c(c1)C(=O)N(C[C@@]1(C#Cc3ccc(CCN)cc3)NC(=O)NC1=O)C2	IC50 (nM)p	'='	219	0.493356	1	TNF-alpha	0.384496	B (single protein format)	0.577221	CHEMBL3705047	Inhibition Assay: Inhibition assay using TNF-alpha.	Training	9.3485	2.7742	5.0633	1.9639	2.6283	1.4903	71.5275	88.2428	71.7165	82.4348	70.9032	78.9855	11	13.4321	11.0026	12.5736	10.8708	12.065	661.469	671.393	644.51	653.718	642.778	653.356	113	169.51	120.923	158.557	126.9	152.773	0	0	0	0	0	0
CHEMBL3642514	COc1ccc2c(c1)C(=O)N(C[C@@]1(C#Cc3ccc(C(N=O)N4CCN(C)CC4)s3)NC(=O)NC1=O)C2	IC50 (nM)p	'='	220	0.493356	1	TNF-alpha	0.384496	B (single protein format)	0.577221	CHEMBL3705047	Inhibition Assay: Inhibition assay using TNF-alpha.	Test	16.3472	4.0954	10.924	4.975	7.7173	4.8604	97.5375	111.645	99.608	108.322	99.7515	106.113	15	16.9727	15.6188	16.6562	15.7931	16.5199	924.883	919.673	910.617	917.14	916.233	928.754	131	200.19	142.841	186.879	151.096	180.169	0	0	0	0	0	0
CHEMBL3642494	COc1ccc2c(c1)C(=O)N(C[C@@]1(C#Cc3cccc(C(N=O)N4CCN(C)CC4)c3)NC(=O)NC1=O)C2	IC50 (nM)p	'='	221	0.493356	1	TNF-alpha	0.384496	B (single protein format)	0.577221	CHEMBL3705047	Inhibition Assay: Inhibition assay using TNF-alpha.	Training	16.3472	4.0857	10.9489	4.927	7.7341	4.814	97.5375	111.645	99.2047	108.235	99.2569	105.878	15	16.9727	15.2148	16.4938	15.2041	16.1571	863.031	857.079	842.109	845.774	838.837	847.765	131	200.19	144.425	187.218	153.466	180.941	0	0	0	0	0	0
[truncated: 8,967 more rows]
[truncated: 120 more columns]

## Sheet: Sheet 3
ma	avg[ASq0(Hyd)C]ma	avg[ASq1(Hyd)C]ma	avg[ASq2(Hyd)C]ma	avg[ASq3(Hyd)C]ma	avg[ASq4(Hyd)C]ma	avg[ASq5(Hyd)C]ma	avg[ASq0(E)C]ma	avg[ASq1(E)C]ma	avg[ASq2(E)C]ma	avg[ASq3(E)C]ma	avg[ASq4(E)C]ma	avg[ASq5(E)C]ma	avg[ASq0(Aw)C]ma	avg[ASq1(Aw)C]ma	avg[ASq2(Aw)C]ma	avg[ASq3(Aw)C]ma	avg[ASq4(Aw)C]ma	avg[ASq5(Aw)C]ma	avg[ASq0(Pol)C]ma	avg[ASq1(Pol)C]ma	avg[ASq2(Pol)C]ma	avg[ASq3(Pol)C]ma	avg[ASq4(Pol)C]ma	avg[ASq5(Pol)C]ma	avg[ASq0(Ku)C]ma	avg[ASq1(Ku)C]ma	avg[ASq2(Ku)C]ma	avg[ASq3(Ku)C]ma	avg[ASq4(Ku)C]ma	avg[ASq5(Ku)C]ma	avg[ASq0(Hyd)G]ma	avg[ASq1(Hyd)G]ma	avg[ASq2(Hyd)G]ma	avg[ASq3(Hyd)G]ma	avg[ASq4(Hyd)G]ma	avg[ASq5(Hyd)G]ma	avg[ASq0(E)G]ma	avg[ASq1(E)G]ma	avg[ASq2(E)G]ma	avg[ASq3(E)G]ma	avg[ASq4(E)G]ma	avg[ASq5(E)G]ma	avg[ASq0(Aw)G]ma	avg[ASq1(Aw)G]ma	avg[ASq2(Aw)G]ma	avg[ASq3(Aw)G]ma	avg[ASq4(Aw)G]ma	avg[ASq5(Aw)G]ma	avg[ASq0(Pol)G]ma
[truncated: 47 more rows]
[truncated: 107 more columns]
