# Supplementary material for: PTML Modeling for Pancreatic Cancer Research: In Silico Design of Simultaneous Multi-Protein and Multi-Cell Inhibitors
Source: Biomedicines. 2022 Feb 18;10(2):491. doi: 10.3390/biomedicines10020491 (PMC8962338; doi:10.3390/biomedicines10020491)
Supplement: Supplementary file 1 [file biomedicines-10-00491-s001.zip › Supplementary Material S3_OK.xlsx]

## Sheet: Sheet 1
PTML Modeling for Pancreatic Cancer Research: In Silico Design of Simultaneous Multi-Protein and Multi-Cell Inhibitors
Valeria V. Kleandrova1, Marcus T. Scotti2, and Alejandro Speck-Planche2*
1Laboratory of Fundamental and Applied Research of Quality and Technology of Food Production, Moscow State University of Food Production, Volokolamskoe shosse 11, 125080, Moscow, Russian Federation 2Postgraduate Program in Natural and Synthetic Bioactive Products, Federal University of Paraíba, 58051-900, João Pessoa, Brazil
*Correspondence: Alejandro Speck-Planche (alejspivanovich@gmail.com)

## Sheet: Sheet 2
ChEMBL ID or NAME	Smiles	ma	RELATION	VALUE	ps(ma)	IAi(cj)	tg	ps(tg)	ei	ps(ei)	Series	D[NSM(Hyd)3]ma	D[NXv(P)4]ma	D[Ne(P)1]ma	D[Ne(P)2]ma	D[Ne(Ch)6]ma	D[SM(Hyd)7]tg	D[e(Ch)5]tg	D[NSM(Psa)1]tg	D[NSM(Gas)3]tg	D[NXv(P)1]tg	D[Xv(Ch)6]ei	D[NSM(Hyd)1]ei	D[NSM(Mol)1]ei	D[Ne(P)5]ei	D[Ne(PC)6]ei
CHEMBL367356	CCC(C(=O)N[C@@H](CC(=O)O)C(=O)CNCN1Cc2ccccc2C1)n1ccnc(NCc2nonc2C)c1=O	IC50 (nM)p	'='	0.0087	0.493	1	Caspase-1	0.464	B (assay format)	0.64	Training	-1.057	-0.364	0.6459	-0.3191	-0.618	-0.106	0.7824	0.1634	-0.2523	-0.3971	-0.411	-1.6157	-0.2315	-0.2641	0.202
CHEMBL360788	CCC(C(=O)N[C@@H](CC(=O)O)C(=O)CNCN1CCc2ccccc2C1)n1ccnc(NCc2nonc2C)c1=O	IC50 (nM)p	'='	0.013	0.493	1	Caspase-1	0.464	B (assay format)	0.64	Training	-1.006	-0.3198	0.7341	-0.3668	-0.2467	-0.0963	0.189	0.104	-0.3159	-0.2777	0.2747	-1.4661	-0.311	-0.1099	0.2287
CHEMBL178514	CCCCCCCCN(C)CNCC(=O)[C@H](CC(=O)O)NC(=O)C(CC)n1ccnc(NCc2nonc2C)c1=O	IC50 (nM)p	'='	0.025	0.493	1	Caspase-1	0.464	B (assay format)	0.64	Training	-1.1887	-0.4568	1.8131	-0.6148	-1.2132	-0.3304	0.189	0.2256	-0.5914	0.6061	-0.8906	-1.0978	-0.9722	-0.9949	-0.3451
CHEMBL369290	CCCCCCN(C)CNCC(=O)[C@H](CC(=O)O)NC(=O)C(CC)n1cc(CC)nc(NCc2nonc2C)c1=O	IC50 (nM)p	'='	0.025	0.493	1	Caspase-1	0.464	B (assay format)	0.64	Test	-1.0899	-0.5021	1.7075	-1.0616	-1.3595	-0.2762	0.189	0.2256	-0.3877	0.5945	-0.9305	-1.1509	-1.0119	-0.9733	-0.0984
CHEMBL359598	CCCCCCN(C)CNCC(=O)[C@H](CC(=O)O)NC(=O)C(CC)n1ccnc(NCc2nonc2C)c1=O	IC50 (nM)p	'='	0.028	0.493	1	Caspase-1	0.464	B (assay format)	0.64	Training	-1.2196	-0.5634	1.6775	-0.7421	-1.1913	-0.3439	0.189	0.3593	-0.4807	0.3936	-0.8906	-1.3451	-0.8341	-1.0208	-0.2351
CHEMBL179551	CCCCN(C)CNCC(=O)[C@H](CC(=O)O)NC(=O)C(CC)n1ccnc(NCc2nonc2C)c1=O	IC50 (nM)p	'='	0.031	0.493	1	Caspase-1	0.464	B (assay format)	0.64	Training	-1.2537	-0.7015	1.5276	-0.8828	-1.167	-0.3575	0.189	0.5071	-0.3583	0.1587	-0.8906	-1.6185	-0.6816	-1.0003	-0.1013
CHEMBL441118	CCC(C(=O)N[C@@H](CC(=O)O)C(=O)CNCN1CCC(Cc2ccccc2)CC1)n1ccnc(NCc2nonc2C)c1=O	IC50 (nM)p	'='	0.047	0.493	1	Caspase-1	0.464	B (assay format)	0.64	Training	-0.9155	-0.1457	0.9247	-0.2472	0.0464	-0.1024	0.189	-0.059	-0.4868	0.0246	0.7821	-1.0466	-0.58	-0.1976	-0.0606
CHEMBL181623	CCCCCN(C)CNCC(=O)[C@H](CC(=O)O)NC(=O)C(CC)n1ccnc(NCc2nonc2C)c1=O	IC50 (nM)p	'='	0.048	0.493	1	Caspase-1	0.464	B (assay format)	0.64	Test	-1.2362	-0.6208	1.6045	-0.8106	-1.1795	-0.3507	0.189	0.4313	-0.4211	0.2792	-0.8906	-1.4783	-0.7598	-1.0443	-0.1759
CHEMBL264344	CCC(C(=O)N[C@@H](CC(=O)O)C(=O)CNCN(C)CC)n1ccnc(NCc2nonc2C)c1=O	IC50 (nM)p	'='	0.056	0.493	1	Caspase-1	0.464	B (assay format)	0.64	Training	-1.2845	-0.8667	1.3611	-1.3123	-1.1401	-0.3684	0.189	0.6713	-0.2271	-0.1023	-0.8906	-1.9223	-0.5121	-1.0955	-0.028
CHEMBL178116	CC[C@@H](C(=O)N[C@@H](CC(=O)O)C(=O)CSCc1ccccc1)n1cccc(NC(=O)[C@H](CC(=O)O)NC(C)=O)c1=O	IC50 (nM)p	'='	0.06	0.493	1	Caspase-1	0.464	B (assay format)	0.64	Training	-0.9733	-0.0822	1.0652	-0.2987	-0.3366	-0.2884	-0.7001	0.8297	-0.2052	0.3822	-0.2517	-1.404	-0.0096	-0.7039	0.1069
CHEMBL180646	CCCCCCN(C)CNCC(=O)[C@H](CC(=O)O)NC(=O)C(CC)n1cc(C(C)C)nc(NCc2nonc2C)c1=O	IC50 (nM)p	'='	0.063	0.493	1	Caspase-1	0.464	B (assay format)	0.64	Training	-0.8912	-0.5191	1.3764	-0.7489	-1.3663	-0.1812	0.189	0.1634	-0.2575	0.622	-0.9305	-1.0574	-1.0614	-1.0531	-0.0739
CHEMBL181274	CCC(C(=O)N[C@@H](CC(=O)O)C(=O)CN[C@@H](C)c1ccccc1)n1ccnc(NCc2nonc2C)c1=O	IC50 (nM)p	'='	0.064	0.493	1	Caspase-1	0.464	B (assay format)	0.64	Test	-1.0059	-0.6667	0.9525	-0.6619	-0.2708	-0.2045	0.189	0.31	-0.2583	-0.3125	-0.3365	-1.4043	-0.2868	-0.5773	0.0898
CHEMBL361613	CCC(C(=O)N[C@@H](CC(=O)O)C(=O)CSCc1ccccc1)n1ccnc(NCc2cccs2)c1=O	IC50 (nM)p	'='	0.065	0.493	1	Caspase-1	0.464	B (assay format)	0.64	Training	-0.7987	0.5469	1.2665	-0.2691	-0.1981	-0.2949	0.5583	0.4967	-0.5663	1.1129	-0.3365	-0.5907	0.4368	-0.5108	-0.1267
CHEMBL361825	CCCCCCN(C)CNCC(=O)[C@H](CC(=O)O)NC(=O)C(CC)n1cc(C(C)(C)C)nc(NCc2nonc2C)c1=O	IC50 (nM)p	'='	0.067	0.493	1	Caspase-1	0.464	B (assay format)	0.64	Training	-0.357	-0.5428	0.9854	-0.6492	-1.3728	0.3941	0.189	0.104	0.2271	0.6028	-0.9305	-0.9997	-1.1657	-1.1452	-0.0538
CHEMBL362213	CCC(C(=O)N[C@@H](CC(=O)O)C(=O)CSCc1ccccc1)n1ccnc(NCC2COc3ccccc3O2)c1=O	IC50 (nM)p	'='	0.087	0.493	1	Caspase-1	0.464	B (assay format)	0.64	Training	-0.6117	0.0708	0.9508	-0.1386	0.5902	-0.1019	-0.7001	-0.0403	-0.4925	0.3555	0.4392	-0.3585	0.1776	0.2658	0.1942
CHEMBL362074	CCCCCCN(C)CNCC(=O)[C@H](CC(=O)O)NC(=O)C(CC)n1cc(C(C)(CC)CC)nc(NCc2nonc2C)c1=O	IC50 (nM)p	'='	0.11	0.493	1	Caspase-1	0.464	B (assay format)	0.64	Test	-0.5089	-0.3292	1.5709	-1.8981	-1.385	0.3986	0.189	-0.007	0.1139	0.857	-0.9305	-0.7889	-1.2773	-1.1781	0.0878
CHEMBL267338	CC(=O)N[C@@H](Cc1ccc(O)cc1)C(=O)N[C@@H](CCC(=O)O)C(=O)N[C@H](C(=O)NC(CC(=O)O)C(=O)CNS(=O)(=O)CC12CCC(CC1=O)C2(O)O)C(C)C	IC50 (nM)p	'='	0.11	0.493	1	Caspase-1	0.464	B (single protein format)	0.577	Training	-0.4028	0.8867	-0.3678	-0.4023	-0.9852	1.1856	-0.0117	1.1852	1.1814	0.5425	-0.2406	-1.827	-1.3229	-1.4889	-0.2101
CHEMBL180669	CCCCCN(C)CNCC(=O)[C@H](CC(=O)O)NC(=O)C(CC)n1cc(C(C)(C)C)nc(NCc2nonc2C)c1=O	IC50 (nM)p	'='	0.11	0.493	1	Caspase-1	0.464	B (assay format)	0.64	Training	-0.3521	-0.5944	0.9031	-0.7092	-1.3663	0.3874	0.189	0.1634	0.2977	0.5038	-0.9305	-1.1125	-1.106	-1.1694	0.0041
CHEMBL181768	CCC(C(=O)N[C@@H](CC(=O)O)C(=O)CSCc1ccccc1)n1ccnc(NCc2nccs2)c1=O	IC50 (nM)p	'='	0.13	0.493	1	Caspase-1	0.464	B (assay format)	0.64	Training	-1.0798	0.4111	1.2665	-0.2691	-0.1981	-0.3502	0.5583	0.7031	-0.5577	1.016	-0.3365	-1.0729	0.573	-0.5108	-0.1267
CHEMBL360355	CCC(C(=O)N[C@H](C=O)CC(=O)O)n1ccnc(NCc2nonc2C)c1=O	IC50 (nM)p	'='	0.15	0.493	1	Caspase-1	0.464	B (assay format)	0.64	Test	-1.2359	-0.942	1.3384	-1.4479	-1.0165	-0.458	0.189	1.1041	-0.0957	-0.639	-0.8906	-2.0633	-0.3795	-0.9503	0.1639
CHEMBL180273	CCC(C(=O)N[C@@H](CC(=O)O)C(=O)CSCc1ccccc1)n1ccnc(NCc2cncs2)c1=O	IC50 (nM)p	'='	0.19	0.493	1	Caspase-1	0.464	B (assay format)	0.64	Training	-1.0263	0.3939	1.2665	-0.2691	-0.1981	-0.3298	0.5583	0.7031	-0.5542	1.009	-0.3365	-1.0538	0.5378	-0.5108	-0.1267
CHEMBL589552	CC(C)[C@H](NC(=O)c1ccc2ccccc2c1)C(=O)N[C@@H](C)C(=O)N[C@H](C=O)CC(=O)O	IC50 (nM)p	'='	0.2	0.493	1	Caspase-1	0.464	B (single protein format)	0.577	Training	-0.1941	-0.7089	0.7726	-0.7215	-0.3367	-0.2206	-0.7001	0.1637	-0.0213	-0.1632	-0.6846	-0.0134	-0.2423	-1.2796	-0.793
CHEMBL433771	CCC(C(=O)N[C@@H](CC(=O)O)C(=O)CSCc1ccccc1)n1ccnc(NCc2nonc2C)c1=O	IC50 (nM)p	'='	0.22	0.493	1	Caspase-1	0.464	B (assay format)	0.64	Training	-1.0189	-0.0708	1.1055	-0.4702	-0.2354	-0.2728	0.189	0.5878	-0.3622	0.3439	-0.3365	-1.234	0.3543	-0.5184	-0.0547
CHEMBL181775	CCC(C(=O)N[C@@H](CC(=O)O)C(=O)CSCc1ccccc1)n1ccnc(Nc2ccc3sc(C)nc3c2)c1=O	IC50 (nM)p	'='	0.22	0.493	1	Caspase-1	0.464	B (assay format)	0.64	Test	-0.5444	0.6313	0.5898	-0.0849	0.0368	-0.0466	-0.1066	0.3366	-0.2297	0.7373	0.0808	-0.6643	0.762	0.0303	0.3177
CHEMBL180763	CCC(C(=O)N[C@@H](CC(=O)O)C(=O)CSCc1ccccc1)n1ccnc(NCc2cc(C)no2)c1=O	IC50 (nM)p	'='	0.23	0.493	1	Caspase-1	0.464	B (assay format)	0.64	Training	-0.8026	-0.0025	1.0436	-0.3242	-0.2354	-0.2608	0.1388	0.3867	-0.3931	0.4283	-0.3365	-0.8724	0.0732	-0.4738	-0.0776
CHEMBL424789	CCC(C(=O)N[C@@H](CC(=O)O)C(=O)CNCN1CCCC1)n1ccnc(NCc2nonc2C)c1=O	IC50 (nM)p	'='	0.29	0.493	1	Caspase-1	0.464	B (assay format)	0.64	Training	-1.2539	-0.3992	1.0155	-0.5333	-1.167	-0.3154	1.4474	0.5071	-0.3574	-0.0751	-0.8906	-1.761	-0.7598	-0.9429	-0.0859
CHEMBL443565	CC(=O)N[C@@H](CC(=O)O)C(=O)N[C@@H](CCC(=O)O)C(=O)N[C@H](C(=O)N[C@@H](CC(=O)O)C(=O)CCCc1ccccc1)C(C)C	IC50 (nM)p	'='	0.31	0.493	1	Caspase-1	0.464	B (assay format)	0.64	Training	-1.1035	-0.6587	0.9968	0.0709	-0.8153	-0.3934	-0.7001	0.9448	-0.1986	0.0822	-0.624	-1.7557	-1.0741	-1.2823	-0.3651
CHEMBL111965	CC[C@@H](C(=O)NC(CC(=O)O)C(=O)CNCCc1ccccc1)n1cccc(NC(=O)c2ccc3ccccc3c2)c1=O	IC50 (nM)p	'='	0.37	0.493	1	Caspase-1	0.464	B (single protein format)	0.577	Test	-0.3997	-0.4099	0.8989	-0.1724	0.4927	0.0783	-0.7001	-0.5095	-0.4244	-0.2422	0.1967	0.2991	0.0551	-0.3621	-0.624
CHEMBL362191	CCC(C(=O)N[C@@H](CC(=O)O)C(=O)CSCc1ccccc1)n1ccnc(NCc2ccon2)c1=O	IC50 (nM)p	'='	0.4	0.493	1	Caspase-1	0.464	B (assay format)	0.64	Training	-1.0159	-0.0395	1.2665	-0.2691	-0.1981	-0.3366	0.5583	0.4613	-0.5493	0.3645	-0.3365	-0.9796	0.2172	-0.5108	-0.1267
CHEMBL112207	CC(C)[C@H](CC(=O)NCCc1cn(C)c2ccccc12)C(=O)NC(CC(=O)O)C(=O)CNS(=O)(=O)CC12CCC(CC1=O)C2(C)C	IC50 (nM)p	'='	0.4	0.493	1	Caspase-1	0.464	B (single protein format)	0.577	Training	0.6805	2.0401	-0.6296	-0.3743	-0.8456	2.0602	0.4334	-0.1001	1.3973	1.162	-0.2406	-0.522	-1.3796	-1.0916	0.1799
CHEMBL179066	CCC(C(=O)N[C@@H](CC(=O)O)C(=O)c1ncc(-c2ccccc2)o1)n1ccnc(NCc2nonc2C)c1=O	IC50 (nM)p	'='	0.46	0.493	1	Caspase-1	0.464	B (assay format)	0.64	Training	-0.7952	-0.7961	0.611	-0.4713	-0.3366	-0.018	1.0279	0.3815	-0.0811	-0.8064	-0.3365	-1.2687	-0.3008	-0.31	0.3663
CHEMBL434147	CCC(C(=O)N[C@@H](CC(=O)O)C(=O)CNCN1CCCCC1)n1cc(C(C)(C)C)nc(NCc2nonc2C)c1=O	IC50 (nM)p	'='	0.62	0.493	1	Caspase-1	0.464	B (assay format)	0.64	Test	-0.3522	-0.3452	0.4504	-0.4004	-0.51	0.4192	0.189	0.1634	0.2985	0.2972	0.4392	-1.2384	-1.1751	-0.6924	0.114
CHEMBL181763	CCCN(C)CNCC(=O)[C@H](CC(=O)O)NC(=O)C(CC)n1ccnc(NCc2nonc2C)c1=O	IC50 (nM)p	'='	0.62	0.493	1	Caspase-1	0.464	B (assay format)	0.64	Training	-1.2722	-0.6647	1.4466	-0.9588	-1.1539	-0.3636	0.189	0.587	-0.2929	0.0317	-0.8906	-1.7663	-0.5991	-1.1227	-0.0656
CHEMBL360956	CCC(C(=O)N[C@@H](CC(=O)O)C(=O)CSCc1ccccc1)n1ccnc(NCc2nc(C)no2)c1=O	IC50 (nM)p	'='	0.67	0.493	1	Caspase-1	0.464	B (assay format)	0.64	Training	-1.1173	-0.0754	1.0436	-0.3242	-0.2354	-0.3382	0.1388	0.5878	-0.3831	0.3407	-0.3365	-1.3279	0.3543	-0.4738	-0.0776
CHEMBL178775	CCC(C(=O)N[C@@H](CC(=O)O)C(=O)CNCN1CCOCC1)n1cc(C(C)(C)C)nc(NCc2nonc2C)c1=O	IC50 (nM)p	'='	0.73	0.493	1	Caspase-1	0.464	B (assay format)	0.64	Training	-0.472	-0.5839	0.4504	-0.4004	-0.51	0.4017	0.189	0.294	0.287	0.039	-0.1391	-1.4895	-1.018	-0.6924	0.114
CHEMBL111839	CC(=O)N[C@@H](Cc1ccc(O)cc1)C(=O)N[C@H](C(=O)N[C@@H](C)C(=O)NC(C=O)CC(=O)O)C(C)C	IC50 (nM)p	'='	0.76	0.493	1	Caspase-1	0.464	B (single protein format)	0.577	Test	-0.8038	-0.8448	0.9181	-0.7305	-0.9499	-0.4415	-0.7001	0.8721	-0.0169	-0.0468	-1.0792	-0.9864	-0.7837	-1.9156	-1.0909
CHEMBL178674	CCC(C(=O)N[C@@H](CC(=O)O)C(=O)CNCN1C2CCC1CC2)n1ccnc(NCc2nonc2C)c1=O	IC50 (nM)p	'='	0.88	0.493	1	Caspase-1	0.464	B (assay format)	0.64	Training	-1.0318	0.296	0.5156	-0.5728	-0.6042	-0.0568	1.4474	0.2908	-0.1395	-0.0237	0.5518	-1.7337	-1.0808	-0.4206	0.2959
CHEMBL181027	CCC(C(=O)N[C@@H](CC(=O)O)C(=O)CNCN(C)C)n1ccnc(NCc2nonc2C)c1=O	IC50 (nM)p	'='	0.89	0.493	1	Caspase-1	0.464	B (assay format)	0.64	Training	-1.3308	-0.8594	1.0561	-0.7445	-1.1255	-0.3938	0.189	0.7605	-0.1513	-0.3011	-0.8906	-2.2333	-0.3972	-1.0882	0.0043
CHEMBL360915	CCC(C(=O)N[C@@H](CC(=O)O)C(=O)CSCc1ccccc1)n1ccnc(NCCc2nc(C)no2)c1=O	IC50 (nM)p	'='	0.9	0.493	1	Caspase-1	0.464	B (assay format)	0.64	Training	-1.0789	-0.0449	1.1306	-0.2678	-0.2708	-0.3222	0.1388	0.5119	-0.4483	0.4536	-0.3365	-1.1706	0.2521	-0.4774	-0.1387
CHEMBL359643	CCC(C(=O)N[C@@H](CC(=O)O)C(=O)CSCc1ccccc1)n1ccnc(NCCCOC)c1=O	IC50 (nM)p	'='	0.92	0.493	1	Caspase-1	0.464	B (assay format)	0.64	Test	-0.9441	0.0831	1.958	-0.5178	-0.1173	-0.3852	-0.7001	0.339	-0.6953	0.9028	-0.3365	-0.6389	0.1016	-0.4634	-0.1352
CHEMBL220238	CCC(C(=O)N[C@@H](CC(=O)O)C(=O)CSCc1ccccc1)n1ccnc(NCc2nnc(-c3ccccc3)o2)c1=O	IC50 (nM)p	'='	0.98	0.493	1	Caspase-1	0.464	B (assay format)	0.64	Training	-0.8036	-0.1285	1.0303	-0.0926	0.394	-0.1108	0.1388	0.1829	-0.4981	0.1596	0.2193	-0.6725	0.5785	0.0073	0.0323
CHEMBL447233	CCC(C(=O)N[C@@H](CC(=O)O)C(=O)CSCc1ccccc1)n1ccnc(NCCn2cccn2)c1=O	IC50 (nM)p	'='	0.99	0.493	1	Caspase-1	0.464	B (assay format)	0.64	Training	-1.1636	0.0351	1.35	-0.2127	-0.2354	-0.3591	0.5583	0.2586	-0.6576	0.5348	-0.3365	-1.0928	0.2758	-0.5107	-0.1873
CHEMBL382090	O=C1C[C@H](NC(=O)[C@@H]2CNC[C@@H]3CCCC[C@H](NC(=O)c4nccc5ccccc45)C(=O)N32)C(O)O1	IC50 (nM)p	'='	1	0.493	1	Caspase-1	0.464	B (single protein format)	0.577	Training	-0.7358	0.3856	-0.011	0.1994	-0.0796	-0.0111	-0.1066	-0.1674	-0.0688	-0.2171	-0.1601	-0.7866	-0.9703	0.1801	0.164
CHEMBL196761	O=C1C[C@H](NC(=O)[C@@H]2CN(S(=O)(=O)c3ccccc3)C[C@@H]3CCCC[C@H](NC(=O)c4ccc5ccccc5c4)C(=O)N32)C(O)O1	IC50 (nM)p	'='	1	0.493	1	Caspase-1	0.464	B (single protein format)	0.577	Test	0.188	1.1687	-0.3479	0.1946	0.1982	0.8765	-0.1066	-0.3701	0.3789	0.4021	0.3907	0.0523	-0.5176	0.0234	0.1163
CHEMBL197811	CS(=O)(=O)N1C[C@@H]2CCCC[C@H](NC(=O)c3ccc4ccccc4c3)C(=O)N2[C@H](C(=O)N[C@H]2CC(=O)OC2O)C1	IC50 (nM)p	'='	1	0.493	1	Caspase-1	0.464	B (single protein format)	0.577	Training	0.1657	0.8983	-0.6045	0.2067	-0.3863	0.5643	-0.1066	-0.0866	0.5848	0.8306	-0.1354	-0.3674	-0.6901	-0.193	0.0359
CHEMBL199492	O=C1C[C@H](NC(=O)[C@@H]2CN(C(=O)OCc3ccccc3)C[C@@H]3C/C=C\C[C@H](NC(=O)c4nccc5ccccc45)C(=O)N32)C(O)O1	IC50 (nM)p	'='	1	0.493	1	Caspase-1	0.464	B (single protein format)	0.577	Training	-0.6065	-0.0082	0.0774	0.29	0.1827	0.2353	-0.1066	-0.4506	-0.1493	-0.5343	0.302	-0.4331	-0.2929	0.1479	-0.0707
CHEMBL372189	O=C1C[C@H](NC(=O)[C@@H]2CN(C(=O)OCc3ccccc3)C[C@@H]3C/C=C\C[C@H](NC(=O)c4ccc5ccccc5c4)C(=O)N32)C(O)O1	IC50 (nM)p	'='	1	0.493	1	Caspase-1	0.464	B (single protein format)	0.577	Training	-0.3925	0.017	0.03	0.29	0.1619	0.2647	-0.1066	-0.6044	-0.171	-0.4652	0.3907	-0.1065	-0.1951	0.0721	-0.2239
CHEMBL198644	O=C1C[C@H](NC(=O)[C@@H]2CN(C(=O)OCc3ccccc3)C[C@@H]3C/C=C\C[C@H](NC(=O)c4ccccc4)C(=O)N32)C(O)O1	IC50 (nM)p	'='	1	0.493	1	Caspase-1	0.464	B (single protein format)	0.577	Test	-0.7058	-0.0742	0.2684	0.2738	0.2159	-0.0368	-0.1066	-0.4039	-0.2481	-0.4181	0.0668	-0.4078	-0.3654	-0.1778	-0.396
CHEMBL411178	COc1cccc(C(=O)NCC2=CC[C@H](NC(=O)c3ccc4ccccc4c3)C(=O)N(CC(=O)N[C@H]3CC(=O)OC3O)C2)c1	IC50 (nM)p	'='	1	0.493	1	Caspase-1	0.464	B (single protein format)	0.577	Training	-0.5871	-0.3447	0.2528	-0.1754	-0.2358	0.0732	-0.1066	-0.3777	-0.1938	-0.5873	-0.2275	-0.5018	0.0226	-0.3706	-0.6161
CHEMBL268772	COc1ccc(C(=O)NCC2=CC[C@H](NC(=O)c3ccc4ccccc4c3)C(=O)N(CC(=O)N[C@H]3CC(=O)OC3O)C2)cc1	IC50 (nM)p	'='	1	0.493	1	Caspase-1	0.464	B (single protein format)	0.577	Training	-0.5871	-0.3577	0.2528	-0.2665	-0.2358	0.0721	-0.1066	-0.3777	-0.1956	-0.5873	-0.2275	-0.5018	0.0226	-0.4324	-0.6667
CHEMBL381667	O=C1C[C@H](NC(=O)[C@@H]2CN(S(=O)(=O)c3ccccc3)C[C@@H]3CCCC[C@H](NC(=O)c4nccc5ccccc45)C(=O)N32)C(O)O1	IC50 (nM)p	'='	1	0.493	1	Caspase-1	0.464	B (single protein format)	0.577	Training	-0.0302	1.1429	-0.2996	0.1946	0.2194	0.8471	-0.1066	-0.2132	0.401	0.3316	0.302	-0.2808	-0.6173	0.1008	0.2725
CHEMBL3142900	O=C[C@H](CC(=O)O)NC(=O)C1CCCN2C(=O)CC[C@H](NC(=O)c3ccccc3F)C(=O)N12	IC50 (nM)p	'='	1	0.493	1	Caspase-1	0.464	B (single protein format)	0.577	Test	-0.7376	-0.2073	0.511	-0.6942	-0.3816	-0.2081	-0.7001	0.2147	0.1739	-0.4823	-0.4084	-0.9602	-0.8919	-0.5649	0.0669
CHEMBL381624	O=C1C[C@H](NC(=O)[C@@H]2COC[C@@H]3CCCC[C@H](NC(=O)c4cc5ccccc5s4)C(=O)N32)C(O)O1	IC50 (nM)p	'='	1	0.493	1	Caspase-1	0.464	B (single protein format)	0.577	Training	-0.4803	0.9947	-0.1892	0.2665	-0.5119	0.0178	0.4857	0.0869	0.0205	0.2489	-0.5794	-0.4819	-0.8891	-0.0374	-0.029
CHEMBL394351	C[C@@H](C(=O)N[C@H]1CC(=O)OC1O)N1CC=CC[C@H](NC(=O)c2ccc3ccccc3c2)C1=O	IC50 (nM)p	'='	1	0.493	1	Caspase-1	0.464	B (single protein format)	0.577	Training	-0.4354	-0.2337	0.0149	-0.1374	-0.4464	-0.1101	-0.1066	-0.3352	-0.0184	-0.425	-0.6846	-0.4002	-0.1946	-0.5066	-0.3689
CHEMBL198845	O=C1C[C@H](NC(=O)[C@@H]2COC[C@@H]3CCCC[C@H](NC(=O)c4ccc5ccccc5c4)C(=O)N32)C(O)O1	IC50 (nM)p	'='	1	0.493	1	Caspase-1	0.464	B (single protein format)	0.577	Training	-0.4285	0.3156	-0.0713	0.1994	-0.1061	0.0237	-0.1066	-0.4061	-0.0742	-0.2141	-0.1831	-0.3002	-0.8884	0.0834	-0.0313
CHEMBL198516	CS(=O)(=O)N1C[C@@H]2CCCC[C@H](NC(=O)c3nccc4ccccc34)C(=O)N2[C@H](C(=O)N[C@H]2CC(=O)OC2O)C1	IC50 (nM)p	'='	1	0.493	1	Caspase-1	0.464	B (single protein format)	0.577	Test	-0.0823	0.869	-0.5496	0.2067	-0.3622	0.5349	-0.1066	0.0917	0.6099	0.7504	-0.2259	-0.7458	-0.8035	-0.1051	0.2135
CHEMBL196911	O=C1C[C@H](NC(=O)[C@@H]2CNC[C@@H]3CCCC[C@H](NC(=O)c4ccc5ccccc5c4)C(=O)N32)C(O)O1	IC50 (nM)p	'='	1	0.493	1	Caspase-1	0.464	B (single protein format)	0.577	Training	-0.4629	0.4179	-0.0713	0.1994	-0.1061	0.0183	-0.1066	-0.3635	-0.0965	-0.1289	-0.0713	-0.3703	-0.8456	0.0834	-0.0313
CHEMBL196753	O=C1C[C@H](NC(=O)[C@@H]2COC[C@@H]3CCCC[C@H](NC(=O)c4nccc5ccccc45)C(=O)N32)C(O)O1	IC50 (nM)p	'='	1	0.493	1	Caspase-1	0.464	B (single protein format)	0.577	Training	-0.7013	0.2834	-0.011	0.1994	-0.0796	-0.0057	-0.1066	-0.21	-0.0465	-0.3023	-0.2735	-0.7165	-1.013	0.1801	0.164
CHEMBL178280	CCC(C(=O)N[C@@H](CC(=O)O)C(=O)CSCc1ccccc1)n1ccnc(NCc2noc(C)n2)c1=O	IC50 (nM)p	'='	1.08	0.493	1	Caspase-1	0.464	B (assay format)	0.64	Training	-1.1173	-0.0719	1.0436	-0.3242	-0.2354	-0.3386	0.1388	0.5878	-0.384	0.3407	-0.3365	-1.3279	0.3543	-0.4738	-0.0776
CHEMBL359542	CCC(C(=O)N[C@@H](CC(=O)O)C(=O)CSCc1ccccc1)n1ccnc(NCCOC)c1=O	IC50 (nM)p	'='	1.11	0.493	1	Caspase-1	0.464	B (assay format)	0.64	Test	-0.9541	0.058	1.8847	-0.5877	-0.0734	-0.3914	-0.7001	0.4186	-0.6349	0.7898	-0.3365	-0.7671	0.2111	-0.4736	-0.0664
CHEMBL181396	CCC(C(=O)N[C@@H](CC(=O)O)C(=O)CNCN(CC)CC)n1ccnc(NCc2nonc2C)c1=O	IC50 (nM)p	'='	1.14	0.493	1	Caspase-1	0.464	B (assay format)	0.64	Training	-1.2407	-0.7006	1.6496	-1.7318	-1.1539	-0.3383	0.189	0.587	-0.2986	0.0858	-0.8906	-1.6281	-0.6208	-1.1024	-0.0237
CHEMBL178339	CCC(C(=O)N[C@@H](CC(=O)O)C(C)=O)n1cc(C(C)(C)C)nc(NCc2nonc2C)c1=O	IC50 (nM)p	'='	1.23	0.493	1	Caspase-1	0.464	B (assay format)	0.64	Training	-0.0474	-0.8259	0.0748	-0.8376	-1.2907	0.3221	0.189	0.5816	0.9284	-0.1442	-0.9305	-1.5828	-1.006	-1.1683	0.4207
CHEMBL425699	COc1ccc(S(C)(=O)=O)cc1CC(=O)N[C@H](C(=O)N[C@@H](CC(=O)O)C(=O)CSCc1ccccc1)C(C)C	IC50 (nM)p	'='	1.6	0.493	1	Caspase-1	0.464	B (assay format)	0.64	Training	-0.145	0.4896	0.6216	-0.3241	-0.2973	0.0809	-0.7001	0.436	0.3108	1.8591	-0.2084	-0.7913	0.4426	-0.9116	-0.1365
CHEMBL361983	CCC(C(=O)N[C@@H](CC(=O)O)C(=O)CSCc1ccccc1)n1ccnc(NCCCc2nc(C)no2)c1=O	IC50 (nM)p	'='	1.7	0.493	1	Caspase-1	0.464	B (assay format)	0.64	Test	-1.0672	-0.0157	1.2134	-0.2142	-0.3045	-0.315	0.1388	0.4397	-0.5065	0.561	-0.3365	-1.0481	0.1549	-0.4607	-0.1897
CHEMBL115952	CC(C)[C@H](NC(=O)OCc1ccccc1)C(=O)N[C@@H](C)C(=O)NC(CC(=O)O)C(=O)COc1cc2ccccc2cc1C(N)=O	IC50 (nM)p	'='	1.7	0.493	1	Caspase-1	0.464	B (single protein format)	0.577	Training	-0.4177	-0.7727	0.5619	-0.0197	-0.0533	0.0541	-0.7001	0.1824	-0.1474	-0.3804	-0.2094	-0.2038	-0.119	-0.9679	-0.8159
CHEMBL181295	CCOCN(C)CNCC(=O)[C@H](CC(=O)O)NC(=O)C(CC)n1ccnc(NCc2nonc2C)c1=O	IC50 (nM)p	'='	1.75	0.493	1	Caspase-1	0.464	B (assay format)	0.64	Training	-1.341	-0.8631	1.5276	-0.8828	-1.167	-0.3666	0.189	0.6549	-0.3745	-0.1335	-0.8906	-1.8149	-0.5677	-1.0003	-0.1013
CHEMBL360020	CCC(C(=O)N[C@@H](CC(=O)O)C(=O)CSCc1ccccc1)n1ccnc(NCCn2nc(C)cc2C)c1=O	IC50 (nM)p	'='	1.82	0.493	1	Caspase-1	0.464	B (assay format)	0.64	Training	-0.788	0.1895	0.9808	-0.3531	-0.3045	-0.1916	-0.1066	0.1265	-0.362	0.6441	-0.3365	-0.8834	-0.0011	-0.5058	0.0061
CHEMBL116124	CC(C)[C@H](NC(=O)OCc1ccccc1)C(=O)N[C@@H](C)C(=O)NC(CC(=O)O)C(=O)COC(=O)CCc1ccccc1	IC50 (nM)p	'='	1.9	0.493	1	Caspase-1	0.464	B (single protein format)	0.577	Test	-0.7914	-0.906	1.1365	-0.0019	0.0615	-0.3555	-0.7001	0.0589	-0.4812	-0.0444	-0.4807	-0.1837	-0.4921	-1.3923	-1.4462
CHEMBL182103	CCC(C(=O)N[C@@H](CC(=O)O)C(=O)CSCc1ccccc1)n1ccnc(NCCCN2CCCC2=O)c1=O	IC50 (nM)p	'='	1.9	0.493	1	Caspase-1	0.464	B (assay format)	0.64	Training	-0.8376	0.3541	1.2723	-0.3531	-0.3045	-0.228	0.189	0.1635	-0.5372	0.8831	-0.3365	-0.719	-0.1858	-0.4895	-0.1593
CHEMBL181948	CCC(C(=O)N[C@@H](CC(=O)O)C(=O)CSCc1ccccc1)n1ccnc(NCCn2cncn2)c1=O	IC50 (nM)p	'='	1.93	0.493	1	Caspase-1	0.464	B (assay format)	0.64	Training	-1.3656	-0.027	1.35	-0.2127	-0.2354	-0.3848	0.5583	0.4597	-0.6454	0.4336	-0.3365	-1.5112	0.4883	-0.5107	-0.1873
CHEMBL199264	O=C1C[C@H](NC(=O)[C@@H]2CN(S(=O)(=O)c3ccccc3)C[C@@H]3CCCC[C@H](NC(=O)c4ccccc4)C(=O)N32)C(O)O1	IC50 (nM)p	'='	2	0.493	1	Caspase-1	0.464	B (single protein format)	0.577	Training	-0.0677	1.2034	-0.1462	0.1674	0.2574	0.575	-0.1066	-0.1391	0.3611	0.5467	0.0668	-0.238	-0.7275	-0.2375	-0.0218
CHEMBL243823	COc1ccccc1C(=O)NCC1=CC[C@H](NC(=O)c2ccc3ccccc3c2)C(=O)N(CC(=O)N[C@H]2CC(=O)OC2O)C1	IC50 (nM)p	'='	2	0.493	1	Caspase-1	0.464	B (single protein format)	0.577	Test	-0.6077	-0.3082	0.3031	-0.2077	-0.2054	0.1042	-0.1066	-0.3777	-0.183	-0.584	-0.2275	-0.5018	0.0226	-0.3162	-0.4843
CHEMBL1223109	CC(C)[C@H](NC(=O)OCc1ccccc1)C(=O)N[C@@H](C)C(=O)N[C@@H](CC(=O)O)C(=O)COC(=O)Cc1cccc2ccccc12	IC50 (nM)p	'='	2	0.493	1	Caspase-1	0.464	B (single protein format)	0.577	Training	-0.4412	-0.6969	0.7648	0.064	0.0774	-0.0157	-0.7001	-0.1545	-0.3139	-0.2363	-0.1568	0.0844	-0.2272	-0.9364	-0.9577
CHEMBL397184	O=C(CN1CC(CNC(=O)c2ccccc2)=CC[C@H](NC(=O)c2ccc3ccccc3c2)C1=O)N[C@H]1CC(=O)OC1O	IC50 (nM)p	'='	2	0.493	1	Caspase-1	0.464	B (single protein format)	0.577	Training	-0.6308	-0.3211	0.1635	0.2355	0.092	-0.0005	-0.1066	-0.4097	-0.259	-0.5516	-0.1568	-0.4554	0.0291	-0.3267	-0.6887
CHEMBL112055	CC(=O)N[C@@H](Cc1ccc(O)cc1)C(=O)N[C@H](C(=O)N1CC(O)C[C@H]1C(=O)NC(C=O)CC(=O)O)C(C)C	IC50 (nM)p	'='	2	0.493	1	Caspase-1	0.464	B (single protein format)	0.577	Training	-0.7521	-0.3229	0.4925	-0.4974	-1.0219	-0.234	-0.1066	0.71	0.1183	-0.1065	-1.0792	-1.1787	-0.9398	-1.4254	-0.5576
CHEMBL115336	CC(C)[C@H](NC(=O)c1ccccc1)C(=O)N(CC(=O)NC(CC(=O)O)C(=O)c1nc2ccccc2o1)C1Cc2ccccc2C1	IC50 (nM)p	'='	2	0.493	1	Caspase-1	0.464	B (single protein format)	0.577	Test	-0.4189	-0.142	0.0905	0.3161	0.1629	0.2001	0.4857	-0.4753	-0.0202	-0.3741	-0.096	-0.1368	-0.1536	-0.3543	-0.3493
CHEMBL1223114	CC(C)[C@H](NC(=O)OCc1ccccc1)C(=O)N[C@@H](C)C(=O)N[C@@H](CC(=O)O)C(=O)CON1C(=O)C[C@@H]2CCCC[C@@H]21	IC50 (nM)p	'='	3	0.493	1	Caspase-1	0.464	B (single protein format)	0.577	Training	-0.7626	-0.0378	0.5633	-0.0586	-0.2226	-0.1535	-0.255	0.0467	-0.142	0.2187	0.3612	-0.5486	-1.3693	-1.0482	-0.8277
CHEMBL199445	O=C1C[C@H](NC(=O)[C@@H]2COC[C@@H]3C/C=C\C[C@H](NC(=O)c4nccc5ccccc45)C(=O)N32)C(O)O1	IC50 (nM)p	'='	3	0.493	1	Caspase-1	0.464	B (single protein format)	0.577	Training	-0.8243	0.0545	-0.011	0.1994	-0.0796	-0.0378	-0.1066	-0.21	-0.0487	-0.5323	-0.2735	-0.9012	-0.5781	0.1801	0.164
CHEMBL200266	O=C1C[C@H](NC(=O)[C@@H]2COC[C@@H]3C/C=C\C[C@H](NC(=O)c4cc5ccccc5s4)C(=O)N32)C(O)O1	IC50 (nM)p	'='	3	0.493	1	Caspase-1	0.464	B (single protein format)	0.577	Training	-0.6064	0.76	-0.1892	0.2665	-0.5119	-0.0143	0.4857	0.0869	0.0183	0.013	-0.5794	-0.6713	-0.4431	-0.0374	-0.029
CHEMBL1223111	CC(C)[C@H](NC(=O)OCc1ccccc1)C(=O)N[C@@H](C)C(=O)N[C@@H](CC(=O)O)C(=O)COC(=O)C(Cc1ccccc1)Cc1ccccc1	IC50 (nM)p	'='	3	0.493	1	Caspase-1	0.464	B (single protein format)	0.577	Test	-0.6207	-0.632	1.0125	0.1896	0.5147	-0.1479	-0.7001	-0.3345	-0.5142	-0.0403	0.0455	0.1824	-0.3282	-1.0309	-1.2915
CHEMBL1223113	CC(C)[C@H](NC(=O)OCc1ccccc1)C(=O)N[C@@H](C)C(=O)N[C@@H](CC(=O)O)C(=O)CON1C(=O)Cc2ccccc21	IC50 (nM)p	'='	3	0.493	1	Caspase-1	0.464	B (single protein format)	0.577	Training	-0.7597	-0.7135	0.5633	-0.0586	-0.2226	-0.1445	-0.255	0.0467	-0.1269	-0.3258	-0.5514	-0.561	-0.5095	-1.0482	-0.8277
CHEMBL411759	O=C(CN1CC(CNS(=O)(=O)c2ccccc2)=CC[C@H](NC(=O)c2ccc3ccccc3c2)C1=O)N[C@H]1CC(=O)OC1O	IC50 (nM)p	'='	3	0.493	1	Caspase-1	0.464	B (single protein format)	0.577	Training	-0.3367	0.3015	-0.1255	0.1868	0.0549	0.3258	-0.1066	-0.1236	0.1933	0.2013	-0.1568	-0.5509	-0.0139	-0.4438	-0.599
CHEMBL200290	O=C1C[C@H](NC(=O)[C@@H]2COC[C@@H]3C/C=C\C[C@H](NC(=O)c4ccc5ccccc5c4)C(=O)N32)C(O)O1	IC50 (nM)p	'='	3	0.493	1	Caspase-1	0.464	B (single protein format)	0.577	Training	-0.5514	0.0868	-0.0713	0.1994	-0.1061	-0.0084	-0.1066	-0.4061	-0.0763	-0.4442	-0.1831	-0.4849	-0.4535	0.0834	-0.0313
CHEMBL242298	O=C[C@H](CC(=O)O)NC(=O)[C@@H]1COC[C@@H]2C/C=C\C[C@H](NC(=O)c3nccc4ccccc34)C(=O)N21	IC50 (nM)p	'='	3	0.493	1	Caspase-1	0.464	B (single protein format)	0.577	Test	-0.848	-0.1115	0.6164	-0.1801	-0.0393	-0.1231	-0.7001	-0.0303	-0.1705	-0.4945	-0.2735	-0.758	-0.3097	0.1041	0.0719
CHEMBL4203893	CC(C)n1cc(NC(=O)c2ccc(Nc3cnc4ccccc4n3)cc2)c(=O)n(CC(=O)N[C@H]2CC(=O)OC2O)c1=O	IC50 (nM)p	'='	3	0.493	1	Caspase-1	0.464	B (single protein format)	0.577	Training	-0.5313	-0.6837	-0.2512	0.0324	0.0257	0.1408	-0.1066	0.0189	0.1398	-0.8441	-0.1486	-0.8118	-0.0134	-0.4081	-0.2652
CHEMBL412811	CC(=O)N[C@@H](Cc1ccc(O)cc1)C(=O)N[C@@H](CCC(=O)O)C(=O)N[C@@H](C)C(=O)NC(CC(=O)O)C(=O)CNS(=O)(=O)CCc1ccccc1	IC50 (nM)p	'='	3.4	0.493	1	Caspase-1	0.464	B (single protein format)	0.577	Training	-0.8686	-0.2472	0.5911	-0.0419	-0.4482	-0.1249	-0.7001	0.9262	0.0425	0.5689	-0.5514	-1.1844	-0.4989	-1.497	-1.2802
CHEMBL437105	O=C[C@H](CC(=O)O)NC(=O)[C@@H]1CCCN2C(=O)CC[C@H](NC(=O)c3nccc4ccccc34)C(=O)N12	IC50 (nM)p	'='	3.4	0.493	1	Caspase-1	0.464	B (single protein format)	0.577	Training	-0.7863	-0.0592	0.3717	-0.3985	-0.0393	-0.0662	-0.7001	0.1426	0.0718	-0.4974	-0.1025	-0.9815	-0.6791	0.0411	0.3037
CHEMBL1221744	CC(C)[C@H](CC(=O)NCCc1cc(N(C)C)nc2ccccc12)C(=O)N[C@H](C=O)CC(=O)O	IC50 (nM)p	'='	3.61	0.493	1	Caspase-1	0.464	B (single protein format)	0.577	Test	-0.2709	-0.4247	0.883	-0.3931	-0.5249	-0.196	-0.7001	-0.1453	-0.1337	0.1591	-0.8145	-0.0703	-0.1204	-1.0715	-0.7152
CHEMBL396534	O=C[C@H](CC(=O)O)NC(=O)[C@@H]1CC[C@@H]2C/C=C\C[C@H](NC(=O)c3nccc4ccccc34)C(=O)N12	IC50 (nM)p	'='	4	0.493	1	Caspase-1	0.464	B (single protein format)	0.577	Training	-0.7001	0.1687	0.5134	-0.2357	-0.4819	-0.0783	-0.0714	-0.1144	-0.1054	-0.3431	-0.7734	-0.6177	-0.3913	-0.0866	0.0223
CHEMBL4216115	CC(C)n1cc(NC(=O)c2ccc(Nc3cnc4ccccc4n3)cc2)c(=O)n(C2(C(=O)N[C@H]3CC(=O)OC3O)CC2)c1=O	IC50 (nM)p	'='	4.7	0.493	1	Caspase-1	0.464	B (single protein format)	0.577	Training	0.1578	-0.4705	-0.5927	-0.2692	-0.0771	1.1479	-0.1066	-0.1322	0.8266	-0.7573	-0.1486	-0.5848	-0.3334	-0.5001	0.1104
CHEMBL1221743	CC(C)[C@H](CC(=O)NCCc1ccnc2ccccc12)C(=O)N[C@H](C=O)CC(=O)O	IC50 (nM)p	'='	4.77	0.493	1	Caspase-1	0.464	B (single protein format)	0.577	Training	-0.765	-0.4103	1.2237	-0.3507	-0.2177	-0.4098	-0.7001	0.014	-0.3803	0.0954	-0.7734	-0.417	-0.2763	-0.9721	-0.8944
CHEMBL202160	O=C[C@H](CC(=O)O)NC(=O)c1ccc(CNC(=O)c2ccc(Nc3cnc4ccccc4n3)cc2)nc1	IC50 (nM)p	'='	5	0.493	1	Caspase-1	0.464	B (single protein format)	0.577	Test	-0.9199	-0.9691	0.7111	-0.0996	0.6608	-0.3348	-0.7001	0.0351	-0.4724	-0.9169	-0.0318	-0.5855	0.7044	-0.2528	-0.9776
CHEMBL198795	CN1C[C@@H]2CCCC[C@H](NC(=O)c3ccccc3)C(=O)N2[C@H](C(=O)N[C@H]2CC(=O)OC2O)C1	IC50 (nM)p	'='	5	0.493	1	Caspase-1	0.464	B (single protein format)	0.577	Training	-0.6822	0.4912	0.0149	0.2141	-0.288	-0.2212	-0.1066	-0.2804	-0.0425	0.0235	-0.461	-0.7132	-1.0842	-0.3571	-0.1376
CHEMBL74137	CC(=O)NC(C(=O)N[C@@H](CC(=O)O)C(=O)COC(=O)Cc1c(Cl)ccc(Cl)c1Cl)C(C)C	IC50 (nM)p	'='	5	0.493	1	Caspase-1	0.464	B (single protein format)	0.577	Training	0.1566	-0.3841	0.4961	-0.6523	-1.2446	-0.0739	-0.7001	0.1921	0.414	0.4687	-1.1943	0.1361	0.23	-1.9727	-0.7163
CHEMBL380780	O=C1C[C@H](NC(=O)[C@@H]2CN(C(=O)Nc3ccccc3)C[C@@H]3CCCC[C@H](NC(=O)c4ccccc4)C(=O)N32)C(O)O1	IC50 (nM)p	'='	5	0.493	1	Caspase-1	0.464	B (single protein format)	0.577	Training	-0.6963	0.1594	0.1738	0.3336	0.2574	-0.0486	-0.1066	-0.3206	-0.2135	-0.2411	0.0668	-0.4461	-0.752	-0.1583	-0.3044
CHEMBL78154	CC(=O)NC(C(=O)N[C@@H](CC(=O)O)C(=O)COC(=O)Cc1c(Cl)cccc1Cl)C(C)C	IC50 (nM)p	'='	5	0.493	1	Caspase-1	0.464	B (single protein format)	0.577	Test	-0.164	-0.4649	0.6738	-0.3783	-1.0575	-0.2563	-0.7001	0.2773	0.2134	0.3151	-1.1401	-0.1158	-0.0501	-1.9383	-0.8835
CHEMBL1223110	CC(C)[C@H](NC(=O)OCc1ccccc1)C(=O)N[C@@H](C)C(=O)N[C@@H](CC(=O)O)C(=O)COC(=O)CC(c1ccccc1)c1ccccc1	IC50 (nM)p	'='	5	0.493	1	Caspase-1	0.464	B (single protein format)	0.577	Training	-0.6258	-0.6457	0.9905	0.176	0.558	-0.1133	-0.7001	-0.2922	-0.4736	-0.1241	0.0455	0.1342	-0.2622	-0.9185	-1.0852
CHEMBL4217577	CC(C)(C)[C@H](NC(=O)c1ccc(N)c(Cl)c1)C(=O)N1CCC[C@H]1C(=O)N[C@H]1CC(=O)OC1O	IC50 (nM)p	'='	5	0.493	1	Caspase-1	0.464	B (assay format)	0.64	Training	0.4933	0.0009	-0.6267	-0.4354	-1.1558	0.6212	0.7824	0.1776	0.9685	0.0775	-0.7625	-1.0191	-0.7182	-1.0764	0.6236
CHEMBL4213802	CC(C(=O)N[C@H]1CC(=O)OC1O)n1c(=O)c(NC(=O)c2ccc(Nc3cnc4ccccc4n3)cc2)cn(C)c1=O	IC50 (nM)p	'='	5.012	0.493	1	Caspase-1	0.464	B (single protein format)	0.577	Training	-0.5131	-0.6705	-0.3037	-0.222	0.063	0.1405	-0.1066	0.0738	0.2212	-0.9773	-0.1486	-0.8559	0.0838	-0.4497	-0.1208
CHEMBL180623	CCC(C(=O)N[C@@H](CC(=O)O)C(=O)CCCc1ccccc1)n1cc(C(C)(C)C)nc(NCc2nonc2C)c1=O	IC50 (nM)p	'='	5.13	0.493	1	Caspase-1	0.464	B (assay format)	0.64	Test	-0.138	-0.5399	0.4504	-0.4004	-0.51	0.468	0.189	-0.0527	0.3429	0.058	-0.3746	-0.8547	-0.7717	-0.6924	0.114
CHEMBL4203378	CC(C)n1cc(NC(=O)c2ccc(Nc3cnc4ccccc4n3)cc2)c(=O)n(C(C)C(=O)N[C@H]2CC(=O)OC2O)c1=O	IC50 (nM)p	'='	5.6	0.493	1	Caspase-1	0.464	B (single protein format)	0.577	Training	-0.3325	-0.6218	-0.3012	-0.2185	-0.01	0.2935	-0.1066	-0.0336	0.26	-0.7482	-0.1486	-0.6218	-0.1111	-0.501	-0.0725
CHEMBL1221597	CC(C)[C@H](CC(=O)NCCc1cccc2ccccc12)C(=O)N[C@H](C=O)CC(=O)O	IC50 (nM)p	'='	5.7	0.493	1	Caspase-1	0.464	B (single protein format)	0.577	Training	-0.3091	-0.2833	1.2237	-0.3507	-0.2177	-0.2964	-0.7001	-0.2391	-0.3995	0.2143	-0.6846	0.2703	-0.372	-0.9721	-0.8944
CHEMBL1221745	CC(C)[C@H](CC(=O)NCCc1cccc2ncccc12)C(=O)N[C@H](C=O)CC(=O)O	IC50 (nM)p	'='	5.81	0.493	1	Caspase-1	0.464	B (single protein format)	0.577	Training	-0.765	-0.3992	1.2237	-0.3507	-0.2177	-0.4083	-0.7001	0.014	-0.3817	0.0954	-0.7865	-0.417	-0.2763	-0.9721	-0.8944
CHEMBL382066	CS(=O)(=O)N1C[C@@H]2CCCC[C@H](NC(=O)c3ccccc3)C(=O)N2[C@H](C(=O)N[C@H]2CC(=O)OC2O)C1	IC50 (nM)p	'='	6	0.493	1	Caspase-1	0.464	B (single protein format)	0.577	Test	-0.1322	0.9037	-0.4047	0.1769	-0.3929	0.2628	-0.1066	0.2163	0.5907	1.0523	-0.461	-0.7561	-0.9545	-0.5218	-0.1338
CHEMBL373028	CC(=O)N1C[C@@H]2CCCC[C@H](NC(=O)c3ccccc3)C(=O)N2[C@H](C(=O)N[C@H]2CC(=O)OC2O)C1	IC50 (nM)p	'='	6	0.493	1	Caspase-1	0.464	B (single protein format)	0.577	Training	-0.6693	0.3361	0.0013	0.0858	-0.3598	-0.1495	-0.1066	-0.1212	0.0546	-0.0813	-0.461	-0.8057	-1.1429	-0.3946	-0.1351
CHEMBL100588	CC(C)C[C@H](NC(=O)[C@H](CCC(=O)O)NC(=O)OCc1ccccc1)C(=O)N[C@H]1CC(=O)OC1O	IC50 (nM)p	'='	6.5	0.493	1	Caspase-1	0.464	B (single protein format)	0.577	Training	-0.8931	-0.7079	0.7426	0.245	-0.6293	-0.4713	-0.1066	0.6	-0.3151	-0.091	-1.0085	-0.7506	-1.0873	-1.4944	-1.3127
CHEMBL433990	O=C1C[C@H](NC(=O)[C@@H]2COC[C@@H]3C/C=C\C[C@H](NC(=O)c4cccc(Cl)c4)C(=O)N32)C(O)O1	IC50 (nM)p	'='	7	0.493	1	Caspase-1	0.464	B (single protein format)	0.577	Training	-0.6647	0.0789	0.0149	0.0926	-0.4586	-0.1901	-0.1066	-0.1792	0.0124	-0.2277	-0.5794	-0.6882	-0.4467	-0.3782	-0.1569
CHEMBL411758	O=C(CN1CC(CNCc2ccccc2)=CC[C@H](NC(=O)c2ccc3ccccc3c2)C1=O)N[C@H]1CC(=O)OC1O	IC50 (nM)p	'='	7	0.493	1	Caspase-1	0.464	B (single protein format)	0.577	Test	-0.7264	-0.2034	0.2785	0.4211	0.1307	-0.085	-0.1066	-0.5953	-0.4234	-0.3781	-0.1568	-0.4101	-0.005	-0.2524	-0.8053
CHEMBL197127	O=C1C[C@H](NC(=O)[C@@H]2CN(C(=O)c3ccccc3)C[C@@H]3CCCC[C@H](NC(=O)c4ccccc4)C(=O)N32)C(O)O1	IC50 (nM)p	'='	7	0.493	1	Caspase-1	0.464	B (single protein format)	0.577	Training	-0.5109	0.2656	0.1298	0.2032	0.3008	0.0414	-0.1066	-0.4386	-0.116	-0.2077	0.0668	-0.2681	-0.6987	-0.1149	-0.1567
CHEMBL244229	O=C(CN1CC(CSCc2ccccc2)=CC[C@H](NC(=O)c2ccc3ccccc3c2)C1=O)N[C@H]1CC(=O)OC1O	IC50 (nM)p	'='	8	0.493	1	Caspase-1	0.464	B (single protein format)	0.577	Training	-0.5538	0.4143	0.2785	0.4211	0.1307	-0.048	-0.1066	-0.4158	-0.3988	0.275	-0.1568	-0.1056	0.4281	-0.2524	-0.8053
CHEMBL324548	CC(=O)N[C@@H](Cc1ccc(O)cc1)C(=O)N[C@H](C(=O)N[C@@H](C)C(=O)N[C@@H](CC(=O)O)C(=O)C(=O)NCCc1ccccc1)C(C)C	IC50 (nM)p	'='	9	0.493	1	Caspase-1	0.464	B (single protein format)	0.577	Training	-0.7751	-0.7253	0.7648	-0.1948	-0.3458	-0.2109	-0.7001	0.401	-0.18	-0.0551	-0.5514	-0.634	-0.5915	-1.5412	-1.1456
CHEMBL199496	O=C1C[C@H](NC(=O)[C@@H]2COC[C@@H]3C/C=C\C[C@H](NC(=O)c4cccc(C(F)(F)F)c4)C(=O)N32)C(O)O1	IC50 (nM)p	'='	9	0.493	1	Caspase-1	0.464	B (single protein format)	0.577	Test	0.015	-0.1868	-0.4047	0.0647	-0.5504	0.499	-0.1066	-0.3538	0.6776	-0.6994	-0.5794	-0.5979	-0.9534	-0.5354	-0.1388
CHEMBL114330	CC(=O)N[C@@H](Cc1ccc(O)cc1)C(=O)N[C@H](C(=O)N[C@@H](C)C(=O)NC(C=O)CCC(=O)O)C(C)C	IC50 (nM)p	'='	9	0.493	1	Caspase-1	0.464	B (single protein format)	0.577	Training	-0.7808	-0.8105	1.0183	-0.7773	-0.9694	-0.4273	-0.7001	0.7799	-0.1011	0.0894	-1.0792	-0.8433	-0.8626	-1.8729	-1.1679
CHEMBL248508	CCC(C(=O)N[C@@H](CC(=O)O)C(=O)CCCc1ccccc1)n1cc(C(C)(C)C)nc(Nc2nnn[nH]2)c1=O	IC50 (nM)p	'='	9	0.493	1	Caspase-1	0.464	B (single protein format)	0.577	Training	-0.2684	-0.6013	0.4842	-0.1624	-0.4543	0.3777	0.5583	0.2948	0.2686	-0.1263	-0.7717	-0.4968	-0.3496	-1.1852	-0.7483
CHEMBL1221691	Cc1cc2nc(C)n(CCNC(=O)C[C@H](C(=O)N[C@H](C=O)CC(=O)O)C(C)C)c2cc1C	IC50 (nM)p	'='	9.18	0.493	1	Caspase-1	0.464	B (single protein format)	0.577	Training	-0.2231	-0.2608	0.4836	-0.7215	-1.2797	-0.1121	-0.255	-0.0444	0.1884	0.2491	-1.1943	-0.459	-0.6498	-1.4461	-0.5394
CHEMBL4211859	Cc1cc(Nc2ccc3ccccc3c2)ccc1C(=O)Nc1cn(C(C)C)c(=O)n(C2(C(=O)N[C@H]3CC(=O)OC3O)CC2)c1=O	IC50 (nM)p	'='	9.8	0.493	1	Caspase-1	0.464	B (single protein format)	0.577	Test	0.7528	-0.2109	-0.6811	-0.308	-0.2527	1.4813	-0.1066	-0.4923	0.8882	-0.5467	-0.0516	0.1162	-0.4355	-0.6143	0.2207
CHEMBL198743	O=C1C[C@H](NC(=O)[C@@H]2CNC[C@@H]3CCCC[C@H](NC(=O)c4ccccc4)C(=O)N32)C(O)O1	IC50 (nM)p	'='	10	0.493	1	Caspase-1	0.464	B (single protein format)	0.577	Training	-0.8847	0.3552	0.2275	0.1651	-0.0734	-0.2832	-0.1066	-0.0656	-0.1872	-0.0189	-0.3969	-0.8039	-1.1624	-0.2435	-0.2299
CHEMBL26719	O=C(O)C[C@H](NC(=O)C(c1ccccc1)n1cccc(NC(=O)c2cccc3ccccc23)c1=O)C(=O)COc1ccccc1	IC50 (nM)p	'='	10	0.493	1	Caspase-1	0.464	B (single protein format)	0.577	Training	-0.2288	-0.5027	0.5783	0.3393	1.1345	0.2718	-0.7001	-0.663	-0.3654	-0.7224	0.7245	0.5335	0.4044	0.1178	-0.2604
CHEMBL114791	O=C[C@H](CC(=O)O)NC(=O)[C@@H]1Cc2cccc3c2N1C(=O)[C@@H](NC(=O)c1cccc2ccccc12)CC3	IC50 (nM)p	'='	10	0.493	1	Caspase-1	0.464	B (single protein format)	0.577	Training	0.0919	0.2679	0.0502	-0.1151	-0.118	0.4266	-0.255	-0.4766	0.1098	-0.5455	-0.2883	0.1301	0.0243	0.4391	0.5677
CHEMBL397990	O=C(CN1CC=CC[C@H](NC(=O)c2cccc(C(F)(F)F)c2)C1=O)N[C@H]1CC(=O)OC1O	IC50 (nM)p	'='	11	0.493	1	Caspase-1	0.464	B (single protein format)	0.577	Test	-0.0112	-0.6257	-0.2882	0.0865	-0.9293	0.2668	-0.1066	-0.2108	0.6809	-0.8373	-1.0792	-0.7324	-0.6306	-1.129	-0.7362
CHEMBL4205880	O=C1C[C@H](NC(=O)[C@@H]2CC[C@@H]3CCCC[C@H](NC(=O)c4nccc5ccccc45)C(=O)N32)C(O)O1	IC50 (nM)p	'='	11	0.493	1	Caspase-1	0.464	B (assay format)	0.64	Training	-0.5535	0.5749	-0.1273	0.155	-0.5119	0.04	0.522	-0.2966	0.0201	-0.1499	-0.3764	-1.147	-1.0836	0.573	1.0623
CHEMBL1221595	CC(C)[C@H](CC(=O)NCCNc1cccc(Cl)c1)C(=O)N[C@H](C=O)CC(=O)O	IC50 (nM)p	'='	11.2	0.493	1	Caspase-1	0.464	B (single protein format)	0.577	Training	-0.5841	-0.5994	1.5512	-0.4287	-0.7744	-0.5529	-0.7001	0.2592	-0.4613	0.5122	-1.0792	0.0034	-0.2528	-1.8508	-1.4989
CHEMBL237310	CC(C)[C@H](NC(=O)OCc1ccccc1)C(=O)Nc1ccccc1C(=O)NC(C(=O)O)C(=O)CF	IC50 (nM)p	'='	12	0.493	1	Caspase-1	0.464	B (single protein format)	0.577	Training	-0.7014	-1.0075	1.1525	-0.6939	0.0951	-0.3354	-0.7001	0.102	-0.1928	-0.5216	-0.5514	-0.2013	-0.044	-1.2382	-0.8875
CHEMBL1221811	CC(C)[C@H](CC(=O)NCCc1cncc2ccccc12)C(=O)N[C@H](C=O)CC(=O)O	IC50 (nM)p	'='	12	0.493	1	Caspase-1	0.464	B (single protein format)	0.577	Test	-0.6204	-0.4054	1.2237	-0.3507	-0.2177	-0.3507	-0.7001	0.014	-0.3758	0.0869	-0.7734	-0.308	-0.3907	-0.9721	-0.8944
CHEMBL115823	CC(C)[C@H](NC/C=C/c1ccccc1)C(=O)N1CC(O)C[C@H]1C(=O)NC(CC(=O)O)C(=O)COc1ccccc1	IC50 (nM)p	'='	13	0.493	1	Caspase-1	0.464	B (single protein format)	0.577	Training	-0.7378	-0.3155	0.8862	0.2264	0.1023	-0.2214	-0.1066	-0.344	-0.4747	0.0497	-0.4807	-0.1611	-0.3169	-0.9211	-0.9755
CHEMBL364282	O=C1C[C@H](NC(=O)[C@@H]2CCc3nc4cc(-c5ccccc5Cl)nc-4c(O)n32)C(O)O1	IC50 (nM)p	'='	14	0.493	1	Caspase-1	0.464	B (single protein format)	0.577	Training	0.1338	0.1822	-0.8114	0.1497	-0.6146	0.2778	1.1144	-0.1835	0.4415	-0.656	-0.8737	-0.1933	-0.7165	-0.1381	0.4584
CHEMBL242509	O=C(CN1CC=CC[C@H](NC(=O)c2ccc3ccccc3c2)C1=O)N[C@H]1CC(=O)OC1O	IC50 (nM)p	'='	14	0.493	1	Caspase-1	0.464	B (single protein format)	0.577	Training	-0.6578	-0.3005	0.0896	0.239	-0.4119	-0.2406	-0.1066	-0.2748	-0.1809	-0.5417	-0.6846	-0.5994	-0.0685	-0.4047	-0.5962
CHEMBL1221688	Cc1cc2ncn(CCNC(=O)C[C@H](C(=O)N[C@H](C=O)CC(=O)O)C(C)C)c2cc1C	IC50 (nM)p	'='	14.5	0.493	1	Caspase-1	0.464	B (single protein format)	0.577	Test	-0.4111	-0.4161	0.6554	-0.675	-1.2681	-0.2289	-0.0714	0.0308	0.0321	0.1619	-1.1943	-0.5628	-0.547	-1.4419	-0.7621
CHEMBL323322	CC(C)C(NC(=O)CNc1cccc2ccccc12)C(=O)N[C@H]1CC(=O)OC1O	IC50 (nM)p	'='	15	0.493	1	Caspase-1	0.464	B (single protein format)	0.577	Training	-0.4703	-0.3818	0.2883	0.0709	-0.2177	-0.283	-0.1066	-0.1568	-0.1804	-0.1963	-0.6846	-0.2622	-0.4669	-0.8034	-0.6551
CHEMBL242727	O=C(CN1CC=CC[C@H](NC(=O)c2cc(Cl)ccc2Cl)C1=O)N[C@H]1CC(=O)OC1O	IC50 (nM)p	'='	15	0.493	1	Caspase-1	0.464	B (single protein format)	0.577	Training	-0.4624	-0.2425	0.0472	-0.0886	-1.1092	-0.2483	-0.1066	-0.071	0.1185	-0.13	-1.1401	-0.5753	0.268	-1.0556	-0.5943
CHEMBL1221647	Cc1ccc2c(c1)ncn2CCNC(=O)C[C@H](C(=O)N[C@H](C=O)CC(=O)O)C(C)C	IC50 (nM)p	'='	15.3	0.493	1	Caspase-1	0.464	B (single protein format)	0.577	Training	-0.6458	-0.449	0.8382	-0.491	-1.0917	-0.3621	-0.0714	0.1108	-0.1394	0.0811	-1.1401	-0.6544	-0.5387	-1.3761	-0.9087
CHEMBL4204225	CC(C)[C@H](NC(=O)c1ccc2ccccc2c1)C(=O)N1C2CCC(O)(CC2)C1C(=O)N[C@H]1CC(=O)OC1O	IC50 (nM)p	'='	15.85	0.493	1	Caspase-1	0.464	B (single protein format)	0.577	Test	0.2265	0.6758	-0.6764	-0.2297	0.3002	0.6344	-0.1066	-0.344	0.7237	-0.0893	1.7275	-0.3173	-1.1336	-0.178	0.5762
CHEMBL322966	CC(C)[C@H](NC(=O)OCc1ccccc1)C(=O)N[C@@H](C)C(=O)NC(CC(=O)O)C(=O)COc1ccc2ccc(=O)oc2c1	IC50 (nM)p	'='	17	0.493	1	Caspase-1	0.464	B (single protein format)	0.577	Training	-0.4945	-0.9079	0.5441	0.0155	-0.0618	-0.1262	-0.7001	0.1252	-0.1856	-0.4461	-0.3344	-0.1699	-0.3332	-1.0209	-0.9937
CHEMBL4205336	CC(C)[C@H](NC(=O)c1ccc2ccccc2c1)C(=O)N1[C@H]2CC[C@](O)(CC2)[C@H]1C(=O)N[C@H]1CC(=O)OC1O	IC50 (nM)p	'='	17	0.493	1	Caspase-1	0.464	B (assay format)	0.64	Training	0.2265	0.6758	-0.6764	-0.2297	0.3002	0.6344	-0.1066	-0.344	0.7237	-0.0893	2.2574	-0.8716	-1.108	0.3894	1.5447
CHEMBL1221643	Cc1[nH]c2ccccc2c1CCNC(=O)C[C@H](C(=O)N[C@H](C=O)CC(=O)O)C(C)C	IC50 (nM)p	'='	18	0.493	1	Caspase-1	0.464	B (single protein format)	0.577	Training	-0.335	-0.1569	0.916	-0.4843	-0.8123	-0.2341	-0.255	0.0709	-0.162	0.2193	-1.0792	-0.1227	-0.9059	-1.2221	-0.7347
CHEMBL111938	CC(=O)N[C@@H](Cc1ccc(O)cc1)C(=O)N[C@H](C(=O)N[C@@H](C)C(=O)NC(CC(=O)O)C(=O)CCCCCc1ccccc1)C(C)C	IC50 (nM)p	'='	18.5	0.493	1	Caspase-1	0.464	B (single protein format)	0.577	Test	-0.6902	-0.4512	0.9678	0.0414	-0.3458	-0.2401	-0.7001	0.0242	-0.3811	0.3898	-0.5514	-0.1807	-0.8412	-1.4256	-1.276
CHEMBL242938	CC1=CC[C@H](NC(=O)c2ccc3ccccc3c2)C(=O)N(CC(=O)N[C@H]2CC(=O)OC2O)C1	IC50 (nM)p	'='	19	0.493	1	Caspase-1	0.464	B (single protein format)	0.577	Training	-0.5519	-0.2033	-0.1192	0.1652	-0.4464	-0.1928	-0.1066	-0.3352	-0.0303	-0.4642	-0.6846	-0.6687	-0.2384	-0.5346	-0.5235
CHEMBL242510	O=C(CN1CC=CC[C@H](NC(=O)c2cc3ccccc3s2)C1=O)N[C@H]1CC(=O)OC1O	IC50 (nM)p	'='	20	0.493	1	Caspase-1	0.464	B (single protein format)	0.577	Training	-0.724	0.4605	-0.0409	0.3172	-0.8864	-0.2465	0.4857	0.2946	-0.0755	-0.0201	-1.0792	-0.8166	-0.0453	-0.5578	-0.6103
CHEMBL23226	CC(C)[C@H](NC(=O)OCc1ccccc1)C(=O)NC(CC(=O)O)C(=O)CF	IC50 (nM)p	'='	20	0.493	1	Caspase-1	0.464	B (single protein format)	0.577	Training	-0.7847	-1.0538	1.5305	-0.727	-0.2884	-0.6091	-0.7001	0.2964	-0.3157	-0.1816	-1.0085	-0.2532	-0.5871	-1.7712	-1.3369
CHEMBL2323966	CC(C)(C)[C@@H](NC(=O)c1ccc(N)c(Cl)c1)C(=O)N1CCC[C@H]1C(=O)N[C@H](/C=C/S(C)(=O)=O)CC(=O)O	IC50 (nM)p	'='	20	0.493	1	Caspase-1	0.464	B (single protein format)	0.577	Test	0.7542	0.0641	-0.5345	-0.2486	-1.195	0.7798	0.189	0.5034	1.2824	1.457	-1.1401	-0.4135	-0.1571	-1.848	-0.6142
CHEMBL4215570	CC(C)n1cc(NC(=O)c2ccc(Nc3ccc4ccccc4c3)cc2)c(=O)n(CC(=O)N[C@H]2CC(=O)OC2O)c1=O	IC50 (nM)p	'='	21	0.493	1	Caspase-1	0.464	B (single protein format)	0.577	Training	-0.0303	-0.5165	-0.2512	0.0324	0.0257	0.338	-0.1066	-0.3221	0.1055	-0.6897	0.0093	-0.1121	-0.1142	-0.4081	-0.2652
CHEMBL442714	O=C(CN1CC(CO)=CC[C@H](NC(=O)c2ccc3ccccc3c2)C1=O)N[C@H]1CC(=O)OC1O	IC50 (nM)p	'='	22	0.493	1	Caspase-1	0.464	B (single protein format)	0.577	Training	-0.7805	-0.2708	0.2093	-0.2942	-0.4789	-0.2048	-0.1066	-0.0596	-0.1058	-0.5549	-0.6846	-1.0779	-0.2271	-0.4812	-0.5243
CHEMBL285638	CC(=O)N[C@@H](CC(=O)O)C(=O)N[C@@H](CCC(=O)O)C(=O)N[C@H](C(=O)N[C@H](CC=O)CC(=O)O)C(C)C	IC50 (nM)p	'='	22.3	0.493	1	Caspase-1	0.464	B (cell-based format)	0.316	Training	-1.3812	-0.9027	1.2597	-0.2505	-1.6521	-0.5814	-0.7001	1.8175	-0.0103	-0.0632	-1.5184	-1.8617	-1.013	-1.8864	-0.8952
CHEMBL4212402	CC(C)n1cc(NC(=O)c2ccc(Nc3ccc4ccccc4c3)cc2)c(=O)n(C2(C(=O)N[C@H]3CC(=O)OC3O)CC2)c1=O	IC50 (nM)p	'='	23	0.493	1	Caspase-1	0.464	B (cell-based format)	0.316	Test	0.6281	-0.3135	-0.5927	-0.2692	-0.0771	1.345	-0.1066	-0.4524	0.7944	-0.6123	-0.3752	-0.3662	-0.3314	-0.5331	0.079
CHEMBL1221598	CC(C)[C@H](CC(=O)NCCc1c[nH]c2ccccc12)C(=O)N[C@H](C=O)CC(=O)O	IC50 (nM)p	'='	23.1	0.493	1	Caspase-1	0.464	B (single protein format)	0.577	Training	-0.5844	-0.3441	1.1137	-0.4268	-0.7843	-0.3706	-0.0714	0.1549	-0.3374	0.1325	-1.0792	-0.2451	-0.7624	-1.2364	-0.9968
CHEMBL1221689	Cc1nc2ccccc2n1CCNC(=O)C[C@H](C(=O)N[C@H](C=O)CC(=O)O)C(C)C	IC50 (nM)p	'='	23.8	0.493	1	Caspase-1	0.464	B (single protein format)	0.577	Training	-0.6958	-0.3404	0.916	-0.4843	-0.8123	-0.331	-0.255	0.1108	-0.1407	0.0982	-1.0792	-0.6354	-0.6399	-1.2221	-0.7347
CHEMBL165535	C[C@H](NC(=O)[C@H](CCC(=O)O)NC(=O)OCc1ccccc1)C(=O)NC(CC(=O)O)C(=O)CNS(=O)(=O)CCc1ccccc1	IC50 (nM)p	'='	25.3	0.493	1	Caspase-1	0.464	B (single protein format)	0.577	Training	-0.8723	-0.334	0.8904	0.0572	-0.0502	-0.2478	-0.7001	0.7626	-0.1533	0.6276	-0.4807	-0.8526	-0.3551	-1.425	-1.5068
CHEMBL1223112	COC(=O)C[C@H]1CCC[C@H]2CC(=O)N(OCC(=O)[C@H](CC(=O)O)NC(=O)[C@H](C)NC(=O)[C@@H](NC(=O)OCc3ccccc3)C(C)C)[C@H]21	IC50 (nM)p	'='	26	0.493	1	Caspase-1	0.464	B (single protein format)	0.577	Test	-0.751	0.0478	0.6824	-0.4166	-0.5245	-0.0127	-0.255	0.1187	-0.061	0.1083	0.1096	-0.6681	-1.3094	-1.0587	-0.6542
CHEMBL2324340	CC[C@H](C)[C@H](NC(=O)[C@H](CCC(N)=O)NC(=O)[C@H](Cc1c[nH]c2ccccc12)NC(=O)OCc1ccccc1)C(=O)N[C@H](/C=C/S(C)(=O)=O)CC(=O)O	IC50 (nM)p	'='	26	0.493	1	Caspase-1	0.464	B (single protein format)	0.577	Training	-0.6043	-0.3688	0.6231	-0.0942	-0.5085	0.1936	-0.0714	0.4758	-0.002	0.7905	-0.5514	-0.6313	-0.381	-1.1353	-1.0415
CHEMBL1221690	CC(C)[C@H](CC(=O)NCCn1c(-c2cccnc2)nc2ccccc21)C(=O)N[C@H](C=O)CC(=O)O	IC50 (nM)p	'='	26.5	0.493	1	Caspase-1	0.464	B (single protein format)	0.577	Training	-0.7534	-0.4174	0.9206	-0.0641	0.0479	-0.1674	-0.255	-0.0923	-0.3108	-0.1879	-0.6714	-0.5094	-0.2515	-0.5454	-0.5686
CHEMBL396535	O=C(CN1CC=CC[C@H](NC(=O)c2nccc3ccccc23)C1=O)N[C@H]1CC(=O)OC1O	IC50 (nM)p	'='	27	0.493	1	Caspase-1	0.464	B (single protein format)	0.577	Training	-0.9696	-0.3372	0.1585	0.239	-0.3816	-0.27	-0.1066	-0.0507	-0.1493	-0.6425	-0.7734	-1.0752	-0.2109	-0.2943	-0.373
CHEMBL4216115	CC(C)n1cc(NC(=O)c2ccc(Nc3cnc4ccccc4n3)cc2)c(=O)n(C2(C(=O)N[C@H]3CC(=O)OC3O)CC2)c1=O	IC50 (nM)p	'='	27	0.493	1	Caspase-1	0.464	B (cell-based format)	0.316	Test	0.1578	-0.4705	-0.5927	-0.2692	-0.0771	1.1479	-0.1066	-0.1322	0.8266	-0.7573	-0.492	-0.8521	-0.2614	-0.5331	0.079
CHEMBL242726	O=C(CN1CC=CC[C@H](NC(=O)c2cccc(Cl)c2)C1=O)N[C@H]1CC(=O)OC1O	IC50 (nM)p	'='	29	0.493	1	Caspase-1	0.464	B (single protein format)	0.577	Training	-0.803	-0.3594	0.2104	0.121	-0.8593	-0.4223	-0.1066	0.0057	-0.0913	-0.3029	-1.0792	-0.8502	-0.0109	-1.0039	-0.815
CHEMBL212345	O=C1C[C@H](NC(=O)C2(C(=O)NNC(=O)c3ccc4ccccc4c3)Cc3ccccc3C2)C(O)O1	IC50 (nM)p	'='	30	0.493	1	Caspase-1	0.464	B (single protein format)	0.577	Training	0.1818	0.0258	-0.3139	-0.0521	0.1285	0.5659	0.3374	-0.3606	0.4471	-0.7314	-0.2275	-0.0769	-0.2879	-0.1462	0.014
CHEMBL370347	O=C(CN1CCCN(C(=O)c2ccccc2)C[C@H](NC(=O)c2nccc3ccccc23)C1=O)N[C@H]1CC(=O)OC1O	IC50 (nM)p	'='	30	0.493	1	Caspase-1	0.464	B (single protein format)	0.577	Training	-0.6089	-0.2028	0.1738	0.2025	0.1543	0.0641	-0.1066	-0.309	-0.1667	-0.5467	-0.2456	-0.483	-0.2298	-0.1925	-0.348
CHEMBL387453	O=C(CN1CCSC[C@H](NC(=O)c2ccc3ccccc3c2)C1=O)N[C@H]1CC(=O)OC1O	IC50 (nM)p	'='	30	0.493	1	Caspase-1	0.464	B (single protein format)	0.577	Test	-0.5212	0.5073	0.0896	0.239	-0.4119	-0.2091	-0.1066	0.1651	-0.1724	0.3411	-0.6846	-0.4001	0.2234	-0.4047	-0.5962
CHEMBL370157	O=C1C[C@H](NC(=O)[C@@H]2COC[C@@H]3C/C=C\C[C@H](NC(=O)c4ccccc4Cl)C(=O)N32)C(O)O1	IC50 (nM)p	'='	33	0.493	1	Caspase-1	0.464	B (single protein format)	0.577	Training	-0.678	0.1139	0.0819	-0.0224	-0.4169	-0.1357	-0.1066	-0.1792	0.024	-0.2233	-0.5794	-0.6882	-0.4467	-0.3937	-0.0816
CHEMBL322631	CC(C)CC(NC(=O)CNc1cccc2ccccc12)C(=O)N[C@H]1CC(=O)OC1O	IC50 (nM)p	'='	33	0.493	1	Caspase-1	0.464	B (single protein format)	0.577	Training	-0.429	-0.297	0.3452	0.3401	-0.2625	-0.2985	-0.1066	-0.2284	-0.2705	-0.0523	-0.6846	-0.1239	-0.5656	-0.7397	-0.7513
CHEMBL1221646	CC(C)[C@H](CC(=O)NCCn1cnc2ccccc21)C(=O)N[C@H](C=O)CC(=O)O	IC50 (nM)p	'='	33.7	0.493	1	Caspase-1	0.464	B (single protein format)	0.577	Training	-0.912	-0.5071	1.1137	-0.4268	-0.7843	-0.4478	-0.0714	0.1961	-0.3184	0.0001	-1.0792	-0.752	-0.5299	-1.2364	-0.9968
CHEMBL115328	O=C[C@H](CC(=O)O)NC(=O)C1CCC2CCC(NC(=O)OCc3ccccc3)C(=O)N21	IC50 (nM)p	'='	36	0.493	1	Caspase-1	0.464	B (single protein format)	0.577	Test	-0.8238	0.1359	0.7726	-0.2972	-0.1412	-0.3666	-0.0714	0.1718	-0.2579	-0.1945	-0.3969	-0.6261	-0.9197	-0.6043	-0.5131
CHEMBL419508	O=C1C[C@H](NC(=O)[C@@H]2CCC[C@@H]3CCC[C@H](NC(=O)OCc4ccccc4)C(=O)N32)C(O)O1	IC50 (nM)p	'='	36	0.493	1	Caspase-1	0.464	B (single protein format)	0.577	Training	-0.784	0.4322	0.2798	0.2508	-0.1173	-0.2909	-0.1066	-0.1792	-0.2621	0.0357	-0.142	-0.5227	-1.3512	-0.2855	-0.3967
CHEMBL1221599	CC(C)[C@H](CC(=O)NCCc1c[nH]c2ccc(F)cc12)C(=O)N[C@H](C=O)CC(=O)O	IC50 (nM)p	'='	37	0.493	1	Caspase-1	0.464	B (single protein format)	0.577	Training	-0.3442	-0.4247	0.8382	-0.491	-1.0917	-0.2869	-0.0714	0.0709	-0.1167	-0.0544	-1.1401	-0.1939	-0.8301	-1.337	-0.8865
CHEMBL114830	CC(C)[C@H](NC(=O)c1ccc2ccccc2c1)C(=O)N1CCC[C@H]1C(=O)NC(C=O)CC(=O)NS(C)(=O)=O	IC50 (nM)p	'='	38	0.493	1	Caspase-1	0.464	B (single protein format)	0.577	Training	0.0407	0.1542	0.1164	-0.3733	-0.5669	0.1805	0.189	0.0949	0.5401	1.1142	-0.6846	-0.3145	-0.3522	-1.1958	-0.5098
CHEMBL372509	COc1ccccc1C(=O)N1CCCN(CC(=O)N[C@H]2CC(=O)OC2O)C(=O)[C@@H](NC(=O)c2ccc3ccccc3c2)C1	IC50 (nM)p	'='	38	0.493	1	Caspase-1	0.464	B (single protein format)	0.577	Test	-0.3541	-0.1719	0.2646	-0.2488	-0.1746	0.198	-0.1066	-0.4474	-0.1165	-0.505	-0.2275	-0.1749	-0.1193	-0.269	-0.3241
CHEMBL4211859	Cc1cc(Nc2ccc3ccccc3c2)ccc1C(=O)Nc1cn(C(C)C)c(=O)n(C2(C(=O)N[C@H]3CC(=O)OC3O)CC2)c1=O	IC50 (nM)p	'='	38	0.493	1	Caspase-1	0.464	B (cell-based format)	0.316	Training	0.7528	-0.2109	-0.6811	-0.308	-0.2527	1.4813	-0.1066	-0.4923	0.8882	-0.5467	-0.4202	-0.3336	-0.337	-0.6175	0.1606
CHEMBL4208166	Cc1cnc(Nc2ccc(C(=O)Nc3cn(C)c(=O)n(C(C)C(=O)N[C@H]4CC(=O)OC4O)c3=O)cc2)cn1	IC50 (nM)p	'='	39.81	0.493	1	Caspase-1	0.464	B (single protein format)	0.577	Training	-0.4696	-0.7968	-0.2507	-0.4629	-0.2301	0.0424	-0.1066	0.3199	0.2894	-0.9083	-0.5679	-1.013	-0.3753	-0.881	-0.2629
CHEMBL212870	O=C1C[C@H](NC(=O)C2(C(=O)NNC(=O)c3cccc4ccccc34)Cc3ccccc3C2)C(O)O1	IC50 (nM)p	'='	40	0.493	1	Caspase-1	0.464	B (single protein format)	0.577	Training	0.1694	0.0905	-0.252	-0.0521	0.1557	0.6181	0.3374	-0.3606	0.4557	-0.7274	-0.2275	-0.0769	-0.2879	-0.0387	0.2218
CHEMBL212981	O=C1C[C@H](NC(=O)C2(C(=O)NNC(=O)c3cccc4ccccc34)CCCC2)C(O)O1	IC50 (nM)p	'='	40	0.493	1	Caspase-1	0.464	B (single protein format)	0.577	Test	0.1009	0.178	0.029	-0.4052	-0.3442	0.4629	0.8358	-0.0535	0.4471	-0.416	-0.6846	-0.1541	-0.8467	-0.6387	-0.0183
CHEMBL1221644	Cc1c(CCNC(=O)C[C@H](C(=O)N[C@H](C=O)CC(=O)O)C(C)C)c2ccccc2n1C	IC50 (nM)p	'='	42.5	0.493	1	Caspase-1	0.464	B (single protein format)	0.577	Training	0.0153	-0.027	0.8062	-0.8367	-0.8385	0.0107	-0.366	-0.2144	0.0182	0.2776	-1.0792	0.103	-0.8856	-1.2243	-0.4116
CHEMBL101835	CC(C)C[C@H](NC(=O)[C@H](Cc1ccccc1)NC(=O)OCc1ccccc1)C(=O)N[C@H]1CC(=O)OC1O	IC50 (nM)p	'='	43	0.493	1	Caspase-1	0.464	B (single protein format)	0.577	Training	-0.6625	-0.5303	0.7271	0.4868	0.2373	-0.3699	-0.1066	-0.2166	-0.4986	-0.0587	-0.4807	-0.0435	-0.6539	-0.9909	-1.2532
CHEMBL196571	O=C(CN1CCCN(C(=O)N2CCOCC2)C[C@H](NC(=O)c2ccc3ccccc3c2)C1=O)N[C@H]1CC(=O)OC1O	IC50 (nM)p	'='	44	0.493	1	Caspase-1	0.464	B (single protein format)	0.577	Training	-0.5988	-0.0593	0.1202	0.2025	0.1307	0.0306	-0.1066	-0.3146	-0.2268	-0.3091	0.0668	-0.5072	-0.5938	-0.2784	-0.5216
CHEMBL1221645	CC(C)[C@H](CC(=O)NCCn1ccc2ccccc21)C(=O)N[C@H](C=O)CC(=O)O	IC50 (nM)p	'='	45.3	0.493	1	Caspase-1	0.464	B (single protein format)	0.577	Test	-0.4548	-0.3666	1.1137	-0.4268	-0.7843	-0.3308	-0.0714	-0.0654	-0.3468	0.1229	-1.0792	-0.0824	-0.7696	-1.2364	-0.9968
CHEMBL324470	CCCCC(C(=O)N[C@@H](CC(=O)O)C(=O)COc1ccccc1)n1cncc(NC(=O)c2cccc3ccccc23)c1=O	IC50 (nM)p	'='	46	0.493	1	Caspase-1	0.464	B (single protein format)	0.577	Training	-0.5138	-0.5241	0.9514	0.0414	0.5157	0.0819	-0.7001	-0.376	-0.3728	-0.3633	0.1178	0.1497	0.032	-0.1809	-0.4229
CHEMBL4213802	CC(C(=O)N[C@H]1CC(=O)OC1O)n1c(=O)c(NC(=O)c2ccc(Nc3cnc4ccccc4n3)cc2)cn(C)c1=O	IC50 (nM)p	'='	48	0.493	1	Caspase-1	0.464	B (cell-based format)	0.316	Training	-0.5131	-0.6705	-0.3037	-0.222	0.063	0.1405	-0.1066	0.0738	0.2212	-0.9773	-0.492	-1.0526	0.0471	-0.4958	-0.092
CHEMBL209626	O=C1C[C@H](NC(=O)C2(C(=O)NNC(=O)c3cccc4ccccc34)CCCCC2)C(O)O1	IC50 (nM)p	'='	50	0.493	1	Caspase-1	0.464	B (single protein format)	0.577	Training	0.0817	0.2207	0.1575	-0.3385	0.4077	0.4526	-0.1066	-0.122	0.3541	-0.2654	0.7689	-0.0307	-0.9261	-0.3296	0.0036
CHEMBL328412	CC(=O)N[C@@H](C(=O)O)C(=O)N[C@@H](CCC(=O)O)C(=O)N[C@H](C(=O)N[C@H]1CC(=O)OC1O)C(C)C	IC50 (nM)p	'='	50	0.493	1	Caspase-1	0.464	B (single protein format)	0.577	Test	-1.4031	-0.8926	0.3816	-0.4182	-1.6521	-0.5097	-0.1066	1.8027	0.3382	-0.3761	-1.5363	-2.347	-1.5007	-2.2518	-0.9116
CHEMBL200500	O=C1C[C@H](NC(=O)[C@@H]2COC[C@@H]3C/C=C\C[C@H](NC(=O)c4ccccc4C(F)(F)F)C(=O)N32)C(O)O1	IC50 (nM)p	'='	50	0.493	1	Caspase-1	0.464	B (single protein format)	0.577	Training	0.0027	-0.1237	-0.3428	0.092	-0.5119	0.5537	-0.1066	-0.3538	0.6894	-0.6954	-0.5794	-0.5979	-0.9534	-0.4484	0.0968
CHEMBL213952	O=C1C[C@H](NC(=O)C2(C(=O)NNC(=O)c3cccc4ccccc34)CCC2)C(O)O1	IC50 (nM)p	'='	50	0.493	1	Caspase-1	0.464	B (single protein format)	0.577	Training	0.1213	-0.2565	-0.1072	-0.476	-0.3046	0.4996	-0.1066	0.0191	0.5457	-0.5758	-0.6846	-0.285	-0.7625	-0.7384	-0.1427
CHEMBL430648	CC(=O)N[C@@H](CC(=O)O)C(=O)N[C@@H](CCC(=O)O)C(=O)N[C@H](C(=O)N[C@H]1CC(=O)OC1O)C(C)C	IC50 (nM)p	'='	50	0.493	1	Caspase-1	0.464	B (single protein format)	0.577	Training	-1.2939	-0.7972	0.431	-0.1581	-1.6521	-0.4961	-0.1066	1.6812	0.219	-0.2468	-1.5363	-2.1454	-1.5614	-2.1722	-1.0068
CHEMBL4203378	CC(C)n1cc(NC(=O)c2ccc(Nc3cnc4ccccc4n3)cc2)c(=O)n(C(C)C(=O)N[C@H]2CC(=O)OC2O)c1=O	IC50 (nM)p	'='	50	0.493	1	Caspase-1	0.464	B (cell-based format)	0.316	Test	-0.3325	-0.6218	-0.3012	-0.2185	-0.01	0.2935	-0.1066	-0.0336	0.26	-0.7482	-0.492	-0.8795	-0.0971	-0.5338	-0.0563
CHEMBL429646	COc1cccc(C(=O)N[C@H]2CC=CCN(CC(=O)N[C@H]3CC(=O)OC3O)C2=O)c1	IC50 (nM)p	'='	53	0.493	1	Caspase-1	0.464	B (single protein format)	0.577	Training	-1.0823	-0.5178	0.58	-0.4089	-0.8841	-0.4684	-0.1066	0.1046	-0.2005	-0.5401	-1.0792	-1.17	-0.2971	-0.8972	-0.7972
CHEMBL4203893	CC(C)n1cc(NC(=O)c2ccc(Nc3cnc4ccccc4n3)cc2)c(=O)n(CC(=O)N[C@H]2CC(=O)OC2O)c1=O	IC50 (nM)p	'='	53	0.493	1	Caspase-1	0.464	B (cell-based format)	0.316	Training	-0.5313	-0.6837	-0.2512	0.0324	0.0257	0.1408	-0.1066	0.0189	0.1398	-0.8441	-0.492	-1.02	-0.0248	-0.4651	-0.1988
CHEMBL198178	O=C1C[C@H](NC(=O)[C@@H]2CCc3nc4cc(-c5cccc(Cl)c5)nc-4c(O)n32)C(O)O1	IC50 (nM)p	'='	55	0.493	1	Caspase-1	0.464	B (single protein format)	0.577	Training	0.1479	0.1342	-0.8824	0.2723	-0.6588	0.222	1.1144	-0.1835	0.4305	-0.6606	-0.8737	-0.1933	-0.7165	-0.1628	0.3612
CHEMBL3949842	c1ccc(CCN2CCN(c3cc(N4CCCC4)nc(N4CCCC4)n3)CC2)cc1	IC50 (nM)p	'='	56	0.493	1	Caspase-1	0.464	B (assay format)	0.64	Test	0.5082	0.715	0.5201	0.8882	0.6347	0.0167	1.8156	-1.7556	-0.9606	0.8019	0.4912	1.6278	-0.1678	0.5059	-0.0408
CHEMBL115252	O=C[C@H](CC(=O)O)NS(=O)(=O)c1ccccc1OCCc1cccc2ccccc12	IC50 (nM)p	'='	62	0.493	1	Caspase-1	0.464	B (single protein format)	0.577	Training	0.3732	0.6946	0.7662	0.0085	0.5511	0.1159	-0.7001	-0.202	0.0545	0.659	-0.2275	0.7894	0.4468	-0.2926	-0.502
CHEMBL4211143	Cc1cc(Nc2ccc3ccccc3c2)ccc1C(=O)Nc1cn(C(C)C)c(=O)n(CC(=O)N[C@H]2CC(=O)OC2O)c1=O	IC50 (nM)p	'='	66	0.493	1	Caspase-1	0.464	B (cell-based format)	0.316	Training	0.1163	-0.4031	-0.3525	-0.0153	-0.1633	0.4743	-0.1066	-0.3674	0.2199	-0.6183	-0.4202	-0.4648	-0.1102	-0.5563	-0.1061
CHEMBL425277	O=C(CN1CCSC[C@H](NC(=O)c2nccc3ccccc23)C1=O)N[C@H]1CC(=O)OC1O	IC50 (nM)p	'='	70	0.493	1	Caspase-1	0.464	B (single protein format)	0.577	Training	-0.833	0.4706	0.1585	0.239	-0.3816	-0.2385	-0.1066	0.3893	-0.1408	0.2404	-0.7734	-0.8759	0.0809	-0.2943	-0.373
CHEMBL166521	CC(C)[C@H](NC(=O)OCc1ccccc1)C(=O)N[C@@H](C)C(=O)NC(CC(=O)O)C(=O)CNS(=O)(=O)CCc1ccccc1	IC50 (nM)p	'='	72	0.493	1	Caspase-1	0.464	B (single protein format)	0.577	Test	-0.5846	-0.2132	0.78	-0.0827	0.0226	-0.1585	-0.7001	0.3927	-0.0254	0.9122	-0.4807	-0.4637	-0.3834	-1.4943	-1.3885
CHEMBL200284	O=C1C[C@H](NC(=O)[C@@H]2COC[C@@H]3C/C=C\C[C@H](NC(=O)c4ccc(Cl)cc4)C(=O)N32)C(O)O1	IC50 (nM)p	'='	74	0.493	1	Caspase-1	0.464	B (single protein format)	0.577	Training	-0.6647	0.001	0.0149	-0.0282	-0.4586	-0.1932	-0.1066	-0.1792	0.0107	-0.2277	-0.5794	-0.6882	-0.4467	-0.3895	-0.2022
CHEMBL4206773	CCC(C(=O)N[C@H]1CC(=O)OC1O)n1c(=O)c(NC(=O)c2ccc(Nc3ccc4ccccc4c3)cc2C)cn(C(C)C)c1=O	IC50 (nM)p	'='	76	0.493	1	Caspase-1	0.464	B (cell-based format)	0.316	Training	0.2319	-0.2485	-0.1454	-0.4927	-0.2241	0.6316	-0.1066	-0.4524	0.2805	-0.3988	-0.4202	-0.2776	-0.2306	-0.545	0.0936
CHEMBL242299	O=C(CN1CC/C=C\C[C@H](NC(=O)c2nccc3ccccc23)C1=O)N[C@H]1CC(=O)OC1O	IC50 (nM)p	'='	77	0.493	1	Caspase-1	0.464	B (single protein format)	0.577	Training	-0.9237	-0.2779	0.2798	0.286	-0.4169	-0.2524	-0.1066	-0.1173	-0.2249	-0.4897	-0.7734	-0.9002	-0.3058	-0.3182	-0.4545
CHEMBL214226	O=C(CN1CCSC[C@H](NC(=O)c2cc3ccccc3s2)C1=O)N[C@H]1CC(=O)OC1O	IC50 (nM)p	'='	80	0.493	1	Caspase-1	0.464	B (single protein format)	0.577	Test	-0.5834	1.2921	-0.0409	0.3172	-0.8864	-0.215	0.4857	0.7475	-0.0667	0.8886	-1.0792	-0.6115	0.2552	-0.5578	-0.6103
CHEMBL4205336	CC(C)[C@H](NC(=O)c1ccc2ccccc2c1)C(=O)N1[C@H]2CC[C@](O)(CC2)[C@H]1C(=O)N[C@H]1CC(=O)OC1O	IC50 (nM)p	'='	86	0.493	1	Caspase-1	0.464	B (cell-based format)	0.316	Training	0.2265	0.6758	-0.6764	-0.2297	0.3002	0.6344	-0.1066	-0.344	0.7237	-0.0893	0.8957	-0.6542	-0.8533	-0.2949	0.4235
CHEMBL3142757	CC(C)C[C@H](NC(=O)C(C)Nc1cccc2ccccc12)C(=O)N[C@H]1CC(=O)OC1O	IC50 (nM)p	'='	87	0.493	1	Caspase-1	0.464	B (single protein format)	0.577	Training	-0.1926	-0.2637	0.1829	0.1365	-0.3046	-0.2099	-0.1066	-0.2957	-0.0977	0.0548	-0.6846	0.079	-0.6881	-0.8565	-0.6291
CHEMBL211512	O=C1C[C@H](NC(=O)C2(C(=O)NNC(=O)c3ccc4ccccc4c3)CCCCC2)C(O)O1	IC50 (nM)p	'='	90	0.493	1	Caspase-1	0.464	B (single protein format)	0.577	Training	0.0954	0.1487	0.0885	-0.3385	0.3774	0.4005	-0.1066	-0.122	0.3445	-0.2699	0.7689	-0.0307	-0.9261	-0.4494	-0.2279
CHEMBL3978901	c1c(N2CCCC2)nc(N2CCCC2)nc1N1CCN(CC2CCCCC2)CC1	IC50 (nM)p	'='	95	0.493	1	Caspase-1	0.464	B (assay format)	0.64	Test	0.5992	1.5008	0.3988	0.9883	0.704	0.0164	1.8156	-1.7346	-0.8946	1.4438	1.7033	1.6985	-1.1565	0.5587	0.079
CHEMBL197979	O=C1C[C@H](NC(=O)[C@@H]2CCc3nc4cc(-c5ccc(Cl)cc5)nc-4c(O)n32)C(O)O1	IC50 (nM)p	'='	97	0.493	1	Caspase-1	0.464	B (single protein format)	0.577	Training	0.1479	0.0528	-0.8824	0.1436	-0.6588	0.2188	1.1144	-0.1835	0.4288	-0.6606	-0.8737	-0.1933	-0.7165	-0.1527	0.327
CHEMBL1221746	CC(C)[C@H](CC(=O)NCCc1cccc2nc(OCCN(C)C)ccc12)C(=O)N[C@H](C=O)CC(=O)O	IC50 (nM)p	'='	102	0.493	1	Caspase-1	0.464	B (single protein format)	0.577	Training	-0.5104	-0.5387	1.1132	-0.2166	-0.6844	-0.2705	-0.7001	-0.1803	-0.3667	0.2456	-0.8342	-0.1011	-0.3031	-1.1527	-1.0171
CHEMBL1221549	CC(C)[C@H](CC(=O)N(CCOc1ccccc1)CCC(=O)O)C(=O)N[C@H](C=O)CC(=O)O	IC50 (nM)p	'='	114	0.493	1	Caspase-1	0.464	B (single protein format)	0.577	Training	-0.8016	-0.756	1.6251	-0.4485	-0.5015	-0.5328	-0.7001	0.4096	-0.4971	0.1642	-1.0085	-0.2948	-0.7457	-1.7034	-1.4894
CHEMBL100559	CC(C)C(NC(=O)COc1cccc2c(NS(=O)(=O)C(F)(F)F)cccc12)C(=O)N[C@H]1CC(=O)OC1O	IC50 (nM)p	'='	127	0.493	1	Caspase-1	0.464	B (single protein format)	0.577	Test	0.5873	-0.3317	-0.604	-0.1496	-0.708	0.9413	-0.1066	0.1805	1.3007	0.1449	-0.7454	-0.4249	-0.6602	-1.2298	-0.5037
CHEMBL214073	O=C(CN1CCS(=O)(=O)C[C@H](NC(=O)c2nccc3ccccc23)C1=O)N[C@H]1CC(=O)OC1O	IC50 (nM)p	'='	130	0.493	1	Caspase-1	0.464	B (single protein format)	0.577	Training	-0.6957	0.7776	-0.444	0.1346	-0.4503	-0.0409	-0.1066	0.5191	0.6028	0.5282	-0.7734	-1.6363	-0.3113	-0.5896	-0.2577
CHEMBL200819	O=C1C[C@H](NC(=O)[C@@H]2COC[C@@H]3C/C=C\C[C@H](NC(=O)c4ccccc4)C(=O)N32)C(O)O1	IC50 (nM)p	'='	130	0.493	1	Caspase-1	0.464	B (single protein format)	0.577	Training	-0.9858	-0.0232	0.2275	0.1651	-0.0734	-0.3099	-0.1066	-0.1143	-0.1642	-0.3792	-0.5087	-0.9348	-0.7142	-0.2435	-0.2299
CHEMBL199784	O=C1C[C@H](NC(=O)[C@@H]2COC[C@@H]3C/C=C\C[C@H](NC(=O)c4ccc(C(F)(F)F)cc4)C(=O)N32)C(O)O1	IC50 (nM)p	'='	135	0.493	1	Caspase-1	0.464	B (single protein format)	0.577	Training	0.015	-0.2061	-0.4047	-0.0467	-0.5504	0.4965	-0.1066	-0.3538	0.6763	-0.6994	-0.5794	-0.5979	-0.9534	-0.636	-0.2206
CHEMBL4215570	CC(C)n1cc(NC(=O)c2ccc(Nc3ccc4ccccc4c3)cc2)c(=O)n(CC(=O)N[C@H]2CC(=O)OC2O)c1=O	IC50 (nM)p	'='	140	0.493	1	Caspase-1	0.464	B (cell-based format)	0.316	Test	-0.0303	-0.5165	-0.2512	0.0324	0.0257	0.338	-0.1066	-0.3221	0.1055	-0.6897	-0.3752	-0.5024	-0.0993	-0.4651	-0.1988
CHEMBL100409	CC(C)C[C@H](NC(=O)COc1c(Cl)cc(Cl)c2ccccc12)C(=O)N[C@H]1CC(=O)OC1O	IC50 (nM)p	'='	141	0.493	1	Caspase-1	0.464	B (single protein format)	0.577	Training	0.2446	0.0631	0.0301	0.0614	-0.6146	0.0536	-0.1066	-0.4092	0.1763	0.173	-0.7833	0.4641	-0.0845	-0.9547	-0.3514
CHEMBL214166	O=C1C[C@H](NC(=O)C2(C(=O)NNC(=O)c3ccc4ccccc4c3)CCCC2)C(O)O1	IC50 (nM)p	'='	150	0.493	1	Caspase-1	0.464	B (single protein format)	0.577	Training	0.115	0.1038	-0.042	-0.4052	-0.3754	0.4107	0.8358	-0.0535	0.4372	-0.4207	-0.6846	-0.1541	-0.8467	-0.762	-0.2567
CHEMBL213784	Cc1cccc(C(=O)NNC(=O)C2(C(=O)N[C@H]3CC(=O)OC3O)CCC2)c1	IC50 (nM)p	'='	150	0.493	1	Caspase-1	0.464	B (single protein format)	0.577	Training	-0.0215	-0.449	-0.0884	-0.7008	-0.8046	0.2341	-0.1066	0.3595	0.6956	-0.4191	-1.0792	-0.7053	-1.1318	-1.5695	-0.5936
CHEMBL215512	O=C(CN1CCS(=O)(=O)C[C@H](NC(=O)c2ccc3ccccc3c2)C1=O)N[C@H]1CC(=O)OC1O	IC50 (nM)p	'='	150	0.493	1	Caspase-1	0.464	B (single protein format)	0.577	Test	-0.4007	0.8124	-0.5092	0.1346	-0.4789	-0.0115	-0.1066	0.3071	0.5729	0.6236	-0.6846	-1.1862	-0.1765	-0.6941	-0.4689
CHEMBL213978	O=C(CN1CCSC[C@H](NC(=O)c2cccc(C(F)(F)F)c2)C1=O)N[C@H]1CC(=O)OC1O	IC50 (nM)p	'='	150	0.493	1	Caspase-1	0.464	B (single protein format)	0.577	Training	0.1294	0.2059	-0.2882	0.0865	-0.9293	0.2983	-0.1066	0.242	0.6896	0.0714	-1.0792	-0.5273	-0.3302	-1.129	-0.7362
CHEMBL3898379	Cc1c(C)c2c(c(C)c1O)CC(CN1CCN(c3cc(N4CCCC4)nc(N4CCCC4)n3)CC1)C(C)O2	IC50 (nM)p	'='	167	0.493	1	Caspase-1	0.464	B (assay format)	0.64	Training	1.084	1.0924	-0.4722	-0.0296	-0.2541	0.8051	1.8156	-1.4838	-0.004	0.7218	0.6228	1.1975	-0.5256	0.3535	1.1479
CHEMBL242511	O=C(CN1CC=CC[C@H](NC(=O)c2ccccc2)C1=O)N[C@H]1CC(=O)OC1O	IC50 (nM)p	'='	168	0.493	1	Caspase-1	0.464	B (single protein format)	0.577	Training	-1.1823	-0.4932	0.4649	0.2056	-0.4247	-0.5421	-0.1066	0.0876	-0.3008	-0.4821	-1.0085	-1.1434	-0.3085	-0.8675	-0.9221
CHEMBL1221550	CC(C)[C@H](CC(=O)N1CCCC(Oc2ccccc2)C1)C(=O)N[C@H](C=O)CC(=O)O	IC50 (nM)p	'='	170	0.493	1	Caspase-1	0.464	B (single protein format)	0.577	Test	-0.5266	-0.144	1.1459	-0.2439	0.3285	-0.4627	-0.7001	-0.2304	-0.3998	0.4216	0.052	0.0634	-1.0203	-1.1179	-1.1201
CHEMBL3941088	COc1cc(CN2CCN(c3cc(N4CCCC4)nc(N4CCCC4)n3)CC2)cc(OC)c1	IC50 (nM)p	'='	173	0.493	1	Caspase-1	0.464	B (assay format)	0.64	Training	0.4802	0.5513	0.605	-0.0417	-0.1038	0.1382	1.8156	-1.5082	-0.6572	0.4533	0.3526	1.1249	-0.0584	0.4187	0.3233
CHEMBL1412861	C[C@]12C=CC(=O)C=C1CC[C@@H]1C2=CC[C@]2(C)[C@@H](C(=O)CN3CCN(c4cc(N5CCCC5)nc(N5CCCC5)n4)CC3)CC[C@@H]12	IC50 (nM)p	'='	174	0.493	1	Caspase-1	0.464	B (assay format)	0.64	Training	1.1043	2.2595	-0.8505	0.1723	-0.2121	2.1886	2.3183	-1.596	0.6524	0.7415	1.5665	0.4087	-0.9931	0.8273	1.729
CHEMBL377298	O=C[C@H](CC(=O)O)NC(=O)CCCCCNC(=O)c1ccc(Nc2cnc3ccccc3n2)cc1	IC50 (nM)p	'='	190	0.493	1	Caspase-1	0.464	B (single protein format)	0.577	Training	-1.0337	-0.7865	1.3057	0.1255	0.1853	-0.4987	-0.7001	0.0245	-0.7676	-0.271	-0.3853	-0.2741	0.183	-0.5704	-1.3232
CHEMBL417149	CC(=O)N[C@@H](CC(=O)O)C(=O)N[C@@H](CCC(=O)O)C(=O)N[C@H](C(=O)N[C@H](C=O)CC(=O)O)C(C)C	IC50 (nM)p	'='	190	0.493	1	Caspase-1	0.464	B (single protein format)	0.577	Test	-1.3349	-1.0127	1.1635	-0.6039	-1.6521	-0.5814	-0.7001	1.943	0.0872	-0.195	-1.5363	-2.0177	-1.2825	-2.3286	-1.1469
CHEMBL379764	COc1cccc(C(=O)NNC(=O)C2(C(=O)N[C@H]3CC(=O)OC3O)CCCC2)c1	IC50 (nM)p	'='	200	0.493	1	Caspase-1	0.464	B (single protein format)	0.577	Training	-0.2483	-0.0814	0.4517	-1.1364	-0.8593	0.1829	0.8358	0.3595	0.4768	-0.4073	-1.0792	-0.7001	-1.158	-1.305	-0.4313
CHEMBL4203155	CCC(C(=O)N[C@H]1CC(=O)OC1O)n1c(=O)c(NC(=O)c2ncc(Nc3ccc4ccccc4c3)cc2C)cn(C(C)C)c1=O	IC50 (nM)p	'='	200	0.493	1	Caspase-1	0.464	B (cell-based format)	0.316	Training	0.012	-0.3206	-0.1454	-0.4927	-0.2241	0.5438	-0.1066	-0.2923	0.2999	-0.474	-0.4859	-0.529	-0.3058	-0.545	0.0936
CHEMBL3970645	O=C(c1ccccc1)c1ccc(CN2CCN(c3cc(N4CCCC4)nc(N4CCCC4)n3)CC2)cc1	IC50 (nM)p	'='	205	0.493	1	Caspase-1	0.464	B (assay format)	0.64	Training	0.5978	0.4642	0.2597	0.6448	0.7843	0.3507	1.8156	-1.6403	-0.6649	0.3391	0.9726	1.4255	0.2763	0.6114	0.2567
CHEMBL4207501	CCC(C(=O)N[C@H]1CC(=O)OC(O)C1)n1c(=O)c(NC(=O)c2ccc(Nc3ccc4ccccc4c3)cc2C)cn(C(C)C)c1=O	IC50 (nM)p	'='	210	0.493	1	Caspase-1	0.464	B (cell-based format)	0.316	Test	0.252	-0.1757	-0.1003	-0.3298	0.0753	0.6185	-0.7001	-0.4923	0.2066	-0.3025	-0.0067	-0.2188	-0.2799	-0.5236	0.0592
CHEMBL210118	O=C1C[C@H](NC(=O)C2(C(=O)NNC(=O)c3ccc4ccccc4c3)CCC2)C(O)O1	IC50 (nM)p	'='	240	0.493	1	Caspase-1	0.464	B (single protein format)	0.577	Training	0.1358	-0.333	-0.1804	-0.476	-0.3367	0.4475	-0.1066	0.0191	0.5355	-0.5806	-0.6846	-0.285	-0.7625	-0.8655	-0.3883
CHEMBL214215	COc1cccc(C(=O)NNC(=O)C2(C(=O)N[C@H]3CC(=O)OC3O)CCCCC2)c1	IC50 (nM)p	'='	240	0.493	1	Caspase-1	0.464	B (single protein format)	0.577	Training	-0.2584	-0.0265	0.579	-1.0406	-0.0208	0.1727	-0.1066	0.2717	0.3742	-0.2428	0.3743	-0.5481	-1.2351	-0.946	-0.3944
CHEMBL317246	CC(C)C(NC(=O)CCOc1cccc2ccccc12)C(=O)N[C@H]1CC(=O)OC1O	IC50 (nM)p	'='	250	0.493	1	Caspase-1	0.464	B (single protein format)	0.577	Training	-0.3679	-0.4388	0.4207	0.129	-0.2625	-0.2532	-0.1066	-0.2817	-0.232	-0.1294	-0.6846	0.0296	-0.647	-0.8435	-0.749
CHEMBL386240	COc1cccc(C(=O)NNC(=O)C2(C(=O)N[C@H]3CC(=O)OC3O)CCC2)c1	IC50 (nM)p	'='	260	0.493	1	Caspase-1	0.464	B (single protein format)	0.577	Test	-0.2376	-0.568	0.3157	-1.2386	-0.8329	0.2197	-0.1066	0.4531	0.5863	-0.5827	-1.0792	-0.8623	-1.0757	-1.4369	-0.5818
CHEMBL3939229	COc1cccc(CN2CCN(c3cc(N4CCCC4)nc(N4CCCC4)n3)CC2)c1	IC50 (nM)p	'='	262	0.493	1	Caspase-1	0.464	B (assay format)	0.64	Training	0.4837	0.6236	0.5077	0.3818	0.2183	0.0648	1.8156	-1.6149	-0.7728	0.5597	0.4167	1.3143	-0.059	0.4478	0.1787
CHEMBL372093	O=C1C[C@H](NC(=O)[C@@H]2CCc3nc4cc(-c5ccccc5)nc-4c(O)n32)C(O)O1	IC50 (nM)p	'='	264	0.493	1	Caspase-1	0.464	B (single protein format)	0.577	Training	-0.1681	0.0286	-0.6841	0.3538	-0.2564	0.1021	1.1144	-0.1148	0.256	-0.8344	-0.803	-0.4399	-1.0084	0.0039	0.3105
CHEMBL269599	CS(=O)(=O)c1c(F)cc(-c2cc(C(N)=O)c(Cl)nn2)cc1F	IC50 (nM)p	'='	300	0.493	1	Caspase-1	0.464	B (single protein format)	0.577	Training	1.2185	0.1561	-0.9265	-0.3699	-0.3625	0.1628	-0.7001	0.4984	1.7941	0.9593	-0.9559	-0.2453	1.5388	-1.6827	0.0293
CHEMBL213408	Cc1ccccc1C(=O)NNC(=O)C1(C(=O)N[C@H]2CC(=O)OC2O)CCC1	IC50 (nM)p	'='	310	0.493	1	Caspase-1	0.464	B (single protein format)	0.577	Test	-0.038	-0.4129	-0.0052	-0.8436	-0.7543	0.2813	-0.1066	0.3595	0.704	-0.4137	-1.0792	-0.7053	-1.1318	-1.5739	-0.4868
CHEMBL246887	CCC(C(=O)N[C@@H](CC(=O)O)C(=O)CCCc1ccccc1)n1cc(C(C)(C)C)nc(NCc2cc(OC)cc(OC)c2)c1=O	IC50 (nM)p	'='	320	0.493	1	Caspase-1	0.464	B (single protein format)	0.577	Training	0.1696	-0.4308	0.8112	-0.8794	-0.2593	0.6095	-0.7001	-0.5216	0.1973	0.1279	-0.3755	0.3074	-0.6406	-0.8565	-0.6202
CHEMBL441854	O=C(CN1CCS(=O)(=O)C[C@H](NC(=O)c2cc3ccccc3s2)C1=O)N[C@H]1CC(=O)OC1O	IC50 (nM)p	'='	320	0.493	1	Caspase-1	0.464	B (single protein format)	0.577	Training	-0.4561	1.562	-0.649	0.2062	-0.9289	-0.0174	0.4857	0.861	0.6934	1.1485	-1.0792	-1.4077	-0.1576	-0.8466	-0.4787
CHEMBL248309	CCC(C(=O)N[C@@H](CC(=O)O)C(=O)CCCc1ccccc1)n1cc(C(C)(C)C)nc(Nc2ccc3c(c2)OCCO3)c1=O	IC50 (nM)p	'='	330	0.493	1	Caspase-1	0.464	B (single protein format)	0.577	Training	0.1786	-0.3882	0.2886	-0.0539	0.3163	0.6408	-0.7001	-0.5216	0.2122	0.0215	-0.0335	0.3665	-0.8603	-0.4813	-0.5016
CHEMBL466565	CC(C)C[C@H]1C[C@H]([C@@H](O)CC(=O)Cc2ccccc2)C(=O)N1	IC50 (nM)p	'='	330	0.493	1	Caspase-1	0.464	B (single protein format)	0.577	Test	-0.4251	0.4816	0.5782	0.5551	-0.0512	-0.602	-0.1066	-0.692	-0.3313	0.8521	-1.0085	0.0934	-1.2303	-1.5476	-1.2823
CHEMBL101182	CC(C)CC(NC(=O)CNc1cccc(Oc2ccccc2)c1)C(=O)N[C@H]1CC(=O)OC1O	IC50 (nM)p	'='	330	0.493	1	Caspase-1	0.464	B (single protein format)	0.577	Training	-0.6548	-0.6264	0.5656	0.6088	0.1021	-0.4332	-0.1066	-0.2583	-0.4952	-0.1427	-0.5514	-0.1076	-0.592	-0.9382	-1.2538
CHEMBL323570	CC(C)C(NC(=O)COc1cccc2ccccc12)C(=O)N[C@H]1CC(=O)OC1O	IC50 (nM)p	'='	336	0.493	1	Caspase-1	0.464	B (single protein format)	0.577	Training	-0.3941	-0.4738	0.2883	0.0709	-0.2177	-0.267	-0.1066	-0.2118	-0.1392	-0.2902	-0.6846	-0.138	-0.5509	-0.8034	-0.6551
CHEMBL384930	O=C(CN1CCSC[C@H](NC(=O)c2ccccc2)C1=O)N[C@H]1CC(=O)OC1O	IC50 (nM)p	'='	350	0.493	1	Caspase-1	0.464	B (single protein format)	0.577	Training	-1.023	0.4492	0.4649	0.2056	-0.4247	-0.5106	-0.1066	0.6008	-0.2909	0.5478	-1.0085	-0.911	0.0321	-0.8675	-0.9221
CHEMBL4216830	Cc1cc(Nc2ccc3ccccc3c2)ccc1C(=O)Nc1cn(C(C)C)c(=O)n(C2(C(=O)N[C@H]3CC(=O)OC(O)C3)CC2)c1=O	IC50 (nM)p	'='	360	0.493	1	Caspase-1	0.464	B (cell-based format)	0.316	Test	0.7623	-0.1411	-0.6263	-0.1525	0.0415	1.4682	-0.7001	-0.5306	0.8038	-0.4495	-0.0067	-0.2749	-0.3833	-0.592	0.1288
CHEMBL101145	CC(C)C(NC(=O)COc1c(C(=O)O)ccc2ccccc12)C(=O)N[C@H]1CC(=O)OC1O	IC50 (nM)p	'='	385	0.493	1	Caspase-1	0.464	B (single protein format)	0.577	Training	-0.2621	-0.529	0.1011	-0.1373	-0.5028	-0.0785	-0.1066	0.2585	0.1451	-0.5359	-0.7372	-0.3727	-0.4473	-0.892	-0.34
CHEMBL1221546	CC(C)[C@H](CC(=O)NCCC(=O)c1ccccc1)C(=O)N[C@H](C=O)CC(=O)O	IC50 (nM)p	'='	398	0.493	1	Caspase-1	0.464	B (single protein format)	0.577	Training	-0.8283	-0.7314	1.6374	-0.6321	-0.3371	-0.5711	-0.7001	0.3687	-0.3905	0.2268	-1.0085	-0.4426	-0.5906	-1.8225	-1.4232
CHEMBL318887	CC(C)C[C@H](NC(=O)CC(=O)c1cccc2ccccc12)C(=O)N[C@H]1CC(=O)OC1O	IC50 (nM)p	'='	408	0.493	1	Caspase-1	0.464	B (single protein format)	0.577	Training	-0.2342	-0.2566	0.1829	0.262	-0.3046	-0.1696	-0.1066	-0.2028	-0.0113	-0.139	-0.6846	-0.1436	-0.5649	-0.8794	-0.5377
CHEMBL1221503	COc1ccc(CCCNC(=O)C[C@H](C(=O)N[C@H](C=O)CC(=O)O)C(C)C)cc1	IC50 (nM)p	'='	410	0.493	1	Caspase-1	0.464	B (single protein format)	0.577	Test	-0.7349	-0.5972	1.9129	-1.1444	-0.8046	-0.5664	-0.7001	0.107	-0.5366	0.4488	-1.0792	-0.1351	-0.7678	-1.7317	-1.4973
CHEMBL198974	CC(C)(C)c1cc2nc3n(c(O)c-2n1)[C@H](C(=O)N[C@H]1CC(=O)OC1O)CC3	IC50 (nM)p	'='	421	0.493	1	Caspase-1	0.464	B (single protein format)	0.577	Training	0.6087	0.0146	-1.4854	0.0797	-1.3456	0.581	1.1144	0.1186	1.3365	-0.4494	-1.3308	-0.8494	-1.8841	-0.7156	0.4279
CHEMBL420458	CC(C)C[C@H](NC(=O)COc1ccc(Cl)c2ccccc12)C(=O)N[C@H]1CC(=O)OC1O	IC50 (nM)p	'='	429	0.493	1	Caspase-1	0.464	B (single protein format)	0.577	Training	-0.0385	-0.2296	0.1829	0.1303	-0.468	-0.1061	-0.1066	-0.3474	-0.0252	0.0197	-0.7372	0.2374	-0.3572	-0.8211	-0.5462
CHEMBL213965	Cc1cccc(C(=O)NNC(=O)C2(C(=O)N[C@H]3CC(=O)OC3O)CCCCC2)c1	IC50 (nM)p	'='	430	0.493	1	Caspase-1	0.464	B (single protein format)	0.577	Training	-0.0569	0.1023	0.2092	-0.5311	0.0319	0.1871	-0.1066	0.1783	0.4696	-0.0788	0.3743	-0.3911	-1.2927	-1.0543	-0.3993
CHEMBL437907	Cc1cccc(C(=O)NNC(=O)C2(C(=O)N[C@H]3CC(=O)OC3O)Cc3ccccc3C2)c1	IC50 (nM)p	'='	430	0.493	1	Caspase-1	0.464	B (single protein format)	0.577	Test	0.0567	-0.0293	-0.2529	-0.1899	-0.2061	0.3525	0.3374	-0.122	0.5696	-0.6148	-0.6221	-0.4014	-0.5397	-0.6473	-0.11
CHEMBL1221502	CC(C)[C@H](CC(=O)NCCCc1ccccc1)C(=O)N[C@H](C=O)CC(=O)O	IC50 (nM)p	'='	444	0.493	1	Caspase-1	0.464	B (single protein format)	0.577	Training	-0.8203	-0.5468	1.8837	-0.3551	-0.2884	-0.639	-0.7001	0.0883	-0.6696	0.5865	-1.0085	-0.0288	-0.8153	-1.6822	-1.6204
CHEMBL3984293	O=[N+]([O-])c1ccc(CN2CCN(c3cc(N4CCCC4)nc(N4CCCC4)n3)CC2)cc1	IC50 (nM)p	'='	450	0.493	1	Caspase-1	0.464	B (assay format)	0.64	Training	0.6428	0.4741	0.1457	0.5945	0.1663	0.1639	1.8156	-1.0648	-0.3679	0.2969	0.4167	1.2251	-0.1732	0.2757	0.1557
CHEMBL3905486	c1c(N2CCCC2)nc(N2CCCC2)nc1N1CCNCC1	IC50 (nM)p	'='	455	0.493	1	Caspase-1	0.464	B (assay format)	0.64	Training	0.4426	0.7732	0.5125	1.0358	0.4767	-0.2	1.8156	-1.292	-0.9238	0.9126	0.0375	1.3353	-0.4592	0.3317	0.1561
CHEMBL210023	Cc1cccc(C(=O)NNC(=O)C2(C(=O)N[C@H]3CC(=O)OC3O)CCCC2)c1	IC50 (nM)p	'='	490	0.493	1	Caspase-1	0.464	B (single protein format)	0.577	Test	-0.0398	0.0498	0.0654	-0.6131	-0.8329	0.1973	0.8358	0.2659	0.5789	-0.2433	-1.0792	-0.543	-1.215	-1.4287	-0.4375
CHEMBL6429	N#Cc1ccc(-c2cc(C(N)=O)c(Cl)nn2)cc1Cl	IC50 (nM)p	'='	500	0.493	1	Caspase-1	0.464	B (single protein format)	0.577	Training	0.5504	-0.6721	0.6031	-1.3762	0.0851	-0.3002	-0.7001	0.3706	0.3837	-0.5634	-0.9033	0.4083	2.6354	-1.056	-0.4335
CHEMBL3678067	CC(C)[C@H](NC(=O)[C@H](CCC(=O)O)NC(=O)[C@H](Cc1ccc(O)cc1)NC(=O)OCc1ccccc1)C(=O)N[C@H](/C=C/S(C)(=O)=O)CC(=O)O	IC50 (nM)p	'='	500	0.493	1	Caspase-1	0.464	B (single protein format)	0.577	Training	-0.5477	-0.6029	0.5437	0.155	-0.4482	-0.0343	-0.7001	0.6891	0.0416	0.7483	-0.5514	-0.6436	-0.2872	-1.4758	-1.3194
CHEMBL4218951	CC(C(=O)N[C@H]1CC(=O)OC1O)n1c(=O)c(NC(=O)c2ccc3ccccc3c2)cn(C)c1=O	IC50 (nM)p	'='	501.19	0.493	1	Caspase-1	0.464	B (single protein format)	0.577	Training	0.0142	-0.5005	-0.3788	-0.4516	-0.2305	0.167	-0.1066	-0.0027	0.4206	-0.8547	-0.4462	-0.4324	-0.1846	-0.6781	0.079
CHEMBL102005	CC(C)C[C@H](NC(=O)COc1ccccc1Cc1ccccc1)C(=O)N[C@H]1CC(=O)OC1O	IC50 (nM)p	'='	521	0.493	1	Caspase-1	0.464	B (single protein format)	0.577	Test	-0.5313	-0.4104	0.6345	0.5201	0.145	-0.3675	-0.1066	-0.4675	-0.468	0.0029	-0.5514	0.1145	-0.5965	-0.8456	-1.1318
CHEMBL3133256	O=C1C(=O)N(Cc2ccccc2I)c2ccc(S(=O)(=O)N3CCC[C@H]3CF)cc21	IC50 (nM)p	'='	522	0.493	1	Caspase-1	0.464	B (assay format)	0.64	Training	1.5416	2.1735	-0.3153	-0.9168	-0.2956	0.8922	0.5231	-0.8678	1.0002	1.4144	-0.2829	0.9593	1.3993	0.1689	1.5168
CHEMBL321074	CC(C)C[C@H](NC(=O)COc1ccccc1C1CCCC1)C(=O)N[C@H]1CC(=O)OC1O	IC50 (nM)p	'='	538	0.493	1	Caspase-1	0.464	B (single protein format)	0.577	Training	-0.5378	0.2733	0.4719	0.3883	-0.8632	-0.3346	1.1507	-0.3474	-0.3161	0.4949	-1.0792	-0.0837	-1.4543	-1.1981	-0.9119
CHEMBL1221547	CC(C)[C@H](CC(=O)NCCOc1ccccc1)C(=O)N[C@H](C=O)CC(=O)O	IC50 (nM)p	'='	539	0.493	1	Caspase-1	0.464	B (single protein format)	0.577	Training	-0.9091	-0.8534	1.8837	-0.3551	-0.2884	-0.6573	-0.7001	0.2964	-0.6727	0.2354	-1.0085	-0.1482	-0.6888	-1.6822	-1.6204
CHEMBL317796	CC(C)C[C@H](NC(=O)CC(=O)c1ccc2ccccc2c1)C(=O)N[C@H]1CC(=O)OC1O	IC50 (nM)p	'='	543	0.493	1	Caspase-1	0.464	B (single protein format)	0.577	Test	-0.2197	-0.3424	0.1098	0.262	-0.3367	-0.222	-0.1066	-0.2028	-0.0206	-0.1438	-0.6846	-0.1436	-0.5649	-0.9945	-0.7725
CHEMBL316465	CC(C)C[C@H](NC(=O)CCSc1cccc2ccccc12)C(=O)N[C@H]1CC(=O)OC1O	IC50 (nM)p	'='	563	0.493	1	Caspase-1	0.464	B (single protein format)	0.577	Training	-0.1721	0.6058	0.4719	0.3883	-0.3046	-0.2139	-0.1066	-0.051	-0.3109	0.8567	-0.6846	0.3667	-0.1817	-0.7805	-0.8394
CHEMBL318386	CC(C)C[C@H](NC(=O)COc1cccc2ccccc12)C(=O)N[C@H]1CC(=O)OC1O	IC50 (nM)p	'='	570	0.493	1	Caspase-1	0.464	B (single protein format)	0.577	Training	-0.3552	-0.3862	0.3452	0.3401	-0.2625	-0.2824	-0.1066	-0.2817	-0.2306	-0.1432	-0.6846	-0.0035	-0.647	-0.7397	-0.7513
CHEMBL213553	Cc1ccc(C(=O)NNC(=O)C2(C(=O)N[C@H]3CC(=O)OC3O)CCC2)cc1	IC50 (nM)p	'='	580	0.493	1	Caspase-1	0.464	B (single protein format)	0.577	Training	-0.0215	-0.5294	-0.0884	-0.8508	-0.8046	0.2311	-0.1066	0.3595	0.6946	-0.4191	-1.0792	-0.7053	-1.1318	-1.5809	-0.6481
CHEMBL1221548	CC(C)[C@H](CC(=O)N(CCOc1ccccc1)C(C)C)C(=O)N[C@H](C=O)CC(=O)O	IC50 (nM)p	'='	584	0.493	1	Caspase-1	0.464	B (single protein format)	0.577	Test	-0.4056	-0.5275	1.512	-0.6865	-0.4247	-0.4506	-0.7001	-0.1565	-0.3448	0.5655	-1.0085	0.2598	-0.8647	-1.875	-1.3405
CHEMBL466747	CC(C)CC1(O)NC(=O)C2(OC(Cc3ccccc3)=CC2=O)C1O	IC50 (nM)p	'='	610	0.493	1	Caspase-1	0.464	B (single protein format)	0.577	Training	0.6046	0.3306	-0.7149	-0.3882	-0.2359	0.4439	0.0353	-0.2052	1.6644	-0.2088	-1.0085	-0.5261	-1.0167	-1.0364	0.7549
CHEMBL101728	CC(C)C[C@H](NC(=O)CCSc1ccc2ccccc2c1)C(=O)N[C@H]1CC(=O)OC1O	IC50 (nM)p	'='	611	0.493	1	Caspase-1	0.464	B (single protein format)	0.577	Training	-0.1576	0.4387	0.3988	0.4346	-0.3367	-0.2646	-0.1066	-0.051	-0.3198	0.852	-0.6846	0.3667	-0.1817	-0.8796	-1.0196
CHEMBL99681	CC(C)C[C@H](NC(=O)COc1ccccc1-c1ccccc1)C(=O)N[C@H]1CC(=O)OC1O	IC50 (nM)p	'='	636	0.493	1	Caspase-1	0.464	B (single protein format)	0.577	Training	-0.377	-0.4557	0.5911	0.4337	0.1979	-0.2726	-0.1066	-0.4092	-0.3863	-0.1067	-0.5514	0.2241	-0.5074	-0.7428	-0.8934
CHEMBL3968765	FC(F)(F)c1ccc(CN2CCN(c3cc(N4CCCC4)nc(N4CCCC4)n3)CC2)cc1	IC50 (nM)p	'='	639	0.493	1	Caspase-1	0.464	B (assay format)	0.64	Test	1.3833	0.4286	-0.2862	0.676	0.1172	0.7974	1.8156	-1.8118	0.0672	0.2272	0.4167	1.5712	-0.3909	0.1259	0.1743
CHEMBL101644	CC(C)C[C@H](NC(=O)/C=C/c1ccccc1)C(=O)N[C@H]1CC(=O)OC1O	IC50 (nM)p	'='	650	0.493	1	Caspase-1	0.464	B (single protein format)	0.577	Training	-0.623	-0.6205	0.7203	0.3783	-0.2884	-0.5765	-0.1066	-0.0884	-0.3962	0.0535	-1.0085	-0.1847	-0.503	-1.4203	-1.3635
CHEMBL437105	O=C[C@H](CC(=O)O)NC(=O)[C@@H]1CCCN2C(=O)CC[C@H](NC(=O)c3nccc4ccccc34)C(=O)N12	IC50 (nM)p	'='	670	0.493	1	Caspase-1	0.464	B (cell-based format)	0.316	Training	-0.7863	-0.0592	0.3717	-0.3985	-0.0393	-0.0662	-0.7001	0.1426	0.0718	-0.4974	-0.4579	-1.1455	-0.5172	-0.1328	0.222
CHEMBL3133146	O=C1C(=O)N(Cc2ccccc2[N+](=O)[O-])c2ccc(S(=O)(=O)N3CCC[C@H]3CF)cc21	IC50 (nM)p	'='	672	0.493	1	Caspase-1	0.464	B (assay format)	0.64	Training	1.1948	1.5352	-0.3111	-0.8719	-0.3754	0.8658	0.5231	-0.1887	1.2614	0.3086	-0.2829	0.2902	0.0835	0.1359	1.5785
CHEMBL183619	COc1ccc(I)cc1[C@@H](O)C(=O)N[C@H](C(=O)N[C@@H](CC(=O)O)C(=O)CSCc1ccccc1)C(C)C	IC50 (nM)p	'='	675	0.493	1	Caspase-1	0.464	B (single protein format)	0.577	Test	-0.3594	0.3674	1.0155	-0.6702	-0.226	-0.1605	-0.7001	0.2308	-0.1696	1.3	-0.6139	0.1046	1.1767	-1.301	-0.8371
CHEMBL102901	CC(C)C[C@H](NC(=O)CCOc1cccc2ccccc12)C(=O)N[C@H]1CC(=O)OC1O	IC50 (nM)p	'='	686	0.493	1	Caspase-1	0.464	B (single protein format)	0.577	Training	-0.331	-0.3549	0.4719	0.3883	-0.3046	-0.2687	-0.1066	-0.3474	-0.3178	0.0083	-0.6846	0.155	-0.7372	-0.7805	-0.8394
CHEMBL214044	COc1cccc(OC)c1C(=O)NNC(=O)C1(C(=O)N[C@H]2CC(=O)OC2O)CCCCC1	IC50 (nM)p	'='	700	0.493	1	Caspase-1	0.464	B (single protein format)	0.577	Training	-0.2769	0.0293	0.8224	-1.5913	-0.2974	0.3073	-0.1066	0.2769	0.4625	-0.3021	0.3118	-0.6081	-1.1698	-0.779	0.1221
CHEMBL6439	NC(=O)c1cc(-c2ccc([N+](=O)[O-])cc2)nnc1Cl	IC50 (nM)p	'='	700	0.493	1	Caspase-1	0.464	B (single protein format)	0.577	Training	0.2528	-1.033	0.2275	-0.5687	0.4431	-0.4019	-0.7001	0.9594	0.6379	-1.0877	-0.8424	0.0839	1.6545	-1.0279	-0.6876
CHEMBL3932441	c1ccc(CN2CCN(c3cc(N4CCCC4)nc(N4CCCC4)n3)CC2)cc1	IC50 (nM)p	'='	700	0.493	1	Caspase-1	0.464	B (assay format)	0.64	Test	0.4877	0.7041	0.3988	0.9883	0.704	-0.009	1.8156	-1.7346	-0.8981	0.6791	0.4912	1.5267	-0.0598	0.5587	0.079
CHEMBL3678069	CC(C)[C@H](NC(=O)[C@H](Cc1c[nH]c2ccccc12)NC(=O)[C@H](CC(=O)O)NC(=O)OCc1ccccc1)C(=O)N[C@H](/C=C/S(C)(=O)=O)CC(=O)O	IC50 (nM)p	'='	700	0.493	1	Caspase-1	0.464	B (single protein format)	0.577	Training	-0.4852	-0.4377	0.3341	0.2987	-0.4653	0.1795	-0.0714	0.5197	0.1107	0.5859	-0.5514	-0.6156	-0.2927	-1.1715	-1.0185
CHEMBL3898411	FC(F)(F)c1cc(CN2CCN(c3cc(N4CCCC4)nc(N4CCCC4)n3)CC2)cc(C(F)(F)F)c1	IC50 (nM)p	'='	706	0.493	1	Caspase-1	0.464	B (assay format)	0.64	Training	2.1042	0.2737	-0.8374	0.7441	-0.2549	1.6111	1.8156	-1.874	0.8471	-0.1366	0.3526	1.607	-0.6574	-0.0436	0.4201
CHEMBL100114	COc1ccc(OCC(=O)N[C@@H](CC(C)C)C(=O)N[C@H]2CC(=O)OC2O)c2ccccc12	IC50 (nM)p	'='	831	0.493	1	Caspase-1	0.464	B (single protein format)	0.577	Training	-0.3388	-0.3723	0.5315	-0.2918	-0.5028	-0.1772	-0.1066	-0.244	-0.1269	-0.213	-0.7372	-0.0956	-0.6163	-0.7115	-0.4794
CHEMBL103820	Cc1ccc2ccccc2c1OCC(=O)N[C@@H](CC(C)C)C(=O)N[C@H]1CC(=O)OC1O	IC50 (nM)p	'='	843	0.493	1	Caspase-1	0.464	B (single protein format)	0.577	Test	-0.1519	-0.2892	0.1829	0.1303	-0.468	-0.1623	-0.1066	-0.3474	-0.0551	-0.0581	-0.7372	0.0656	-0.6517	-0.837	-0.5564
CHEMBL166992	CC(C)[C@H](NC(=O)c1cc(Br)cc(Br)c1)C(=O)N[C@@H](CC(=O)O)C(=O)CSCc1ccccc1	IC50 (nM)p	'='	860	0.493	1	Caspase-1	0.464	B (single protein format)	0.577	Training	0.201	1.0387	0.7035	0.1289	-0.1315	-0.1472	-0.7001	-0.0517	-0.139	1.7566	-0.6139	0.9291	1.5825	-1.4468	-1.095
CHEMBL23453	COC(=O)CC(NC(=O)[C@@H](NC(=O)OCc1ccccc1)C(C)C)C(=O)CF	IC50 (nM)p	'='	900	0.493	1	Caspase-1	0.464	B (single protein format)	0.577	Training	-0.7848	-1.0601	1.9058	-1.4585	-0.3371	-0.5913	-0.7001	-0.0408	-0.3648	-0.106	-1.0085	-0.1143	-0.5061	-1.7545	-1.3471
CHEMBL3673264	CC(C)[C@H](NC(=O)[C@@H](NC(=O)[C@H](CC(=O)O)NC(=O)OCc1ccccc1)C1Cc2ccccc2C1)C(=O)N[C@H](/C=C/S(C)(=O)=O)CC(=O)O	IC50 (nM)p	'='	900	0.493	1	Caspase-1	0.464	B (single protein format)	0.577	Training	-0.4358	-0.1236	0.2535	0.3515	-0.4425	0.1718	-0.1066	0.392	0.1761	0.7655	-0.5514	-0.615	-0.3958	-1.1681	-0.9575
CHEMBL74083	O=C(O)C[C@H](NC(=O)OCc1ccccc1)C(=O)COC(=O)Cc1c(Cl)ccc(Cl)c1Cl	IC50 (nM)p	'='	936	0.493	1	Caspase-1	0.464	B (single protein format)	0.577	Test	0.0869	-0.5693	0.834	-0.1976	-0.1412	-0.139	-0.7001	-0.2544	-0.1685	-0.0054	-0.6665	0.7659	0.9288	-1.2731	-1.0852
CHEMBL1223108	CC(C)[C@H](NC(=O)OCc1ccccc1)C(=O)N[C@@H](C)C(=O)N[C@@H](CC(=O)O)C(=O)CCCCCc1ccccc1	IC50 (nM)p	'='	976	0.493	1	Caspase-1	0.464	B (single protein format)	0.577	Training	-0.673	-0.5682	1.3405	0.1598	0.1023	-0.363	-0.7001	-0.2624	-0.6459	0.4329	-0.4807	0.3022	-0.7244	-1.3307	-1.5166
CHEMBL330143	CCC(C)c1ccc(Oc2ccccc2S(=O)(=O)N[C@H](C=O)C(=O)O)cc1C	IC50 (nM)p	'='	1000	0.493	1	Caspase-1	0.464	B (single protein format)	0.577	Training	0.553	0.6473	0.7196	-1.4523	-0.1553	0.086	-0.7001	0.0304	0.6657	1.1188	-0.6846	0.535	0.0183	-1.3044	-0.3779
CHEMBL96334	Cc1cc(Oc2ccccc2S(=O)(=O)N[C@H](C=O)C(=O)O)ccc1C(C)C	IC50 (nM)p	'='	1000	0.493	1	Caspase-1	0.464	B (single protein format)	0.577	Training	0.6601	0.6635	0.3154	-0.8401	-0.1019	0.0769	-0.7001	0.119	0.7807	0.9496	-0.6846	0.4053	0.1485	-1.4092	-0.4556
CHEMBL183109	C#CC[C@@H](C(=O)N[C@H](C(=O)N[C@@H](CC(=O)O)C(=O)CSCc1ccccc1)C(C)C)c1cc(Br)ccc1OC	IC50 (nM)p	'='	1030	0.493	1	Caspase-1	0.464	B (single protein format)	0.577	Test	-0.3723	0.3702	1.3787	-0.6334	-0.2973	-0.1417	-0.7001	-0.2109	-0.2693	1.1563	-0.6139	0.3872	0.8947	-1.0887	-0.7483
CHEMBL2324341	CCOC(=O)/C=C/[C@H](CC(=O)O)NC(=O)[C@@H](NC(=O)[C@@H](NC(=O)[C@H](CC(=O)O)NC(=O)OCc1ccccc1)c1ccccc1)C(C)C	IC50 (nM)p	'='	1050	0.493	1	Caspase-1	0.464	B (single protein format)	0.577	Training	-0.9169	-0.8965	1.2663	0.0741	-0.1483	-0.2763	-0.7001	0.3645	-0.4547	-0.2265	-0.4807	-0.3312	-0.2846	-1.3446	-1.1962
CHEMBL3965572	c1cc(CN2CCN(c3cc(N4CCCC4)nc(N4CCCC4)n3)CC2)ccn1	IC50 (nM)p	'='	1060	0.493	1	Caspase-1	0.464	B (assay format)	0.64	Training	0.2169	0.6215	0.3988	0.9883	0.704	-0.0374	1.8156	-1.4968	-0.8916	0.5594	0.3665	0.9546	-0.0783	0.5587	0.079
CHEMBL99680	CC(C)C[C@H](NC(=O)COc1cccc(-c2ccccc2)c1)C(=O)N[C@H]1CC(=O)OC1O	IC50 (nM)p	'='	1100	0.493	1	Caspase-1	0.464	B (single protein format)	0.577	Training	-0.3479	-0.4953	0.5201	0.4786	0.1537	-0.3044	-0.1066	-0.4092	-0.3995	-0.1113	-0.5514	0.2241	-0.5074	-0.8443	-1.0666
CHEMBL3673267	CC(C)[C@H](NC(=O)[C@H](Cc1ccc2ccccc2n1)NC(=O)[C@H](CC(=O)O)NC(=O)OCc1ccccc1)C(=O)N[C@H](/C=C/S(=O)(=O)Oc1ccccc1)CC(=O)O	IC50 (nM)p	'='	1200	0.493	-1	Caspase-1	0.464	B (single protein format)	0.577	Training	-0.5507	-0.4154	0.4919	0.4414	0.2674	0.2427	-0.7001	0.1935	-0.0982	0.1258	0.2822	-0.316	-0.054	-0.8654	-1.0591
CHEMBL4208767	CC(C)[C@H](NC(=O)c1ccc2ccccc2c1)c1ccc(C(=O)N[C@H]2CC(=O)OC2O)cn1	IC50 (nM)p	'='	1258.93	0.493	-1	Caspase-1	0.464	B (single protein format)	0.577	Training	-0.0185	-0.3813	-0.0522	0.0071	0.2363	-0.0129	-0.1066	-0.4606	-0.0198	-0.4302	-0.3294	0.1845	-0.1324	-0.4573	-0.4963
CHEMBL3678071	CC(C)[C@H](NC(=O)[C@H](Cc1ccc(O)cc1)NC(=O)OCc1ccccc1)C(=O)N[C@@H](C)C(=O)N[C@H](/C=C/S(=O)(=O)c1ccccc1)CC(=O)O	IC50 (nM)p	'='	1300	0.493	-1	Caspase-1	0.464	B (single protein format)	0.577	Training	-0.3147	-0.2164	0.5809	0.0155	0.2011	0.24	-0.7001	0.1424	-0.032	0.4834	-0.0252	-0.0507	-0.0755	-1.2364	-1.1758
CHEMBL100802	CC(C)C[C@H](NC(=O)CCOc1ccc2ccccc2c1)C(=O)N[C@H]1CC(=O)OC1O	IC50 (nM)p	'='	1320	0.493	-1	Caspase-1	0.464	B (single protein format)	0.577	Training	-0.3009	-0.4039	0.3988	0.4346	-0.3367	-0.3009	-0.1066	-0.3474	-0.3313	0.0036	-0.6846	0.155	-0.7372	-0.8796	-1.0196
CHEMBL3673265	CC(C)[C@H](NC(=O)[C@H](CCC(=O)O)NC(=O)[C@H](CC(=O)O)NC(=O)OCc1ccccc1)C(=O)N[C@H](/C=C/S(C)(=O)=O)CC(=O)O	IC50 (nM)p	'='	1400	0.493	-1	Caspase-1	0.464	B (single protein format)	0.577	Test	-0.7836	-0.7316	0.6306	0.1517	-0.8517	-0.1974	-0.7001	1.2561	0.1923	0.806	-1.0085	-1.2075	-0.5363	-1.8499	-1.3629
CHEMBL319554	Cc1ccc(OCC(=O)N[C@@H](CC(C)C)C(=O)N[C@H]2CC(=O)OC2O)c(C23CC4CC(CC(C4)C2)C3)c1	IC50 (nM)p	'='	1430	0.493	-1	Caspase-1	0.464	B (single protein format)	0.577	Training	0.5251	1.9613	-0.8061	0.6002	0.0696	0.6649	-0.1066	-0.7574	0.5793	0.5708	2.8851	0.093	-1.913	-0.2074	0.1929
CHEMBL267142	N#Cc1ccc(-c2cc(C(N)=O)c(Cl)nn2)cc1	IC50 (nM)p	'='	1500	0.493	-1	Caspase-1	0.464	B (single protein format)	0.577	Training	0.048	-0.9669	0.8987	-1.2506	0.5534	-0.4761	-0.7001	0.519	0.0519	-0.8683	-0.8424	0.0116	2.305	-0.8159	-0.7149
CHEMBL183379	COc1ccc(Br)cc1[C@@H](O)C(=O)N[C@H](C(=O)N[C@@H](CC(=O)O)C(=O)CSCc1ccccc1)C(C)C	IC50 (nM)p	'='	1540	0.493	-1	Caspase-1	0.464	B (single protein format)	0.577	Training	-0.438	0.266	1.0155	-0.6702	-0.226	-0.1998	-0.7001	0.2308	-0.1692	1.1051	-0.6139	0.0029	0.7652	-1.301	-0.8371
CHEMBL166754	COc1ccc(S(C)(=O)=O)cc1CC(=O)N[C@H](C(=O)N[C@@H](CC(=O)O)C(=O)CSCc1c(F)cccc1Cl)C(C)C	IC50 (nM)p	'='	1600	0.493	-1	Caspase-1	0.464	B (single protein format)	0.577	Test	0.2543	0.6452	0.3533	-0.6586	-0.7996	0.3807	-0.7001	0.2986	0.6165	1.7641	-0.7454	-0.0084	0.4668	-1.6017	-0.7482
CHEMBL352426	CC(C)[C@H](NC(=O)[C@H](C)NC(=O)[C@H](CC(=O)O)NC(=O)c1ccccc1)C(=O)N[C@@H](CC(=O)O)C(=O)CCCc1ccccc1	IC50 (nM)p	'='	1650	0.493	-1	Caspase-1	0.464	B (single protein format)	0.577	Training	-0.7926	-0.6649	0.9429	-0.0284	-0.0502	-0.2343	-0.7001	0.3038	-0.2784	0.0319	-0.4807	-0.4504	-0.6438	-1.4572	-1.1824
CHEMBL3133257	O=C1C(=O)N(Cc2cccc(I)c2)c2ccc(S(=O)(=O)N3CCC[C@H]3CF)cc21	IC50 (nM)p	'='	1697	0.493	-1	Caspase-1	0.464	B (assay format)	0.64	Training	1.5566	2.2372	-0.3907	-0.7389	-0.3426	0.8357	0.5231	-0.8678	0.9923	1.4095	-0.2829	0.9593	1.3993	0.0935	1.4353
CHEMBL101220	CC(C)C[C@H](NC(=O)c1ccc2ccccc2c1)C(=O)N[C@H]1CC(=O)OC1O	IC50 (nM)p	'='	1740	0.493	-1	Caspase-1	0.464	B (single protein format)	0.577	Training	-0.0061	-0.3088	0.0666	0.241	-0.2052	-0.2433	-0.1066	-0.3244	-0.0489	-0.1283	-0.6846	0.2121	-0.5097	-0.8093	-0.6917
CHEMBL322183	CC(C)C[C@H](NC(=O)COc1ccc(Cc2ccccc2)cc1)C(=O)N[C@H]1CC(=O)OC1O	IC50 (nM)p	'='	1800	0.493	-1	Caspase-1	0.464	B (single protein format)	0.577	Test	-0.503	-0.4643	0.5656	0.4846	0.1021	-0.3972	-0.1066	-0.4675	-0.4804	-0.0015	-0.5514	0.1145	-0.5965	-0.9244	-1.2748
CHEMBL353919	COc1ccc(OC)c(CC(=O)N[C@H](C(=O)N[C@@H](CC(=O)O)C(=O)CSCC2CCCCC2)C(C)C)c1	IC50 (nM)p	'='	1800	0.493	-1	Caspase-1	0.464	B (single protein format)	0.577	Training	-0.5241	0.906	1.4006	-0.7629	-0.226	-0.2975	-0.7001	0.0547	-0.3951	1.4125	0.5371	0.1574	-0.6525	-1.2224	-1.0749
CHEMBL100769	CC(C)C[C@H](NC(=O)CCCc1ccc2ccccc2c1)C(=O)N[C@H]1CC(=O)OC1O	IC50 (nM)p	'='	1800	0.493	-1	Caspase-1	0.464	B (single protein format)	0.577	Training	-0.2286	-0.1186	0.3988	0.4346	-0.3367	-0.28	-0.1066	-0.5176	-0.3324	0.2908	-0.6846	0.2526	-0.8408	-0.8796	-1.0196
CHEMBL81038	CCOc1ccc(/C=C/C(=O)OC)cc1CC(=O)N[C@H](C(=O)N[C@@H](CC(=O)O)C(=O)CSCc1c(F)cccc1Cl)C(C)C	IC50 (nM)p	'='	1800	0.493	-1	Caspase-1	0.464	B (single protein format)	0.577	Training	-0.1483	0.0707	1.1972	-0.731	-0.8565	0.0746	-0.7001	-0.1039	-0.1584	0.6998	-0.7454	0.4515	0.5246	-1.3923	-0.9361
CHEMBL318035	CC(C)C[C@H](NC(=O)COc1cccc2c1CCCC2)C(=O)N[C@H]1CC(=O)OC1O	IC50 (nM)p	'='	1810	0.493	-1	Caspase-1	0.464	B (single protein format)	0.577	Test	-0.5383	0.1152	0.3452	0.3401	-0.2625	-0.3313	-0.1066	-0.2817	-0.2342	0.3739	-0.1124	-0.2934	-1.3159	-0.7397	-0.7513
CHEMBL376760	N#CC(C#N)=C1C(=O)Nc2ccc(S(=O)(=O)N3CCC[C@H]3COc3ccccc3)cc21	IC50 (nM)p	'='	1830	0.493	-1	Caspase-1	0.464	B (single protein format)	0.577	Training	0.5176	1.3903	0.4	-0.859	-0.0582	0.5442	0.6341	-0.0922	0.5349	0.3829	-0.6139	0.3167	0.339	-0.3289	0.1738
CHEMBL418983	CC(C)C[C@H](NC(=O)COc1ccc(C23CC4CC(CC(C4)C2)C3)cc1)C(=O)N[C@H]1CC(=O)OC1O	IC50 (nM)p	'='	1830	0.493	-1	Caspase-1	0.464	B (single protein format)	0.577	Training	0.3795	1.9159	-0.701	0.5792	0.2917	0.5466	-0.1066	-0.7151	0.4508	0.5185	2.9459	0.0385	-1.9407	-0.2334	-0.0767
CHEMBL101448	CC(C)C[C@H](NC(=O)CCc1cccc2ccccc12)C(=O)N[C@H]1CC(=O)OC1O	IC50 (nM)p	'='	1860	0.493	-1	Caspase-1	0.464	B (single protein format)	0.577	Training	-0.2316	-0.0958	0.3452	0.3401	-0.2625	-0.2408	-0.1066	-0.4572	-0.2485	0.153	-0.6846	0.1303	-0.7537	-0.7397	-0.7513
CHEMBL3895496	c1cncc(CN2CCN(c3cc(N4CCCC4)nc(N4CCCC4)n3)CC2)c1	IC50 (nM)p	'='	1870	0.493	-1	Caspase-1	0.464	B (assay format)	0.64	Test	0.206	0.6244	0.3988	0.9883	0.704	-0.0458	1.8156	-1.4968	-0.8858	0.5594	0.3665	0.9546	-0.0783	0.5587	0.079
CHEMBL3133149	O=C1C(=O)N(Cc2nnnn2Cc2ccccc2)c2ccc(S(=O)(=O)N3CCC[C@H]3CF)cc21	IC50 (nM)p	'='	1878	0.493	-1	Caspase-1	0.464	B (assay format)	0.64	Training	0.0709	1.2912	-0.1799	-0.3992	-0.226	0.6737	1.4122	-0.4192	0.6437	0.2422	-0.2084	-0.8657	0.865	0.3124	1.1791
CHEMBL328155	CC(C)C(NC(=O)COc1cc2ccccc2cc1C(=O)O)C(=O)N[C@H]1CC(=O)OC1O	IC50 (nM)p	'='	1890	0.493	-1	Caspase-1	0.464	B (single protein format)	0.577	Training	-0.233	-0.5757	0.0301	-0.0086	-0.5249	-0.1106	-0.1066	0.2585	0.1325	-0.5405	-0.7372	-0.3727	-0.4473	-0.9587	-0.5182
CHEMBL101442	CC(C)C[C@H](NC(=O)COc1ccc(-c2ccccc2)cc1)C(=O)N[C@H]1CC(=O)OC1O	IC50 (nM)p	'='	1900	0.493	-1	Caspase-1	0.464	B (single protein format)	0.577	Training	-0.3479	-0.5138	0.5201	0.3507	0.1537	-0.3056	-0.1066	-0.4092	-0.4018	-0.1113	-0.5514	0.2241	-0.5074	-0.8731	-1.1107
CHEMBL6487	O=C(NCc1ccc(Cl)cc1Cl)c1cc(-c2ccncc2)nnc1Cl	IC50 (nM)p	'='	2000	0.493	-1	Caspase-1	0.464	B (single protein format)	0.577	Test	0.3456	-0.3662	0.4565	-0.0512	0.9984	-0.1687	-0.7001	-0.9215	-0.1638	-0.0798	-0.4955	1.0477	2.2249	-0.4713	-0.731
CHEMBL6486	CCOC(=O)CNC(=O)c1cc(-c2ccncc2)nnc1Cl	IC50 (nM)p	'='	2000	0.493	-1	Caspase-1	0.464	B (single protein format)	0.577	Training	-0.778	-1.0826	1.5293	-0.3463	0.7041	-0.5395	-0.7001	0.0401	-0.4696	-0.4005	-0.8901	-0.193	1.2835	-0.8562	-1.0251
CHEMBL3673262	CC(C)[C@H](NC(=O)[C@@H](NC(=O)[C@H](CC(=O)O)NC(=O)OCc1ccccc1)c1ccccc1)C(=O)N[C@H](/C=C/S(C)(=O)=O)CC(=O)O	IC50 (nM)p	'='	2000	0.493	-1	Caspase-1	0.464	B (single protein format)	0.577	Training	-0.6616	-0.6261	0.5942	0.2841	-0.117	-0.0961	-0.7001	0.6288	0.0835	0.7064	-0.4807	-0.7276	-0.1542	-1.3783	-1.1569
CHEMBL100591	CC(C)C(NC(=O)COc1cc2ccccc2cc1NS(=O)(=O)C(F)(F)F)C(=O)N[C@H]1CC(=O)OC1O	IC50 (nM)p	'='	2180	0.493	-1	Caspase-1	0.464	B (single protein format)	0.577	Training	0.5998	-0.4032	-0.6659	-0.0375	-0.6694	0.8974	-0.1066	0.1805	1.2961	0.1409	-0.7372	-0.4249	-0.6602	-1.3065	-0.6675
CHEMBL99999	CC(C)C[C@H](NC(=O)COc1ccc(C2CCCC2)cc1)C(=O)N[C@H]1CC(=O)OC1O	IC50 (nM)p	'='	2200	0.493	-1	Caspase-1	0.464	B (single protein format)	0.577	Test	-0.5078	0.1995	0.3988	0.3028	-0.9074	-0.3657	1.1507	-0.3474	-0.3305	0.4901	-1.0792	-0.0837	-1.4543	-1.3322	-1.1357
CHEMBL94912	CCC(C)c1ccc(Oc2ccccc2S(=O)(=O)N[C@H](C=O)C(=O)O)cc1	IC50 (nM)p	'='	2200	0.493	-1	Caspase-1	0.464	B (single protein format)	0.577	Training	0.3276	0.3981	0.9243	-1.4252	0.1555	-0.0497	-0.7001	0.119	0.4972	1.0635	-0.6221	0.4728	0.0477	-1.1707	-0.6279
CHEMBL102154	CC(C)C[C@H](NC(=O)COc1ccc(Oc2ccccc2)cc1)C(=O)N[C@H]1CC(=O)OC1O	IC50 (nM)p	'='	2210	0.493	-1	Caspase-1	0.464	B (single protein format)	0.577	Training	-0.5873	-0.7151	0.5656	0.4846	0.1021	-0.4195	-0.1066	-0.307	-0.4658	-0.2259	-0.5514	0.0024	-0.6664	-0.9244	-1.2748
CHEMBL215385	O=C(CN1CCS(=O)(=O)C[C@H](NC(=O)c2ccccc2)C1=O)N[C@H]1CC(=O)OC1O	IC50 (nM)p	'='	2300	0.493	-1	Caspase-1	0.464	B (single protein format)	0.577	Training	-0.8523	0.8055	-0.2508	0.087	-0.5015	-0.313	-0.1066	0.7377	0.5782	0.8615	-1.0085	-1.788	-0.4184	-1.1731	-0.7546
CHEMBL427283	N#CC(C#N)=C1C(=O)N(Cc2ccc(O)cc2)c2ccc(S(=O)(=O)N3CCC[C@H]3COc3ccccc3)cc21	IC50 (nM)p	'='	2300	0.493	-1	Caspase-1	0.464	B (single protein format)	0.577	Test	0.7458	1.1217	0.2639	-0.676	0.1797	0.9757	0.5231	-0.4236	0.4027	0.1962	-0.1568	0.7583	0.5039	-0.0618	0.2537
CHEMBL100801	CC(C)C[C@H](NC(=O)c1cccc2ccccc12)C(=O)N[C@H]1CC(=O)OC1O	IC50 (nM)p	'='	2300	0.493	-1	Caspase-1	0.464	B (single protein format)	0.577	Training	-0.0221	-0.2255	0.147	0.241	-0.1698	-0.1911	-0.1066	-0.3244	-0.0378	-0.123	-0.6846	0.2121	-0.5097	-0.6804	-0.4313
CHEMBL392245	CCC(C(=O)N[C@@H](CC(=O)O)C(=O)CCCc1ccccc1)n1cc(C(C)(C)C)nc(NCCc2cccs2)c1=O	IC50 (nM)p	'='	2310	0.493	-1	Caspase-1	0.464	B (single protein format)	0.577	Training	0.09	0.0917	0.6722	-0.1668	-0.51	0.4643	0.5583	-0.2039	0.1016	0.8425	-0.7717	0.3754	-0.8353	-1.2011	-0.8972
CHEMBL101141	CC(C)C[C@H](NC(=O)COc1ccccc1OCc1ccccc1)C(=O)N[C@H]1CC(=O)OC1O	IC50 (nM)p	'='	2400	0.493	-1	Caspase-1	0.464	B (single protein format)	0.577	Training	-0.6629	-0.6384	0.7426	0.4385	0.0951	-0.396	-0.1066	-0.3665	-0.5214	-0.1255	-0.5514	0.033	-0.5858	-0.876	-1.232
CHEMBL361111	COc1ccc(-c2nc(C)no2)cc1[C@@H](O)C(=O)N[C@H](C(=O)N[C@@H](CC(=O)O)C(=O)CSCc1ccccc1)C(C)C	IC50 (nM)p	'='	2460	0.493	-1	Caspase-1	0.464	B (single protein format)	0.577	Test	-0.7801	-0.1094	0.7341	-0.485	-0.4205	-0.1176	0.1388	0.4037	-0.1155	0.3075	-0.6139	-0.6013	0.3163	-1.1385	-0.7711
CHEMBL100788	CC(C)C[C@H](NC(=O)COc1ccc(OCc2ccccc2)cc1)C(=O)N[C@H]1CC(=O)OC1O	IC50 (nM)p	'='	2510	0.493	-1	Caspase-1	0.464	B (single protein format)	0.577	Training	-0.6214	-0.6745	0.6756	0.4032	0.0534	-0.4161	-0.1066	-0.3665	-0.5408	-0.1299	-0.5514	0.033	-0.5858	-0.9466	-1.3695
CHEMBL100643	CC(C)CC(NC(=O)[C@@H](CCC(=O)O)Oc1cccc2ccccc12)C(=O)N[C@H]1CC(=O)OC1O	IC50 (nM)p	'='	2550	0.493	-1	Caspase-1	0.464	B (single protein format)	0.577	Training	-0.3423	-0.3944	0.3293	0.2829	-0.4503	-0.1618	-0.1066	0.039	-0.1329	-0.1267	-0.6846	-0.1324	-0.8505	-0.8491	-0.7151
CHEMBL321546	CC(C)C[C@H](NC(=O)COc1ccc2c(c1)CCCC2)C(=O)N[C@H]1CC(=O)OC1O	IC50 (nM)p	'='	2570	0.493	-1	Caspase-1	0.464	B (single protein format)	0.577	Training	-0.5073	0.0468	0.2698	0.3879	-0.2956	-0.3616	-0.1066	-0.2817	-0.2467	0.3689	-0.1124	-0.2934	-1.3159	-0.8244	-0.9268
CHEMBL3359200	COC[C@@H]1CCCN1S(=O)(=O)c1cc(Cl)c2c(c1)C(=O)C(=O)N2CCCF	IC50 (nM)p	'='	2590	0.493	-1	Caspase-1	0.464	B (single protein format)	0.577	Test	1.3147	2.3989	0.2673	-0.9231	-1.2284	0.7237	0.5231	-0.5106	1.1085	1.2836	-1.1943	0.9566	-0.058	-0.628	0.8354
CHEMBL354612	COc1ccc(OC)c(CC(=O)N[C@H](C(=O)N[C@@H](CC(=O)O)C(=O)CSCC(C)C)C(C)C)c1	IC50 (nM)p	'='	2600	0.493	-1	Caspase-1	0.464	B (single protein format)	0.577	Training	-0.4084	0.151	1.3845	-1.0797	-1.1412	-0.3458	-0.7001	0.3492	-0.1234	1.2686	-1.1401	-0.0202	-0.2421	-1.8008	-1.0328
CHEMBL168816	CC(C)[C@H](NC(=O)c1cc2cc(F)ccc2[nH]1)C(=O)N[C@@H](CC(=O)O)C(=O)CSCc1ccccc1	IC50 (nM)p	'='	2600	0.493	-1	Caspase-1	0.464	B (single protein format)	0.577	Training	-0.157	0.0889	0.4397	0.1893	-0.226	-0.1201	-0.1066	0.0119	-0.1529	0.461	-0.6139	0.3104	0.0928	-0.9866	-0.9047
CHEMBL2324339	CC[C@H](C)[C@H](NC(=O)[C@H](CCC(N)=O)NC(=O)[C@@H](NC(=O)OCc1ccccc1)C(C)C)C(=O)N[C@H](/C=C/S(C)(=O)=O)CC(=O)O	IC50 (nM)p	'='	2700	0.493	-1	Caspase-1	0.464	B (single protein format)	0.577	Training	-0.634	-0.5381	0.8464	-0.4408	-0.8517	-0.094	-0.7001	0.8392	0.1912	1.3209	-1.0085	-0.8439	-0.6662	-1.8598	-1.2544
CHEMBL226881	N#CC(C#N)=C1C(=O)N(Cc2ccc(O)cc2)c2ccc(S(=O)(=O)N3CCC[C@H]3COc3cccnc3)cc21	IC50 (nM)p	'='	2720	0.493	-1	Caspase-1	0.464	B (single protein format)	0.577	Test	0.53	1.0655	0.2639	-0.676	0.1797	0.9403	0.5231	-0.2411	0.4121	0.1044	-0.2752	0.3414	0.4905	-0.0618	0.2537
CHEMBL318312	CC(C)C[C@H](NC(=O)CSc1cccc2ccccc12)C(=O)N[C@H]1CC(=O)OC1O	IC50 (nM)p	'='	2750	0.493	-1	Caspase-1	0.464	B (single protein format)	0.577	Training	-0.1592	0.4715	0.3452	0.3401	-0.2625	-0.2229	-0.1066	0.0239	-0.2282	0.7317	-0.6846	0.248	-0.0741	-0.7397	-0.7513
CHEMBL390932	CN1C(=O)C(=C(C#N)C#N)c2cc(S(=O)(=O)N3CCC[C@H]3COc3ccccc3)ccc21	IC50 (nM)p	'='	2825	0.493	-1	Caspase-1	0.464	B (single protein format)	0.577	Training	0.8851	1.4562	0.3143	-1.1712	-0.1038	0.7842	0.5231	-0.3124	0.6912	0.4315	-0.6139	0.6177	0.4268	-0.3723	0.4251
CHEMBL212809	O=C1C[C@H](NC(=O)C2(C(=O)NNC(=O)c3ccc4ccccc4c3)CC2)C(O)O1	IC50 (nM)p	'='	2900	0.493	-1	Caspase-1	0.464	B (single protein format)	0.577	Training	0.3769	-0.5539	-0.3274	-0.5512	-0.2956	0.572	-0.1066	0.0962	0.8931	-0.7505	-0.6846	-0.4241	-0.673	-1.1868	-0.6447
CHEMBL1762356	N#CC(C#N)=C1C(=O)N(Cc2ccc(OCCF)cc2)c2ccc(S(=O)(=O)N3CC[C@H]3COc3cccnc3)cc21	IC50 (nM)p	'='	2900	0.493	-1	Caspase-1	0.464	B (single protein format)	0.577	Test	0.4761	0.676	0.6203	-0.7581	0.0983	1.0099	-0.366	-0.488	0.2984	0.045	-0.2752	0.5588	0.4501	-0.0918	0.022
CHEMBL327298	CC(C)C(NC(=O)COc1ccc2ccccc2c1C(=O)O)C(=O)N[C@H]1CC(=O)OC1O	IC50 (nM)p	'='	2960	0.493	-1	Caspase-1	0.464	B (single protein format)	0.577	Training	-0.2471	-0.5028	0.1011	-0.0916	-0.5028	-0.0589	-0.1066	0.2585	0.1421	-0.5359	-0.7372	-0.3727	-0.4473	-0.8585	-0.2726
CHEMBL8320	O=C1C=CC(=O)C=C1	IC50 (nM)p	'='	3000	0.493	-1	Caspase-1	0.464	B (single protein format)	0.577	Training	-1.4709	-1.8153	1.5373	-0.2471	1.42	-1.0047	-0.7001	0.1481	-0.515	-0.9578	-1.0792	-1.3687	2.6049	-1.8235	-2.078
CHEMBL6847	NC(=O)c1cc(-c2ccncc2)nnc1Cl	IC50 (nM)p	'='	3000	0.493	-1	Caspase-1	0.464	B (single protein format)	0.577	Training	-0.6428	-1.007	0.7332	-0.0094	1.5357	-0.6035	-0.7001	0.4779	-0.201	-0.8225	-0.8901	-0.6953	2.1649	-0.5856	-0.7859
CHEMBL3673261	COC(=O)C[C@@H](/C=C/S(C)(=O)=O)NC(=O)[C@@H](NC(=O)[C@@H](NC(=O)[C@H](CC(=O)OC)NC(=O)OCc1ccccc1)C1Cc2ccccc2C1)C(C)C	IC50 (nM)p	'>'	3000	0.493	-1	Caspase-1	0.464	B (single protein format)	0.577	Test	-0.4489	-0.165	0.69	-0.4466	-0.4873	0.2073	-0.1066	0.0389	0.107	0.8087	-0.5514	-0.4576	-0.3189	-1.161	-0.9729
CHEMBL182095	CC(C)[C@H](O)C(=O)N[C@H](C(=O)N[C@@H](CC(=O)O)C(=O)CSCc1ccccc1)C(C)C	IC50 (nM)p	'='	3015	0.493	-1	Caspase-1	0.464	B (single protein format)	0.577	Training	-0.6109	0.0394	1.0593	-0.4885	-0.4643	-0.4622	-0.7001	0.6548	-0.1557	1.4014	-1.0085	-0.2909	-0.2751	-2.0434	-1.3739
CHEMBL82932	COc1ccc(Br)cc1CC(=O)N[C@H](C(=O)N[C@@H](CC(=O)O)C(=O)CSCc1ccccc1)C(C)C	IC50 (nM)p	'='	3040	0.493	-1	Caspase-1	0.464	B (single protein format)	0.577	Training	-0.2918	0.3809	1.1132	-0.3285	-0.1874	-0.2422	-0.7001	-0.0295	-0.3161	1.2676	-0.6139	0.4125	0.8075	-1.2952	-1.0896
CHEMBL101108	CC(C)C[C@H](NC(=O)Cc1ccc2ccccc2c1)C(=O)N[C@H]1CC(=O)OC1O	IC50 (nM)p	'='	3140	0.493	-1	Caspase-1	0.464	B (single protein format)	0.577	Training	-0.1808	-0.2166	0.1326	0.4792	-0.2519	-0.2973	-0.1066	-0.393	-0.1644	-0.0038	-0.6846	0.0874	-0.6611	-0.8625	-0.8419
CHEMBL513297	COC[C@@H]1CCCN1S(=O)(=O)c1ccc2c(c1)C(=O)C(=O)N2C[C@H]1CO1	IC50 (nM)p	'='	3160	0.493	-1	Caspase-1	0.464	B (single protein format)	0.577	Test	1.1542	1.9396	-0.4872	-0.5259	-1.0531	0.6507	0.5231	-0.3169	1.3204	0.8843	-1.1401	0.1187	-0.5055	-0.7488	0.4548
CHEMBL318791	CC(C)C[C@H](NC(=O)Cc1cccc2ccccc12)C(=O)N[C@H]1CC(=O)OC1O	IC50 (nM)p	'='	3240	0.493	-1	Caspase-1	0.464	B (single protein format)	0.577	Training	-0.1963	-0.1376	0.2104	0.4291	-0.2177	-0.2506	-0.1066	-0.393	-0.158	0.0013	-0.6846	0.0874	-0.6611	-0.7411	-0.645
CHEMBL226828	N#CC(C#N)=C1C(=O)N(Cc2ccccc2)c2ccc(S(=O)(=O)N3CCC[C@H]3COc3cccnc3)cc21	IC50 (nM)p	'='	3250	0.493	-1	Caspase-1	0.464	B (single protein format)	0.577	Training	0.5004	1.1594	0.447	-0.5304	0.5159	0.8946	0.5231	-0.4817	0.3162	0.22	-0.2045	0.5108	0.502	0.0378	0.2228
CHEMBL516251	N#CC(C#N)=C1C(=O)N(Cc2ccccc2)c2ccc(S(=O)(=O)N3CCC3)cc21	IC50 (nM)p	'='	3300	0.493	-1	Caspase-1	0.464	B (single protein format)	0.577	Training	0.9545	1.0508	0.2176	-1.0115	0.0414	0.6967	-0.366	-0.2876	0.766	0.4036	-0.6139	0.5814	0.7069	-0.2924	0.4541
CHEMBL3673268	CC(C)[C@H](NC(=O)[C@H](Cc1ccc2ccccc2n1)NC(=O)[C@H](CC(=O)OC(C)(C)C)NC(=O)OCc1ccccc1)C(=O)N[C@H](/C=C/S(=O)(=O)N1CCOCC1)CC(=O)OC(C)(C)C	IC50 (nM)p	'>'	3330	0.493	-1	Caspase-1	0.464	B (single protein format)	0.577	Test	0.5067	-0.1166	-0.0243	0.4036	0.0698	1.7867	-0.7001	-0.2464	0.5535	0.6185	0.5042	0.179	-0.6535	-1.2263	-1.07
CHEMBL3678070	CS(=O)(=O)/C=C/[C@@H](N)CC(=O)O	IC50 (nM)p	'>'	3330	0.493	-1	Caspase-1	0.464	B (single protein format)	0.577	Training	-0.3704	-0.6807	0.3986	0.2244	-1.6521	-0.8036	-0.7001	3.4066	1.4016	4.3314	-1.5363	-2.6411	0.8447	-3.9285	-2.4137
CHEMBL3678073	CC(C)[C@H](NC(=O)[C@H](Cc1cccc2ccccc12)NC(=O)[C@H](CC(=O)O)NC(=O)OCc1ccccc1)C(=O)N[C@H](/C=C/S(C)(=O)=O)CC(=O)O	IC50 (nM)p	'>'	3330	0.493	-1	Caspase-1	0.464	B (single protein format)	0.577	Training	-0.329	-0.4022	0.4117	0.3289	-0.1468	0.2537	-0.7001	0.2868	0.0668	0.6245	-0.1568	-0.3128	-0.0772	-1.0229	-0.9598
CHEMBL3678068	CC(C)[C@H](NC(=O)[C@H](Cc1ccccn1)NC(=O)[C@H](CC(=O)O)NC(=O)OCc1ccccc1)C(=O)N[C@H](/C=C/S(=O)(=O)c1ccccc1)CC(=O)O	IC50 (nM)p	'>'	3330	0.493	-1	Caspase-1	0.464	B (single protein format)	0.577	Training	-0.6868	-0.2732	0.7243	0.2907	0.3571	0.1439	-0.7001	0.3797	-0.1072	0.3261	-0.0729	-0.5107	-0.2095	-1.1354	-1.1767
CHEMBL3673270	CC(C)[C@H](NC(=O)[C@@H](NC(=O)[C@H](CC(=O)O)NC(=O)OCc1ccccc1)c1ccccc1)C(=O)N[C@H](/C=C/S(=O)(=O)c1ccccc1)CC(=O)O	IC50 (nM)p	'>'	3330	0.493	-1	Caspase-1	0.464	B (single protein format)	0.577	Test	-0.549	-0.2357	0.6987	0.2316	0.3943	0.2015	-0.7001	0.2868	-0.0551	0.3235	0.0455	-0.299	-0.054	-1.0873	-1.0364
CHEMBL3678064	CC(C)[C@H](NC(=O)C(Cc1ccc2ccccc2n1)NC(=O)[C@H](CC(=O)O)NC(=O)OCc1ccccc1)C(=O)N[C@H](/C=C/S(=O)(=O)c1ccccc1)CC(=O)O	IC50 (nM)p	'>'	3330	0.493	-1	Caspase-1	0.464	B (single protein format)	0.577	Training	-0.5087	-0.1972	0.4838	0.3031	0.2994	0.3611	-0.7001	0.144	-0.0472	0.2284	0.2822	-0.3024	-0.0187	-0.846	-0.9633
CHEMBL3678072	COC(=O)C[C@@H](/C=C/S(C)(=O)=O)NC(=O)[C@@H](NC(=O)[C@@H](NC(=O)[C@H](CC(=O)OC)NC(=O)OCc1ccccc1)c1ccccc1)C(C)C	IC50 (nM)p	'>'	3330	0.493	-1	Caspase-1	0.464	B (single protein format)	0.577	Training	-0.6667	-0.6505	1.0519	-0.5746	-0.1784	-0.0606	-0.7001	0.2379	0.0126	0.7556	-0.4807	-0.5531	-0.0808	-1.3623	-1.1656
CHEMBL3673258	CC(C)(C)OC(=O)C[C@H](N)/C=C/S(=O)(=O)c1ccccc1	IC50 (nM)p	'>'	3330	0.493	-1	Caspase-1	0.464	B (single protein format)	0.577	Training	1.5067	0.3327	-0.0832	0.2837	0.1013	0.184	-0.7001	0.2995	1.4102	2.0164	-1.0085	0.4331	0.0496	-2.4401	-1.6179
CHEMBL3673257	CC(C)(C)OC(=O)C[C@@H](/C=C/S(=O)(=O)c1ccccc1)NC(=O)OC(C)(C)C	IC50 (nM)p	'>'	3330	0.493	-1	Caspase-1	0.464	B (single protein format)	0.577	Test	2.2612	-0.0596	-0.5522	0.5844	-0.3371	0.9167	-0.7001	-0.1201	1.8088	1.6171	-1.0085	0.9781	-0.5916	-2.5349	-1.6045
CHEMBL3678066	CC(C)[C@H](NC(=O)[C@H](Cc1ccc(O)cc1)NC(=O)[C@H](CC(=O)O)NC(=O)OCc1ccccc1)C(=O)N[C@H](/C=C/S(C)(=O)=O)CC(=O)O	IC50 (nM)p	'>'	3330	0.493	-1	Caspase-1	0.464	B (single protein format)	0.577	Training	-0.5592	-0.6346	0.4641	0.207	-0.4242	-0.0503	-0.7001	0.7519	0.1037	0.6661	-0.5514	-0.7398	-0.2204	-1.4827	-1.2546
CHEMBL3673260	Cc1ccc(S(=O)(=O)N[C@@H](Cc2ccc3ccccc3n2)C(=O)N[C@H](C(=O)N[C@H](/C=C(\Cl)S(C)(=O)=O)CC(=O)O)C(C)C)cc1	IC50 (nM)p	'>'	3330	0.493	-1	Caspase-1	0.464	B (single protein format)	0.577	Training	0.3435	0.3751	-0.3044	-0.0186	-0.2056	0.6337	-0.7001	0.2114	0.8877	1.6999	-0.3163	-0.1828	0.1341	-1.2891	-0.7846
CHEMBL3678074	CC(C)[C@H](NC(=O)[C@@H](NC(=O)[C@H](CC(=O)O)NC(=O)OCc1ccccc1)c1ccccc1)C(=O)N[C@H](/C=C(\Cl)S(C)(=O)=O)CC(=O)O	IC50 (nM)p	'>'	3330	0.493	-1	Caspase-1	0.464	B (single protein format)	0.577	Training	-0.4799	-0.6098	0.5029	0.1211	-0.1483	0.1087	-0.7001	0.566	0.2277	0.766	-0.4807	-0.5746	-0.1237	-1.4945	-1.1176
CHEMBL3673269	CC(C)[C@H](NC(=O)[C@@H](NC(=O)[C@H](CC(=O)O)NC(=O)OCc1ccccc1)C1Cc2ccccc2C1)C(=O)N[C@H](/C=C/S(=O)(=O)C(C)C)CC(=O)O	IC50 (nM)p	'>'	3330	0.493	-1	Caspase-1	0.464	B (single protein format)	0.577	Test	-0.3701	-0.0367	0.3007	0.0126	-0.4873	0.3448	-0.1066	0.2868	0.2288	0.7267	-0.5514	-0.4831	-0.5477	-1.2856	-0.9715
CHEMBL3673259	CC(C)[C@H](NC(=O)[C@H](Cc1ccc2ccccc2n1)NC(=O)[C@H](CC(=O)O)NC(=O)OCc1ccccc1)C(=O)N[C@H](/C=C(\Cl)S(C)(=O)=O)CC(=O)O	IC50 (nM)p	'>'	3330	0.493	-1	Caspase-1	0.464	B (single protein format)	0.577	Training	-0.4434	-0.5269	0.2898	0.2112	-0.1934	0.2683	-0.7001	0.3797	0.2055	0.614	-0.2456	-0.5482	-0.0776	-1.1868	-1.0289
CHEMBL3673256	CC(C)(C)OC(=O)C[C@H](N)/C=C/S(C)(=O)=O	IC50 (nM)p	'>'	3330	0.493	-1	Caspase-1	0.464	B (single protein format)	0.577	Training	1.9686	-0.6887	-0.7303	0.4722	-1.6521	-0.1135	-0.7001	1.3989	2.4399	3.919	-1.5363	-0.6456	-0.2298	-3.9062	-2.2309
CHEMBL3673255	CC(C)[C@H](NC(=O)[C@@H](NC(=O)[C@H](CC(=O)OC(C)(C)C)NC(=O)OCc1ccccc1)c1ccccc1)C(=O)O	IC50 (nM)p	'>'	3330	0.493	-1	Caspase-1	0.464	B (single protein format)	0.577	Training	0.0942	-0.8706	0.506	0.2157	0.1451	0.2815	-0.7001	-0.0721	0.1939	-0.0515	-0.4807	0.2048	-0.5906	-1.495	-1.1706
CHEMBL1242699	CC(C)[C@H](NC(=O)OCc1ccccc1)C(=O)N[C@H](/C=C/S(C)(=O)=O)CC(=O)O	IC50 (nM)p	'>'	3330	0.493	-1	Caspase-1	0.464	B (single protein format)	0.577	Test	-0.248	-0.6177	0.6538	0.2533	-0.3824	-0.413	-0.7001	0.6411	0.2526	1.6549	-1.0085	-0.3587	-0.0425	-1.8917	-1.5853
CHEMBL387556	N#CC(C#N)=C1C(=O)N(Cc2ccc(Br)cc2)c2ccc(S(=O)(=O)N3CCC[C@H]3COc3cccnc3)cc21	IC50 (nM)p	'='	3400	0.493	-1	Caspase-1	0.464	B (single protein format)	0.577	Training	0.7738	1.238	0.2639	-0.676	0.1797	1.0306	0.5231	-0.5274	0.4497	0.5788	-0.2752	0.7423	0.9567	-0.0618	0.2537
CHEMBL94866	CCC(CC)c1ccc(Oc2ccccc2S(=O)(=O)N[C@H](C=O)C(=O)O)cc1	IC50 (nM)p	'='	3500	0.493	-1	Caspase-1	0.464	B (single protein format)	0.577	Training	0.2319	0.7298	1.3076	-1.8665	0.0931	-0.0412	-0.7001	0.0304	0.3922	1.2287	-0.6221	0.6001	-0.079	-1.1393	-0.5375
CHEMBL1762360	N#CC(C#N)=C1C(=O)N(Cc2ccc(OCCF)cc2)c2ccc(S(=O)(=O)N3CCC[C@H]3COc3cccnc3)cc21	IC50 (nM)p	'='	3500	0.493	-1	Caspase-1	0.464	B (single protein format)	0.577	Training	0.4534	0.9283	0.7052	-0.6996	0.0603	0.9817	0.5231	-0.5306	0.2301	0.1496	-0.2752	0.6372	0.3614	-0.0315	0.1122
CHEMBL317511	CC(C)c1cccc(Oc2ccccc2S(=O)(=O)N[C@H](C=O)C(=O)O)c1	IC50 (nM)p	'='	3700	0.493	-1	Caspase-1	0.464	B (single protein format)	0.577	Test	0.4304	0.3656	0.5127	-0.6283	0.2224	-0.0579	-0.7001	0.2141	0.613	0.8859	-0.6221	0.336	0.1837	-1.135	-0.5919
CHEMBL167882	CCOc1ccc(OCC(=O)O)cc1CC(=O)N[C@H](C(=O)N[C@@H](CC(=O)O)C(=O)CSCc1c(F)cccc1Cl)C(C)C	IC50 (nM)p	'='	3800	0.493	-1	Caspase-1	0.464	B (single protein format)	0.577	Training	-0.2702	0.0551	0.9508	-0.2662	-0.8384	0.018	-0.7001	0.2292	-0.12	0.6333	-0.7454	0.1872	0.1806	-1.3559	-0.9
CHEMBL492060	N#CC(C#N)=C1C(=O)N(Cc2ccccc2)c2ccc(S(=O)(=O)N3CCOCC3)cc21	IC50 (nM)p	'='	3875	0.493	-1	Caspase-1	0.464	B (single protein format)	0.577	Training	0.7133	1.042	0.471	-0.8384	1.026	0.6603	-0.366	-0.2495	0.5416	0.339	0.1375	0.4907	0.6407	0.1198	0.4476
CHEMBL427284	COc1ccc(CN2C(=O)C(=C(C#N)C#N)c3cc(S(=O)(=O)N4CCC[C@H]4COc4cccnc4)ccc32)cc1	IC50 (nM)p	'='	3900	0.493	-1	Caspase-1	0.464	B (single protein format)	0.577	Training	0.4967	1.0487	0.5316	-1.0427	0.1381	0.9671	0.5231	-0.4434	0.3591	0.146	-0.2752	0.4163	0.4735	-0.0683	0.2215
CHEMBL103592	CC(C)C[C@H](NC(=O)C(C)Oc1cccc2ccccc12)C(=O)N[C@H]1CC(=O)OC1O	IC50 (nM)p	'='	3990	0.493	-1	Caspase-1	0.464	B (single protein format)	0.577	Test	-0.1067	-0.3637	0.1829	0.1365	-0.3046	-0.1853	-0.1066	-0.3474	-0.056	-0.0239	-0.6846	0.1957	-0.767	-0.8565	-0.6291
CHEMBL6551	O=C(NCc1ccccc1)c1cc(-c2ccncc2)nnc1Cl	IC50 (nM)p	'='	4000	0.493	-1	Caspase-1	0.464	B (single protein format)	0.577	Training	-0.4537	-0.793	0.9905	0.367	1.9902	-0.456	-0.7001	-0.7993	-0.6843	-0.4985	-0.3623	0.4959	1.6897	-0.0603	-1.0182
CHEMBL2096776	CC(C)[C@H](NC(=O)[C@@H](O)c1ccccc1)C(=O)N[C@@H](CC(=O)O)C(=O)CSCc1ccccc1	IC50 (nM)p	'='	4060	0.493	-1	Caspase-1	0.464	B (single protein format)	0.577	Training	-0.8214	0.0384	1.1139	-0.0642	0.4532	-0.4406	-0.7001	0.3001	-0.4454	0.8288	-0.4807	-0.2062	0.2649	-1.2909	-1.2193
CHEMBL519148	N#CC(C#N)=C1C(=O)N(Cc2ccccc2)c2ccc(S(=O)(=O)N3CCCCC3)cc21	IC50 (nM)p	'='	4100	0.493	-1	Caspase-1	0.464	B (single protein format)	0.577	Training	0.8648	1.4096	0.471	-0.8384	1.026	0.6789	-0.366	-0.4147	0.5557	0.6655	0.6867	0.7922	0.452	0.1198	0.4476
CHEMBL476023	COc1ccc(CN2C(=O)C(=C(C#N)C#N)c3cc(S(=O)(=O)N4CCC4)ccc32)cc1	IC50 (nM)p	'='	4183	0.493	-1	Caspase-1	0.464	B (single protein format)	0.577	Test	0.923	0.9139	0.3404	-1.6469	-0.4196	0.7693	-0.366	-0.2495	0.795	0.297	-0.6846	0.4549	0.6579	-0.4103	0.4388
CHEMBL168065	CCOc1ccc(OCC(=O)OC(C)C)cc1CC(=O)N[C@H](C(=O)N[C@@H](CC(=O)O)C(=O)CSCc1c(F)cccc1Cl)C(C)C	IC50 (nM)p	'='	4200	0.493	-1	Caspase-1	0.464	B (single protein format)	0.577	Training	-0.0926	0.0145	0.9247	-0.2185	-0.8903	0.1116	-0.7001	-0.0842	-0.1069	0.8308	-0.7454	0.4807	0.0135	-1.4974	-0.9738
CHEMBL96066	O=C[C@@H](NS(=O)(=O)c1ccccc1Oc1ccc(C2CCCCC2)cc1)C(=O)O	IC50 (nM)p	'='	4300	0.493	-1	Caspase-1	0.464	B (single protein format)	0.577	Training	0.159	1.0887	0.6449	-0.2706	1.1683	-0.0195	-0.7001	-0.1295	0.1849	1.1117	1.055	0.5078	-0.3743	-0.4492	-0.6184
CHEMBL490850	COc1ccc(CN2C(=O)C(=C(C#N)C#N)c3cc(S(=O)(=O)N4CCSCC4)ccc32)cc1	IC50 (nM)p	'='	4300	0.493	-1	Caspase-1	0.464	B (single protein format)	0.577	Training	0.8189	1.9387	0.5729	-1.4481	0.5359	0.7488	-0.366	0.056	0.5973	1.153	1.6897	0.62	1.1869	-0.0144	0.4334
CHEMBL410908	O=C[C@@H](NS(=O)(=O)c1ccccc1Oc1ccc(-c2ccccc2)cc1)C(=O)O	IC50 (nM)p	'='	4400	0.493	-1	Caspase-1	0.464	B (single protein format)	0.577	Test	0.3365	0.2589	0.6449	-0.2706	1.1683	0.0444	-0.7001	-0.1295	0.1865	0.3112	-0.096	0.7082	0.7342	-0.4492	-0.6184
CHEMBL360690	COc1ccc(OC)c([C@@H](O)C(=O)N[C@H](C(=O)N[C@@H](CC(=O)O)C(=O)CSCc2ccccc2)C(C)C)c1	IC50 (nM)p	'='	4490	0.493	-1	Caspase-1	0.464	B (single protein format)	0.577	Training	-0.7196	-0.0138	1.2981	-1.0847	-0.2626	-0.2655	-0.7001	0.3062	-0.2545	0.6034	-0.6139	-0.346	0.2248	-1.2478	-0.8397
CHEMBL523131	N#CC(C#N)=C1C(=O)N(Cc2ccccc2)c2ccc(S(=O)(=O)N3CCSCC3)cc21	IC50 (nM)p	'='	4575	0.493	-1	Caspase-1	0.464	B (single protein format)	0.577	Training	0.8424	2.1279	0.471	-0.8384	1.026	0.6763	-0.366	0.0381	0.5584	1.3037	1.7604	0.7488	1.2641	0.1198	0.4476
CHEMBL197926	O=C1C[C@H](NC(=O)[C@@H]2CCc3nc4ccccc4c(=O)n32)C(O)O1	IC50 (nM)p	'='	4583	0.493	-1	Caspase-1	0.464	B (single protein format)	0.577	Training	-0.6448	0.0902	-0.6033	0.1185	-0.3457	-0.2324	0.522	0.0421	0.3701	-0.7633	-0.8737	-1.2406	-0.652	-0.1187	0.4102
CHEMBL3133147	O=C1C(=O)N(Cc2cccc([N+](=O)[O-])c2)c2ccc(S(=O)(=O)N3CCC[C@H]3CF)cc21	IC50 (nM)p	'='	4695	0.493	-1	Caspase-1	0.464	B (assay format)	0.64	Test	1.224	1.4998	-0.3821	-0.8262	-0.4196	0.8313	0.5231	-0.1887	1.2404	0.304	-0.2829	0.2902	0.0835	0.0901	1.4317
CHEMBL477047	N#CC(C#N)=C1C(=O)N(Cc2ccccc2)c2ccc(S(=O)(=O)N3CCCC3)cc21	IC50 (nM)p	'='	4700	0.493	-1	Caspase-1	0.464	B (single protein format)	0.577	Training	0.9083	1.4016	0.3481	-0.9223	-0.0099	0.6835	0.8913	-0.3531	0.6576	0.5385	-0.6139	0.69	0.5756	-0.3093	0.4794
CHEMBL477659	COc1ccc(CN2C(=O)C(=C(C#N)C#N)c3cc(S(=O)(=O)N4CCCC4)ccc32)cc1	IC50 (nM)p	'='	4700	0.493	-1	Caspase-1	0.464	B (single protein format)	0.577	Training	0.8803	1.2485	0.4599	-1.5447	-0.4548	0.7561	0.8913	-0.3124	0.692	0.4273	-0.6846	0.5609	0.5355	-0.4229	0.463
CHEMBL1762354	N#CC(C#N)=C1C(=O)N(Cc2ccc(OCCF)cc2)c2ccc(S(=O)(=O)N3CC[C@H]3COc3ccccc3)cc21	IC50 (nM)p	'='	4775	0.493	-1	Caspase-1	0.464	B (single protein format)	0.577	Training	0.6823	0.7297	0.6203	-0.7581	0.0983	1.0453	-0.366	-0.6623	0.2894	0.1327	-0.1568	0.9572	0.4629	-0.0918	0.022
CHEMBL95014	O=C[C@@H](NS(=O)(=O)c1ccccc1Oc1ccc(C2CCCC2)cc1)C(=O)O	IC50 (nM)p	'='	4800	0.493	-1	Caspase-1	0.464	B (single protein format)	0.577	Test	0.1833	1.0692	0.5156	-0.3439	0.035	-0.0158	0.5583	-0.0522	0.2846	0.9868	-0.6221	0.3858	-0.2659	-0.9402	-0.6296
CHEMBL360046	COc1ccc(C(C)=O)cc1[C@@H](O)C(=O)N[C@H](C(=O)N[C@@H](CC(=O)O)C(=O)CSCc1ccccc1)C(C)C	IC50 (nM)p	'='	4850	0.493	-1	Caspase-1	0.464	B (single protein format)	0.577	Training	-0.5726	-0.0165	0.9525	-0.7473	-0.2973	-0.1718	-0.7001	0.3566	-0.0851	0.6058	-0.6139	-0.3882	0.2517	-1.3417	-0.8238
CHEMBL567893	COC(=O)[C@@H]1CCCN1C(=O)[C@@H](Cc1ccccc1)N(C)C(=O)[C@H](C)NC(=O)[C@@H](NC(=O)C[C@H](O)[C@H](CC(C)C)NC(=O)[C@H](CC(N)=O)NC(=O)[C@H](CC(C)C)NC(=O)[C@H](OC(=O)[C@@H](OC(=O)[C@H](C(C)C)N(C)C)C(C)C)C(C)C)[C@@H](C)O	IC50 (nM)p	'='	5000	0.493	-1	Caspase-1	0.464	B (single protein format)	0.577	Training	-0.4012	-0.0534	0.4655	-0.7905	-1.2138	1.0308	0.189	0.0999	0.3432	0.6484	-1.0085	-0.6453	-1.3971	-2.0137	-0.5349
CHEMBL268454	NC(=O)c1cc(-c2ccc(Br)cc2)nnc1Cl	IC50 (nM)p	'='	5000	0.493	-1	Caspase-1	0.464	B (single protein format)	0.577	Training	0.5703	-0.553	0.2797	-0.3848	0.6759	-0.4388	-0.7001	-0.1205	0.1345	0.3117	-0.8424	0.9207	3.191	-0.8485	-0.6939
CHEMBL6791	NC(=O)c1cc(-c2ccc(C(F)(F)F)cc2)nnc1Cl	IC50 (nM)p	'='	5000	0.493	-1	Caspase-1	0.464	B (single protein format)	0.577	Test	1.5761	-1.0416	-0.5373	-0.3683	0.3433	0.2315	-0.7001	-0.4531	1.3566	-1.1447	-0.8424	0.7386	1.1998	-1.2408	-0.6579
CHEMBL197535	O=C1Nc2ccc(S(=O)(=O)N3CCC[C@H]3COc3cccnc3)cc2C1=O	IC50 (nM)p	'>'	5000	0.493	-1	Caspase-1	0.464	B (single protein format)	0.577	Training	0.3425	1.556	-0.333	-0.0083	0.1543	0.3463	0.6341	-0.1354	0.6308	0.5367	-0.7323	-0.0819	0.0198	-0.4341	-0.1573
CHEMBL167670	COc1ccc(OC)c(CC(=O)N[C@H](C(=O)N[C@@H](CC(=O)O)C(=O)CSCc2c(F)cccc2Cl)C(C)C)c1	IC50 (nM)p	'='	5000	0.493	-1	Caspase-1	0.464	B (single protein format)	0.577	Training	-0.1435	0.2527	1.08	-1.0922	-0.757	-0.0079	-0.7001	-0.0705	-0.0433	0.7041	-0.7454	0.2737	0.3906	-1.4296	-0.7866
CHEMBL197237	O=C1Nc2ccc(S(=O)(=O)N3CCC[C@H]3COc3ccncc3)cc2C1=O	IC50 (nM)p	'>'	5000	0.493	-1	Caspase-1	0.464	B (single protein format)	0.577	Training	0.3538	1.5579	-0.333	-0.0083	0.1543	0.3538	0.6341	-0.1354	0.6244	0.5367	-0.7323	-0.0819	0.0198	-0.4341	-0.1573
CHEMBL200927	O=C1C(=O)N(Cc2ccc(O)cc2)c2ccc(S(=O)(=O)N3CCC[C@H]3COc3ccccc3)cc21	IC50 (nM)p	'>'	5000	0.493	-1	Caspase-1	0.464	B (single protein format)	0.577	Test	0.8723	1.2838	-0.3139	-0.0023	0.3676	0.812	0.5231	-0.6919	0.4542	0.3966	-0.1568	0.9567	0.2902	-0.1201	0.0218
CHEMBL6582	NC(=O)c1cc(-c2ccc(Cl)cc2)nnc1Cl	IC50 (nM)p	'='	5000	0.493	-1	Caspase-1	0.464	B (single protein format)	0.577	Training	0.477	-0.7666	0.2797	-0.3848	0.6759	-0.4581	-0.7001	-0.1205	0.1387	-0.2755	-0.8424	0.7807	2.5721	-0.8485	-0.6939
CHEMBL4213265	O=C1C[C@H](NC(=O)[C@@H]2C[C@@H]3CN2C(=O)[C@@H](NC(=O)c2ccc4ccccc4c2)CCCCO3)C(O)O1	IC50 (nM)p	'='	5011.87	0.493	-1	Caspase-1	0.464	B (single protein format)	0.577	Training	-0.4063	0.2539	-0.1317	0.3081	-0.5669	0.0141	0.4857	-0.4061	-0.0887	-0.2108	-0.6846	-0.3002	-0.8884	-0.1799	-0.3106
CHEMBL180623	CCC(C(=O)N[C@@H](CC(=O)O)C(=O)CCCc1ccccc1)n1cc(C(C)(C)C)nc(NCc2nonc2C)c1=O	IC50 (nM)p	'='	5130	0.493	-1	Caspase-1	0.464	B (single protein format)	0.577	Training	-0.138	-0.5399	0.4504	-0.4004	-0.51	0.468	0.189	-0.0527	0.3429	0.058	-0.7717	-0.3013	-0.8143	-1.2053	-0.7824
CHEMBL101684	CC(C)C[C@H](NC(=O)COc1cccc2cnccc12)C(=O)N[C@H]1CC(=O)OC1O	IC50 (nM)p	'='	5140	0.493	-1	Caspase-1	0.464	B (single protein format)	0.577	Test	-0.6456	-0.4783	0.3452	0.3401	-0.2625	-0.3243	-0.1066	-0.0365	-0.2156	-0.2666	-0.7865	-0.5637	-0.6651	-0.7397	-0.7513
CHEMBL318295	CC(C)C[C@H](NC(=O)COc1cccc2ncccc12)C(=O)N[C@H]1CC(=O)OC1O	IC50 (nM)p	'='	5250	0.493	-1	Caspase-1	0.464	B (single protein format)	0.577	Training	-0.7968	-0.4941	0.3452	0.3401	-0.2625	-0.3929	-0.1066	-0.0365	-0.2133	-0.2583	-0.7865	-0.6693	-0.5543	-0.7397	-0.7513
CHEMBL319776	CC(C)c1ccc(Oc2ccccc2S(=O)(=O)N[C@H](C=O)C(=O)O)cc1	IC50 (nM)p	'='	5300	0.493	-1	Caspase-1	0.464	B (single protein format)	0.577	Training	0.4304	0.3482	0.5127	-0.7893	0.2224	-0.059	-0.7001	0.2141	0.6103	0.8859	-0.6221	0.336	0.1837	-1.2046	-0.6707
CHEMBL490851	N#CC(C#N)=C1C(=O)N(Cc2ccc(Cl)c(Cl)c2)c2ccc(S(=O)(=O)N3CCSCC3)cc21	IC50 (nM)p	'='	5350	0.493	-1	Caspase-1	0.464	B (single protein format)	0.577	Training	1.3699	2.1406	0.0993	-1.157	0.3358	0.9753	-0.366	-0.1	0.8821	1.5176	1.6289	1.1486	1.6892	-0.1723	0.5417
CHEMBL521972	N#CC(C#N)=C1C(=O)N(Cc2ccc(Cl)c(Cl)c2)c2ccc(S(=O)(=O)N3CCOCC3)cc21	IC50 (nM)p	'='	5350	0.493	-1	Caspase-1	0.464	B (single protein format)	0.577	Test	1.2479	1.1151	0.0993	-1.157	0.3358	0.9593	-0.366	-0.3717	0.8662	0.6065	0.006	0.9048	1.1003	-0.1723	0.5417
CHEMBL360880	COc1ccc(-c2nc(C)no2)cc1CC(=O)N[C@H](C(=O)N[C@@H](CC(=O)O)C(=O)CSCc1ccccc1)C(C)C	IC50 (nM)p	'='	5450	0.493	-1	Caspase-1	0.464	B (single protein format)	0.577	Training	-0.6622	-0.038	0.8116	-0.1867	-0.3918	-0.16	0.1388	0.1838	-0.2407	0.4287	-0.6139	-0.263	0.3423	-1.1093	-0.9733
CHEMBL396625	CCC(C(=O)N[C@@H](CC(=O)O)C(=O)CCCc1ccccc1)n1cc(C(C)(C)C)nc(NC(CC(C)C)C(=O)O)c1=O	IC50 (nM)p	'='	5490	0.493	-1	Caspase-1	0.464	B (single protein format)	0.577	Training	0.3124	-0.367	0.4504	-0.3594	-0.51	0.5381	-0.7001	-0.0757	0.4707	0.4898	-0.7717	0.2192	-1.2685	-1.3198	-0.6494
CHEMBL6423	NC(=O)c1cc(-c2ccc(F)c(Cl)c2)nnc1Cl	IC50 (nM)p	'='	5500	0.493	-1	Caspase-1	0.464	B (single protein format)	0.577	Training	0.7877	-0.7632	0.0011	-0.7002	0.1765	-0.3206	-0.7001	-0.243	0.504	-0.5508	-0.9033	0.8104	2.2862	-1.058	-0.4858
CHEMBL436989	N#CC(C#N)=C1C(=O)N(Cc2ccc(Br)cc2)c2ccc(S(=O)(=O)N3CCC[C@H]3COc3ccccc3)cc21	IC50 (nM)p	'='	5700	0.493	-1	Caspase-1	0.464	B (single protein format)	0.577	Test	0.9896	1.2941	0.2639	-0.676	0.1797	1.066	0.5231	-0.7099	0.4403	0.6707	-0.1568	1.1593	0.9702	-0.0618	0.2537
CHEMBL1762355	N#CC(C#N)=C1C(=O)N(Cc2ccc(OCCOCCF)cc2)c2ccc(S(=O)(=O)N3CC[C@H]3COc3ccccc3)cc21	IC50 (nM)p	'='	5733	0.493	-1	Caspase-1	0.464	B (single protein format)	0.577	Training	0.4963	0.6027	0.8643	-0.59	-0.0111	1.0509	-0.366	-0.657	0.0833	0.1966	-0.1568	0.9441	0.341	-0.1796	-0.1935
CHEMBL182078	COc1ccc(Br)cc1[C@@H](Cc1ccccc1)C(=O)N[C@H](C(=O)N[C@@H](CC(=O)O)C(=O)CSCc1ccccc1)C(C)C	IC50 (nM)p	'='	5810	0.493	-1	Caspase-1	0.464	B (single protein format)	0.577	Training	-0.2171	0.4185	1.0303	-0.1501	0.3714	-0.0108	-0.7001	-0.4596	-0.3822	1.0548	-0.0861	0.6962	0.7623	-0.7864	-0.8317
CHEMBL100933	CC(C)[C@@H](NC(=O)OCc1ccccc1)C(=O)C[C@H]1CC(=O)OC1O	IC50 (nM)p	'='	5850	0.493	-1	Caspase-1	0.464	B (single protein format)	0.577	Training	-0.497	-0.4552	0.6668	0.0598	-0.2359	-0.5289	-0.1066	-0.0631	-0.2513	0.0463	-1.0085	-0.1362	-0.9481	-1.5224	-1.2724
CHEMBL167071	COc1ccc(C(C)=O)cc1CC(=O)N[C@H](C(=O)N[C@@H](CC(=O)O)C(=O)CSCc1ccccc1)C(C)C	IC50 (nM)p	'='	5900	0.493	-1	Caspase-1	0.464	B (single protein format)	0.577	Test	-0.4373	0.0646	1.0436	-0.425	-0.2626	-0.2142	-0.7001	0.1128	-0.2223	0.7471	-0.6139	-0.0097	0.2787	-1.3125	-1.0462
CHEMBL166513	COc1ccc(OC)c(CC(=O)N[C@H](C(=O)N[C@@H](CC(=O)O)C(=O)CSCc2ccccc2)C(C)C)c1	IC50 (nM)p	'='	6000	0.493	-1	Caspase-1	0.464	B (single protein format)	0.577	Training	-0.5846	0.0683	1.4006	-0.7629	-0.226	-0.3078	-0.7001	0.0547	-0.3999	0.7484	-0.6139	0.0436	0.2519	-1.2224	-1.0749
CHEMBL226779	N#CC(C#N)=C1C(=O)N(Cc2ccccc2)c2ccc(S(=O)(=O)N3CCC[C@H]3COc3ccccc3)cc21	IC50 (nM)p	'='	6220	0.493	-1	Caspase-1	0.464	B (single protein format)	0.577	Training	0.7213	1.2168	0.447	-0.5304	0.5159	0.93	0.5231	-0.6685	0.3066	0.3141	-0.0861	0.9377	0.5158	0.0378	0.2228
CHEMBL352554	CCOc1ccc(OCC(=O)OC)cc1CC(=O)N[C@H](C(=O)N[C@@H](CC(=O)O)C(=O)CSCc1c(F)cccc1Cl)C(C)C	IC50 (nM)p	'='	6500	0.493	-1	Caspase-1	0.464	B (single protein format)	0.577	Training	-0.2817	0.0143	1.1972	-0.731	-0.8565	0.0343	-0.7001	0.0209	-0.1542	0.6622	-0.7454	0.2638	0.2139	-1.3923	-0.9361
CHEMBL361397	C=CC[C@@H](C(=O)N[C@H](C(=O)N[C@@H](CC(=O)O)C(=O)CSCc1ccccc1)C(C)C)c1cc(Br)ccc1OC	IC50 (nM)p	'='	6505	0.493	-1	Caspase-1	0.464	B (single protein format)	0.577	Test	-0.3291	0.4277	1.3787	-0.6334	-0.2973	-0.1379	-0.7001	-0.2109	-0.2796	1.2708	-0.6139	0.5114	0.8552	-1.0887	-0.7483
CHEMBL492061	COc1ccc(CN2C(=O)C(=C(C#N)C#N)c3cc(S(=O)(=O)N4CCOCC4)ccc32)cc1	IC50 (nM)p	'='	6825	0.493	-1	Caspase-1	0.464	B (single protein format)	0.577	Training	0.697	0.9132	0.5729	-1.4481	0.5359	0.7329	-0.366	-0.2157	0.5814	0.2419	0.0668	0.3762	0.5981	-0.0144	0.4334
CHEMBL317782	CC(C)C[C@H](NC(=O)C(C)Oc1cccc2cc(Br)ccc12)C(=O)N[C@H]1CC(=O)OC1O	IC50 (nM)p	'='	6840	0.493	-1	Caspase-1	0.464	B (single protein format)	0.577	Training	0.2569	-0.1018	-0.0409	0.0614	-0.599	-0.0461	-0.1066	-0.4092	0.1252	0.437	-0.7454	0.4978	-0.1546	-0.9981	-0.5603
CHEMBL387041	COC[C@@H]1CCCN1S(=O)(=O)c1ccc2c(c1)C(=O)C(=O)N2Cc1ccc(O[Si](C)(C)C(C)(C)C)cc1	IC50 (nM)p	'>'	7000	0.493	-1	Caspase-1	0.464	B (single protein format)	0.577	Training	2.0314	1.9603	-0.8863	-0.5072	-0.6045	2.2565	0.5231	-0.9032	1.7741	3.0517	-0.6846	0.7602	-0.7817	-0.8399	0.1395
CHEMBL2348693	COCC[C@@H]1CCCN1S(=O)(=O)c1ccc2c(c1)C(=O)C(=O)N2CCCCF	IC50 (nM)p	'='	7340	0.493	-1	Caspase-1	0.464	B (single protein format)	0.577	Test	0.9251	2.0749	0.7271	-0.7417	-1.073	0.5818	0.5231	-0.5752	0.6487	1.3901	-1.1401	0.9376	-0.5949	-0.6625	0.2709
CHEMBL433416	CC(C)C[C@H](NC(=O)Cc1ccc(-c2ccccc2)cc1)C(=O)N[C@H]1CC(=O)OC1O	IC50 (nM)p	'='	7430	0.493	-1	Caspase-1	0.464	B (single protein format)	0.577	Training	-0.2139	-0.3247	0.3988	0.4346	0.2084	-0.2901	-0.1066	-0.5176	-0.3296	0.0254	-0.5514	0.3164	-0.5165	-0.8916	-1.0254
CHEMBL3359203	COC[C@@H]1CCCN1S(=O)(=O)c1cc(F)c2c(c1)C(=O)C(=O)N2CCCF	IC50 (nM)p	'='	7430	0.493	-1	Caspase-1	0.464	B (single protein format)	0.577	Training	1.1866	1.9635	0.2673	-0.9231	-1.2284	0.6823	0.5231	-0.5106	1.1275	0.9133	-1.1943	0.729	-0.464	-0.628	0.8354
CHEMBL319324	Cc1cc(Oc2ccccc2S(=O)(=O)N[C@H](C=O)C(=O)O)cc(C)c1C	IC50 (nM)p	'='	7800	0.493	-1	Caspase-1	0.464	B (single protein format)	0.577	Training	0.7594	0.4905	0.1595	-1.0395	-0.2327	0.0913	-0.7001	0.2141	0.9182	0.7789	-0.7372	0.2862	0.3719	-1.4961	-0.3901
CHEMBL1221596	CC(C)[C@H](CC(=O)N1CCN(c2ccccc2)CC1)C(=O)N[C@H](C=O)CC(=O)O	IC50 (nM)p	'='	7810	0.493	-1	Caspase-1	0.464	B (single protein format)	0.577	Test	-0.3457	-0.1309	1.1137	-0.5648	0.3945	-0.3692	-0.7001	-0.278	-0.3542	0.361	-0.1864	0.14	-0.6046	-1.1022	-0.982
CHEMBL431848	Cc1ccc(Oc2ccccc2S(=O)(=O)N[C@H](C=O)C(=O)O)cc1	IC50 (nM)p	'='	9000	0.493	-1	Caspase-1	0.464	B (single protein format)	0.577	Training	0.2711	0.2868	0.5733	-0.6756	0.3724	-0.1792	-0.7001	0.4272	0.5621	0.6279	-0.6221	0.127	0.466	-1.0817	-0.6693
CHEMBL101714	CC(C)C[C@H](NC(=O)CCOc1ccccc1)C(=O)N[C@H]1CC(=O)OC1O	IC50 (nM)p	'='	9420	0.493	-1	Caspase-1	0.464	B (single protein format)	0.577	Training	-0.7992	-0.6284	0.8562	0.4337	-0.3371	-0.6005	-0.1066	0.0279	-0.4884	0.1647	-1.0085	-0.2933	-1.1138	-1.4605	-1.4563
CHEMBL359479	CC(C)[C@H](NC(=O)C1(O)CC1)C(=O)N[C@@H](CC(=O)O)C(=O)CSCc1ccccc1	IC50 (nM)p	'='	9590	0.493	-1	Caspase-1	0.464	B (single protein format)	0.577	Training	-0.2486	0.0036	0.4805	-0.4234	-0.4643	-0.0673	-0.7001	0.6548	0.6312	1.1012	-1.0085	-0.6996	-0.4178	-2.0452	-1.4321
CHEMBL3359202	CCCCN1C(=O)C(=O)c2cc(S(=O)(=O)N3CCC[C@H]3COC)cc(F)c21	IC50 (nM)p	'='	9970	0.493	-1	Caspase-1	0.464	B (single protein format)	0.577	Test	1.2125	2.0606	0.2673	-0.9231	-1.2284	0.6839	0.5231	-0.5106	1.1141	1.3118	-1.1943	0.8046	-0.5953	-0.628	0.8354
CHEMBL439753	O=C1C(=O)N(Cc2ccccc2)c2ccc(S(=O)(=O)N3CCC[C@H]3COc3ccccc3)cc21	IC50 (nM)p	'>'	10000	0.493	-1	Caspase-1	0.464	B (single protein format)	0.577	Training	0.8487	1.3933	-0.1267	0.1757	0.7441	0.7663	0.5231	-0.9697	0.3493	0.5321	-0.0861	1.1601	0.2977	-0.0116	-0.0184
CHEMBL379831	COc1cccc(C(=O)NNC(=O)C2(C(=O)N[C@H]3CC(=O)OC3O)CC2)c1	IC50 (nM)p	'>='	10000	0.493	-1	Caspase-1	0.464	B (single protein format)	0.577	Training	0.0155	-0.82	0.1706	-1.3479	-0.8046	0.3441	-0.1066	0.5532	0.9826	-0.7703	-1.0792	-1.0357	-0.9878	-1.8111	-0.8715
CHEMBL200677	COc1ccc(CN2C(=O)C(=O)c3cc(S(=O)(=O)N4CCC[C@H]4COc4ccccc4)ccc32)cc1	IC50 (nM)p	'>'	10000	0.493	-1	Caspase-1	0.464	B (single protein format)	0.577	Training	0.8272	1.2598	-0.005	-0.4231	0.3171	0.8389	0.5231	-0.9032	0.3948	0.4351	-0.1568	1.0236	0.2766	-0.1259	-0.0078
CHEMBL100741	CC(C)C[C@H](NC(=O)COc1ccccc1)C(=O)N[C@H]1CC(=O)OC1O	IC50 (nM)p	'>'	10000	0.493	-1	Caspase-1	0.464	B (single protein format)	0.577	Test	-0.8452	-0.6781	0.7203	0.3783	-0.2884	-0.6141	-0.1066	0.1197	-0.3913	-0.0091	-1.0085	-0.4976	-1.0208	-1.4203	-1.3635
CHEMBL62993	O=C1Nc2ccc(S(=O)(=O)N3CCC[C@H]3COc3ccccc3)cc2C1=O	IC50 (nM)p	'>'	10000	0.493	-1	Caspase-1	0.464	B (single protein format)	0.577	Training	0.6517	1.6364	-0.333	-0.0083	0.1543	0.3817	0.6341	-0.3969	0.6173	0.6683	-0.6139	0.5157	0.0392	-0.4341	-0.1573
CHEMBL510809	N#CC(C#N)=C1C(=O)N(Cc2ccc(Cl)c(Cl)c2)c2ccc(S(=O)(=O)N3CCC3)cc21	IC50 (nM)p	'>'	10000	0.493	-1	Caspase-1	0.464	B (single protein format)	0.577	Training	1.5064	1.1278	-0.161	-1.3386	-0.6302	0.9957	-0.366	-0.4147	1.0965	0.683	-0.7454	1.0146	1.1897	-0.5776	0.5534
CHEMBL200767	O=C1Nc2ccc(S(=O)(=O)N3CC[C@H]3COc3ccccc3)cc2C1=O	IC50 (nM)p	'>'	10000	0.493	-1	Caspase-1	0.464	B (single protein format)	0.577	Training	0.6939	1.2694	-0.5005	-0.0752	0.2166	0.4099	-0.255	-0.3261	0.7366	0.5239	-0.6139	0.3898	0.1655	-0.5416	-0.3065
CHEMBL100405	CC(C)C[C@H](NC(=O)COc1ccc2ccccc2c1)C(=O)N[C@H]1CC(=O)OC1O	IC50 (nM)p	'='	10000	0.493	-1	Caspase-1	0.464	B (single protein format)	0.577	Test	-0.3242	-0.4388	0.2698	0.3879	-0.2956	-0.3144	-0.1066	-0.2817	-0.2444	-0.1481	-0.6846	-0.0035	-0.647	-0.8244	-0.9268
CHEMBL521801	COc1ccc(CN2C(=O)C(=C(C#N)C#N)c3cc(S(=O)(=O)N4CCCCC4)ccc32)cc1	IC50 (nM)p	'>'	10000	0.493	-1	Caspase-1	0.464	B (single protein format)	0.577	Training	0.84	1.2604	0.5729	-1.4481	0.5359	0.7515	-0.366	-0.3717	0.5948	0.5503	0.616	0.661	0.4199	-0.0144	0.4334
CHEMBL371709	CN1C(=O)C(=O)c2cc(S(=O)(=O)N3CC[C@H]3COc3ccccc3)ccc21	IC50 (nM)p	'>'	10000	0.493	-1	Caspase-1	0.464	B (single protein format)	0.577	Training	1.1168	1.3479	-0.5705	-0.4647	0.1543	0.6487	-0.366	-0.5752	0.9142	0.5759	-0.6139	0.7386	0.2738	-0.62	0.0021
CHEMBL1762359	N#CC(C#N)=C1C(=O)N(Cc2ccc(OCCOCCF)cc2)c2ccc(S(=O)(=O)N3CCC[C@H]3COc3ccccc3)cc21	IC50 (nM)p	'>'	10000	0.493	-1	Caspase-1	0.464	B (single protein format)	0.577	Training	0.4745	0.841	0.939	-0.5386	-0.0446	1.0227	0.5231	-0.6935	0.0236	0.2917	-0.1568	1.0098	0.2601	-0.1211	-0.1045
CHEMBL181355	CCC[C@@H](C(=O)N[C@H](C(=O)N[C@@H](CC(=O)O)C(=O)CSCc1ccccc1)C(C)C)c1cc(Br)ccc1OC	IC50 (nM)p	'>'	10000	0.493	-1	Caspase-1	0.464	B (single protein format)	0.577	Test	-0.2504	0.5527	1.3787	-0.6334	-0.2973	-0.1191	-0.7001	-0.2109	-0.2765	1.5274	-0.6139	0.6424	0.4891	-1.0887	-0.7483
CHEMBL217457	COC[C@@H]1CCCN1S(=O)(=O)c1ccc2c(c1)C(=O)C(=O)N2Cc1ccc(I)cc1	IC50 (nM)p	'>'	10000	0.493	-1	Caspase-1	0.464	B (single protein format)	0.577	Training	1.339	1.9911	-0.2418	-0.4925	-0.3823	0.819	0.5231	-0.7455	0.845	1.458	-0.6846	1.113	1.2016	-0.3552	0.3775
CHEMBL1762358	N#CC(C#N)=C1C(=O)N(Cc2ccc(OCCF)cc2)c2ccc(S(=O)(=O)N3CCC[C@H]3COc3ccccc3)cc21	IC50 (nM)p	'>'	10000	0.493	-1	Caspase-1	0.464	B (single protein format)	0.577	Training	0.6551	0.9808	0.7052	-0.6996	0.0603	1.0171	0.5231	-0.7012	0.2213	0.2354	-0.1568	1.0269	0.374	-0.0315	0.1122
CHEMBL210114	Cc1cccc(C)c1C(=O)NNC(=O)C1(C(=O)N[C@H]2CC(=O)OC2O)CCCCC1	IC50 (nM)p	'>='	10000	0.493	-1	Caspase-1	0.464	B (single protein format)	0.577	Training	0.1443	0.3303	0.1215	-0.8012	-0.2128	0.3729	-0.1066	0.0962	0.6327	0.012	0.3118	-0.3078	-1.2774	-1.2463	-0.0942
CHEMBL215480	COC[C@@H]1CCCN1S(=O)(=O)c1ccc2c(c1)C(=O)C(=O)N2Cc1ccc(OCCF)cc1	IC50 (nM)p	'>'	10000	0.493	-1	Caspase-1	0.464	B (assay format)	0.64	Test	0.7995	1.4579	0.3642	-0.5379	-0.4881	0.7309	0.5231	-0.7314	0.5319	0.6306	-0.2829	0.3476	0.0713	0.2693	1.1342
CHEMBL360292	CO[C@H](C(=O)N[C@H](C(=O)N[C@@H](CC(=O)O)C(=O)CSCc1ccccc1)C(C)C)c1ccccc1	IC50 (nM)p	'>'	10000	0.493	-1	Caspase-1	0.464	B (single protein format)	0.577	Training	-0.7934	0.1281	1.4174	-0.3855	0.3947	-0.4083	-0.7001	0.0377	-0.4838	0.8574	-0.4807	-0.0207	0.2504	-1.2128	-1.0956
CHEMBL182295	COc1ccc(Br)cc1[C@@H](C)C(=O)N[C@H](C(=O)N[C@@H](CC(=O)O)C(=O)CSCc1ccccc1)C(C)C	IC50 (nM)p	'>'	10000	0.493	-1	Caspase-1	0.464	B (single protein format)	0.577	Training	-0.1775	0.3947	1.0155	-0.6702	-0.226	-0.1297	-0.7001	-0.0931	-0.154	1.3259	-0.6139	0.457	0.7057	-1.301	-0.8371
CHEMBL197549	O=C1C(=O)N(Cc2ccccc2)c2ccc(S(=O)(=O)N3CCC[C@H]3COc3cccnc3)cc21	IC50 (nM)p	'>'	10000	0.493	-1	Caspase-1	0.464	B (single protein format)	0.577	Training	0.6045	1.3297	-0.1267	0.1757	0.7441	0.7309	0.5231	-0.7632	0.3599	0.4282	-0.2045	0.6883	0.2825	-0.0116	-0.0184
CHEMBL6473	CNC(=O)c1cc(-c2ccncc2)nnc1Cl	IC50 (nM)p	'='	10000	0.493	-1	Caspase-1	0.464	B (single protein format)	0.577	Test	-0.5569	-0.9592	1.3611	-1.0419	1.3586	-0.574	-0.7001	-0.1577	-0.2992	-0.5635	-0.8901	-0.298	1.9732	-0.5091	-0.6725
CHEMBL217777	COC[C@@H]1CCCN1S(=O)(=O)c1ccc2c(c1)C(=O)C(=O)N2Cc1ccc(OC)cc1	IC50 (nM)p	'>'	10000	0.493	-1	Caspase-1	0.464	B (assay format)	0.64	Training	0.8759	1.6448	0.1195	-0.9732	-0.4196	0.7163	0.5231	-0.6304	0.7165	0.6543	-0.2829	0.0591	0.2007	0.203	1.2878
CHEMBL200493	O=C1C(=O)N(Cc2ccccc2F)c2ccc(S(=O)(=O)N3CC[C@H]3COc3ccccc3)cc21	IC50 (nM)p	'>'	10000	0.493	-1	Caspase-1	0.464	B (single protein format)	0.577	Training	1.0316	1.0043	-0.3777	-0.0886	0.4591	0.9185	-0.366	-0.9697	0.6063	0.2594	-0.1568	1.0859	0.3179	-0.1999	-0.0234
CHEMBL182096	COc1ccc(Br)cc1[C@H](C(=O)N[C@H](C(=O)N[C@@H](CC(=O)O)C(=O)CSCc1ccccc1)C(C)C)C(C)C	IC50 (nM)p	'>'	10000	0.493	-1	Caspase-1	0.464	B (single protein format)	0.577	Training	-0.0477	0.586	0.9525	-0.5402	-0.2973	-0.0211	-0.7001	-0.2109	-0.08	1.4437	-0.6139	0.6206	0.5032	-1.3144	-0.6701
CHEMBL200886	O=C1C(=O)N(Cc2ccc(F)cc2)c2ccc(S(=O)(=O)N3CC[C@H]3COc3ccccc3)cc21	IC50 (nM)p	'>'	10000	0.493	-1	Caspase-1	0.464	B (single protein format)	0.577	Test	1.0443	0.9857	-0.4412	-0.0531	0.4208	0.8756	-0.366	-0.9697	0.5924	0.2553	-0.1568	1.0859	0.3179	-0.1938	-0.0873
CHEMBL371879	CN1C(=O)C(=O)c2cc(S(=O)(=O)N3CCC[C@H]3COc3cccnc3)ccc21	IC50 (nM)p	'>'	10000	0.493	-1	Caspase-1	0.464	B (single protein format)	0.577	Training	0.763	1.6227	-0.4061	-0.3875	0.096	0.5851	0.5231	-0.3826	0.806	0.5866	-0.7323	0.2708	0.1293	-0.5134	0.1365
CHEMBL4213490	C[C@@H](C(=O)N[C@H]1CC(=O)OC1O)N1C(=O)NC(NC(=O)c2ccc3ccccc3c2)C1=O	IC50 (nM)p	'>'	10000	0.493	-1	Caspase-1	0.464	B (single protein format)	0.577	Training	-0.1027	-0.4496	-0.3865	-0.2705	-0.4119	0.1028	0.3374	0.2312	0.3378	-0.8821	-0.6846	-0.5593	-0.4768	-0.7632	-0.1228
CHEMBL317530	CC(C)C[C@H](Nc1ccccc1)C(=O)N[C@H]1CC(=O)OC1O	IC50 (nM)p	'>'	10000	0.493	-1	Caspase-1	0.464	B (single protein format)	0.577	Training	-0.5453	-0.4133	0.5782	0.4876	-0.0512	-0.6315	-0.1066	-0.1295	-0.3766	0.2294	-1.0085	-0.0691	-0.9647	-1.3253	-1.2346
CHEMBL482841	O=C1C(=O)N(Cc2ccccc2)c2ccc(S(=O)(=O)N3CCSCC3)cc21	IC50 (nM)p	'>'	10000	0.493	-1	Caspase-1	0.464	B (single protein format)	0.577	Test	1.0199	2.4727	-0.2525	0.015	1.3831	0.5126	-0.366	-0.2492	0.646	1.7118	1.7604	1.0054	1.0877	0.0683	0.172
CHEMBL476022	O=C1C(=O)N(Cc2ccccc2)c2ccc(S(=O)(=O)N3CCC3)cc21	IC50 (nM)p	'>'	10000	0.493	-1	Caspase-1	0.464	B (single protein format)	0.577	Training	1.1607	1.2665	-0.5938	-0.1218	0.2833	0.5331	-0.366	-0.6419	0.8896	0.7124	-0.6139	0.8323	0.4382	-0.4066	0.1599
CHEMBL371687	O=C1C(=O)N(Cc2cccc(F)n2)c2ccc(S(=O)(=O)N3CC[C@H]3COc3ccccc3)cc21	IC50 (nM)p	'>'	10000	0.493	-1	Caspase-1	0.464	B (single protein format)	0.577	Training	0.7486	0.9314	-0.4412	0.0613	0.4208	0.7946	-0.366	-0.7632	0.6057	0.1653	-0.2604	0.6812	0.1526	-0.2602	-0.0886
CHEMBL372322	COc1ccc(CN2C(=O)C(=O)c3cc(S(=O)(=O)N4CCC[C@H]4COc4cccnc4)ccc32)cc1	IC50 (nM)p	'>'	10000	0.493	-1	Caspase-1	0.464	B (single protein format)	0.577	Training	0.5952	1.1994	-0.005	-0.4231	0.3171	0.8035	0.5231	-0.7071	0.4049	0.3363	-0.2752	0.5754	0.2621	-0.1259	-0.0078
CHEMBL198682	O=C1C(=O)N(Cc2ccc(F)cc2)c2ccc(S(=O)(=O)N3CCC[C@H]3COc3cccnc3)cc21	IC50 (nM)p	'>'	10000	0.493	-1	Caspase-1	0.464	B (single protein format)	0.577	Test	0.7649	1.2134	-0.3139	-0.0023	0.3676	0.812	0.5231	-0.8064	0.5147	0.272	-0.2752	0.7052	0.2019	-0.1201	0.0218
CHEMBL200785	O=C1C(=O)N(Cc2ccccc2)c2ccc(S(=O)(=O)N3CC[C@H]3COc3ccccc3)cc21	IC50 (nM)p	'>'	10000	0.493	-1	Caspase-1	0.464	B (single protein format)	0.577	Training	0.887	1.099	-0.2524	0.1283	0.8089	0.7945	-0.366	-0.9297	0.4355	0.4152	-0.0861	1.0789	0.4038	-0.0844	-0.1315
CHEMBL492059	N#CC(C#N)=C1C(=O)N(Cc2ccc(Cl)c(Cl)c2)c2ccc(S(=O)(=O)N3CCCCC3)cc21	IC50 (nM)p	'>'	10000	0.493	-1	Caspase-1	0.464	B (single protein format)	0.577	Training	1.391	1.4624	0.0993	-1.157	0.3358	0.9779	-0.366	-0.5277	0.8796	0.9149	0.5552	1.1896	0.9222	-0.1723	0.5417
CHEMBL182563	CC(C)[C@H](NC(=O)C(O)(C(F)(F)F)C(F)(F)F)C(=O)N[C@@H](CC(=O)O)C(=O)CSCc1ccccc1	IC50 (nM)p	'>'	10000	0.493	-1	Caspase-1	0.464	B (single protein format)	0.577	Training	1.198	-0.3393	-0.1884	-0.5581	-0.6293	1.6033	-0.7001	0.2237	1.96	0.1096	-1.0085	-0.0215	-0.8342	-2.4864	-0.7591
CHEMBL367365	COc1ccc(Br)cc1[C@H](C(=O)N[C@H](C(=O)N[C@@H](CC(=O)O)C(=O)CSCc1ccccc1)C(C)C)C1CC1	IC50 (nM)p	'>'	10000	0.493	-1	Caspase-1	0.464	B (single protein format)	0.577	Test	0.0191	0.5866	0.7482	-0.3531	-0.3303	0.0688	-0.7001	-0.2655	0.0614	1.3103	-0.6139	0.4632	0.3522	-1.1632	-0.7072
CHEMBL183655	CCC(O)(CC)C(=O)N[C@H](C(=O)N[C@@H](CC(=O)O)C(=O)CSCc1ccccc1)C(C)C	IC50 (nM)p	'>'	10000	0.493	-1	Caspase-1	0.464	B (single protein format)	0.577	Training	-0.4572	0.2056	1.4499	-2.0249	-0.5015	-0.2055	-0.7001	0.5578	0.2661	1.5586	-1.0085	-0.2353	-0.4536	-2.1216	-1.2396
CHEMBL217777	COC[C@@H]1CCCN1S(=O)(=O)c1ccc2c(c1)C(=O)C(=O)N2Cc1ccc(OC)cc1	IC50 (nM)p	'>'	10000	0.493	-1	Caspase-1	0.464	B (single protein format)	0.577	Training	0.8759	1.6448	0.1195	-0.9732	-0.4196	0.7163	0.5231	-0.6304	0.7165	0.6543	-0.6846	0.5665	0.1091	-0.3551	0.3323
CHEMBL183120	CC(C)[C@H](NC(=O)C(O)(c1ccccc1)c1ccccc1)C(=O)N[C@@H](CC(=O)O)C(=O)CSCc1ccccc1	IC50 (nM)p	'>'	10000	0.493	-1	Caspase-1	0.464	B (single protein format)	0.577	Training	-0.2376	0.1589	0.8549	-0.0091	0.979	0.2566	-0.7001	-0.1581	-0.0486	0.5923	0.0455	0.3387	0.3562	-0.8171	-0.5839
CHEMBL362695	CC(C)[C@H](NC(=O)[C@H](O)C(C)C)C(=O)N[C@@H](CC(=O)O)C(=O)CSCc1ccccc1	IC50 (nM)p	'>'	10000	0.493	-1	Caspase-1	0.464	B (single protein format)	0.577	Test	-0.6109	0.0394	1.0593	-0.4885	-0.4643	-0.4622	-0.7001	0.6548	-0.1557	1.4014	-1.0085	-0.2909	-0.2751	-2.0434	-1.3739
CHEMBL3133253	O=C1C(=O)N(Cc2ccc(Br)cc2)c2ccc(S(=O)(=O)N3CCC[C@H]3CF)cc21	IC50 (nM)p	'>'	10000	0.493	-1	Caspase-1	0.464	B (assay format)	0.64	Training	1.4632	1.8875	-0.3907	-0.8756	-0.3426	0.7931	0.5231	-0.8678	0.9916	1.1782	-0.2829	0.8321	0.8847	0.1766	1.437
CHEMBL213759	O=C1C(=O)N(Cc2ccc(OCCF)cc2)c2ccc(S(=O)(=O)N3CCC[C@H]3COc3ccccc3)cc21	IC50 (nM)p	'>'	10000	0.493	-1	Caspase-1	0.464	B (assay format)	0.64	Training	0.764	1.1179	0.2107	-0.0768	0.2233	0.8535	0.5231	-0.9768	0.2518	0.4252	0.273	0.7649	0.2577	0.4897	0.8151
CHEMBL1762349	O=C1C(=O)N(Cc2ccc(OCCF)cc2)c2ccc(S(=O)(=O)N3CC[C@H]3COc3cccnc3)cc21	IC50 (nM)p	'>'	10000	0.493	-1	Caspase-1	0.464	B (single protein format)	0.577	Training	0.5702	0.7868	0.1055	-0.1258	0.2691	0.8462	-0.366	-0.7496	0.3371	0.2208	-0.2752	0.728	0.2415	-0.1502	-0.2211
CHEMBL3133255	O=C1C(=O)N(Cc2ccc(F)cc2)c2ccc(S(=O)(=O)N3CCC[C@H]3CF)cc21	IC50 (nM)p	'>'	10000	0.493	-1	Caspase-1	0.464	B (assay format)	0.64	Test	1.2947	1.6455	-0.3907	-0.8756	-0.3426	0.7382	0.5231	-0.8678	1.0024	0.5123	-0.2829	0.5319	0.1305	0.1766	1.437
CHEMBL3133258	O=C1C(=O)N(Cc2ccc(I)cc2)c2ccc(S(=O)(=O)N3CCC[C@H]3CF)cc21	IC50 (nM)p	'>'	10000	0.493	-1	Caspase-1	0.464	B (assay format)	0.64	Training	1.5566	1.9715	-0.3907	-0.8756	-0.3426	0.8323	0.5231	-0.8678	0.9912	1.4095	-0.2829	0.9593	1.3993	0.1766	1.437
CHEMBL3133259	COc1ccc(CN2C(=O)C(=O)c3cc(S(=O)(=O)N4CCC[C@H]4CF)ccc32)cc1	IC50 (nM)p	'>'	10000	0.493	-1	Caspase-1	0.464	B (assay format)	0.64	Training	1.0729	1.6154	-0.014	-1.3592	-0.3823	0.7296	0.5231	-0.7455	0.8544	0.5829	-0.2829	0.3564	0.2124	0.1775	1.3847
CHEMBL3133254	O=C1C(=O)N(Cc2ccc(Cl)cc2)c2ccc(S(=O)(=O)N3CCC[C@H]3CF)cc21	IC50 (nM)p	'>'	10000	0.493	-1	Caspase-1	0.464	B (assay format)	0.64	Training	1.4107	1.7674	-0.3907	-0.8756	-0.3426	0.7737	0.5231	-0.8678	0.994	0.8478	-0.2829	0.7491	0.518	0.1766	1.437
CHEMBL3133252	O=C1C(=O)N(Cc2ccccc2)c2ccc(S(=O)(=O)N3CCC[C@H]3CF)cc21	IC50 (nM)p	'>'	10000	0.493	-1	Caspase-1	0.464	B (assay format)	0.64	Test	1.1151	1.802	-0.1638	-0.6847	0.096	0.6571	0.5231	-0.8168	0.8283	0.7114	-0.2084	0.5207	0.2291	0.3078	1.4004
CHEMBL3673263	CC(C)[C@H](NC(=O)[C@H](Cc1ccc2ccccc2n1)NC(=O)[C@H](CC(=O)O)NC(=O)OCc1ccccc1)C(=O)N[C@H](/C=C/S(C)(=O)=O)CC(=O)O	IC50 (nM)p	'>'	10000	0.493	-1	Caspase-1	0.464	B (single protein format)	0.577	Training	-0.6043	-0.5398	0.367	0.3577	-0.1664	0.0635	-0.7001	0.4321	0.0769	0.5582	-0.2456	-0.6838	-0.1039	-1.0778	-1.0622
CHEMBL478694	N#CC(C#N)=C1C(=O)N(Cc2ccc(Cl)c(Cl)c2)c2ccc(S(=O)(=O)N3CCCC3)cc21	IC50 (nM)p	'>'	10000	0.493	-1	Caspase-1	0.464	B (single protein format)	0.577	Training	1.4471	1.4563	-0.0272	-1.2452	-0.6594	0.9825	0.8913	-0.4728	0.9849	0.8023	-0.7454	1.1046	1.0521	-0.5853	0.5744
CHEMBL4209211	CC(C)N(NC(=O)c1ccc2ccccc2c1)C(=O)C1CCC[C@H]1C(=O)N[C@H]1CC(=O)OC1O	IC50 (nM)p	'>'	10000	0.493	-1	Caspase-1	0.464	B (single protein format)	0.577	Training	-0.1626	0.2099	-0.121	-0.1235	-0.4789	0.0235	0.7824	-0.3923	0.1412	-0.0779	-0.6846	-0.1228	-0.9121	-0.7678	-0.2491
CHEMBL4214469	C[C@@H](C(=O)N[C@H]1CC(=O)OC1O)N1C(=O)CC(NC(=O)c2ccc3ccccc3c2)C1=O	IC50 (nM)p	'>'	10000	0.493	-1	Caspase-1	0.464	B (single protein format)	0.577	Test	-0.087	-0.2537	-0.3865	-0.2705	-0.4119	0.1062	0.3374	0.022	0.3623	-0.7146	-0.6846	-0.5376	-0.4904	-0.7632	-0.1228
CHEMBL3133148	O=C1C(=O)N(Cc2ccc([N+](=O)[O-])cc2)c2ccc(S(=O)(=O)N3CCC[C@H]3CF)cc21	IC50 (nM)p	'>'	10000	0.493	-1	Caspase-1	0.464	B (assay format)	0.64	Training	1.224	1.4615	-0.3821	-0.9541	-0.4196	0.83	0.5231	-0.1887	1.2373	0.304	-0.2829	0.2902	0.0835	0.0303	1.365
CHEMBL3133251	O=C1C(=O)N(Cc2ccc(OCCF)cc2)c2ccc(S(=O)(=O)N3CCC[C@H]3CF)cc21	IC50 (nM)p	'>'	10000	0.493	-1	Caspase-1	0.464	B (assay format)	0.64	Training	0.983	1.4248	0.2453	-0.8902	-0.4548	0.7442	0.5231	-0.8429	0.6566	0.5626	-0.2829	0.6362	0.0786	0.2471	1.2212
CHEMBL4215229	CC(C)N(NC(=O)c1ccc2ccccc2c1)C(=O)C1CCCC[C@H]1C(=O)N[C@H]1CC(=O)OC1O	IC50 (nM)p	'>'	10000	0.493	-1	Caspase-1	0.464	B (single protein format)	0.577	Training	-0.1734	0.2439	0.0013	-0.0695	0.1753	0.0166	-0.1066	-0.4464	0.0636	0.052	0.6867	-0.0099	-0.9835	-0.4756	-0.2108
CHEMBL4215468	CC(C)N(NC(=O)c1ccc2ccccc2c1)C(=O)C1CNC[C@H]1C(=O)N[C@H]1CC(=O)OC1O	IC50 (nM)p	'>'	10000	0.493	-1	Caspase-1	0.464	B (single protein format)	0.577	Test	-0.3592	-0.0656	-0.121	-0.1235	-0.4789	-0.0186	0.7824	-0.1944	0.122	-0.2858	-0.6846	-0.4757	-0.6925	-0.7678	-0.2491
CHEMBL4202809	C[C@@H](C(=O)N[C@H]1CC(=O)OC1O)N1C(=O)CCC(NC(=O)c2ccc3ccccc3c2)C1=O	IC50 (nM)p	'>'	10000	0.493	-1	Caspase-1	0.464	B (single protein format)	0.577	Training	-0.0839	-0.2035	-0.2501	-0.3309	-0.0841	0.0996	-0.1066	-0.0466	0.2677	-0.5599	-0.1535	-0.407	-0.5775	-0.6138	-0.0795
CHEMBL329917	CC(=O)N[C@@H](CC(=O)O)C(=O)N[C@H]1CCC[C@H]2SC[C@@H](C(=O)N[C@H]3CC(=O)OC3O)N2C1=O	IC50 (nM)p	'='	10400	0.493	-1	Caspase-1	0.464	B (single protein format)	0.577	Training	-1.1675	1.2312	-0.114	0.0401	-1.6521	-0.3269	0.522	1.3197	0.2797	0.4339	-1.5363	-1.9531	-1.1506	-1.0924	-0.2169
CHEMBL96181	Cc1cccc(Oc2ccccc2S(=O)(=O)N[C@H](C=O)C(=O)O)c1	IC50 (nM)p	'='	11000	0.493	-1	Caspase-1	0.464	B (single protein format)	0.577	Training	0.2711	0.37	0.5733	-0.5006	0.3724	-0.1777	-0.7001	0.4272	0.5647	0.6279	-0.6221	0.127	0.466	-1.1847	-0.6725
CHEMBL2348694	COCCCC1CCCN1S(=O)(=O)c1ccc2c(c1)C(=O)C(=O)N2	IC50 (nM)p	'='	11600	0.493	-1	Caspase-1	0.464	B (single protein format)	0.577	Test	0.5945	2.3261	0.1278	-0.4818	-0.984	0.2826	0.6341	-0.0811	0.8122	1.3311	-1.1401	0.0814	-0.5165	-0.8884	0.0025
CHEMBL73653	O=C(O)C[C@H](NC(=O)OCc1ccccc1)C(=O)COC(=O)CCc1ccccc1	IC50 (nM)p	'='	12000	0.493	-1	Caspase-1	0.464	B (single protein format)	0.577	Training	-0.9273	-1.0399	1.5189	0.4817	0.7248	-0.6532	-0.7001	-0.1128	-0.9113	-0.3554	-0.4807	0.0934	0.009	-0.9997	-1.7702
CHEMBL2348691	COCC[C@@H]1CCCN1S(=O)(=O)c1ccc2c(c1)C(=O)C(=O)N2	IC50 (nM)p	'='	12100	0.493	-1	Caspase-1	0.464	B (single protein format)	0.577	Training	0.6411	2.3148	-0.0481	-0.5783	-0.9572	0.2748	0.6341	0.0136	0.9591	1.19	-1.1401	-0.082	-0.3922	-0.8171	0.1474
CHEMBL266661	CCOC(=O)c1cc(-c2ccncc2)nnc1Cl	IC50 (nM)p	'='	13000	0.493	-1	Caspase-1	0.464	B (single protein format)	0.577	Training	-0.3002	-1.0135	1.5276	-0.3665	1.2001	-0.5443	-0.7001	-0.368	-0.3963	-0.3475	-0.8901	0.5926	1.6993	-0.5892	-0.7597
CHEMBL96907	Cc1cccc(Oc2ccccc2S(=O)(=O)N[C@H](C=O)C(=O)O)c1C	IC50 (nM)p	'='	13000	0.493	-1	Caspase-1	0.464	B (single protein format)	0.577	Test	0.4865	0.3878	0.4512	-1.0532	0.0582	-0.0139	-0.7001	0.3165	0.7606	0.7123	-0.6846	0.2097	0.4171	-1.2701	-0.4133
CHEMBL2323967	CC(C)(C)[C@H](NC(=O)[C@H](CC(=O)O)NC(=O)OCc1ccccc1)C(=O)N1CC[C@H]1C(=O)N[C@H](/C=C/S(C)(=O)=O)CC(=O)O	IC50 (nM)p	'='	13200	0.493	-1	Caspase-1	0.464	B (single protein format)	0.577	Training	0.0283	-0.5066	-0.0666	0.1778	-0.8339	0.6777	-0.7001	0.7151	0.8182	0.8787	-1.0085	-0.8753	-0.6391	-1.7748	-1.0594
CHEMBL101341	CC(C)C[C@H](NC(=O)COc1cccc2cccnc12)C(=O)N[C@H]1CC(=O)OC1O	IC50 (nM)p	'='	13700	0.493	-1	Caspase-1	0.464	B (single protein format)	0.577	Training	-0.8125	-0.5016	0.3452	0.3401	-0.2625	-0.4087	-0.1066	-0.0365	-0.208	-0.2583	-0.7865	-0.6693	-0.5543	-0.7397	-0.7513
CHEMBL419885	Cc1ccccc1Oc1ccccc1S(=O)(=O)N[C@H](C=O)C(=O)O	IC50 (nM)p	'='	14000	0.493	-1	Caspase-1	0.464	B (single protein format)	0.577	Training	0.2315	0.3512	0.6698	-0.7284	0.4325	-0.1468	-0.7001	0.4272	0.5773	0.6342	-0.6221	0.127	0.466	-1.0786	-0.5617
CHEMBL168847	COc1cccc(CC(=O)N[C@H](C(=O)N[C@@H](CC(=O)O)C(=O)CSCc2ccccc2)C(C)C)c1	IC50 (nM)p	'='	14000	0.493	-1	Caspase-1	0.464	B (single protein format)	0.577	Test	-0.6128	0.0812	1.2833	-0.1842	0.0534	-0.4096	-0.7001	0.0377	-0.5047	0.8638	-0.5514	0.1332	0.2728	-1.2481	-1.2987
CHEMBL2348859	O=C1Nc2ccc(S(=O)(=O)N3CCC[C@H]3COCC(F)(F)F)cc2C1=O	IC50 (nM)p	'='	14700	0.493	-1	Caspase-1	0.464	B (single protein format)	0.577	Training	1.6786	1.5878	-1.0206	-0.1949	-1.0317	0.8691	0.6341	-0.2503	1.7918	0.4577	-1.1401	0.3695	-0.7839	-1.2444	-0.1537
CHEMBL216447	COC[C@@H]1CCCN1S(=O)(=O)c1ccc2c(c1)C(=O)C(=O)N2Cc1ccc(OCCBr)cc1	IC50 (nM)p	'>'	15000	0.493	-1	Caspase-1	0.464	B (single protein format)	0.577	Training	0.8755	1.5896	0.3642	-0.5379	-0.4881	0.7374	0.5231	-0.7314	0.5304	1.4677	-0.6846	1.0293	0.6412	-0.2921	0.1864
CHEMBL227035	O=C1C(=O)N(Cc2ccc(O)cc2)c2ccc(S(=O)(=O)N3CCC[C@H]3COc3cccnc3)cc21	IC50 (nM)p	'>'	15000	0.493	-1	Caspase-1	0.464	B (single protein format)	0.577	Training	0.6344	1.2219	-0.3139	-0.0023	0.3676	0.7766	0.5231	-0.4908	0.4645	0.2953	-0.2752	0.497	0.2754	-0.1201	0.0218
CHEMBL60190	COC[C@@H]1CCCN1S(=O)(=O)c1ccc2c(c1)C(=O)C(=O)N2	IC50 (nM)p	'>'	15000	0.493	-1	Caspase-1	0.464	B (single protein format)	0.577	Test	0.6769	2.2761	-0.2386	-0.6828	-0.9283	0.2592	0.6341	0.1162	1.1288	1.0373	-1.1401	-0.259	-0.2574	-0.8358	0.287
CHEMBL1762350	COc1ccc(CN2C(=O)C(=O)c3cc(S(=O)(=O)N4CC[C@H]4COc4cccnc4)ccc32)cc1	IC50 (nM)p	'>'	15000	0.493	-1	Caspase-1	0.464	B (single protein format)	0.577	Training	0.6251	0.9153	-0.1212	-0.4834	0.3676	0.8316	-0.366	-0.6624	0.4882	0.2204	-0.2752	0.4834	0.3618	-0.1979	-0.1149
CHEMBL376112	O=C1C(=O)N(Cc2ccc(Br)cc2)c2ccc(S(=O)(=O)N3CCC[C@H]3COc3ccccc3)cc21	IC50 (nM)p	'>'	15000	0.493	-1	Caspase-1	0.464	B (single protein format)	0.577	Training	1.1412	1.4739	-0.3139	-0.0023	0.3676	0.9024	0.5231	-1.0076	0.4956	0.9197	-0.1568	1.3987	0.8043	-0.1201	0.0218
CHEMBL227036	O=C1C(=O)N(Cc2ccc(Br)cc2)c2ccc(S(=O)(=O)N3CCC[C@H]3COc3cccnc3)cc21	IC50 (nM)p	'>'	15000	0.493	-1	Caspase-1	0.464	B (single protein format)	0.577	Training	0.9033	1.412	-0.3139	-0.0023	0.3676	0.8669	0.5231	-0.8064	0.506	0.8184	-0.2752	0.939	0.7895	-0.1201	0.0218
CHEMBL2348692	CCCCN1C(=O)C(=O)c2cc(S(=O)(=O)N3CCC[C@H]3CCOC)ccc21	IC50 (nM)p	'='	15500	0.493	-1	Caspase-1	0.464	B (single protein format)	0.577	Test	1.0025	2.2157	0.5962	-0.8338	-1.0531	0.5767	0.5231	-0.5106	0.7545	1.6691	-1.1401	0.9018	-0.6217	-0.5991	0.4036
CHEMBL578159	N#Cc1nc(Nc2cc(F)cc(F)c2)c2ncn(CC(F)F)c2n1	IC50 (nM)p	'='	16218.1	0.493	-1	Caspase-1	0.464	B (single protein format)	0.577	Training	0.2648	-1.0465	0.0364	0.1324	-0.5504	-0.265	-0.0714	-0.59	0.2912	-1.6082	-0.9345	0.3391	0.3098	-0.5466	-0.2576
CHEMBL6521	NC(=O)c1cc(-c2ccc(NS(=O)(=O)c3ccccc3)cc2)nnc1Cl	IC50 (nM)p	'='	18000	0.493	-1	Caspase-1	0.464	B (single protein format)	0.577	Training	0.3926	0.2746	-0.0392	0.0325	1.1611	0.0238	-0.7001	0.2335	0.5299	0.5329	-0.3146	0.1951	1.644	-0.5962	-0.5991
CHEMBL2348700	O=C1Nc2ccc(S(=O)(=O)N3CCC[C@H]3COCCF)cc2C1=O	IC50 (nM)p	'='	18400	0.493	-1	Caspase-1	0.464	B (single protein format)	0.577	Training	0.562	1.9301	0.1278	-0.4818	-0.984	0.2675	0.6341	-0.0811	0.8371	0.975	-1.1401	0.1838	-0.3994	-0.8884	0.0025
CHEMBL180131	CC(C)[C@H](NC(=O)C(C)(C)O)C(=O)N[C@@H](CC(=O)O)C(=O)CSCc1ccccc1	IC50 (nM)p	'='	18400	0.493	-1	Caspase-1	0.464	B (single protein format)	0.577	Test	-0.2232	-0.0598	0.5831	-0.2016	-0.4247	-0.2215	-0.7001	0.7582	0.4368	1.2325	-1.0085	-0.5287	-0.2421	-1.9977	-1.4281
CHEMBL2348698	CCCCN1C(=O)C(=O)c2cc(S(=O)(=O)N3CCC[C@H]3COCC)ccc21	IC50 (nM)p	'='	18400	0.493	-1	Caspase-1	0.464	B (single protein format)	0.577	Training	1.0082	2.0478	0.5962	-0.8338	-1.0531	0.566	0.5231	-0.5106	0.7526	1.7484	-1.1401	1.0692	-0.6479	-0.5991	0.4036
CHEMBL319251	CC(C)C[C@@H](NC(=O)OCc1ccccc1)C(=O)C[C@H]1CC(=O)OC1O	IC50 (nM)p	'='	18820	0.493	-1	Caspase-1	0.464	B (single protein format)	0.577	Training	-0.447	-0.4006	0.7203	0.3783	-0.2884	-0.5447	-0.1066	-0.1515	-0.3549	0.2081	-1.0085	0.0231	-1.0473	-1.4203	-1.3635
CHEMBL183564	CC(C)[C@H](NC(=O)C(C)(O)c1ccccc1)C(=O)N[C@@H](CC(=O)O)C(=O)CSCc1ccccc1	IC50 (nM)p	'='	18900	0.493	-1	Caspase-1	0.464	B (single protein format)	0.577	Training	-0.2316	0.0678	0.7416	-0.1504	0.3947	0.0204	-0.7001	0.2237	0.1513	0.8591	-0.4807	-0.0227	0.1069	-1.4217	-1.0687
CHEMBL95094	O=C[C@@H](NS(=O)(=O)c1ccccc1-c1ccccc1)C(=O)O	IC50 (nM)p	'='	20000	0.493	-1	Caspase-1	0.464	B (single protein format)	0.577	Test	0.3772	0.8263	0.8541	-0.5905	1.0827	-0.1235	-0.7001	0.433	0.489	0.7525	-0.5514	0.3667	0.8055	-0.7536	-0.3644
CHEMBL456799	O=C1C(=O)N(Cc2cn(CCF)nn2)c2ccc(S(=O)(=O)N3CCC[C@H]3COc3ccc(F)cc3F)cc21	IC50 (nM)p	'>'	20000	0.493	-1	Caspase-1	0.464	B (single protein format)	0.577	Training	0.5225	0.9868	-0.3009	-0.316	-0.8249	0.9074	1.362	-0.6656	0.7413	0.036	-0.7454	0.2238	0.0633	-0.5801	0.0797
CHEMBL1762363	O=C1C(=O)N(Cc2cn(CCF)nn2)c2ccc(S(=O)(=O)N3CCC[C@H]3COc3cccnc3)cc21	IC50 (nM)p	'>'	20000	0.493	-1	Caspase-1	0.464	B (single protein format)	0.577	Training	-0.0017	1.0958	-0.005	-0.0685	-0.2973	0.6754	1.362	-0.3803	0.4457	0.2182	-0.7323	-0.2805	0.1949	-0.3301	-0.0601
CHEMBL456798	O=C1C(=O)N(Cc2cn(CCF)nn2)c2ccc(S(=O)(=O)N3CCC[C@H]3COc3ccccc3)cc21	IC50 (nM)p	'>'	20000	0.493	-1	Caspase-1	0.464	B (single protein format)	0.577	Training	0.2303	1.1561	-0.005	-0.0685	-0.2973	0.7108	1.362	-0.5764	0.4356	0.317	-0.6139	0.1677	0.2094	-0.3301	-0.0601
CHEMBL1762366	O=C1C(=O)N(Cc2cn(CCF)nn2)c2ccc(S(=O)(=O)N3CC[C@H]3COc3ccc(F)cc3F)cc21	IC50 (nM)p	'>'	20000	0.493	-1	Caspase-1	0.464	B (single protein format)	0.577	Test	0.5492	0.7114	-0.4186	-0.3707	-0.8047	0.9356	0.4718	-0.6221	0.8287	-0.0816	-0.7454	0.1276	0.1532	-0.6597	-0.02
CHEMBL1762346	O=C1C(=O)N(Cc2ccc(OCCF)cc2)c2ccc(S(=O)(=O)N3CC[C@H]3COc3ccccc3)cc21	IC50 (nM)p	'>'	20000	0.493	-1	Caspase-1	0.464	B (single protein format)	0.577	Training	0.7965	0.8456	0.1055	-0.1258	0.2691	0.8816	-0.366	-0.9409	0.3273	0.3171	-0.1568	1.1652	0.2557	-0.1502	-0.2211
CHEMBL1762362	O=C1C(=O)N(Cc2cn(CCF)nn2)c2ccc(S(=O)(=O)N3CC[C@H]3COc3cccnc3)cc21	IC50 (nM)p	'>'	20000	0.493	-1	Caspase-1	0.464	B (single protein format)	0.577	Training	0.0129	0.809	-0.1212	-0.1198	-0.2626	0.7035	0.4718	-0.3272	0.53	0.0993	-0.7323	-0.3945	0.2929	-0.4074	-0.1685
CHEMBL1762353	O=C1C(=O)N(Cc2ccc(OCCF)cc2)c2ccc(S(=O)(=O)N3CCC[C@H]3COc3cccnc3)cc21	IC50 (nM)p	'>'	20000	0.493	-1	Caspase-1	0.464	B (single protein format)	0.577	Training	0.5431	1.0604	0.2107	-0.0768	0.2233	0.818	0.5231	-0.79	0.2614	0.3312	-0.2752	0.8098	0.1494	-0.0828	-0.1166
CHEMBL293034	CN1C(=O)C(=O)c2cc(S(=O)(=O)N3CCC[C@H]3COc3ccccc3)ccc21	IC50 (nM)p	'>'	20000	0.493	-1	Caspase-1	0.464	B (single protein format)	0.577	Test	1.0623	1.7005	-0.4061	-0.3875	0.096	0.6205	0.5231	-0.6356	0.793	0.714	-0.6139	0.8491	0.148	-0.5134	0.1365
CHEMBL1762361	O=C1C(=O)N(Cc2cn(CCF)nn2)c2ccc(S(=O)(=O)N3CC[C@H]3COc3ccccc3)cc21	IC50 (nM)p	'>'	20000	0.493	-1	Caspase-1	0.464	B (single protein format)	0.577	Training	0.2508	0.871	-0.1212	-0.1198	-0.2626	0.7389	0.4718	-0.5284	0.5196	0.2005	-0.6139	0.0652	0.3078	-0.4074	-0.1685
CHEMBL354345	CC(C)[C@H](NC(=O)Cc1ccccc1)C(=O)N[C@@H](CC(=O)O)C(=O)CSCc1ccccc1	IC50 (nM)p	'='	21200	0.493	-1	Caspase-1	0.464	B (single protein format)	0.577	Training	-0.6735	0.1281	1.2231	0.3712	0.5151	-0.4834	-0.7001	0.0188	-0.6105	0.9975	-0.4807	0.2333	0.2963	-1.2096	-1.4232
CHEMBL321112	O=C[C@@H](NS(=O)(=O)c1ccccc1Oc1ccccc1)C(=O)O	IC50 (nM)p	'='	24000	0.493	-1	Caspase-1	0.464	B (single protein format)	0.577	Training	-0.0235	0.2995	0.9065	-0.4207	0.9687	-0.2641	-0.7001	0.547	0.37	0.5494	-0.5514	0.0375	0.5189	-0.95	-0.7618
CHEMBL2348701	CCCCN1C(=O)C(=O)c2cc(S(=O)(=O)N3CCC[C@H]3COCCF)ccc21	IC50 (nM)p	'='	24700	0.493	-1	Caspase-1	0.464	B (single protein format)	0.577	Test	0.9219	1.8856	0.7271	-0.7417	-1.073	0.5694	0.5231	-0.5752	0.6556	1.4668	-1.1401	1.0994	-0.6203	-0.6681	0.2695
CHEMBL215480	COC[C@@H]1CCCN1S(=O)(=O)c1ccc2c(c1)C(=O)C(=O)N2Cc1ccc(OCCF)cc1	IC50 (nM)p	'>'	25000	0.493	-1	Caspase-1	0.464	B (single protein format)	0.577	Training	0.7995	1.4579	0.3642	-0.5379	-0.4881	0.7309	0.5231	-0.7314	0.5319	0.6306	-0.6846	0.8404	-0.0138	-0.2921	0.1864
CHEMBL482634	O=C1C(=O)N(Cc2ccc(Cl)c(Cl)c2)c2ccc(S(=O)(=O)N3CCOCC3)cc21	IC50 (nM)p	'>'	25000	0.493	-1	Caspase-1	0.464	B (single protein format)	0.577	Training	1.465	1.3119	-0.6254	-0.3967	0.5843	0.7956	-0.366	-0.6923	0.9868	0.9019	0.006	1.1649	0.9145	-0.2573	0.2951
CHEMBL484273	O=C1Nc2ccc(S(=O)(=O)N3CCOCC3)cc2C1=O	IC50 (nM)p	'>'	25000	0.493	-1	Caspase-1	0.464	B (single protein format)	0.577	Training	0.6141	1.5188	-0.5796	-0.2944	0.8112	0.1121	-0.255	0.3494	1.0934	0.8356	-0.3903	-0.3286	0.0588	-0.4789	0.0517
CHEMBL216819	COC[C@@H]1CCCN1S(=O)(=O)c1ccc2c(c1)C(=O)C(=O)N2C	IC50 (nM)p	'>'	25000	0.493	-1	Caspase-1	0.464	B (single protein format)	0.577	Test	1.185	2.33	-0.333	-1.127	-0.9572	0.498	0.5231	-0.2004	1.3261	1.0791	-1.1401	0.1855	-0.1106	-0.9181	0.6335
CHEMBL1762348	O=C1C(=O)N(Cc2ccc(OCCOCCOCCF)cc2)c2ccc(S(=O)(=O)N3CC[C@H]3COc3ccccc3)cc21	IC50 (nM)p	'>'	25000	0.493	-1	Caspase-1	0.464	B (single protein format)	0.577	Training	0.4019	0.5723	0.6697	0.1367	0.0238	0.893	-0.366	-0.8944	-0.0986	0.4241	-0.1568	1.112	0.0331	-0.2903	-0.6227
CHEMBL1762351	O=C1C(=O)N(Cc2ccc(OCCOCCF)cc2)c2ccc(S(=O)(=O)N3CCC[C@H]3COc3ccccc3)cc21	IC50 (nM)p	'>'	25000	0.493	-1	Caspase-1	0.464	B (single protein format)	0.577	Training	0.5601	0.9566	0.4983	0.057	0.0983	0.8591	0.5231	-0.9501	0.0344	0.4739	-0.1568	1.2041	0.0532	-0.177	-0.3373
CHEMBL3759602	CCCCCCCCCC(=O)[C@@]12O[C@@]13C1=COC(C[C@H](C)O)=CC1=CC(=O)[C@]3(C)OC2=O	IC50 (nM)p	'='	25000	0.493	-1	Caspase-1	0.464	B (single protein format)	0.577	Training	0.6192	0.8109	-0.2118	-0.3674	-0.8173	1.9448	-0.4706	-0.7253	2.143	0.5178	-0.7882	-0.432	-1.7277	-0.3606	1.3823
CHEMBL2348860	CCCCN1C(=O)C(=O)c2cc(S(=O)(=O)N3CCC[C@H]3COCC(F)(F)F)ccc21	IC50 (nM)p	'='	25900	0.493	-1	Caspase-1	0.464	B (single protein format)	0.577	Test	1.8764	1.5889	-0.3153	-0.4736	-1.1092	1.171	0.5231	-0.6923	1.5023	0.9834	-1.1401	1.2047	-0.9429	-0.9934	0.1162
CHEMBL166472	COc1ccccc1CC(=O)N[C@H](C(=O)N[C@@H](CC(=O)O)C(=O)CSCc1ccccc1)C(C)C	IC50 (nM)p	'='	28000	0.493	-1	Caspase-1	0.464	B (single protein format)	0.577	Training	-0.6404	0.1243	1.3504	-0.2697	0.0951	-0.3811	-0.7001	0.0377	-0.4945	0.8682	-0.5514	0.1332	0.2728	-1.1679	-1.169
CHEMBL2348861	O=C1C(=O)N(CCCCF)c2ccc(S(=O)(=O)N3CCC[C@H]3COCC(F)(F)F)cc21	IC50 (nM)p	'='	30700	0.493	-1	Caspase-1	0.464	B (single protein format)	0.577	Training	1.7795	1.4798	-0.1686	-0.4007	-1.1257	1.1761	0.5231	-0.7455	1.3834	0.7506	-1.1401	1.228	-0.9088	-1.0391	0.0043
CHEMBL100927	CC(C)C[C@H](NC(=O)COc1ccnc2ccccc12)C(=O)N[C@H]1CC(=O)OC1O	IC50 (nM)p	'='	35300	0.493	-1	Caspase-1	0.464	B (single protein format)	0.577	Training	-0.7968	-0.4991	0.3452	0.3401	-0.2625	-0.3941	-0.1066	-0.0365	-0.212	-0.2583	-0.7734	-0.6693	-0.5543	-0.7397	-0.7513
CHEMBL1762357	COc1ccc(CN2C(=O)C(=C(C#N)C#N)c3cc(S(=O)(=O)N4CC[C@H]4COc4cccnc4)ccc32)cc1	IC50 (nM)p	'>'	36000	0.493	-1	Caspase-1	0.464	B (single protein format)	0.577	Test	0.5215	0.7874	0.4387	-1.1118	0.1797	0.9953	-0.366	-0.3968	0.4336	0.0365	-0.2752	0.3291	0.5688	-0.1323	0.1297
CHEMBL100578	CC(C)C[C@H](NC(=O)COc1nccc2ccccc12)C(=O)N[C@H]1CC(=O)OC1O	IC50 (nM)p	'='	44200	0.493	-1	Caspase-1	0.464	B (single protein format)	0.577	Training	-0.4409	-0.4972	0.3452	0.3401	-0.2625	-0.2725	-0.1066	-0.0365	-0.2103	-0.2583	-0.7734	-0.238	-0.7056	-0.7397	-0.7513
CHEMBL2348702	O=C1C(=O)N(CCCCF)c2ccc(S(=O)(=O)N3CCC[C@H]3COCCF)cc21	IC50 (nM)p	'='	45800	0.493	-1	Caspase-1	0.464	B (single protein format)	0.577	Training	0.8496	1.76	0.8496	-0.6555	-1.0917	0.5745	0.5231	-0.6356	0.5564	1.2034	-1.1401	1.1276	-0.5945	-0.7272	0.1454
CHEMBL213759	O=C1C(=O)N(Cc2ccc(OCCF)cc2)c2ccc(S(=O)(=O)N3CCC[C@H]3COc3ccccc3)cc21	IC50 (nM)p	'>'	50000	0.493	-1	Caspase-1	0.464	B (single protein format)	0.577	Training	0.764	1.1179	0.2107	-0.0768	0.2233	0.8535	0.5231	-0.9768	0.2518	0.4252	-0.1568	1.2367	0.1632	-0.0828	-0.1166
CHEMBL1762365	O=C1C(=O)N(Cc2ccc(OCCF)cc2)c2ccc(S(=O)(=O)N3CCC[C@H]3COc3ccc(F)cc3F)cc21	IC50 (nM)p	'>'	50000	0.493	-1	Caspase-1	0.464	B (single protein format)	0.577	Test	1.0186	0.958	-0.0816	-0.3133	-0.3049	1.0501	0.5231	-1.0437	0.5519	0.1521	-0.2883	1.2416	0.0258	-0.3326	0.0194
CHEMBL372994	O=C1C(=O)N(Cc2cccc(F)n2)c2ccc(S(=O)(=O)N3CCC[C@H]3COc3ccccc3)cc21	IC50 (nM)p	'>'	50000	0.493	-1	Caspase-1	0.464	B (single protein format)	0.577	Training	0.7148	1.2224	-0.3139	0.1092	0.3676	0.7665	0.5231	-0.8064	0.5173	0.2856	-0.2604	0.7705	0.0557	-0.1848	0.0205
CHEMBL370012	O=C1C(=O)N(Cc2ccc(F)nc2)c2ccc(S(=O)(=O)N3CC[C@H]3COc3ccccc3)cc21	IC50 (nM)p	'>'	50000	0.493	-1	Caspase-1	0.464	B (single protein format)	0.577	Training	0.7712	0.918	-0.4412	-0.0531	0.4208	0.8108	-0.366	-0.7632	0.6051	0.1584	-0.2604	0.6476	0.2685	-0.1938	-0.0873
CHEMBL200476	CC(=O)Oc1ccc(CN2C(=O)C(=O)c3cc(S(=O)(=O)N4CCC[C@H]4COc4ccccc4)ccc32)cc1	IC50 (nM)p	'>'	50000	0.493	-1	Caspase-1	0.464	B (single protein format)	0.577	Training	0.8152	1.1052	-0.2528	0.1358	0.2233	0.8785	0.5231	-0.7295	0.4537	0.3328	-0.1568	0.8848	0.1586	-0.2196	-0.0712
CHEMBL200220	CSc1ccc(CN2C(=O)C(=O)c3cc(S(=O)(=O)N4CCC[C@H]4COc4ccccc4)ccc32)cc1	IC50 (nM)p	'>'	50000	0.493	-1	Caspase-1	0.464	B (single protein format)	0.577	Test	0.9714	1.5759	-0.005	-0.4231	0.3171	0.8773	0.5231	-0.6587	0.4037	1.3048	-0.1568	1.3197	0.7349	-0.1259	-0.0078
CHEMBL382084	CSc1ccc(CN2C(=O)C(=O)c3cc(S(=O)(=O)N4CC[C@H]4COc4ccccc4)ccc32)cc1	IC50 (nM)p	'>'	50000	0.493	-1	Caspase-1	0.464	B (single protein format)	0.577	Training	1.0109	1.3014	-0.1212	-0.4834	0.3676	0.9055	-0.366	-0.6128	0.487	1.2137	-0.1568	1.2467	0.8467	-0.1979	-0.1149
CHEMBL198755	CSc1ccc(CN2C(=O)C(=O)c3cc(S(=O)(=O)N4CCC[C@H]4COc4cccnc4)ccc32)cc1	IC50 (nM)p	'>'	50000	0.493	-1	Caspase-1	0.464	B (single protein format)	0.577	Training	0.7394	1.5155	-0.005	-0.4231	0.3171	0.8419	0.5231	-0.4626	0.4139	1.2061	-0.2752	0.8715	0.7204	-0.1259	-0.0078
CHEMBL1762364	O=C1C(=O)N(Cc2ccc(OCCF)cc2)c2ccc(S(=O)(=O)N3CC[C@H]3COc3ccc(F)cc3F)cc21	IC50 (nM)p	'>'	50000	0.493	-1	Caspase-1	0.464	B (single protein format)	0.577	Training	1.0556	0.6947	-0.1887	-0.3654	-0.2736	1.0783	-0.366	-1.011	0.6309	0.0427	-0.2883	1.1736	0.1107	-0.4027	-0.0771
CHEMBL200813	COc1ccc(CN2C(=O)C(=O)c3cc(S(=O)(=O)N4CC[C@H]4COc4ccccc4)ccc32)cc1	IC50 (nM)p	'>'	50000	0.493	-1	Caspase-1	0.464	B (single protein format)	0.577	Test	0.863	0.9772	-0.1212	-0.4834	0.3676	0.867	-0.366	-0.8636	0.4778	0.3217	-0.1568	0.9431	0.3766	-0.1979	-0.1149
CHEMBL200653	O=C1C(=O)N(Cc2ccc(F)nc2)c2ccc(S(=O)(=O)N3CCC[C@H]3COc3ccccc3)cc21	IC50 (nM)p	'>'	50000	0.493	-1	Caspase-1	0.464	B (single protein format)	0.577	Training	0.7368	1.2093	-0.3139	-0.0023	0.3676	0.7827	0.5231	-0.8064	0.5167	0.2788	-0.2604	0.7378	0.1687	-0.1201	0.0218
CHEMBL372607	O=C1C(=O)N(Cc2ccc(F)cc2)c2ccc(S(=O)(=O)N3CCC[C@H]3COc3ccccc3)cc21	IC50 (nM)p	'>'	50000	0.493	-1	Caspase-1	0.464	B (single protein format)	0.577	Training	1.0029	1.2753	-0.3139	-0.0023	0.3676	0.8475	0.5231	-1.0076	0.5044	0.3733	-0.1568	1.1648	0.2168	-0.1201	0.0218
CHEMBL196855	O=C1C(=O)N(Cc2ccnc(F)c2)c2ccc(S(=O)(=O)N3CC[C@H]3COc3ccccc3)cc21	IC50 (nM)p	'>'	50000	0.493	-1	Caspase-1	0.464	B (single protein format)	0.577	Training	0.7806	0.9489	-0.4412	0.0613	0.4208	0.8228	-0.366	-0.7632	0.6022	0.1584	-0.2604	0.6476	0.2685	-0.2602	-0.0886
CHEMBL373012	O=C1C(=O)N(Cc2ccnc(F)c2)c2ccc(S(=O)(=O)N3CCC[C@H]3COc3ccccc3)cc21	IC50 (nM)p	'>'	50000	0.493	-1	Caspase-1	0.464	B (single protein format)	0.577	Test	0.7459	1.2394	-0.3139	0.1092	0.3676	0.7946	0.5231	-0.8064	0.5139	0.2788	-0.2604	0.7378	0.1687	-0.1848	0.0205
CHEMBL1762347	O=C1C(=O)N(Cc2ccc(OCCOCCF)cc2)c2ccc(S(=O)(=O)N3CC[C@H]3COc3ccccc3)cc21	IC50 (nM)p	'>'	50000	0.493	-1	Caspase-1	0.464	B (single protein format)	0.577	Training	0.5858	0.6992	0.4068	0.0144	0.1381	0.8873	-0.366	-0.9161	0.0998	0.3742	-0.1568	1.1368	0.1368	-0.242	-0.4397
CHEMBL1762352	O=C1C(=O)N(Cc2ccc(OCCOCCOCCF)cc2)c2ccc(S(=O)(=O)N3CCC[C@H]3COc3ccccc3)cc21	IC50 (nM)p	'>'	50000	0.493	-1	Caspase-1	0.464	B (single protein format)	0.577	Training	0.3817	0.8162	0.75	0.174	-0.0111	0.8649	0.5231	-0.9268	-0.1557	0.5165	-0.1568	1.1756	-0.0431	-0.2284	-0.5229
CHEMBL3758580	CCCCCCCCCC(=O)C1=C2C=C3C=C(C[C@H](C)O)N(CCO)C=C3C(=O)[C@]2(C)OC1=O	IC50 (nM)p	'='	50000	0.493	-1	Caspase-1	0.464	B (single protein format)	0.577	Training	0.2037	0.4461	0.7632	-0.2575	-1.1069	0.5193	-0.3553	-0.6885	0.518	0.8326	-0.9329	0.1447	-1.1272	-0.5249	0.4
CHEMBL167557	O=C(O)CC(NC(=O)OCc1ccccc1)C(=O)CNS(=O)(=O)CCc1cccc2ccccc12	IC50 (nM)p	'='	55600	0.493	-1	Caspase-1	0.464	B (single protein format)	0.577	Test	-0.229	0.1212	0.6523	0.3249	0.5449	-0.1062	-0.7001	-0.027	-0.1573	0.7215	-0.1568	0.1005	0.3089	-0.6047	-1.1134
CHEMBL6484	NC(=O)c1cc(-c2ccccc2)nnc1Cl	IC50 (nM)p	'='	57000	0.493	-1	Caspase-1	0.464	B (single protein format)	0.577	Training	-0.1171	-0.8615	0.7332	-0.0094	1.5357	-0.5748	-0.7001	0.0165	-0.2138	-0.5902	-0.7717	0.3593	2.199	-0.5856	-0.7859
CHEMBL96069	O=C[C@@H](NS(=O)(=O)c1ccccc1Oc1ccc(-c2ccc(C(=O)O)cc2)cc1)C(=O)O	IC50 (nM)p	'='	58000	0.493	-1	Caspase-1	0.464	B (single protein format)	0.577	Training	0.4331	0.0841	0.3553	-0.5773	0.558	0.1983	-0.7001	0.3335	0.4223	0.0078	-0.1667	0.3988	0.7244	-0.7215	-0.5754
CHEMBL217220	COC[C@@H]1CCCN1S(=O)(=O)c1ccc2c(c1)C(=O)C(=O)N2Cc1ccc(O)cc1	IC50 (nM)p	'>'	60000	0.493	-1	Caspase-1	0.464	B (single protein format)	0.577	Training	0.9308	1.6848	-0.2418	-0.4925	-0.3823	0.6895	0.5231	-0.3724	0.7965	0.6155	-0.6846	0.4734	0.1202	-0.3552	0.3775
CHEMBL6538	COc1ccc(-c2cc(C(N)=O)c(Cl)nn2)cc1	IC50 (nM)p	'='	66000	0.493	-1	Caspase-1	0.464	B (single protein format)	0.577	Test	-0.0607	-0.8972	0.8987	-1.2506	0.5534	-0.5022	-0.7001	0.0526	-0.0587	-0.6765	-0.8424	0.1563	1.9543	-0.8159	-0.7149
CHEMBL37630	CC(=O)N[C@@H](Cc1ccc(O)cc1)C(=O)N[C@H](C(=O)N[C@@H](C)C(=O)N[C@H](C=O)CC(=O)O)C(C)C	IC50 (nM)p	'='	68000	0.493	-1	Caspase-1	0.464	B (cell-based format)	0.316	Training	-0.8038	-0.8448	0.9181	-0.7305	-0.9499	-0.4415	-0.7001	0.8721	-0.0169	-0.0468	-1.1803	-1.1491	-0.5945	-1.58	-0.8095
CHEMBL417149	CC(=O)N[C@@H](CC(=O)O)C(=O)N[C@@H](CCC(=O)O)C(=O)N[C@H](C(=O)N[C@H](C=O)CC(=O)O)C(C)C	IC50 (nM)p	'='	70000	0.493	-1	Caspase-1	0.464	B (cell-based format)	0.316	Training	-1.3349	-1.0127	1.1635	-0.6039	-1.6521	-0.5814	-0.7001	1.943	0.0872	-0.195	-1.5184	-1.9119	-0.9635	-1.8855	-0.851
CHEMBL567134	CCNc1nc(C#N)nc2c1ncn2-c1cc(F)cc(F)c1	IC50 (nM)p	'='	70794.6	0.493	-1	Caspase-1	0.464	B (single protein format)	0.577	Training	0.2056	-0.8732	0.5738	-0.4542	-0.4586	-0.2354	-0.0714	-0.4351	0.1932	-1.1909	-0.9345	0.42	0.5536	-0.1395	0.166
CHEMBL422379	O=C(O)CC(NC(=O)OCc1ccccc1)C(=O)CNS(=O)(=O)CCc1ccccc1	IC50 (nM)p	'='	73000	0.493	-1	Caspase-1	0.464	B (single protein format)	0.577	Test	-0.6387	-0.083	1.0167	0.3555	0.6506	-0.4561	-0.7001	0.3514	-0.2712	0.9698	-0.4807	-0.3002	0.1428	-1.1522	-1.6807
CHEMBL2011680	CC(=O)N[C@H](C(=O)O[C@H]1CCC(C)(C)[C@@H]2CC=C3C(=O)OC[C@]3(O)[C@@]12C)C(C)C	IC50 (nM)p	'='	90000	0.493	-1	Caspase-1	0.464	B (single protein format)	0.577	Training	1.9429	1.8515	-1.3145	-0.941	-1.1174	1.9769	-0.2134	-0.4479	2.5015	0.5516	-0.3673	0.0847	-2.1451	-1.0375	1.668
CHEMBL2011679	CC(=O)N[C@H](C(=O)O[C@H]1CCC(C)(C)[C@@H]2CC=C3C(=O)OC[C@@H]3[C@@]12C)C(C)C	IC50 (nM)p	'='	100000	0.493	-1	Caspase-1	0.464	B (single protein format)	0.577	Training	1.8442	2.0254	-1.0505	-0.6356	-1.0362	1.4953	-0.0714	-0.7916	1.8902	0.7659	-0.2916	0.5715	-2.1112	-0.9119	1.1722
CHEMBL168471	CC(C)C[C@H](C=O)NC(=O)[C@@H](NS(=O)(=O)c1ccc(F)cc1)C(C)C	IC50 (nM)p	'>'	100000	0.493	-1	Caspase-1	0.464	B (single protein format)	0.577	Training	0.8882	0.8771	0.5733	-0.9955	-0.669	-0.1053	-0.7001	0.0029	0.8625	1.9182	-1.0792	0.7565	-0.8047	-2.066	-0.9036
CHEMBL6475	N#Cc1cc(-c2ccncc2)nnc1Cl	IC50 (nM)p	'='	110000	0.493	-1	Caspase-1	0.464	B (single protein format)	0.577	Test	-0.4307	-1.1256	1.5617	-0.8812	1.7349	-0.6362	-0.7001	-0.0732	-0.4293	-0.7985	-0.8901	0.0695	2.471	-0.3333	-0.9152
CHEMBL354101	O=C(O)CC(NC(=O)OCc1ccccc1)C(=O)CNS(=O)(=O)CCC1CCCCC1	IC50 (nM)p	'='	136000	0.493	-1	Caspase-1	0.464	B (single protein format)	0.577	Training	-0.5677	0.8582	1.0167	0.3555	0.6506	-0.4426	-0.7001	0.3514	-0.2656	1.7585	0.6686	-0.165	-0.9311	-1.1522	-1.6807
CHEMBL34031	CC(=O)N[C@@H](Cc1ccc(O)cc1)C(=O)N[C@H](C(=O)N[C@@H](C)C(=O)N[C@H](CC=O)CC(=O)O)C(C)C	IC50 (nM)p	'='	142000	0.493	-1	Caspase-1	0.464	B (cell-based format)	0.316	Training	-0.8635	-0.7425	1.0183	-0.3833	-0.9694	-0.4416	-0.7001	0.7799	-0.1088	0.0771	-1.1803	-1.1215	-0.6529	-1.5894	-0.8537
CHEMBL3759333	CCCCCCCCCC(=O)[C@@H]1C(=O)O[C@@]2(C)C(=O)C=C3C=C(C[C@H](C)O)OC=C3[C@@H]12	IC50 (nM)p	'='	150000	0.493	-1	Caspase-1	0.464	B (single protein format)	0.577	Training	-0.1918	0.7408	0.4826	0.0338	-0.902	0.2071	-0.3553	-0.7911	0.5872	0.9155	-0.9148	-0.131	-1.5419	-0.4778	0.4045
CHEMBL166048	O=C(O)CC(NC(=O)OCc1ccccc1)C(=O)CNS(=O)(=O)Cc1ccccc1	IC50 (nM)p	'='	168000	0.493	-1	Caspase-1	0.464	B (single protein format)	0.577	Test	-0.6266	-0.0068	0.9036	0.5293	0.7248	-0.4705	-0.7001	0.4418	-0.1765	0.8444	-0.4807	-0.3569	0.2644	-1.1795	-1.5746
CHEMBL168724	O=C(O)CC(NC(=O)OCc1ccccc1)C(=O)CNS(=O)(=O)c1cccc2ccccc12	IC50 (nM)p	'='	174000	0.493	-1	Caspase-1	0.464	B (single protein format)	0.577	Training	-0.0431	0.2481	0.5323	0.3115	0.6704	0.0558	-0.7001	0.1114	0.0422	0.3944	-0.1568	0.1677	0.3662	-0.5228	-0.7435
CHEMBL167544	O=C(O)CC(NC(=O)OCc1ccccc1)C(=O)CNS(=O)(=O)CC1CCc2ccccc21	IC50 (nM)p	'='	194000	0.493	-1	Caspase-1	0.464	B (single protein format)	0.577	Training	-0.3938	0.8993	0.431	0.4321	0.145	-0.1789	-0.0714	0.1114	-0.0037	0.944	-0.5514	-0.3265	-0.1424	-0.8024	-1.0902
CHEMBL308500	CC(=O)N[C@@H](Cc1ccc(O)cc1)C(=O)N[C@H](C(=O)N[C@@H](C)C(=O)NCCC(=O)O)C(C)C	IC50 (nM)p	'='	200000	0.493	-1	Caspase-1	0.464	B (single protein format)	0.577	Training	-0.7996	-0.8497	0.834	-0.3231	-0.9074	-0.484	-0.7001	0.7586	-0.1363	0.1238	-1.0792	-0.8252	-0.8541	-2.0144	-1.2835
CHEMBL165763	O=C(O)CC(NC(=O)OCc1ccccc1)C(=O)CNS(=O)(=O)CCCc1ccccc1	IC50 (nM)p	'='	245000	0.493	-1	Caspase-1	0.464	B (single protein format)	0.577	Test	-0.6379	0.0214	1.123	0.4032	0.5808	-0.4445	-0.7001	0.2666	-0.3495	1.0876	-0.4807	-0.1648	0.0287	-1.2079	-1.7616
CHEMBL6581	NC(=O)c1cc(-c2ccncc2)cnc1Cl	IC50 (nM)p	'>'	250000	0.493	-1	Caspase-1	0.464	B (single protein format)	0.577	Training	-0.2308	-0.8019	0.7332	-0.0094	1.5357	-0.5475	-0.7001	0.0165	-0.2773	-0.632	-0.8211	-0.0712	1.8117	-0.5856	-0.7859
CHEMBL6805	Cc1c(-c2ccc(Cl)cc2)nnc(Cl)c1C(N)=O	IC50 (nM)p	'>'	250000	0.493	-1	Caspase-1	0.464	B (single protein format)	0.577	Training	0.7805	-0.2359	0.1284	-0.767	0.3254	-0.2803	-0.7001	-0.243	0.4403	-0.1124	-0.8737	0.8594	2.3944	-1.1326	-0.056
CHEMBL6734	CSc1nnc(-c2ccncc2)cc1C(N)=O	IC50 (nM)p	'>'	250000	0.493	-1	Caspase-1	0.464	B (single protein format)	0.577	Training	-0.8316	-0.3431	1.3611	-0.7989	1.3586	-0.6116	-0.7001	1.1707	-0.3658	0.7175	-0.8901	-0.6146	2.5539	-0.3125	-0.5763
CHEMBL7086	NC(=O)c1cnnc(-c2ccncc2)c1	IC50 (nM)p	'>'	250000	0.493	-1	Caspase-1	0.464	B (single protein format)	0.577	Test	-1.2558	-1.3032	1.0923	0.4016	2.1852	-0.7376	-0.7001	0.6609	-0.6435	-1.2176	-0.854	-1.315	1.824	-0.265	-1.1259
CHEMBL267835	CNC(=O)c1cc(Cl)nnc1Cl	IC50 (nM)p	'>'	250000	0.493	-1	Caspase-1	0.464	B (single protein format)	0.577	Training	-0.1077	-1.006	1.5699	-2.2692	-0.2045	-0.7266	-0.7001	0.3342	0.271	0.2016	-1.2996	-0.0454	3.1512	-1.8368	-0.7465
CHEMBL6930	COc1nnc(-c2ccncc2)cc1C(N)=O	IC50 (nM)p	'>'	250000	0.493	-1	Caspase-1	0.464	B (single protein format)	0.577	Training	-0.7609	-1.2067	1.3611	-0.7989	1.3586	-0.588	-0.7001	0.6274	-0.3732	-1.2153	-0.8901	-0.7641	1.5354	-0.3125	-0.5763
CHEMBL268455	CN(C)C(=O)c1cc(-c2ccncc2)nnc1Cl	IC50 (nM)p	'>'	250000	0.493	-1	Caspase-1	0.464	B (single protein format)	0.577	Training	-0.2692	-0.949	0.6303	-0.3896	1.2001	-0.5082	-0.7001	-0.5598	0.0027	-0.4606	-0.8901	-0.2258	1.9563	-0.7215	-0.6153
CHEMBL166476	O=C(O)CC(NC(=O)OCc1ccccc1)C(=O)CNS(=O)(=O)c1ccccc1	IC50 (nM)p	'='	291000	0.493	-1	Caspase-1	0.464	B (single protein format)	0.577	Test	-0.4492	-0.1465	0.9011	0.2557	0.8041	-0.3019	-0.7001	0.5381	-0.0558	0.6047	-0.4807	-0.2485	0.1987	-1.1515	-1.4006
CHEMBL216071	COC[C@@H]1CCCN1S(=O)(=O)c1ccc2c(c1)C(=O)C(=O)N2Cc1ccc(OCCOS(=O)(=O)c2ccc(C)cc2)cc1	IC50 (nM)p	'>'	500000	0.493	-1	Caspase-1	0.464	B (single protein format)	0.577	Training	1.0257	1.4725	-0.1694	-0.3479	-0.2376	1.38	0.5231	-0.4633	0.8026	1.0995	-0.2275	0.7479	0.1008	-0.4826	-0.0756
CHEMBL384023	O=C1C(=O)N(Cc2ccc(I)cc2)c2ccc(S(=O)(=O)N3CCC[C@H]3COc3ccccc3)cc21	IC50 (nM)p	'>'	500000	0.493	-1	Caspase-1	0.464	B (single protein format)	0.577	Training	1.2177	1.5429	-0.3139	-0.0023	0.3676	0.9415	0.5231	-1.0076	0.4952	1.1095	-0.1568	1.4978	1.2053	-0.1201	0.0218
CHEMBL386510	Cc1ccc(S(=O)(=O)OCCOc2ccc(CN3C(=O)C(=O)c4cc(S(=O)(=O)N5CCC[C@H]5COc5ccccc5)ccc43)cc2)cc1	IC50 (nM)p	'>'	500000	0.493	-1	Caspase-1	0.464	B (single protein format)	0.577	Training	0.972	1.2014	-0.2306	-0.0036	0.297	1.5025	0.5231	-0.6881	0.55	0.8836	0.3003	1.0724	0.2281	-0.2951	-0.2861
CHEMBL513663	C=Cc1ccc(CN2C(=O)C(=O)c3cc(S(=O)(=O)N4CCC[C@H]4COC)ccc32)cc1	IC50 (nM)p	'>'	500000	0.493	-1	Caspase-1	0.464	B (single protein format)	0.577	Test	1.004	1.6686	0.1195	-0.9732	-0.4196	0.7464	0.5231	-0.7956	0.717	0.7196	-0.6846	0.8191	0.4169	-0.3551	0.3323
CHEMBL217821	CC(C)(C)[Si](C)(C)Oc1ccc(CN2C(=O)C(=O)c3cc(S(=O)(=O)N4CCC[C@H]4COc4ccccc4)ccc32)cc1	IC50 (nM)p	'>'	500000	0.493	-1	Caspase-1	0.464	B (single protein format)	0.577	Training	1.8384	1.5844	-0.8634	-0.0902	0.0603	2.379	0.5231	-1.1048	1.3564	2.5484	-0.1568	1.1324	-0.5199	-0.5773	-0.131
CHEMBL468088	C=CCCN1C(=O)C(=O)c2cc(S(=O)(=O)N3CCC[C@H]3COC)ccc21	IC50 (nM)p	'>'	500000	0.493	-1	Caspase-1	0.464	B (single protein format)	0.577	Training	0.9561	2.0809	0.4559	-0.9325	-1.0317	0.5522	0.5231	-0.4413	0.8861	1.1887	-1.1401	0.5981	0.0085	-0.6075	0.5324
CHEMBL512101	C=CCN1C(=O)C(=O)c2cc(S(=O)(=O)N3CCC[C@H]3COC)ccc21	IC50 (nM)p	'>'	500000	0.493	-1	Caspase-1	0.464	B (single protein format)	0.577	Training	0.965	2.1435	0.3052	-1.0386	-1.0087	0.5226	0.5231	-0.367	1.0243	1.0528	-1.1401	0.4267	0.1431	-0.569	0.691
CHEMBL492385	COC[C@@H]1CCCN1S(=O)(=O)c1ccc2c(c1)C(=O)C(=O)N2Cc1ccc(C(F)CO)cc1	IC50 (nM)p	'>'	500000	0.493	-1	Caspase-1	0.464	B (single protein format)	0.577	Test	0.8892	1.5294	0.0993	-1.0908	-0.4881	0.8253	0.5231	-0.5455	0.7669	0.6097	-0.6846	0.4204	-0.0303	-0.485	0.3225
CHEMBL3359188	COC[C@@H]1CCCN1S(=O)(=O)c1cc(I)c2c(c1)C(=O)C(=O)N2CCCCF	IC50 (nM)p	'='	500000	0.493	-1	Caspase-1	0.464	B (single protein format)	0.577	Training	1.4074	3.0506	0.4092	-0.828	-1.2425	0.7953	0.5231	-0.5752	0.9719	2.0018	-1.1943	1.2765	0.7157	-0.6903	0.6883
CHEMBL493374	COC[C@@H]1CCCN1S(=O)(=O)c1ccc2c(c1)C(=O)C(=O)N2CCC1CO1	IC50 (nM)p	'>'	500000	0.493	-1	Caspase-1	0.464	B (single protein format)	0.577	Training	1.1085	1.9257	-0.3201	-0.589	-1.073	0.6627	0.5231	-0.3879	1.1748	1.0167	-1.1401	0.2536	-0.6095	-0.8415	0.2881
CHEMBL494220	COC[C@@H]1CCCN1S(=O)(=O)c1ccc2c(c1)C(=O)C(=O)N2Cc1ccc(OCC2CO2)cc1	IC50 (nM)p	'>'	500000	0.493	-1	Caspase-1	0.464	B (single protein format)	0.577	Training	0.8721	1.3	-0.2434	-0.2881	-0.5494	0.8275	0.5231	-0.674	0.7729	0.5582	-0.6846	0.4754	-0.2154	-0.4834	0.0229
CHEMBL467252	C=CCOc1ccc(CN2C(=O)C(=O)c3cc(S(=O)(=O)N4CCC[C@H]4COC)ccc32)cc1	IC50 (nM)p	'>'	500000	0.493	-1	Caspase-1	0.464	B (single protein format)	0.577	Test	0.7363	1.4569	0.3642	-0.5379	-0.4881	0.7231	0.5231	-0.7314	0.5164	0.6665	-0.6846	0.7262	0.2872	-0.2921	0.1864
CHEMBL521984	COC[C@@H]1CCCN1S(=O)(=O)c1ccc2c(c1)C(=O)C(=O)N2CCCCCCCCCC1CO1	IC50 (nM)p	'>'	500000	0.493	-1	Caspase-1	0.464	B (single protein format)	0.577	Training	0.7908	1.8901	0.5967	-0.1123	-1.1826	0.7113	0.5231	-0.7779	0.4206	1.7432	-1.1401	0.9937	-1.1801	-0.8503	-0.3852
CHEMBL511723	COC[C@@H]1CCCN1S(=O)(=O)c1ccc2c(c1)C(=O)C(=O)N2C[C@H](O)CO	IC50 (nM)p	'>'	500000	0.493	-1	Caspase-1	0.464	B (single protein format)	0.577	Training	0.7091	1.8996	0.1841	-1.3229	-1.0531	0.5684	0.5231	0.3385	0.9912	0.9296	-1.1401	-0.3839	-0.393	-0.7762	0.5385
CHEMBL493375	COC[C@@H]1CCCN1S(=O)(=O)c1ccc2c(c1)C(=O)C(=O)N2CCC(O)CF	IC50 (nM)p	'>'	500000	0.493	-1	Caspase-1	0.464	B (single protein format)	0.577	Training	0.8373	1.8451	0.3288	-1.3603	-1.073	0.5916	0.5231	-0.1648	0.8932	1.0177	-1.1401	0.2751	-0.5008	-0.864	0.3401
CHEMBL467251	COC[C@@H]1CCCN1S(=O)(=O)c1ccc2c(c1)C(=O)C(=O)N2Cc1ccc(C(F)CBr)cc1	IC50 (nM)p	'>'	500000	0.493	-1	Caspase-1	0.464	B (single protein format)	0.577	Test	1.0978	1.8206	0.0993	-1.0908	-0.4881	0.856	0.5231	-0.8875	0.788	1.411	-0.6846	1.0321	0.6248	-0.485	0.3225
CHEMBL524017	COC[C@@H]1CCCN1S(=O)(=O)c1ccc2c(c1)C(=O)C(=O)N2C[C@H](O)CF	IC50 (nM)p	'>'	500000	0.493	-1	Caspase-1	0.464	B (single protein format)	0.577	Training	0.8737	1.8907	0.1841	-1.3229	-1.0531	0.5827	0.5231	-0.086	1.0283	0.8853	-1.1401	0.141	-0.393	-0.7762	0.5385
CHEMBL385930	O=C1C(=O)N(Cc2ccc(OCCBr)cc2)c2ccc(S(=O)(=O)N3CCC[C@H]3COc3ccccc3)cc21	IC50 (nM)p	'>'	500000	0.493	-1	Caspase-1	0.464	B (single protein format)	0.577	Training	0.8292	1.2308	0.2107	-0.0768	0.2233	0.8599	0.5231	-0.9768	0.2506	1.1427	-0.1568	1.3986	0.7247	-0.0828	-0.1166
CHEMBL466422	COC[C@@H]1CCCN1S(=O)(=O)c1ccc2c(c1)C(=O)C(=O)N2Cc1ccc(OCC(O)CF)cc1	IC50 (nM)p	'>'	500000	0.493	-1	Caspase-1	0.464	B (single protein format)	0.577	Training	0.6581	1.2635	0.2687	-0.8964	-0.5494	0.7598	0.5231	-0.4978	0.5496	0.559	-0.6846	0.4924	-0.1296	-0.4978	0.0657
CHEMBL513513	C=CCCCCCCCCCN1C(=O)C(=O)c2cc(S(=O)(=O)N3CCC[C@H]3COC)ccc21	IC50 (nM)p	'>'	500000	0.493	-1	Caspase-1	0.464	B (single protein format)	0.577	Test	0.6499	1.9872	1.2697	-0.36	-1.1558	0.6014	0.5231	-0.8429	0.1474	1.9223	-1.1401	1.3116	-0.7183	-0.7186	-0.2432
CHEMBL523666	COC[C@@H]1CCCN1S(=O)(=O)c1ccc2c(c1)C(=O)C(=O)N2Cc1ccc(C2CO2)cc1	IC50 (nM)p	'>'	500000	0.493	-1	Caspase-1	0.464	B (single protein format)	0.577	Training	1.0567	1.6032	-0.4414	-0.3761	-0.4881	0.8794	0.5231	-0.7314	0.9799	0.6023	-0.6846	0.4657	-0.1209	-0.4362	0.2363
CHEMBL2348696	COCCCC1CCCN1S(=O)(=O)c1ccc2c(c1)C(=O)C(=O)N2CCCCF	IC50 (nM)p	'>'	500000	0.493	-1	Caspase-1	0.464	B (single protein format)	0.577	Training	0.8768	2.0922	0.8496	-0.6555	-1.0917	0.5896	0.5231	-0.6356	0.5354	1.502	-1.1401	1.0417	-0.6927	-0.7272	0.1454
CHEMBL466423	COC[C@@H]1CCCN1S(=O)(=O)c1ccc2c(c1)C(=O)C(=O)N2CCC(O)CO	IC50 (nM)p	'>'	500000	0.493	-1	Caspase-1	0.464	B (single protein format)	0.577	Training	0.6782	1.8585	0.3288	-1.3603	-1.073	0.577	0.5231	0.2456	0.8573	1.0605	-1.1401	-0.2323	-0.5008	-0.864	0.3401
CHEMBL2348695	CCCCN1C(=O)C(=O)c2cc(S(=O)(=O)N3CCCC3CCCOC)ccc21	IC50 (nM)p	'>'	500000	0.493	-1	Caspase-1	0.464	B (single protein format)	0.577	Test	0.9501	2.2288	0.7271	-0.7417	-1.073	0.5845	0.5231	-0.5752	0.6339	1.7753	-1.1401	1.0106	-0.7218	-0.6681	0.2695
CHEMBL3359197	COC[C@@H]1CCCN1S(=O)(=O)c1cc(Br)c2c(c1)C(=O)C(=O)N2CCCCO	IC50 (nM)p	'='	500000	0.493	-1	Caspase-1	0.464	B (single protein format)	0.577	Training	1.1605	2.7769	0.4092	-0.828	-1.2425	0.7451	0.5231	-0.1648	0.9405	1.7979	-1.1943	0.6402	0.1944	-0.6903	0.6883
CHEMBL3359201	COC[C@@H]1CCCN1S(=O)(=O)c1cc(F)c2c(c1)C(=O)C(=O)N2	IC50 (nM)p	'='	500000	0.493	-1	Caspase-1	0.464	B (single protein format)	0.577	Training	0.8847	2.1191	-0.4296	-0.745	-1.1606	0.3732	0.6341	0.0136	1.3739	0.7755	-1.1943	-0.1948	-0.3615	-0.8599	0.5906
CHEMBL2348699	CCOC[C@@H]1CCCN1S(=O)(=O)c1ccc2c(c1)C(=O)C(=O)N2CCCCF	IC50 (nM)p	'>'	500000	0.493	-1	Caspase-1	0.464	B (single protein format)	0.577	Training	0.9305	1.9125	0.7271	-0.7417	-1.073	0.5711	0.5231	-0.5752	0.6469	1.4668	-1.1401	1.0994	-0.6203	-0.6625	0.2709
CHEMBL3359199	CCCCN1C(=O)C(=O)c2cc(S(=O)(=O)N3CCC[C@H]3COC)cc(Cl)c21	IC50 (nM)p	'='	500000	0.493	-1	Caspase-1	0.464	B (single protein format)	0.577	Test	1.3406	2.4961	0.2673	-0.9231	-1.2284	0.7254	0.5231	-0.5106	1.095	1.682	-1.1943	1.0322	-0.1892	-0.628	0.8354
CHEMBL3359187	COC[C@@H]1CCCN1S(=O)(=O)c1cc(I)c2c(c1)C(=O)C(=O)N2CCCF	IC50 (nM)p	'='	500000	0.493	-1	Caspase-1	0.464	B (single protein format)	0.577	Training	1.4756	3.1278	0.2673	-0.9231	-1.2284	0.7886	0.5231	-0.5106	1.1023	1.9034	-1.1943	1.1769	0.8654	-0.628	0.8354
CHEMBL3359198	COC[C@@H]1CCCN1S(=O)(=O)c1cc(Cl)c2c(c1)C(=O)C(=O)N2	IC50 (nM)p	'='	500000	0.493	-1	Caspase-1	0.464	B (single protein format)	0.577	Training	1.0333	2.5563	-0.4296	-0.745	-1.1606	0.4137	0.6341	0.0136	1.3529	1.205	-1.1943	0.0692	0.1094	-0.8599	0.5906
CHEMBL3359189	COC[C@@H]1CCCN1S(=O)(=O)c1cc(I)c2c(c1)C(=O)C(=O)N2CCCCO	IC50 (nM)p	'='	500000	0.493	-1	Caspase-1	0.464	B (single protein format)	0.577	Training	1.2601	3.0671	0.4092	-0.828	-1.2425	0.7881	0.5231	-0.1648	0.9395	2.0447	-1.1943	0.7691	0.7157	-0.6903	0.6883
CHEMBL2348697	CCOC[C@@H]1CCCN1S(=O)(=O)c1ccc2c(c1)C(=O)C(=O)N2	IC50 (nM)p	'>'	500000	0.493	-1	Caspase-1	0.464	B (single protein format)	0.577	Test	0.6477	2.1199	-0.0481	-0.5783	-0.9572	0.2641	0.6341	0.0136	0.957	1.282	-1.1401	0.1122	-0.4226	-0.8171	0.1474
CHEMBL3359186	CCCCN1C(=O)C(=O)c2cc(S(=O)(=O)N3CCC[C@H]3COC)cc(I)c21	IC50 (nM)p	'='	500000	0.493	-1	Caspase-1	0.464	B (single protein format)	0.577	Training	1.5015	3.225	0.2673	-0.9231	-1.2284	0.7902	0.5231	-0.5106	1.0888	2.3018	-1.1943	1.2524	0.7342	-0.628	0.8354
CHEMBL167433	O=C(O)CC(NC(=O)OCc1ccccc1)C(=O)CCCCCc1ccccc1	IC50 (nM)p	'='	1034000	0.493	-1	Caspase-1	0.464	B (single protein format)	0.577	Training	-0.7661	-0.5714	1.817	0.7233	0.8041	-0.6606	-0.7001	-0.5685	-1.1562	0.3025	-0.4807	0.783	-0.2995	-0.9003	-1.8795
CHEMBL167666	CS(=O)(=O)NCC(=O)C(CC(=O)O)NC(=O)OCc1ccccc1	IC50 (nM)p	'='	1833000	0.493	-1	Caspase-1	0.464	B (single protein format)	0.577	Training	-0.6495	-0.8951	0.7427	0.3666	-0.1179	-0.5997	-0.7001	1.2849	0.2153	1.441	-1.0085	-1.0931	0.0613	-1.7479	-1.7314
CHEMBL4108792	COc1cccc2c1ncc1c(=O)n(-c3cccc(Cl)c3)c(=O)n([C@@H]3CCN(C(=O)OC(C)(C)C)C3)c12	IC50 (nM)p	'='	0.3	0.493	1	TNF-alpha	0.384	B (single protein format)	0.577	Training	1.3725	0.1038	-0.6476	-0.254	-0.118	0.6338	-0.1827	-0.3975	0.3532	0.1465	-0.2127	0.9386	0.1256	0.0772	0.9729
CHEMBL3954709	COc1cccc2c1ncc1c(=O)n(-c3cccc(Cl)c3)c(=O)n(C3CCN(C(=O)NC(C)C)CC3)c12	IC50 (nM)p	'='	0.3	0.493	1	TNF-alpha	0.384	B (single protein format)	0.577	Training	0.5948	0.2579	-0.1236	-0.3909	0.4815	0.057	-0.9468	-0.3596	-0.2044	0.3129	0.8479	0.7325	0.1413	0.4055	0.9855
CHEMBL3955760	COc1cccc2c1ncc1c(=O)n(-c3cccc(Cl)c3)c(=O)n(C3CCN(S(=O)(=O)C(C)C)CC3)c12	IC50 (nM)p	'='	0.4	0.493	1	TNF-alpha	0.384	B (single protein format)	0.577	Training	1.1305	1.2434	-0.4747	-0.7868	0.4815	0.5406	-0.9468	-0.1782	0.3604	1.1361	0.8479	0.7915	0.2599	0.2975	1.125
CHEMBL3932863	COc1cccc2c1ncc1c(=O)n(-c3cccc(Cl)c3)c(=O)n(C3CCN(S(=O)(=O)N(C)C)CC3)c12	IC50 (nM)p	'='	0.4	0.493	1	TNF-alpha	0.384	B (single protein format)	0.577	Test	1.1923	1.0424	-0.4747	-0.7868	0.4815	0.6113	-0.9468	-0.1344	0.3447	0.8861	0.8479	0.751	0.4384	0.2975	1.125
CHEMBL3938364	COc1cccc2c1ncc1c(=O)n(-c3cccc(Cl)c3)c(=O)n(C3CCN(S(=O)(=O)C4CCS(=O)(=O)C4)CC3)c12	IC50 (nM)p	'='	0.4	0.493	1	TNF-alpha	0.384	B (single protein format)	0.577	Training	0.9315	3.5416	-0.8655	-0.4588	0.2496	0.7552	-0.3742	0.1698	0.657	1.8264	0.8479	0.0781	0.2387	0.2658	1.107
CHEMBL3971431	CCNC(=O)N1CCC(n2c(=O)n(-c3cccc(Cl)c3)c(=O)c3cnc4c(OC)cccc4c32)CC1	IC50 (nM)p	'='	0.6	0.493	1	TNF-alpha	0.384	B (single protein format)	0.577	Training	0.4388	0.2952	0.2469	-0.6722	0.5348	0.0103	-0.9468	-0.3263	-0.305	0.2685	0.8479	0.7083	0.26	0.5526	1.0469
CHEMBL3911773	COc1cccc2c1ncc1c(=O)n(-c3ccc(Cl)cc3)c(=O)n(C3CCC(C)CC3)c12	IC50 (nM)p	'='	0.9	0.493	1	TNF-alpha	0.384	B (single protein format)	0.577	Training	0.8909	0.5631	-0.1723	-0.5552	0.7778	-0.0141	-0.9468	-0.6727	-0.1947	0.4345	1.157	1.2294	0.1391	0.841	1.2199
CHEMBL3938524	COc1cccc2c1ncc1c(=O)n(-c3cccc(Cl)c3)c(=O)n(C3CCC(C(=O)O)CC3)c12	IC50 (nM)p	'='	1	0.493	1	TNF-alpha	0.384	B (single protein format)	0.577	Test	0.586	0.4822	-0.176	-0.5279	0.6499	-0.0041	-0.9468	-0.1822	-0.1352	0.1271	1.157	0.645	0.1606	0.6217	1.1325
CHEMBL3960339	COc1cccc2c1ncc1c(=O)n(-c3cccc(Cl)c3)c(=O)n(C3CCN(S(=O)(=O)c4ccccc4)CC3)c12	IC50 (nM)p	'='	1	0.493	1	TNF-alpha	0.384	B (single protein format)	0.577	Training	1.0173	1.2251	-0.2958	-0.3508	1.1101	0.6611	-0.9468	-0.3126	0.0788	0.7555	1.3757	1.0074	0.5364	0.6451	1.0749
CHEMBL3972551	CCCCn1c(=O)n(-c2cccc(C)c2)c(=O)c2cnc3c(OC)cccc3c21	IC50 (nM)p	'='	1	0.493	1	TNF-alpha	0.384	B (single protein format)	0.577	Training	0.5093	-0.0448	0.5204	-0.7364	0.3135	-0.2765	-0.9468	-0.5454	-0.3203	0.219	-0.2127	0.9496	0.3835	0.6339	1.1703
CHEMBL3966151	COc1cccc2c1ncc1c(=O)n(-c3cccc(Cl)c3)c(=O)n(C3CCN(C(=O)OC(C)(C)C)CC3)c12	IC50 (nM)p	'='	1	0.493	1	TNF-alpha	0.384	B (single protein format)	0.577	Training	1.3346	0.149	-0.5245	-0.3055	0.4307	0.6347	-0.9468	-0.4282	0.267	0.2595	0.8479	1.0154	0.0363	0.2607	0.9347
CHEMBL3962096	COc1cccc2c1ncc1c(=O)n(-c3ccc4c(c3)OCO4)c(=O)n(C3CCN(C(=O)OC(C)(C)C)CC3)c12	IC50 (nM)p	'='	1	0.493	1	TNF-alpha	0.384	B (single protein format)	0.577	Test	1.0757	0.0465	-0.6654	-0.2255	0.1317	0.7105	-0.1371	-0.285	0.2133	-0.0672	0.787	0.6956	-0.3063	0.3972	0.9351
CHEMBL3958848	COc1cccc2c1ncc1c(=O)n(-c3cccc(C)c3)c(=O)n(C3CCC(C)CC3)c12	IC50 (nM)p	'='	1	0.493	1	TNF-alpha	0.384	B (single protein format)	0.577	Training	0.8011	0.5955	-0.1723	-0.4344	0.7778	-0.0415	-0.9468	-0.6727	-0.2181	0.3697	1.157	1.0719	-0.1309	0.803	1.2306
CHEMBL3931657	COc1cccc2c1ncc1c(=O)n(-c3cccc(Cl)c3)c(=O)n(C3CCN(C(=O)c4ccccc4)CC3)c12	IC50 (nM)p	'='	1	0.493	1	TNF-alpha	0.384	B (single protein format)	0.577	Training	0.5988	0.286	-0.0233	-0.3268	1.1728	0.1781	-0.9468	-0.6019	-0.349	0.0636	1.3757	1.0056	0.5939	0.8022	0.9684
CHEMBL3644500	COc1cccc2c1ncc1c(=O)n(-c3ccc4c(c3)OCO4)c(=O)n(C3CCCC3)c12	IC50 (nM)p	'='	2	0.493	1	TNF-alpha	0.384	B (single protein format)	0.577	Training	0.469	0.4251	-0.3031	-0.2187	-0.1468	-0.0155	1.009	-0.4236	-0.2579	-0.1494	-0.2752	0.688	-0.0976	0.7204	1.2544
CHEMBL3976439	COc1cccc2c1ncc1c(=O)n(-c3cccc(Cl)c3)c(=O)n(C3CCN(C(C)=O)CC3)c12	IC50 (nM)p	'='	2	0.493	1	TNF-alpha	0.384	B (single protein format)	0.577	Test	0.6155	0.3751	-0.176	-0.5279	0.6499	0.0043	-0.9468	-0.43	-0.1515	0.1443	0.8479	0.6691	0.3538	0.6217	1.1325
CHEMBL3986640	COc1cccc2c1ncc1c(=O)n(-c3cccc(Cl)c3)c(=O)n(CC3CCN(S(C)(=O)=O)CC3)c12	IC50 (nM)p	'='	2	0.493	1	TNF-alpha	0.384	B (single protein format)	0.577	Training	1.0345	0.9479	-0.5102	-0.3629	0.5348	0.3211	-0.9468	-0.1404	0.2406	1.2558	0.8479	0.6861	0.4393	0.3604	0.8359
CHEMBL3921402	COc1cccc2c1ncc1c(=O)n(-c3cccc(Cl)c3)c(=O)n(C3CCC(F)(F)CC3)c12	IC50 (nM)p	'='	2	0.493	1	TNF-alpha	0.384	B (single protein format)	0.577	Training	1.507	0.3562	-0.5609	-0.5181	0.5461	0.5313	-0.9468	-0.7002	0.3597	0.032	0.9728	1.2577	0.0598	0.6079	1.217
CHEMBL3644501	COc1cccc2c1ncc1c(=O)n(-c3cccc(Cl)c3)c(=O)n(C3CCN(S(C)(=O)=O)CC3)c12	IC50 (nM)p	'='	2.4	0.493	1	TNF-alpha	0.384	B (single protein format)	0.577	Training	1.1197	0.9677	-0.5774	-0.4217	0.5909	0.3767	-0.9468	-0.1006	0.3279	1.1832	0.8479	0.6809	0.5039	0.4648	1.1019
CHEMBL3948031	COc1cccc2c1ncc1c(=O)n(-c3cccc(Cl)c3)c(=O)n(C3CCCCC3)c12	IC50 (nM)p	'='	4	0.493	1	TNF-alpha	0.384	B (single protein format)	0.577	Test	0.698	0.6162	0.035	-0.2527	1.1971	-0.0948	-0.9468	-0.6436	-0.3142	0.3797	1.4645	1.1705	0.2306	0.9718	1.2375
CHEMBL3986436	COc1cccc2c1ncc1c(=O)n(-c3cccc(Cl)c3)c(=O)n(C3CCC(C)CC3)c12	IC50 (nM)p	'='	4	0.493	1	TNF-alpha	0.384	B (single protein format)	0.577	Training	0.8909	0.6334	-0.1723	-0.4344	0.7778	-0.0127	-0.9468	-0.6727	-0.1928	0.4345	1.157	1.2294	0.1391	0.803	1.2306
CHEMBL3947142	COc1cccc2c1ncc1c(=O)n(-c3cccc(Cl)c3)c(=O)n(C3CCNCC3)c12	IC50 (nM)p	'='	5	0.493	1	TNF-alpha	0.384	B (single protein format)	0.577	Training	0.5103	0.3916	0.035	-0.2527	1.1971	-0.1151	-0.9468	-0.4531	-0.3417	0.1794	0.9728	0.7973	0.4626	0.9718	1.2375
CHEMBL3644499	COc1cccc2c1ncc1c(=O)n(-c3cccc(C)c3)c(=O)n(C3CCCC3)c12	IC50 (nM)p	'='	6	0.493	1	TNF-alpha	0.384	B (single protein format)	0.577	Training	0.6402	0.5449	-0.0971	-0.3169	0.1979	-0.12	0.1993	-0.6128	-0.26	0.1782	-0.2127	0.9156	0.0581	0.5804	1.2823
CHEMBL3932267	CCc1cccc(-n2c(=O)c3cnc4c(OC)cccc4c3n(C3CCCC3)c2=O)c1	IC50 (nM)p	'='	6	0.493	1	TNF-alpha	0.384	B (single protein format)	0.577	Test	0.5433	0.554	0.2497	-0.7889	0.145	-0.109	0.1993	-0.6436	-0.3342	0.3544	-0.2127	0.9655	-0.0471	0.6373	1.2425
CHEMBL3945875	COc1cccc2c1ncc1c(=O)n(-c3cccc(Cl)c3)c(=O)n(C3CCC(NS(C)(=O)=O)CC3)c12	IC50 (nM)p	'='	6	0.493	1	TNF-alpha	0.384	B (single protein format)	0.577	Training	0.8661	1.0643	-0.5385	-0.1662	0.5348	0.1759	-0.9468	-0.0186	0.2232	1.3005	1.157	0.5117	0.2632	0.473	0.9941
CHEMBL3986932	COc1cccc2c1ncc1c(=O)n(-c3ccc4c(c3)OCO4)c(=O)n(C3CCN(S(C)(=O)=O)CC3)c12	IC50 (nM)p	'='	8	0.493	1	TNF-alpha	0.384	B (single protein format)	0.577	Training	0.8577	0.7994	-0.7246	-0.3271	0.2591	0.4525	-0.1371	0.0294	0.266	0.7672	0.787	0.3622	0.1034	0.5964	1.0903
CHEMBL3913144	COc1cccc2c1ncc1c(=O)n(-c3cccc(Cl)c3)c(=O)n(C3CCCC3)c12	IC50 (nM)p	'='	9	0.493	1	TNF-alpha	0.384	B (single protein format)	0.577	Training	0.7353	0.585	-0.0971	-0.3169	0.1979	-0.0913	0.1993	-0.6128	-0.2332	0.2469	-0.2127	1.0824	0.344	0.5804	1.2823
CHEMBL3642490	CCN1CCN(C(N=O)c2ccc(C#C[C@]3(CN4Cc5ccc(OC)cc5C4=O)NC(=O)NC3=O)cc2)CC1	IC50 (nM)p	'='	20	0.493	1	TNF-alpha	0.384	B (single protein format)	0.577	Test	0.0376	0.0694	0.3562	-1.3105	-0.106	-0.0478	-0.1234	-0.0968	-0.2024	0.0934	0.1375	0.056	0.1196	-0.1419	-0.0001
CHEMBL3962756	COc1cccc2c1ncc1c(=O)n(-c3ccccc3Cl)c(=O)n(C3CCC(C)CC3)c12	IC50 (nM)p	'='	20	0.493	1	TNF-alpha	0.384	B (single protein format)	0.577	Training	0.8634	0.6662	-0.1053	-0.5494	0.8183	0.024	-0.9468	-0.6727	-0.1819	0.4385	1.157	1.2294	0.1391	0.9045	1.3713
CHEMBL1713298	O=C(Nc1ccc(OC(F)(F)F)cc1)c1ccc(CN2CCc3ccccc3C2)cc1	IC50 (nM)p	'='	24.4	0.493	1	TNF-alpha	0.384	F (assay format)	0.125	Training	0.8385	-0.3122	-0.1828	0.6834	1.0689	-0.307	-0.9468	-1.013	-0.4067	-0.0967	0.3762	0.2439	-0.0198	0.1922	-0.2953
CHEMBL3644503	COc1cccc2c1ncc1c(=O)n(-c3cccc(Cl)c3)c(=O)n([C@@H]3CCN(S(C)(=O)=O)C3)c12	IC50 (nM)p	'='	29	0.493	1	TNF-alpha	0.384	B (single protein format)	0.577	Training	1.1549	0.9293	-0.7117	-0.3685	0.0032	0.3788	-0.1827	-0.0588	0.4229	1.0855	-0.2127	0.5892	0.6126	0.289	1.1637
CHEMBL3644498	COc1cccc2c1ncc1c(=O)n(-c3cc(C)cs3)c(=O)n(C3CCCC3)c12	IC50 (nM)p	'='	30	0.493	1	TNF-alpha	0.384	B (single protein format)	0.577	Test	0.7881	1.2724	-0.2372	-0.385	-0.4894	-0.0546	0.9624	-0.1058	-0.1524	0.7137	-0.6698	0.9234	0.0727	0.3542	1.2862
CHEMBL4110900	COc1cccc2c1ncc1c(=O)n(-c3cccc(Cl)c3)c(=O)n([C@@H]3CCNC3)c12	IC50 (nM)p	'='	31	0.493	1	TNF-alpha	0.384	B (single protein format)	0.577	Training	0.5318	0.33	-0.0971	-0.3169	0.1979	-0.121	0.1993	-0.4167	-0.2573	0.0407	-0.2127	0.6983	0.5829	0.5804	1.2823
CHEMBL1705002	COC(=O)CC1=NN(c2nc3ccccc3s2)C(=O)/C1=C(/C)Nc1ccc(Cl)cc1	IC50 (nM)p	'='	36.9	0.493	1	TNF-alpha	0.384	F (assay format)	0.125	Training	0.0784	0.2338	0.1215	-0.2595	-0.1184	-0.5548	-0.0019	0.1927	-0.4042	0.4224	-0.1388	-0.1039	0.4628	0.1026	0.0516
CHEMBL1732490	COC(=O)CC1=NN(c2nc3ccccc3s2)C(=O)/C1=C(/C)Nc1ccccc1	IC50 (nM)p	'='	37.3	0.493	1	TNF-alpha	0.384	F (assay format)	0.125	Training	-0.2496	0.2146	0.3573	-0.0554	0.3135	-0.6608	-0.0019	0.2515	-0.5755	0.2765	-0.1058	-0.2116	0.3524	0.1599	0.0265
CHEMBL1417851	COCCn1c(C)cc(C(=O)COC(=O)c2ccccc2Br)c1C	IC50 (nM)p	'<'	39.1	0.493	1	TNF-alpha	0.384	F (assay format)	0.125	Test	0.8455	0.0256	1.1025	-0.9406	-0.6107	-0.5075	-0.5414	-0.4152	-0.568	0.9409	-0.3515	0.335	0.078	-0.3558	-0.1238
CHEMBL1392142	Cc1cc(C(=O)COC(=O)c2ccccc2O)c(C)n1Cc1cccs1	IC50 (nM)p	'<'	39.1	0.493	1	TNF-alpha	0.384	F (assay format)	0.125	Training	0.3872	0.26	0.3473	-0.3141	-0.7223	-0.5662	0.6037	0.2249	-0.5846	0.7033	-0.3515	0.0524	-0.1389	-0.3553	-0.1556
CHEMBL1595790	Cc1ccc2oc(N=C(N)NC(=O)C(C)(C)C)nc2c1	IC50 (nM)p	'<'	39.1	0.493	1	TNF-alpha	0.384	F (assay format)	0.125	Training	0.7035	-1.3324	-0.7671	0.2233	-0.8249	-0.5836	-0.4063	0.7774	0.5019	0.0896	-0.3798	-0.4504	-0.3006	-0.516	-0.3577
CHEMBL1701407	COC(=O)CC1=NN(c2nc3ccccc3s2)C(=O)/C1=C(/C)Nc1ccc(OC)cc1	IC50 (nM)p	'<'	39.1	0.493	1	TNF-alpha	0.384	F (assay format)	0.125	Training	-0.2103	0.1314	0.472	-0.7463	-0.1635	-0.5949	-0.0019	0.2878	-0.504	0.2124	-0.1388	-0.2629	0.3192	0.1019	0.0382
CHEMBL1288726	CCN1CCN(c2ccc(O)c(-c3ccc(C#C[C@]4(CN5Cc6ccc(OC)cc6C5=O)NC(=O)NC4=O)cc3F)n2)CC1	IC50 (nM)p	'='	39.75	0.493	1	TNF-alpha	0.384	B (single protein format)	0.577	Test	0.5578	-0.0659	-0.1638	-0.8207	-0.0879	0.3903	-0.1234	-0.2502	-0.0858	-0.0888	0.3825	0.544	0.1754	-0.036	0.166
CHEMBL3642470	COc1ccc2c(c1)C(=O)N(C[C@@]1(C#Cc3ccc(C(N=O)C4CCN(C)CC4)cc3)NC(=O)NC1=O)C2	IC50 (nM)p	'='	40	0.493	1	TNF-alpha	0.384	B (single protein format)	0.577	Training	0.1149	0.2377	0.078	-0.9415	-0.0692	-0.0528	-0.1234	-0.1016	-0.107	0.0835	0.3776	-0.0176	0.0282	-0.1399	0.0259
CHEMBL3640389	COc1ccc2c(c1F)C(=O)N(C[C@@]1(C#Cc3ccc(C(N=O)N4CCNC[C@@H]4C)c(F)c3)NC(=O)NC1=O)C2	IC50 (nM)p	'='	42	0.493	1	TNF-alpha	0.384	B (single protein format)	0.577	Training	0.2591	0.0006	-0.0437	-1.1527	-0.3692	0.2244	-0.1234	-0.0223	0.1654	-0.2346	-0.0483	-0.1064	-0.0557	-0.286	0.5555
CHEMBL3640355	COc1ccc2c(c1)C(=O)N(C[C@@]1(C#Cc3ccc(-c4nc(-c5cnn(C)c5)ccc4OC(=O)C(C)(C)C)cc3)NC(=O)NC1=O)C2	IC50 (nM)p	'='	42.75	0.493	1	TNF-alpha	0.384	B (single protein format)	0.577	Training	0.6186	-0.522	-0.659	-0.3827	-0.5122	0.7805	0.6406	-0.1478	0.3686	-0.2559	-0.3771	-0.0285	0.0781	-0.3771	-0.071
CHEMBL3642492	COc1ccc2c(c1)C(=O)N(C[C@@]1(C#Cc3ccc(/C(=N/O)N4CCCN(C)CC4)cc3)NC(=O)NC1=O)C2	IC50 (nM)p	'='	45	0.493	1	TNF-alpha	0.384	B (single protein format)	0.577	Test	0.3649	-0.0215	0.1814	-0.8747	-0.6776	0.0833	-0.1234	-0.0561	-0.2204	0.0008	-0.6846	0.3094	0.1504	-0.1828	-0.059
CHEMBL1597561	Cc1cc(C(=O)COC(=O)c2ccccc2Br)c(C)n1CC1CCCO1	IC50 (nM)p	'='	45.6	0.493	1	TNF-alpha	0.384	F (assay format)	0.125	Training	0.7919	0.4233	0.3473	-0.3141	-0.7223	-0.4375	0.6037	-0.5518	-0.5698	1.0601	-0.3515	0.3425	-0.1909	-0.3553	-0.1556
CHEMBL3642505	COc1ccc2c(c1)C(=O)N(C[C@@]1(C#Cc3ccc(/C(=N/O)N4CCCN(C(C)C)CC4)cc3)NC(=O)NC1=O)C2	IC50 (nM)p	'='	47	0.493	1	TNF-alpha	0.384	B (single protein format)	0.577	Training	0.5053	0.0881	0.1626	-0.9341	-0.7209	0.1989	-0.1234	-0.1287	-0.1938	0.2	-0.6846	0.534	-0.0562	-0.2597	-0.0688
CHEMBL3640354	COc1ccc2c(c1)C(=O)N(C[C@@]1(C#Cc3ccc(-c4nc(-c5cnn(C)c5)ccc4OC(=O)C(C)C)cc3)NC(=O)NC1=O)C2	IC50 (nM)p	'='	47.97	0.493	1	TNF-alpha	0.384	B (single protein format)	0.577	Training	0.1921	-0.4808	-0.3615	-0.4266	-0.4898	0.278	0.6406	-0.1175	0.0007	-0.2661	-0.3771	-0.0667	0.1864	-0.278	-0.0435
CHEMBL72511	CNC(=O)[C@@H](NC(=O)[C@H](c1ccc(OC)cc1)[C@H](CO)C(=O)NO)C(C)(C)C	IC50 (nM)p	'='	48	0.493	1	TNF-alpha	0.384	F (assay format)	0.125	Test	0.0484	-0.4715	1.5471	-3.0587	-0.7744	-0.2919	-0.9468	1.0211	0.1527	0.4584	-0.3515	-0.796	-0.5695	-0.5278	0.0657
CHEMBL3640353	CCC(=O)Oc1ccc(-c2cnn(C)c2)nc1-c1ccc(C#C[C@]2(CN3Cc4ccc(OC)cc4C3=O)NC(=O)NC2=O)cc1	IC50 (nM)p	'='	55.9	0.493	1	TNF-alpha	0.384	B (single protein format)	0.577	Training	0.0516	-0.4406	-0.1183	-0.6311	-0.4666	0.1993	0.6406	-0.086	-0.092	-0.3132	-0.3771	-0.1327	0.2514	-0.1826	-0.0179
CHEMBL3640339	COc1ccc2c(c1)C(=O)N(C[C@@]1(C#Cc3ccc(-c4nc(-c5cnn(C)c5)ccc4O)cc3)NC(=O)NC1=O)C2	IC50 (nM)p	'='	61	0.493	1	TNF-alpha	0.384	B (single protein format)	0.577	Training	0.1187	-0.3499	-0.4255	-0.4076	-0.3635	0.1277	0.6406	-0.0196	-0.0412	-0.4796	-0.3771	-0.1989	0.4533	-0.1419	0.0459
CHEMBL3640341	COc1ccc2c(c1)C(=O)N(C[C@@]1(C#Cc3ccc(-c4nc(-c5cccnc5)ccc4OC(C)=O)cc3)NC(=O)NC1=O)C2	IC50 (nM)p	'='	61.65	0.493	1	TNF-alpha	0.384	B (single protein format)	0.577	Training	0.1423	-0.4267	-0.1224	-0.1224	0.3099	0.1792	-0.1234	-0.1091	-0.1835	-0.4396	0.0307	0.0864	0.4153	0.1231	-0.0022
CHEMBL3642511	COc1ccc2c(c1)C(=O)N(C[C@@]1(C#Cc3ccc(C(N=O)N4CCN(C)CC4)cc3)NC(=O)NC1=O)C2	IC50 (nM)p	'='	65	0.493	1	TNF-alpha	0.384	B (single protein format)	0.577	Test	0.0304	-0.0239	0.078	-0.9415	-0.0692	-0.075	-0.1234	-0.0589	-0.1324	-0.0642	0.1375	-0.1574	0.2269	-0.1399	0.0259
CHEMBL3640336	COc1ccc2c(c1)C(=O)N(C[C@@]1(C#Cc3ccc(-c4nc(-c5ccncc5)ccc4O)cc3)NC(=O)NC1=O)C2	IC50 (nM)p	'='	65	0.493	1	TNF-alpha	0.384	B (single protein format)	0.577	Training	0.1547	-0.3691	-0.1657	-0.3131	0.4379	0.1255	-0.1234	-0.0791	-0.1943	-0.4695	0.0307	0.0952	0.5436	0.1601	0.0289
CHEMBL3640369	COc1ccc2c(c1F)C(=O)N(C[C@@]1(C#Cc3ccc(-c4nc(-c5cnn(C)c5)ccc4OC(=O)C(C)(C)C)c(F)c3)NC(=O)NC1=O)C2	IC50 (nM)p	'='	68.45	0.493	1	TNF-alpha	0.384	B (single protein format)	0.577	Training	0.8137	-0.551	-0.7755	-0.5794	-0.7681	1.052	0.6406	-0.2049	0.5897	-0.412	-0.4922	0.0224	-0.0308	-0.5446	0.2504
CHEMBL3640391	CCN1CCN(C(N=O)c2ccc(C#C[C@]3(CN4Cc5ccc(OC)c(F)c5C4=O)NC(=O)NC3=O)cc2F)[C@@H](C)C1	IC50 (nM)p	'='	69	0.493	1	TNF-alpha	0.384	B (single protein format)	0.577	Training	0.3944	0.1507	0.0585	-1.5211	-0.6143	0.3058	-0.1234	-0.2008	0.1778	-0.0383	-0.1272	0.1479	-0.1128	-0.3652	0.5587
CHEMBL1481543	Cc1ccc(C(=O)O/N=C(\N)c2ccccn2)c(C)c1	IC50 (nM)p	'='	70.6	0.493	1	TNF-alpha	0.384	F (assay format)	0.125	Test	0.1957	-1.011	0.8863	-0.2623	0.9285	-0.959	-0.9468	0.3567	-0.8371	-0.1063	-0.19	0.1322	0.2516	-0.3019	-0.3911
CHEMBL3642508	CCN1CCN(c2ccc(O)c(-c3ccc(C#C[C@]4(CN5Cc6ccc(OC)cc6C5=O)NC(=O)NC4=O)cc3)n2)CC1	IC50 (nM)p	'='	72.4	0.493	1	TNF-alpha	0.384	B (single protein format)	0.577	Training	0.4365	-0.0321	-0.0628	-0.7917	0.0948	0.2681	-0.1234	-0.2202	-0.2128	0.004	0.445	0.5274	0.2387	0.0378	0.0231
CHEMBL3982748	COc1cccc2c1ncc1c(=O)n(-c3cccc(SC)c3)c(=O)n(C3CCCC3)c12	IC50 (nM)p	'='	74	0.493	1	TNF-alpha	0.384	B (single protein format)	0.577	Training	0.6009	0.8193	0.2497	-0.7889	0.145	-0.0966	0.1993	-0.2429	-0.326	0.9532	-0.2127	1.0731	0.596	0.6373	1.2425
CHEMBL3642499	CCCCN1CCN(/C(=N/O)c2ccc(C#C[C@]3(CN4Cc5ccc(OC)cc5C4=O)NC(=O)NC3=O)cc2)CC1	IC50 (nM)p	'='	74	0.493	1	TNF-alpha	0.384	B (single protein format)	0.577	Training	0.3382	0.024	0.5415	-0.9479	-0.1748	0.1155	-0.1234	-0.1287	-0.3439	0.2587	0.1375	0.5887	-0.0343	-0.101	-0.102
CHEMBL3640352	COc1ccc2c(c1F)C(=O)N(C[C@@]1(C#Cc3ccc(-c4nc(-c5cnn(C)c5)ccc4O)c(F)c3)NC(=O)NC1=O)C2	IC50 (nM)p	'='	75.4	0.493	1	TNF-alpha	0.384	B (single protein format)	0.577	Test	0.359	-0.39	-0.5663	-0.6278	-0.6575	0.3992	0.6406	-0.0893	0.2246	-0.6459	-0.4922	-0.1346	0.3153	-0.3324	0.4094
CHEMBL3642500	COc1ccc2c(c1)C(=O)N(C[C@@]1(C#Cc3ccc(C(N=O)N4CCN(C5CCCCC5)CC4)cc3)NC(=O)NC1=O)C2	IC50 (nM)p	'='	76	0.493	1	TNF-alpha	0.384	B (single protein format)	0.577	Training	0.0355	0.586	0.1863	-0.6467	0.5	0.077	-0.1234	-0.2628	-0.3442	0.3699	1.8163	0.2246	-0.334	0.1549	-0.0258
CHEMBL3640408	COc1ccc2c(c1)C(=O)N(C[C@@]1(C#Cc3ccc(NC(=O)C4CCN(C)CC4)cc3)NC(=O)NC1=O)C2	IC50 (nM)p	'='	78	0.493	1	TNF-alpha	0.384	B (single protein format)	0.577	Training	-0.0303	-0.0181	-0.1583	-0.5193	-0.0692	-0.1425	-0.1234	-0.106	-0.1429	0.0436	0.3776	-0.243	-0.0278	-0.3032	-0.2379
CHEMBL1487136	Cc1cc(C(=O)NC2CCCc3c2cnn3-c2ccc(C)c(C)c2)n(C)n1	IC50 (nM)p	'='	79.3	0.493	1	TNF-alpha	0.384	F (assay format)	0.125	Training	-0.0018	0.2794	-0.4888	-0.0946	-0.4586	-0.5766	0.1662	-0.4945	-0.3019	0.4252	0.0105	-0.3745	-0.4009	0.061	0.1603
CHEMBL3640337	COc1ccc2c(c1)C(=O)N(C[C@@]1(C#Cc3ccc(-c4nc(-c5cccnc5)ccc4O)cc3)NC(=O)NC1=O)C2	IC50 (nM)p	'='	80.25	0.493	1	TNF-alpha	0.384	B (single protein format)	0.577	Test	0.1469	-0.3743	-0.1657	-0.3131	0.4379	0.1152	-0.1234	-0.0791	-0.1901	-0.4695	0.0307	0.0952	0.5436	0.1601	0.0289
CHEMBL3642553	COc1ccc2c(c1)C(=O)N(C[C@@]1(C#Cc3ccc(C(N=O)N4CCNC[C@@H]4C)cc3)NC(=O)NC1=O)C2	IC50 (nM)p	'='	84	0.493	1	TNF-alpha	0.384	B (single protein format)	0.577	Training	-0.0089	0.0635	0.1355	-0.9365	-0.0335	-0.0427	-0.1234	0.0571	-0.1281	-0.0329	0.0668	-0.1755	0.0778	-0.0861	0.1599
CHEMBL3642512	COc1ccc2c(c1)C(=O)N(C[C@@]1(C#Cc3ccc(C(N=O)N4CCC(=O)CC4)cc3)NC(=O)NC1=O)C2	IC50 (nM)p	'='	86	0.493	1	TNF-alpha	0.384	B (single protein format)	0.577	Training	-0.1173	-0.057	0.078	-0.9415	-0.0692	-0.1016	-0.1234	0.1237	-0.0801	-0.1602	0.2345	-0.4185	0.087	-0.1399	0.0259
CHEMBL3640406	COc1ccc2c(c1F)C(=O)N(C[C@@]1(C#Cc3cncc(NC(=O)C4CCN(C)CC4)c3)NC(=O)NC1=O)C2	IC50 (nM)p	'='	86	0.493	1	TNF-alpha	0.384	B (single protein format)	0.577	Training	-0.1283	-0.0795	-0.215	-0.6195	-0.2068	-0.0351	-0.1234	0.0233	0.0313	-0.1434	0.2214	-0.623	-0.1072	-0.4429	0.0293
CHEMBL3642517	CCN1CCN(C(N=O)c2ccc(C#C[C@]3(CN4Cc5ccc(OC)cc5C4=O)NC(=O)NC3=O)cn2)CC1	IC50 (nM)p	'='	87	0.493	1	TNF-alpha	0.384	B (single protein format)	0.577	Test	-0.2102	-0.022	0.3562	-1.3105	-0.106	-0.1182	-0.1234	0.0693	-0.1855	0.0154	0.0356	-0.3313	0.0036	-0.1419	-0.0001
CHEMBL3642516	COc1ccc2c(c1)C(=O)N(C[C@@]1(C#Cc3ccc(C(N=O)N4CCN(C)CC4)nc3)NC(=O)NC1=O)C2	IC50 (nM)p	'='	87	0.493	1	TNF-alpha	0.384	B (single protein format)	0.577	Training	-0.2232	-0.1176	0.078	-0.9415	-0.0692	-0.1455	-0.1234	0.1113	-0.1152	-0.1441	0.0356	-0.5539	0.1082	-0.1399	0.0259
CHEMBL3640351	COc1ccc2c(c1F)C(=O)N(C[C@@]1(C#Cc3ccc(-c4nc(-c5cnn(C)c5)ccc4O)cc3)NC(=O)NC1=O)C2	IC50 (nM)p	'='	87	0.493	1	TNF-alpha	0.384	B (single protein format)	0.577	Training	0.2309	-0.3623	-0.4717	-0.5941	-0.4831	0.2769	0.6406	-0.0552	0.1015	-0.563	-0.4314	-0.1661	0.3828	-0.2634	0.2687
CHEMBL3642496	COc1ccc2c(c1)C(=O)N(C[C@@]1(C#Cc3ccc(C(N=O)N4CCN(C5CC5)CC4)cc3)NC(=O)NC1=O)C2	IC50 (nM)p	'='	92	0.493	1	TNF-alpha	0.384	B (single protein format)	0.577	Training	0.2317	0.1628	-0.103	-0.8185	-0.1748	0.1152	-0.1234	-0.1676	0.0011	0.0683	0.1375	-0.0382	-0.1145	-0.2147	-0.0611
CHEMBL3640371	COc1ccc2c(c1F)C(=O)N(C[C@@]1(C#Cc3ccc(-c4ncccc4O)cc3)NC(=O)NC1=O)C2	IC50 (nM)p	'='	96	0.493	1	TNF-alpha	0.384	B (single protein format)	0.577	Test	0.2953	-0.3763	-0.2114	-0.7402	-0.0619	0.0605	-0.1234	-0.0159	0.0881	-0.5679	-0.3837	0.0331	0.4206	-0.2168	0.2943
CHEMBL3642509	COc1ccc2c(c1)C(=O)N(C[C@@]1(C#Cc3ccc(C(N=O)N4CCOCC4)cc3)NC(=O)NC1=O)C2	IC50 (nM)p	'='	100	0.493	1	TNF-alpha	0.384	B (single protein format)	0.577	Training	-0.0915	-0.1127	0.261	-0.7988	0.2691	-0.1228	-0.1234	0.0619	-0.2212	-0.1865	0.0668	-0.1528	0.1504	-0.0162	0.0038
CHEMBL3640306	COc1ccc2c(c1)C(=O)N(C[C@@]1(C#Cc3ccc4c(c3)c(N)nn4CCN(C)C)NC(=O)NC1=O)C2	IC50 (nM)p	'='	101	0.493	1	TNF-alpha	0.384	B (single protein format)	0.577	Training	-0.0023	-0.2189	-0.4463	-0.4421	-0.8047	-0.0172	0.2819	0.132	0.0923	-0.2262	-0.7454	-0.6292	0.5307	-0.2119	0.2127
CHEMBL3640366	COc1ccc2c(c1F)C(=O)N(C[C@@]1(C#Cc3ccc(-c4nc(-c5cccnc5)ccc4O)cc3)NC(=O)NC1=O)C2	IC50 (nM)p	'='	105.65	0.493	1	TNF-alpha	0.384	B (single protein format)	0.577	Training	0.2585	-0.3862	-0.2175	-0.501	0.3003	0.2645	-0.1234	-0.1133	-0.0442	-0.5531	-0.022	0.1218	0.4712	0.0321	0.252
CHEMBL3640322	COc1ccc2c(c1F)C(=O)N(C[C@@]1(C#Cc3ccc(C(CN)N4CCC(N)C4)cc3)NC(=O)NC1=O)C2	IC50 (nM)p	'='	109	0.493	1	TNF-alpha	0.384	B (single protein format)	0.577	Test	0.1476	0.1981	-0.0916	-1.1017	-0.7575	0.0985	0.6406	0.1968	0.0372	-0.0315	-0.7372	-0.3763	-0.0056	-0.4975	0.2637
CHEMBL3640401	CCN1CCN(C(=O)C2CCC(=O)N2c2ccc(C#C[C@]3(CN4Cc5ccc(OC)cc5C4=O)NC(=O)NC3=O)cc2)CC1	IC50 (nM)p	'='	113	0.493	1	TNF-alpha	0.384	B (single protein format)	0.577	Training	0.1754	0.2545	-0.1144	-0.9311	-0.2954	0.2951	0.4491	-0.202	-0.076	0.1442	0.1375	-0.0389	-0.1712	-0.1477	0.1884
CHEMBL1288000	COc1ccc2c(c1)C(=O)N(C[C@@]1(C#Cc3ccc(-c4ncccc4O)cc3)NC(=O)NC1=O)C2	IC50 (nM)p	'='	117	0.493	1	TNF-alpha	0.384	B (single protein format)	0.577	Training	0.1646	-0.3621	-0.1502	-0.5246	0.0911	-0.0888	-0.1234	0.027	-0.0805	-0.4696	-0.3294	-0.0005	0.5047	-0.0722	0.0322
CHEMBL3640324	COc1ccc2c(c1F)C(=O)N(C[C@@]1(C#Cc3ccc(N4CCNCC4)cc3)NC(=O)NC1=O)C2	IC50 (nM)p	'='	118	0.493	1	TNF-alpha	0.384	B (single protein format)	0.577	Training	0.3087	-0.0434	-0.0883	-0.591	0.2565	0.0247	-0.1234	-0.2267	-0.0798	-0.1542	0.1819	0.1827	0.1872	-0.1162	0.1499
CHEMBL3640367	COc1ccc2c(c1F)C(=O)N(C[C@@]1(C#Cc3ccc(-c4nc(-c5cccnc5)ccc4O)c(F)c3)NC(=O)NC1=O)C2	IC50 (nM)p	'='	118.7	0.493	1	TNF-alpha	0.384	B (single protein format)	0.577	Test	0.3861	-0.4134	-0.3174	-0.5372	0.1105	0.3867	-0.1234	-0.1462	0.082	-0.6362	-0.0828	0.1473	0.4018	-0.0431	0.3932
CHEMBL3642445	COc1ccc2c(c1)C(=O)N(C[C@@]1(C#Cc3ccc([C@@]4(CN)NC(=O)NC4=O)cc3)NC(=O)NC1=O)C2	IC50 (nM)p	'='	122	0.493	1	TNF-alpha	0.384	B (single protein format)	0.577	Training	0.1203	-0.1856	-0.3227	-1.3916	-0.6301	0.3112	0.2946	0.634	0.5259	-0.4943	-0.6846	-0.9369	0.0532	-0.4035	0.5194
CHEMBL3964458	COc1cccc2c1ncc1c(=O)n(-c3cccc(C#N)c3)c(=O)n(C3CCCC3)c12	IC50 (nM)p	'='	123	0.493	1	TNF-alpha	0.384	B (single protein format)	0.577	Training	0.4951	0.3895	0.2497	-0.7889	0.145	-0.1078	0.1993	-0.2668	-0.2805	-0.047	-0.2127	0.6562	0.2626	0.6373	1.2425
CHEMBL3640368	COc1ccc2c(c1F)C(=O)N(C[C@@]1(C#Cc3ccc(-c4nc(N5CCC(=O)CC5)ccc4O)cc3)NC(=O)NC1=O)C2	IC50 (nM)p	'='	123.85	0.493	1	TNF-alpha	0.384	B (single protein format)	0.577	Training	0.4125	-0.1646	-0.3677	-0.6321	0.0046	0.363	-0.1234	-0.0605	0.0372	-0.3116	0.4878	0.139	0.1481	-0.0794	0.2649
CHEMBL3640340	CCN1CCN(Cc2ccc(C#C[C@]3(CN4Cc5ccc(OC)c(F)c5C4=O)NC(=O)NC3=O)cc2)CC1	IC50 (nM)p	'='	124.6	0.493	1	TNF-alpha	0.384	B (single protein format)	0.577	Test	0.24	0.0836	0.078	-0.9914	-0.1724	0.0043	-0.1234	-0.4472	-0.1315	0.1465	0.0849	0.264	0.0304	-0.2808	-0.0149
CHEMBL3640402	COc1ccc2c(c1)C(=O)N(C[C@@]1(C#Cc3ccc(N4C(=O)CCC4C(=O)NC4CC4)cc3)NC(=O)NC1=O)C2	IC50 (nM)p	'='	127	0.493	1	TNF-alpha	0.384	B (single protein format)	0.577	Training	0.3082	-0.0831	-0.4819	-0.4826	-0.7209	0.2281	0.4491	-0.0014	0.2065	-0.0955	-0.6846	-0.2864	-0.2672	-0.4114	0.0954
CHEMBL3640309	COc1ccc2c(c1)C(=O)N(C[C@@]1(C#Cc3ccc(-c4cc(N)[nH]n4)cc3)NC(=O)NC1=O)C2	IC50 (nM)p	'='	128	0.493	1	TNF-alpha	0.384	B (single protein format)	0.577	Training	0.2669	-0.3743	-0.3367	-0.4795	-0.5494	-0.0939	0.6406	0.387	-0.0345	-0.5147	-0.6846	-0.0521	0.49	-0.3325	-0.1035
CHEMBL3642450	COc1ccc2c(c1)C(=O)N(C[C@@]1(C#Cc3ccc(-c4nnc[nH]4)cc3OC)NC(=O)NC1=O)C2	IC50 (nM)p	'='	131	0.493	1	TNF-alpha	0.384	B (single protein format)	0.577	Training	-0.1056	-0.3968	0.0424	-0.8664	-0.7613	-0.0985	1.0227	0.2783	-0.0562	-0.5686	-0.7454	-0.4841	0.6325	-0.3482	0.0654
CHEMBL3642528	COc1ccc2c(c1F)C(=O)N(C[C@@]1(C#Cc3cccnc3)NC(=O)NC1=O)C2	IC50 (nM)p	'='	134	0.493	1	TNF-alpha	0.384	B (single protein format)	0.577	Test	0.0367	-0.4233	-0.0525	-0.7728	-0.094	-0.25	-0.1234	0.0524	0.1766	-0.6036	-0.7849	-0.4447	0.3412	-0.4123	0.2123
CHEMBL3640319	COc1ccc2c(c1F)C(=O)N(C[C@@]1(C#Cc3ccc(C4(O)CCNCC4)cc3)NC(=O)NC1=O)C2	IC50 (nM)p	'='	137	0.493	1	TNF-alpha	0.384	B (single protein format)	0.577	Training	0.4089	0.0979	-0.3612	-0.8405	-0.0221	0.2879	-0.1234	-0.0278	0.3854	-0.1329	0.2904	-0.2261	-0.19	-0.3306	0.3184
CHEMBL3642560	COc1ccc2c(c1)C(=O)N(C[C@@]1(C#Cc3ccc4c(c3)CCCC43NC(=O)NC3=O)NC(=O)NC1=O)C2	IC50 (nM)p	'='	137	0.493	1	TNF-alpha	0.384	B (single protein format)	0.577	Training	0.3286	0.3556	-0.7717	-0.5743	-0.5131	0.509	0.2946	0.1905	0.5468	-0.3206	-0.0187	-0.5837	-0.2525	0.076	0.8014
CHEMBL1288211	COc1ccc2c(c1)C(=O)N(C[C@@]1(C#Cc3ccc(CC(N)=O)cc3)NC(=O)NC1=O)C2	IC50 (nM)p	'='	139	0.493	1	TNF-alpha	0.384	B (single protein format)	0.577	Training	-0.0422	-0.3628	-0.1395	-0.4731	-0.4548	-0.2821	-0.1234	0.3812	0.0197	-0.3722	-0.6846	-0.5748	0.3666	-0.4666	-0.1736
CHEMBL1569174	CCOC(=O)c1ccc(NC(=O)c2ccc(CN3CCc4ccccc4C3)cc2)cc1	IC50 (nM)p	'='	140	0.493	1	TNF-alpha	0.384	F (assay format)	0.125	Test	0.0712	-0.174	0.741	0.0881	1.0689	-0.6898	-0.9468	-0.7347	-1.0688	0.3812	0.3762	0.2198	0.1478	0.2348	-0.2669
CHEMBL3642451	COc1ccc2c(c1)C(=O)N(C[C@@]1(C#Cc3ccc(C(=O)NO)cc3OC)NC(=O)NC1=O)C2	IC50 (nM)p	'='	146	0.493	1	TNF-alpha	0.384	B (single protein format)	0.577	Training	0.0853	-0.458	0.3262	-1.7129	-0.7131	-0.125	-0.1234	0.501	0.109	-0.5681	-0.7454	-0.5249	0.3167	-0.4786	0.111
CHEMBL3640383	COc1ccc2c(c1F)C(=O)N(C[C@@]1(C#Cc3ccc(C4(C)NC(=O)NC4=O)c(F)c3)NC(=O)NC1=O)C2	IC50 (nM)p	'='	148	0.493	1	TNF-alpha	0.384	B (single protein format)	0.577	Training	0.6395	-0.2466	-0.8404	-0.9858	-0.9291	0.6381	0.2946	0.2353	0.8846	-0.6763	-0.7981	-0.5123	-0.1538	-0.7524	0.7108
CHEMBL3640397	COc1ccc2c(c1F)C(=O)N(C[C@@]1(C#Cc3ccc(N4C(=O)NC5(CC5)C4=O)c(F)c3)NC(=O)NC1=O)C2	IC50 (nM)p	'='	148	0.493	1	TNF-alpha	0.384	B (single protein format)	0.577	Training	0.9582	-0.2509	-1.0008	-1.0851	-0.9619	0.9466	0.1905	0.037	1.0852	-0.6254	-0.7981	-0.3381	-0.2635	-0.6096	0.7629
CHEMBL3642537	COc1ccc2c(c1)C(=O)N(C[C@@]1(C#Cc3ccc(/N=C(\N)NC#N)cc3)NC(=O)NC1=O)C2	IC50 (nM)p	'='	150	0.493	1	TNF-alpha	0.384	B (single protein format)	0.577	Test	-0.1787	-0.5755	0.3156	-0.7021	-0.5196	-0.2923	-0.1234	0.7353	-0.1482	-0.5664	-0.6846	-0.54	0.5002	-0.5632	-0.2746
CHEMBL3642501	COc1ccc2c(c1)C(=O)N(C[C@@]1(C#Cc3ccc(C(N=O)N4CCN(C5CCCCCC5)CC4)cc3)NC(=O)NC1=O)C2	IC50 (nM)p	'='	151	0.493	1	TNF-alpha	0.384	B (single protein format)	0.577	Training	0.0232	0.6082	0.2749	-0.5941	-0.2954	0.0808	-0.1234	-0.292	-0.3997	0.4622	0.1375	0.305	-0.4012	0.1314	-0.0928
CHEMBL3642563	COc1ccc2c(c1)C(=O)N(C[C@@]1(C#Cc3ccc4c(c3)CCC43NC(=O)NC3=O)NC(=O)NC1=O)C2	IC50 (nM)p	'='	151	0.493	1	TNF-alpha	0.384	B (single protein format)	0.577	Training	0.35	0.2935	-0.8978	-0.634	-0.8249	0.523	0.7388	0.2353	0.6333	-0.4447	-0.7454	-0.6967	-0.1722	-0.0448	0.7707
CHEMBL3640394	COc1ccc2c(c1F)C(=O)N(C[C@@]1(C#Cc3ccc(C4(C(N)=O)CCN(C)CC4)cc3)NC(=O)NC1=O)C2	IC50 (nM)p	'='	152	0.493	1	TNF-alpha	0.384	B (single protein format)	0.577	Training	0.6004	0.226	-0.4377	-1.1859	-0.3497	0.6705	-0.1234	0.0375	0.5375	-0.1206	0.1819	-0.265	-0.1239	-0.4014	0.5859
CHEMBL3639392	CCN1CCN(C(=O)C2CCC(=O)N2c2ccc(C#C[C@]3(CN4Cc5ccc(OC)c(F)c5C4=O)NC(=O)NC3=O)cc2)CC1	IC50 (nM)p	'='	152	0.493	1	TNF-alpha	0.384	B (single protein format)	0.577	Test	0.2797	0.2308	-0.1641	-1.0959	-0.4091	0.4444	0.4491	-0.2318	0.0588	0.0533	0.0849	-0.0113	-0.225	-0.2618	0.395
CHEMBL3642491	COc1ccc2c(c1)C(=O)N(C[C@@]1(C#Cc3ccc(C(N=O)N4CCSCC4)cc3)NC(=O)NC1=O)C2	IC50 (nM)p	'='	153	0.493	1	TNF-alpha	0.384	B (single protein format)	0.577	Training	0.0156	0.5909	0.261	-0.7988	0.2691	-0.1092	-0.1234	0.2792	-0.2084	0.5421	1.6897	0.0613	0.6675	-0.0162	0.0038
CHEMBL3642513	COc1ccc2c(c1)C(=O)N(C[C@@]1(C#Cc3ccc(C(N=O)N4CCCCC4)cc3)NC(=O)NC1=O)C2	IC50 (nM)p	'='	154	0.493	1	TNF-alpha	0.384	B (single protein format)	0.577	Training	0.0342	0.1255	0.261	-0.7988	0.2691	-0.1069	-0.1234	-0.0629	-0.2104	0.0601	0.616	0.0972	-0.006	-0.0162	0.0038
CHEMBL3640312	COc1ccc2c(c1)C(=O)N(C[C@@]1(C#Cc3ccc4c(=O)[nH][nH]c4c3)NC(=O)NC1=O)C2	IC50 (nM)p	'='	156	0.493	1	TNF-alpha	0.384	B (single protein format)	0.577	Training	0.1839	-0.2815	-0.5398	-0.6077	-0.687	-0.1074	0.4491	0.4093	0.1845	-0.6108	-0.7454	-0.4046	0.37	-0.1997	0.1707
CHEMBL3640343	CCN1CCN(Cc2ccc(C#C[C@]3(CN4Cc5ccc(OC)c(F)c5C4=O)NC(=O)NC3=O)cn2)CC1	IC50 (nM)p	'='	156	0.493	1	TNF-alpha	0.384	B (single protein format)	0.577	Test	-0.0103	-0.0054	0.078	-0.9914	-0.1724	-0.0577	-0.1234	-0.2771	-0.1181	0.0667	-0.0187	-0.1325	-0.0883	-0.2808	-0.0149
CHEMBL3640387	COc1ccc2c(c1)C(=O)N(C[C@@]1(C#Cc3ccc(Nc4c(NCCN(C)C)c(=O)c4=O)cc3)NC(=O)NC1=O)C2	IC50 (nM)p	'='	161	0.493	1	TNF-alpha	0.384	B (single protein format)	0.577	Training	-0.2021	-0.3001	-0.2163	-0.5982	-0.7209	0.018	-0.1234	0.1468	0.0314	-0.1268	-0.6846	-0.707	0.1278	-0.5774	-0.2578
CHEMBL3640315	COc1ccc2c(c1)C(=O)N(C[C@@]1(C#Cc3ccc4c(CN(C)C)n[nH]c4c3)NC(=O)NC1=O)C2	IC50 (nM)p	'='	163	0.493	1	TNF-alpha	0.384	B (single protein format)	0.577	Training	0.0805	-0.1832	-0.4566	-0.3461	-0.7613	-0.0676	0.4491	0.01	0.0947	-0.3056	-0.7454	-0.4683	0.4707	-0.2031	0.1394
CHEMBL3925334	COc1cccc2c1ncc1c(=O)n(-c3ccc(C)cc3)c(=O)n(C3CCCC3)c12	IC50 (nM)p	'='	163	0.493	1	TNF-alpha	0.384	B (single protein format)	0.577	Training	0.6402	0.4832	-0.0971	-0.4448	0.1979	-0.1214	0.1993	-0.6128	-0.2612	0.1782	-0.2127	0.9156	0.0581	0.6206	1.2709
CHEMBL3640386	COc1ccc2c(c1)C(=O)N(C[C@@]1(C#Cc3ccc(Nc4c(NCCN5CCOCC5)c(=O)c4=O)cc3)NC(=O)NC1=O)C2	IC50 (nM)p	'='	169	0.493	1	TNF-alpha	0.384	B (single protein format)	0.577	Test	-0.3242	-0.1083	-0.0732	-0.3918	-0.0446	0.0706	-0.1234	0.1012	-0.2288	-0.0512	0.0668	-0.5243	-0.1209	-0.2287	-0.3537
CHEMBL3640374	COc1ccc2c(c1)C(=O)N(C[C@@]1(C#Cc3ccc(C4(CNS(C)(=O)=O)NC(=O)NC4=O)cc3)NC(=O)NC1=O)C2	IC50 (nM)p	'='	176	0.493	1	TNF-alpha	0.384	B (single protein format)	0.577	Training	0.3717	-0.0109	-0.8019	-0.6758	-0.7209	0.5402	0.2946	0.7788	0.8423	0.4824	-0.6846	-0.9387	0.06	-0.553	0.299
CHEMBL1524014	CCc1cc(C(=O)NC2CCCc3c2cnn3-c2cccc(C)c2C)n(C)n1	IC50 (nM)p	'='	179	0.493	1	TNF-alpha	0.384	F (assay format)	0.125	Training	-0.1265	0.3289	-0.0069	-0.7181	-0.4643	-0.5403	0.1662	-0.5331	-0.3715	0.6208	0.0105	-0.3338	-0.4474	0.1353	0.25
CHEMBL3952484	CCn1c(=O)c2cnc3c(OC)cccc3c2n(C2CCCC2)c1=O	IC50 (nM)p	'='	180	0.493	1	TNF-alpha	0.384	B (single protein format)	0.577	Training	0.3774	0.7038	0.3751	-1.3125	-0.2818	-0.3736	0.1993	-0.3818	-0.2088	0.4311	-0.6698	0.5326	-0.2177	0.3441	1.459
CHEMBL3642493	COc1ccc2c(c1)C(=O)N(C[C@@]1(C#Cc3ccc(/C(=N/O)N4CCC4)cc3)NC(=O)NC1=O)C2	IC50 (nM)p	'='	186	0.493	1	TNF-alpha	0.384	B (single protein format)	0.577	Test	0.4499	-0.3288	0.0424	-0.9387	-0.5776	0.0622	-0.1234	0.0655	-0.0843	-0.2432	-0.6846	0.2925	0.1941	-0.3759	0.0075
CHEMBL3642441	COc1ccc2c(c1F)C(=O)N(C[C@@]1(C#Cc3ccc4c(c3)CCC43NC(=O)NC3=O)NC(=O)NC1=O)C2	IC50 (nM)p	'='	186	0.493	1	TNF-alpha	0.384	B (single protein format)	0.577	Training	0.4672	0.265	-0.9374	-0.8325	-0.9459	0.6723	0.7388	0.1905	0.7735	-0.5367	-0.7981	-0.6493	-0.2347	-0.1799	0.9973
CHEMBL3642463	CCN1CCN(c2n[nH]c3cc(C#C[C@]4(CN5Cc6ccc(OC)cc6C5=O)NC(=O)NC4=O)ccc23)CC1	IC50 (nM)p	'='	187.95	0.493	1	TNF-alpha	0.384	B (single protein format)	0.577	Training	0.4107	0.1203	-0.2082	-0.7468	-0.3049	0.2362	0.4491	-0.1425	-0.1114	-0.0151	0.0767	0.3001	0.274	0.1162	0.195
CHEMBL3642535	COc1ccc2c(c1F)C(=O)N(C[C@@]1(C#Cc3cccnc3C)NC(=O)NC1=O)C2	IC50 (nM)p	'='	193	0.493	1	TNF-alpha	0.384	B (single protein format)	0.577	Training	0.2171	-0.3615	-0.2028	-0.996	-0.468	-0.1541	-0.1234	-0.0005	0.3038	-0.4901	-0.8408	-0.3236	0.173	-0.5592	0.3192
CHEMBL1287908	COc1ccc2c(c1)C(=O)N(C[C@@]1(C#Cc3ccc(CC4CCN(C)CC4)nc3)NC(=O)NC1=O)C2	IC50 (nM)p	'='	194.9	0.493	1	TNF-alpha	0.384	B (single protein format)	0.577	Test	0.0133	0.1714	-0.154	-0.3907	0.0099	-0.1937	-0.1234	-0.2514	-0.1869	0.1772	0.274	-0.1459	-0.2134	-0.1397	-0.2494
CHEMBL1461631	Cn1nccc1C(=O)NC1CCCc2c1cnn2-c1ccc(C(C)(C)C)cc1	IC50 (nM)p	'='	200	0.493	1	TNF-alpha	0.384	F (assay format)	0.125	Training	0.4655	0.1784	-0.5983	0.0258	-0.2661	-0.0994	0.4365	-0.5331	0.0589	0.5019	0.0388	-0.3439	-0.4849	-0.0136	0.0435
CHEMBL3944621	CCn1c(=O)c2cnc3c(OC)cccc3c2n(C2CCC(C)CC2)c1=O	IC50 (nM)p	'='	200	0.493	1	TNF-alpha	0.384	B (single protein format)	0.577	Training	0.5879	0.7539	0.2534	-1.387	0.4446	-0.2951	-0.9468	-0.469	-0.1619	0.6439	0.6999	0.7457	-0.4261	0.627	1.3852
CHEMBL3640422	CCN1CCN(/C(=N/O)c2cnc(C#C[C@]3(CN4Cc5ccc(OC)cc5C4=O)NC(=O)NC3=O)c(OC)c2)CC1	IC50 (nM)p	'='	204	0.493	1	TNF-alpha	0.384	B (single protein format)	0.577	Training	0.1292	-0.0959	0.4965	-1.6525	-0.3349	0.1269	-0.1234	0.1437	-0.1519	-0.0663	-0.0121	-0.0363	0.0104	-0.1596	0.1466
CHEMBL1287882	COc1ccc2c(c1)C(=O)N(C[C@@]1(C#Cc3ccc(N4CCNCC4)cc3)NC(=O)NC1=O)C2	IC50 (nM)p	'='	205	0.493	1	TNF-alpha	0.384	B (single protein format)	0.577	Test	0.175	-0.0201	-0.0223	-0.3651	0.4208	-0.1246	-0.1234	-0.1881	-0.2573	-0.0425	0.2345	0.1521	0.2674	0.0349	-0.123
CHEMBL1702900	Cc1ccc([N+](=O)[O-])cc1NC(=O)c1cc(Cl)c2ccccc2c1O	IC50 (nM)p	'='	206	0.493	1	TNF-alpha	0.384	F (assay format)	0.125	Training	1.1376	-0.3836	-0.1606	-0.4461	0.2961	-0.4369	-0.9468	0.2076	0.0587	-0.1958	-0.0293	0.3328	0.3911	0.0607	0.223
CHEMBL3642486	COc1ccc2c(c1)C(=O)N(C[C@@]1(C#Cc3ccc(C4(C)NC(=O)NC4=O)s3)NC(=O)NC1=O)C2	IC50 (nM)p	'='	208	0.493	1	TNF-alpha	0.384	B (single protein format)	0.577	Training	0.3088	0.4357	-0.8259	-0.7343	-1.2067	0.3328	1.0586	0.7848	0.7284	-0.0844	-1.1401	-0.8395	-0.2008	-0.7441	0.3127
CHEMBL3642431	COc1ccc2c(c1)C(=O)N(C[C@@]1(C#Cc3ccc(CCN)cc3)NC(=O)NC1=O)C2	IC50 (nM)p	'='	219	0.493	1	TNF-alpha	0.384	B (single protein format)	0.577	Training	0.0951	-0.2617	0.2957	-0.8064	-0.4196	-0.2811	-0.1234	0.1639	-0.1079	-0.1316	-0.6846	-0.2034	0.3778	-0.3273	-0.1525
CHEMBL3642514	COc1ccc2c(c1)C(=O)N(C[C@@]1(C#Cc3ccc(C(N=O)N4CCN(C)CC4)s3)NC(=O)NC1=O)C2	IC50 (nM)p	'='	220	0.493	1	TNF-alpha	0.384	B (single protein format)	0.577	Test	-0.0396	0.5966	-0.0304	-0.9048	-0.6301	-0.0961	0.6406	0.3627	-0.0411	0.3286	-0.3179	-0.3694	0.0594	-0.3496	0.0299
CHEMBL3642494	COc1ccc2c(c1)C(=O)N(C[C@@]1(C#Cc3cccc(C(N=O)N4CCN(C)CC4)c3)NC(=O)NC1=O)C2	IC50 (nM)p	'='	221	0.493	1	TNF-alpha	0.384	B (single protein format)	0.577	Training	0.0304	0.0023	0.078	-0.8373	-0.0692	-0.0726	-0.1234	-0.0589	-0.1314	-0.0642	0.1375	-0.1574	0.2269	-0.1279	0.0527
CHEMBL3640308	COc1ccc2c(c1)C(=O)N(C[C@@]1(C#Cc3ccc(-c4cc(N)n(C)n4)cc3)NC(=O)NC1=O)C2	IC50 (nM)p	'='	223	0.493	1	TNF-alpha	0.384	B (single protein format)	0.577	Training	0.2426	-0.3501	-0.4566	-0.6308	-0.5776	-0.0458	0.417	0.1794	0.0796	-0.4391	-0.6846	-0.2311	0.4708	-0.3702	-0.0325
CHEMBL3642541	CCC1(c2ccc(C#CC3(CN4Cc5ccc(OC)cc5C4=O)NC(=O)NC3=O)cc2)NC(=O)NC1=O	IC50 (nM)p	'='	225	0.493	1	TNF-alpha	0.384	B (single protein format)	0.577	Training	0.2712	-0.0518	-0.3227	-1.3916	-0.6301	0.3659	0.2946	0.2823	0.5334	-0.3199	-0.6846	-0.4888	-0.1064	-0.4035	0.5194
CHEMBL3640297	COc1ccc2c(c1F)C(=O)N(C[C@@]1(C#Cc3ccc4c(=O)[nH][nH]c4c3)NC(=O)NC1=O)C2	IC50 (nM)p	'='	226.45	0.493	1	TNF-alpha	0.384	B (single protein format)	0.577	Test	0.3246	-0.299	-0.5955	-0.8392	-0.8314	0.0418	0.4491	0.3525	0.3596	-0.7132	-0.7981	-0.3573	0.2827	-0.3525	0.4503
CHEMBL3642449	COc1ccc2c(c1)C(=O)N(C[C@@]1(C#Cc3ccc(C4=NCCN4)cc3)NC(=O)NC1=O)C2	IC50 (nM)p	'='	227	0.493	1	TNF-alpha	0.384	B (single protein format)	0.577	Training	0.0693	-0.2201	-0.1452	-0.4271	-0.5196	-0.1664	1.0227	-0.0109	-0.1412	-0.2857	-0.6846	-0.1158	0.3872	-0.3501	-0.1186
CHEMBL3642521	COc1ccc2c(c1)C(=O)N(C[C@@]1(C#Cc3ccc(C4(C(N)=O)CC4)cc3)NC(=O)NC1=O)C2	IC50 (nM)p	'='	227	0.493	1	TNF-alpha	0.384	B (single protein format)	0.577	Training	0.7713	-0.1171	-0.5887	-1.0742	-0.5494	0.6537	-0.1234	0.2176	0.7883	-0.2713	-0.6846	-0.3852	-0.0359	-0.7492	0.0367
CHEMBL3640344	COc1ccc2c(c1F)C(=O)N(C[C@@]1(C#Cc3ccc(CN4CCN(c5ccncc5)CC4)nc3)NC(=O)NC1=O)C2	IC50 (nM)p	'='	228	0.493	1	TNF-alpha	0.384	B (single protein format)	0.577	Training	-0.0506	-0.0879	-0.0659	-0.3474	0.4536	0.1112	-0.1234	-0.2755	-0.2637	-0.2035	0.3907	-0.1539	0.2151	0.0356	-0.0404
CHEMBL1480238	COC(=O)c1ccc2nc(Nc3nc4c(F)cc(F)cc4s3)sc2c1	IC50 (nM)p	'='	230	0.493	1	TNF-alpha	0.384	F (assay format)	0.125	Test	0.393	1.0688	-0.4104	-0.0904	-0.5928	-0.6213	0.1332	0.6965	-0.1524	0.4618	-0.2206	-0.1025	0.6498	0.0824	0.04
CHEMBL3642458	COc1ccc2c(c1)C(=O)N(C[C@@]1(C#Cc3ccc(-c4cc[nH]n4)nc3)NC(=O)NC1=O)C2	IC50 (nM)p	'='	231	0.493	1	TNF-alpha	0.384	B (single protein format)	0.577	Training	-0.1482	-0.4372	-0.1452	-0.4271	-0.5196	-0.227	1.0227	0.2465	-0.1045	-0.561	-0.7865	-0.4432	0.2918	-0.3501	-0.1186
CHEMBL3640323	COc1ccc2c(c1)C(=O)N(C[C@@]1(C#Cc3ccc(C(CN)N4CCC(N)C4)cc3)NC(=O)NC1=O)C2	IC50 (nM)p	'='	233	0.493	1	TNF-alpha	0.384	B (single protein format)	0.577	Training	0.0197	0.2256	-0.0304	-0.9048	-0.6301	-0.0508	0.6406	0.2428	-0.1244	0.0751	-0.6846	-0.4182	0.064	-0.3669	0.0137
CHEMBL1732337	CC1Cc2cc(S(=O)(=O)N3CCN(c4ccc([N+](=O)[O-])cc4)CC3)ccc2N1C(=O)C1CC1	IC50 (nM)p	'='	236	0.493	1	TNF-alpha	0.384	F (assay format)	0.125	Training	1.5452	1.4584	-0.8332	-0.3313	0.1447	0.4255	-0.5414	-0.0061	0.5894	1.1869	0.2148	0.1181	-0.3191	-0.0176	0.1839
CHEMBL3642556	COc1ccc2c(c1)C(=O)N(C[C@@]1(C#Cc3ccc(-c4cn[nH]c4N)cc3)NC(=O)NC1=O)C2	IC50 (nM)p	'='	236	0.493	1	TNF-alpha	0.384	B (single protein format)	0.577	Test	0.2828	-0.3363	-0.2732	-0.5892	-0.5494	-0.0275	0.6863	0.387	-0.0308	-0.5173	-0.6846	-0.0857	0.6059	-0.3514	-0.0234
CHEMBL1287881	CCN1CCN(Cc2ccc(C#C[C@]3(CN4Cc5ccc(OC)cc5C4=O)NC(=O)NC3=O)cc2)CC1	IC50 (nM)p	'='	238	0.493	1	TNF-alpha	0.384	B (single protein format)	0.577	Training	0.1143	0.1084	0.1433	-0.7918	-0.0306	-0.145	-0.1234	-0.4169	-0.2972	0.2574	0.1375	0.2376	0.1009	-0.1449	-0.2717
CHEMBL3642540	CCN1CCC(C(=O)O)(c2ccc(C#C[C@]3(CN4Cc5ccc(OC)cc5C4=O)NC(=O)NC3=O)cc2)CC1	IC50 (nM)p	'='	239.8	0.493	1	TNF-alpha	0.384	B (single protein format)	0.577	Training	0.6092	0.3016	-0.0972	-1.3641	-0.2489	0.5815	-0.1234	-0.0371	0.3233	0.1016	0.2345	0.1559	-0.2015	-0.2976	0.3043
CHEMBL3958464	COc1cccc2c1ncc1c(=O)n(-c3ccc4c(c3)OCCO4)c(=O)n(C3CCCC3)c12	IC50 (nM)p	'='	240	0.493	1	TNF-alpha	0.384	B (single protein format)	0.577	Training	0.3996	0.4354	-0.176	-0.1621	0.4999	-0.0273	0.1993	-0.457	-0.3363	-0.0166	0.0685	0.6962	-0.1298	0.9774	1.2716
CHEMBL3642544	COc1ccc2c(c1)C(=O)N(C[C@@]1(C#Cc3ccc(C4(C)NC(=O)NC4=O)c(F)c3)NC(=O)NC1=O)C2	IC50 (nM)p	'='	243	0.493	1	TNF-alpha	0.384	B (single protein format)	0.577	Test	0.5236	-0.2299	-0.7975	-0.7861	-0.8047	0.4888	0.2946	0.2823	0.7436	-0.5855	-0.7454	-0.5576	-0.0878	-0.628	0.4716
CHEMBL3640414	COc1ccc2c(c1)C(=O)N(C[C@@]1(C#Cc3ccc(-n4c(C)n[nH]c4=O)cc3)NC(=O)NC1=O)C2	IC50 (nM)p	'='	243	0.493	1	TNF-alpha	0.384	B (single protein format)	0.577	Training	0.1693	-0.3306	-0.3948	-0.7025	-0.5776	0.0135	0.4491	0.2766	0.1303	-0.524	-0.6846	-0.3978	0.3166	-0.3526	0.15
CHEMBL3640418	COc1ccc2c(c1)C(=O)N(C[C@@]1(C#Cc3ccc(-c4nnc(N)o4)cc3)NC(=O)NC1=O)C2	IC50 (nM)p	'='	244	0.493	1	TNF-alpha	0.384	B (single protein format)	0.577	Training	-0.0042	-0.496	-0.3367	-0.4795	-0.5494	-0.1509	0.6406	0.5364	0.0191	-0.6527	-0.6846	-0.4621	0.6618	-0.3325	-0.1035
CHEMBL3640305	COc1ccc2c(c1)C(=O)N(C[C@@]1(C#Cc3ccc(C(O)C4CCN(C)CC4)cc3)NC(=O)NC1=O)C2	IC50 (nM)p	'='	244.5	0.493	1	TNF-alpha	0.384	B (single protein format)	0.577	Training	0.2059	0.2235	-0.2136	-0.6807	-0.0306	-0.056	-0.1234	-0.1872	-0.1048	0.1514	0.3776	-0.0264	-0.1062	-0.2681	-0.0781
CHEMBL3640317	COc1ccc2c(c1)C(=O)N(C[C@@]1(C#Cc3ccc(C4CCN(C)CC4)nc3)NC(=O)NC1=O)C2	IC50 (nM)p	'='	244.9	0.493	1	TNF-alpha	0.384	B (single protein format)	0.577	Test	-0.0063	0.148	-0.2121	-0.5299	0.0525	-0.182	-0.1234	-0.2145	-0.1054	0.0728	0.274	-0.2579	-0.1259	-0.1025	-0.0975
CHEMBL1699128	CC(C)(C)c1ccc(-c2nc3ccccc3s2)cc1	IC50 (nM)p	'='	246	0.493	1	TNF-alpha	0.384	F (assay format)	0.125	Training	1.73	0.9192	-0.6522	0.4907	0.758	-0.3303	-0.4063	-0.6051	0.162	1.3469	-0.1388	0.5348	0.3748	0.0933	-0.1833
CHEMBL3640348	CCN1CCN(Cc2ccc(C#C[C@]3(CN4Cc5ccc(OC)c(F)c5C4=O)NC(=O)NC3=O)cc2F)CC1	IC50 (nM)p	'='	249.8	0.493	1	TNF-alpha	0.384	B (single protein format)	0.577	Training	0.3828	0.0312	-0.0404	-1.0559	-0.3743	0.1197	-0.1234	-0.4762	0.0089	0.0375	0.0241	0.2891	-0.0368	-0.3668	0.1095
CHEMBL3640347	COc1ccc2c(c1F)C(=O)N(C[C@@]1(C#Cc3ccc(CN4CCN(C5CCCCC5)CC4)cc3)NC(=O)NC1=O)C2	IC50 (nM)p	'='	255.4	0.493	1	TNF-alpha	0.384	B (single protein format)	0.577	Training	0.2164	0.6097	-0.0659	-0.3474	0.4536	0.1291	-0.1234	-0.5795	-0.2839	0.4232	1.7637	0.414	-0.4233	0.0356	-0.0404
CHEMBL3642476	COc1ccc2c(c1)C(=O)N(C[C@@]1(C#Cc3ccc(C(O)(O)C(F)(F)F)cc3)NC(=O)NC1=O)C2	IC50 (nM)p	'='	257.8	0.493	1	TNF-alpha	0.384	B (single protein format)	0.577	Test	1.0882	-0.5697	-0.9201	-0.8916	-0.5494	0.7825	-0.1234	0.1793	1.1647	-0.7031	-0.6846	-0.2816	-0.1924	-0.8917	-0.0046
CHEMBL3640415	COc1ccc2c(c1)C(=O)N(C[C@@]1(C#Cc3ccc(-n4c(-c5cccnc5)n[nH]c4=O)cc3)NC(=O)NC1=O)C2	IC50 (nM)p	'='	258	0.493	1	TNF-alpha	0.384	B (single protein format)	0.577	Training	0.0066	-0.3912	-0.2163	-0.3284	0.0983	0.1627	0.4491	0.1731	-0.0983	-0.5937	-0.2752	-0.3258	0.5085	0.1148	0.194
CHEMBL3642435	COc1ccc2c(c1)C(=O)N(C[C@@]1(C#Cc3cncc(-c4cn[nH]c4)c3)NC(=O)NC1=O)C2	IC50 (nM)p	'='	260	0.493	1	TNF-alpha	0.384	B (single protein format)	0.577	Training	-0.1036	-0.3964	-0.1452	-0.3096	-0.5196	-0.1764	1.0227	0.2465	-0.1078	-0.574	-0.7865	-0.5121	0.53	-0.322	-0.0777
CHEMBL3642557	COc1ccc2c(c1)C(=O)N(CC1(C#Cc3ccc(/N=C(\NC#N)NC4CC4)cc3)NC(=O)NC1=O)C2	IC50 (nM)p	'='	268	0.493	1	TNF-alpha	0.384	B (single protein format)	0.577	Training	0.0767	-0.5764	0.1433	-0.4452	-0.6301	-0.135	-0.1234	0.3095	-0.0616	-0.2866	-0.6846	-0.2297	0.0619	-0.528	-0.4069
CHEMBL306090	CNC(=O)[C@@H](NC(=O)[C@H](c1ccc(C)cc1)[C@H](CO)C(=O)NO)C(C)(C)C	IC50 (nM)p	'='	269	0.493	1	TNF-alpha	0.384	F (assay format)	0.125	Test	0.2912	-0.4032	1.1587	-2.5494	-0.7419	-0.2805	-0.9468	0.9321	0.2664	0.6377	-0.3515	-0.719	-0.5944	-0.5524	0.082
CHEMBL3640419	CCNc1nnc(-c2ccc(C#C[C@]3(CN4Cc5ccc(OC)cc5C4=O)NC(=O)NC3=O)cc2)o1	IC50 (nM)p	'='	269	0.493	1	TNF-alpha	0.384	B (single protein format)	0.577	Training	0.005	-0.4894	0.0941	-0.5823	-0.6045	-0.1182	0.6406	0.2311	-0.1208	-0.3622	-0.6846	-0.0718	0.4745	-0.2896	-0.1574
CHEMBL3894945	COc1cccc2c1ncc1c(=O)n(C(C)C)c(=O)n(C3CCCC3)c12	IC50 (nM)p	'='	270	0.493	1	TNF-alpha	0.384	B (single protein format)	0.577	Training	0.6991	0.7078	-0.0698	-0.733	-0.3291	-0.248	0.1993	-0.4269	-0.0594	0.4938	-0.6698	0.7409	-0.3691	0.1643	1.4699
CHEMBL3642495	COc1ccc2c(c1)C(=O)N(C[C@@]1(C#Cc3cccc(C(N=O)N4CCOCC4)c3)NC(=O)NC1=O)C2	IC50 (nM)p	'='	274	0.493	1	TNF-alpha	0.384	B (single protein format)	0.577	Training	-0.0915	-0.0858	0.261	-0.6927	0.2691	-0.1203	-0.1234	0.0619	-0.2202	-0.1865	0.0668	-0.1528	0.1504	-0.0039	0.0313
CHEMBL3642502	COc1ccc2c(c1)C(=O)N(C[C@@]1(C#Cc3ccc(C(N=O)N4CCN(c5ccccc5)CC4)cc3)NC(=O)NC1=O)C2	IC50 (nM)p	'='	278	0.493	1	TNF-alpha	0.384	B (single protein format)	0.577	Test	0.1793	0.0311	0.1863	-0.6467	0.5	0.1467	-0.1234	-0.2628	-0.3403	-0.0989	0.6653	0.3889	0.4071	0.1549	-0.0258
CHEMBL3640403	COc1ccc2c(c1F)C(=O)N(C[C@@]1(C#Cc3ccc(N4C(=O)CCC4C(=O)NC4CC4)cc3)NC(=O)NC1=O)C2	IC50 (nM)p	'='	278	0.493	1	TNF-alpha	0.384	B (single protein format)	0.577	Training	0.4187	-0.1015	-0.5279	-0.6715	-0.8353	0.3773	0.4491	-0.0381	0.3469	-0.1891	-0.7372	-0.2509	-0.3235	-0.5296	0.322
CHEMBL3953457	COc1cccc2c1ncc1c(=O)n(-c3cccc(S(C)(=O)=O)c3)c(=O)n(C3CCCC3)c12	IC50 (nM)p	'='	280	0.493	1	TNF-alpha	0.384	B (single protein format)	0.577	Training	0.8562	0.8456	-0.5302	-0.3131	0.0479	0.2207	0.1993	-0.0632	0.3363	1.2013	-0.2127	0.3896	0.1759	0.3457	1.192
CHEMBL3640301	COc1ccc2c(c1F)C(=O)N(C[C@@]1(C#Cc3ccc4c(c3)CN(C)C(=O)N4)NC(=O)NC1=O)C2	IC50 (nM)p	'='	281.3	0.493	1	TNF-alpha	0.384	B (single protein format)	0.577	Training	0.21	-0.2024	-0.6393	-0.8033	-0.5584	0.0227	-0.1234	0.0159	0.3532	-0.5235	-0.4725	-0.5461	0.2261	-0.2698	0.5037
CHEMBL3642538	CCN1CCC(C(=O)OC)(c2ccc(C#C[C@]3(CN4Cc5ccc(OC)cc5C4=O)NC(=O)NC3=O)cc2)CC1	IC50 (nM)p	'='	288	0.493	1	TNF-alpha	0.384	B (single protein format)	0.577	Test	0.5774	0.3349	0.1785	-1.7151	-0.2808	0.6098	-0.1234	-0.2133	0.2698	0.1501	0.2345	0.235	-0.1587	-0.2575	0.3761
CHEMBL3640346	COc1ccc2c(c1F)C(=O)N(C[C@@]1(C#Cc3ccc(CN4CCN(c5ccncc5)CC4)cc3)NC(=O)NC1=O)C2	IC50 (nM)p	'='	289.6	0.493	1	TNF-alpha	0.384	B (single protein format)	0.577	Training	0.173	-0.0083	-0.0659	-0.3474	0.4536	0.1732	-0.1234	-0.4275	-0.2756	-0.1321	0.4943	0.2004	0.3212	0.0356	-0.0404
CHEMBL4284433	Cc1nc(Nc2nnc(-c3ccccc3)s2)c(C)c(C)c1O	IC50 (nM)p	'='	290	0.493	1	TNF-alpha	0.384	B (assay format)	0.64	Training	0.2332	0.1128	0.0484	-0.369	0.267	-0.7621	-0.1827	0.5996	-0.5014	0.6764	-0.3816	0.202	1.5171	-0.285	0.4062
CHEMBL3642488	COc1ccc2c(c1)C(=O)N(C[C@@]1(C#Cc3ccc4oc(C5(C)NC(=O)NC5=O)cc4c3)NC(=O)NC1=O)C2	IC50 (nM)p	'='	292	0.493	1	TNF-alpha	0.384	B (single protein format)	0.577	Training	0.5102	-0.2155	-0.9778	-0.5021	-0.8625	0.5901	0.835	0.3133	0.6519	-0.5944	-0.7454	-0.4884	-0.2581	-0.3199	0.4308
CHEMBL3640407	COc1ccc2c(c1)C(=O)N(C[C@@]1(C#Cc3cncc(NC(=O)C4CCN(C)CC4)c3)NC(=O)NC1=O)C2	IC50 (nM)p	'='	299	0.493	1	TNF-alpha	0.384	B (single protein format)	0.577	Test	-0.2597	-0.0592	-0.1583	-0.4158	-0.0692	-0.1844	-0.1234	0.0641	-0.1267	-0.0421	0.274	-0.6698	-0.0416	-0.314	-0.2204
CHEMBL4214663	COc1cccc(CNS(=O)(=O)c2cnc3ccc(-c4cccnc4)nn23)c1	IC50 (nM)p	'='	300	0.493	1	TNF-alpha	0.384	B (cell-based format)	0.316	Training	-0.0569	0.1984	0.2594	-0.137	0.8888	-0.4981	-0.3742	0.22	-0.3401	0.686	-0.6756	-0.4331	0.3593	-0.1385	-0.3109
CHEMBL3642533	COc1ccc2c(c1)C(=O)N(C[C@@]1(C#Cc3ccc(C(C(N)=O)N4CCCNCC4)cc3)NC(=O)NC1=O)C2	IC50 (nM)p	'='	302	0.493	1	TNF-alpha	0.384	B (single protein format)	0.577	Training	-0.2858	0.0877	0.0629	-0.3564	-0.6776	-0.111	-0.1234	0.1926	-0.2354	0.0333	-0.6846	-0.5037	0.0359	-0.1298	-0.0056
CHEMBL3640320	COc1ccc2c(c1F)C(=O)N(C[C@@]1(C#Cc3ccc(C(CN)N4CCC(NC(=O)OC(C)(C)C)C4)cc3)NC(=O)NC1=O)C2	IC50 (nM)p	'='	303	0.493	1	TNF-alpha	0.384	B (single protein format)	0.577	Training	0.7744	0.0153	-0.3584	-0.7319	-0.8853	0.7688	0.6406	0.0664	0.3494	0.0948	-0.7372	0.0508	-0.3641	-0.8461	0.0048
CHEMBL3640390	COc1ccc2c(c1F)C(=O)N(C[C@@]1(C#Cc3cncc(F)c3)NC(=O)NC1=O)C2	IC50 (nM)p	'='	305	0.493	1	TNF-alpha	0.384	B (single protein format)	0.577	Test	0.2327	-0.4754	-0.276	-0.8235	-0.5136	-0.1835	-0.1234	-0.0005	0.3421	-0.7273	-0.8408	-0.3905	0.2442	-0.5888	0.2612
CHEMBL3640388	COc1ccc2c(c1)C(=O)N(C[C@@]1(C#Cc3ccc(Nc4c(N)c(=O)c4=O)cc3)NC(=O)NC1=O)C2	IC50 (nM)p	'='	306	0.493	1	TNF-alpha	0.384	B (single protein format)	0.577	Training	-0.1539	-0.3616	-0.5102	-0.9356	-0.6045	-0.0484	-0.1234	0.5255	0.2589	-0.467	-0.6846	-0.9585	0.2035	-0.6012	-0.1257
CHEMBL3640330	CCN1CCN(C(=O)c2ccc(C#C[C@]3(CN4Cc5ccc(OC)c(F)c5C4=O)NC(=O)NC3=O)cc2)CC1	IC50 (nM)p	'='	307.85	0.493	1	TNF-alpha	0.384	B (single protein format)	0.577	Training	0.3147	-0.0434	0.0158	-1.2533	-0.2068	0.1218	-0.1234	-0.2561	0.0273	-0.0169	0.0849	0.1676	0.0661	-0.3971	0.1447
CHEMBL3642460	COc1ccc2c(c1)C(=O)N(C[C@@]1(C#Cc3ccc4c(N)n[nH]c4c3)NC(=O)NC1=O)C2	IC50 (nM)p	'='	309.6	0.493	1	TNF-alpha	0.384	B (single protein format)	0.577	Training	0.205	-0.2786	-0.5398	-0.6077	-0.687	-0.0935	0.4491	0.5024	0.149	-0.5897	-0.7454	-0.399	0.6422	-0.1997	0.1707
CHEMBL3640321	COc1ccc2c(c1)C(=O)N(C[C@@]1(C#Cc3ccc(C(CN)N4CCC(NC(=O)OC(C)(C)C)C4)cc3)NC(=O)NC1=O)C2	IC50 (nM)p	'='	316	0.493	1	TNF-alpha	0.384	B (single protein format)	0.577	Test	0.6783	0.0349	-0.3117	-0.5561	-0.7791	0.6196	0.6406	0.103	0.2179	0.1885	-0.6846	0.0238	-0.3121	-0.7417	-0.2142
CHEMBL3642554	COc1ccc2c(c1)C(=O)N(C[C@@]1(C#Cc3ccc(C(N=O)N4[C@@H](C)CNC[C@H]4C)cc3)NC(=O)NC1=O)C2	IC50 (nM)p	'='	327	0.493	1	TNF-alpha	0.384	B (single protein format)	0.577	Training	0.1019	0.2383	0.0158	-1.0312	-0.2489	0.042	-0.1234	0.0165	-0.027	0.0414	-0.0713	-0.1318	-0.0311	-0.1941	0.324
CHEMBL3642564	CCN1CCN(C(N=O)c2ccc(C#C[C@]3(CN4CCc5cc(OC)ccc5C4=O)NC(=O)NC3=O)cc2)CC1	IC50 (nM)p	'='	335	0.493	1	TNF-alpha	0.384	B (single protein format)	0.577	Training	0.0637	0.1182	0.451	-1.3362	0.1552	-0.0412	-0.5288	-0.133	-0.2734	0.2026	0.5979	0.1735	0.0344	-0.073	0.017
CHEMBL3640370	COc1ccc2c(c1)C(=O)N(C[C@@]1(C#Cc3ccc(-c4ncccc4OC(=O)C(C)(C)C)cc3)NC(=O)NC1=O)C2	IC50 (nM)p	'='	341.55	0.493	1	TNF-alpha	0.384	B (single protein format)	0.577	Training	0.7361	-0.5599	-0.4567	-0.4797	-0.1414	0.564	-0.1234	-0.1272	0.3982	-0.2124	-0.3294	0.1699	0.0643	-0.3293	-0.091
CHEMBL3642559	COc1ccc2c(c1)C(=O)N(C[C@@]1(C#Cc3ccc(N4CCC5(CC4)NC(=O)NC5=O)nc3)NC(=O)NC1=O)C2	IC50 (nM)p	'='	347.7	0.493	1	TNF-alpha	0.384	B (single protein format)	0.577	Test	0.2464	0.0708	-0.615	-0.6844	-0.3113	0.4161	0.2946	0.3056	0.3629	-0.3285	0.1326	-0.5645	-0.2334	-0.1572	0.2258
CHEMBL4277438	Cc1nc(Nc2ccc(Cl)nc2)c(C)c(C)c1O	IC50 (nM)p	'='	360	0.493	1	TNF-alpha	0.384	B (assay format)	0.64	Training	0.6087	-0.7356	0.0011	-1.0394	0.1253	-0.8897	-0.9468	0.0025	-0.3119	0.4227	-0.5651	0.4589	0.8988	-0.7664	0.3909
CHEMBL3642436	COc1ccc2c(c1)C(=O)N(C[C@@]1(C#Cc3cncc(-c4ccc(C(N)=O)cc4)c3)NC(=O)NC1=O)C2	IC50 (nM)p	'='	361	0.493	1	TNF-alpha	0.384	B (single protein format)	0.577	Training	0.1289	-0.3962	-0.2136	-0.5058	-0.0306	-0.0096	-0.1234	0.2523	-0.0311	-0.498	-0.3294	-0.3253	0.6772	-0.2009	-0.0866
CHEMBL3640385	COc1ccc2c(c1F)C(=O)N(C[C@@]1(C#Cc3ccc4c(c3)C3(CC4)NC(=O)NC3=O)NC(=O)NC1=O)C2	IC50 (nM)p	'='	367	0.493	1	TNF-alpha	0.384	B (single protein format)	0.577	Training	0.4672	0.2482	-0.9374	-0.8325	-0.9459	0.6721	0.7388	0.1905	0.7737	-0.5367	-0.7981	-0.6493	-0.2347	-0.1623	1.0028
CHEMBL1704728	CSc1ccc(NC(=O)c2ccc(CN3CCc4ccccc4C3)cc2)cc1	IC50 (nM)p	'='	372	0.493	1	TNF-alpha	0.384	F (assay format)	0.125	Test	0.1593	0.3328	0.6825	-0.0827	1.3323	-0.7616	-0.9468	-0.6601	-1.1536	1.3203	0.3762	0.342	0.4611	0.334	-0.2852
CHEMBL3642552	COc1ccc2c(c1)C(=O)N(C[C@@]1(C#Cc3ccc(-c4cn[nH]c4)nc3)NC(=O)NC1=O)C2	IC50 (nM)p	'='	372	0.493	1	TNF-alpha	0.384	B (single protein format)	0.577	Training	-0.1308	-0.4316	-0.1452	-0.4271	-0.5196	-0.2079	1.0227	0.2465	-0.1069	-0.5676	-0.7865	-0.4776	0.4109	-0.3501	-0.1186
CHEMBL3640325	COc1ccc2c(c1)C(=O)N(C[C@@]1(C#Cc3cncc(-c4ccc(O)c(-c5cn[nH]c5)n4)c3)NC(=O)NC1=O)C2	IC50 (nM)p	'='	374	0.493	1	TNF-alpha	0.384	B (single protein format)	0.577	Training	-0.0856	-0.4327	-0.2699	-0.2657	-0.3349	0.0596	1.0227	0.31	-0.1187	-0.6221	-0.4807	-0.4455	0.4562	-0.1314	0.0691
CHEMBL3642545	COC(=O)Cc1ccc(C#C[C@]2(CN3Cc4ccc(OC)cc4C3=O)NC(=O)NC2=O)cc1	IC50 (nM)p	'='	379	0.493	1	TNF-alpha	0.384	B (single protein format)	0.577	Training	0.0879	-0.4169	0.1987	-1.0484	-0.4881	-0.2554	-0.1234	0.0652	-0.028	-0.3431	-0.6846	-0.1683	0.3529	-0.4741	-0.2016
CHEMBL114343	COC(=O)CC(c1ccc(OC)c(OC)c1)N1C(=O)c2ccc(N)cc2C1=O	IC50 (nM)p	'='	380	0.493	1	TNF-alpha	0.384	F (assay format)	0.125	Test	0.3985	-0.315	0.7413	-2.0125	-0.494	-0.3698	-0.6425	0.3077	-0.1836	-0.3143	-0.1961	-0.2445	0.1125	0.1131	0.4314
CHEMBL3642485	COc1ccc2c(c1)C(=O)N(C[C@@]1(C#Cc3ccc(C4(C5CCC5)NC(=O)NC4=O)cc3)NC(=O)NC1=O)C2	IC50 (nM)p	'='	382	0.493	1	TNF-alpha	0.384	B (single protein format)	0.577	Training	0.3009	0.1521	-0.6256	-0.6203	-0.6997	0.5729	0.2946	0.1478	0.4648	-0.2121	-0.6846	-0.4185	-0.3805	-0.2527	0.6936
CHEMBL3640299	COc1ccc2c(c1F)C(=O)N(C[C@@]1(C#Cc3cc(F)c4c(=O)[nH][nH]c4c3)NC(=O)NC1=O)C2	IC50 (nM)p	'='	383.45	0.493	1	TNF-alpha	0.384	B (single protein format)	0.577	Training	0.484	-0.3201	-0.7117	-0.8344	-0.9867	0.1633	0.4491	0.2987	0.5115	-0.814	-0.8507	-0.3125	0.2	-0.4784	0.6439
CHEMBL3642464	COc1ccc2c(c1)C(=O)N(C[C@@]1(C#Cc3cncc(NS(C)(=O)=O)c3)NC(=O)NC1=O)C2	IC50 (nM)p	'='	386	0.493	1	TNF-alpha	0.384	B (single protein format)	0.577	Training	0.1754	-0.0851	-0.6068	-0.2503	-0.4881	-0.1326	-0.1234	0.6986	0.5499	0.6984	-0.7865	-0.9722	0.4983	-0.6329	-0.1787
CHEMBL3969462	CCCCn1c(=O)n(CC)c(=O)c2cnc3c(OC)cccc3c21	IC50 (nM)p	'='	390	0.493	1	TNF-alpha	0.384	B (single protein format)	0.577	Test	0.196	-0.0067	1.1712	-1.9054	-0.1764	-0.5301	-0.9468	-0.2811	-0.279	0.5006	-0.6698	0.5451	0.1616	0.3886	1.3305
CHEMBL3642536	COc1ccc2c(c1F)C(=O)N(C[C@@]1(C#Cc3ccc(C)nc3)NC(=O)NC1=O)C2	IC50 (nM)p	'='	396	0.493	1	TNF-alpha	0.384	B (single protein format)	0.577	Training	0.2251	-0.4221	-0.276	-0.9553	-0.5136	-0.1989	-0.1234	-0.0005	0.2985	-0.4945	-0.8408	-0.3236	0.173	-0.5347	0.251
CHEMBL3642519	COc1ccc2c(c1)C(=O)N(C[C@@]1(C#Cc3ccc(C4(C)NC(=O)NC4=S)cc3)NC(=O)NC1=O)C2	IC50 (nM)p	'='	398	0.493	1	TNF-alpha	0.384	B (single protein format)	0.577	Training	0.423	-0.0184	-0.6921	-0.7764	-0.6045	0.3788	0.2946	0.5397	0.5768	-0.2225	-0.6846	-0.5153	0.5972	-0.5374	0.2858
CHEMBL11440	O=C1CCC(N2C(=O)c3c(F)c(F)c(F)c(F)c3C2=O)C(=O)N1	IC50 (nM)p	'='	400	0.493	1	TNF-alpha	0.384	F (assay format)	0.125	Training	1.1942	-0.4353	-1.0089	-1.4852	-0.6814	-0.1361	-0.6425	0.1617	1.0587	-1.0132	-0.1686	-0.3785	-0.4632	-0.098	0.9457
CHEMBL3640329	COc1ccc2c(c1)C(=O)N(C[C@@]1(C#Cc3ccc(C(=O)N4CCC(N5CCCCC5)CC4)cc3)NC(=O)NC1=O)C2	IC50 (nM)p	'='	400.6	0.493	1	TNF-alpha	0.384	B (single protein format)	0.577	Test	0.1743	0.5036	-0.0659	-0.4129	0.5458	0.0985	-0.1234	-0.3782	-0.2844	0.3704	1.6766	0.3028	-0.3292	0.0494	-0.1176
CHEMBL3949836	COc1cccc2c1ncc1c(=O)n(-c3cccs3)c(=O)n(C3CCCC3)c12	IC50 (nM)p	'='	410	0.493	1	TNF-alpha	0.384	B (single protein format)	0.577	Training	0.5944	1.1267	-0.0125	-0.3207	-0.4531	-0.1328	1.3444	-0.0562	-0.2929	0.6498	-0.6698	0.8812	0.1001	0.3727	1.3284
CHEMBL1408298	CCOc1cccc(C=NN=C(S)Nc2ccccc2[N+](=O)[O-])c1O	IC50 (nM)p	'='	414	0.493	1	TNF-alpha	0.384	F (assay format)	0.125	Training	0.2049	-1.0411	1.5081	-0.3434	0.0582	-0.8672	-0.9468	1.4676	-0.76	0.0726	-0.1678	0.431	0.5442	-0.1558	-0.2998
CHEMBL3640404	COc1ccc2c(c1)C(=O)N(C[C@@]1(C#Cc3ccc(N4C(=O)CCC4C(=O)N4CCN(C)CC4)cc3)NC(=O)NC1=O)C2	IC50 (nM)p	'='	416	0.493	1	TNF-alpha	0.384	B (single protein format)	0.577	Training	0.172	0.1766	-0.3677	-0.5998	-0.2671	0.2679	0.4491	-0.171	-0.0122	0.0073	0.1375	-0.2277	-0.0834	-0.146	0.2151
CHEMBL3642447	COc1ccc2c(c1)C(=O)N(C[C@@]1(C#Cc3cc(C(N)=O)ccc3C)NC(=O)NC1=O)C2	IC50 (nM)p	'='	417	0.493	1	TNF-alpha	0.384	B (single protein format)	0.577	Test	0.3087	-0.3645	-0.3431	-0.8732	-0.6594	-0.1204	-0.1234	0.3812	0.255	-0.3998	-0.7454	-0.4055	0.4924	-0.5574	0.0663
CHEMBL3642549	COc1ccc2c(c1)C(=O)N(C[C@@]1(C#Cc3ccc(NCCN(C)C)nc3)NC(=O)NC1=O)C2	IC50 (nM)p	'='	419	0.493	1	TNF-alpha	0.384	B (single protein format)	0.577	Training	-0.0488	-0.47	0.1126	-0.4614	-0.5196	-0.2897	-0.1234	0.0456	-0.18	-0.1042	-0.7865	-0.2768	0.3712	-0.5232	-0.3797
CHEMBL3642443	COc1ccc2c(c1)C(=O)N(C[C@@]1(C#Cc3ccc(C4(CN5Cc6cc(O)ccc6C5=O)NC(=O)NC4=O)cc3)NC(=O)NC1=O)C2	IC50 (nM)p	'='	419	0.493	1	TNF-alpha	0.384	B (single protein format)	0.577	Training	0.2896	0.02	-0.8087	-0.5051	-0.5337	0.7928	0.6999	0.2595	0.4428	-0.5308	-0.2883	-0.5594	0.1361	-0.0976	0.5799
CHEMBL3642462	CCN1CCN(c2n[nH]c3ccc(C#C[C@]4(CN5Cc6ccc(OC)cc6C5=O)NC(=O)NC4=O)cc23)CC1	IC50 (nM)p	'='	421.75	0.493	1	TNF-alpha	0.384	B (single protein format)	0.577	Training	0.4107	0.117	-0.2082	-0.7468	-0.3049	0.2377	0.4491	-0.1425	-0.1118	-0.0151	0.0767	0.3001	0.274	0.1227	0.1961
CHEMBL3642429	COc1ccc2c(c1)C(=O)N(C[C@@]1(C#Cc3ccc(N(c4cccnc4)C4CCNCC4)nc3)NC(=O)NC1=O)C2	IC50 (nM)p	'='	430	0.493	1	TNF-alpha	0.384	B (single protein format)	0.577	Test	-0.046	0.0261	0.0941	-0.0942	0.8607	0.121	-0.1234	-0.1388	-0.3899	-0.0755	0.8084	-0.043	0.0037	0.3324	0.0405
CHEMBL3642479	COc1ccc2c(c1)C(=O)N(C[C@@]1(C#Cc3cncc(C(=O)NN)c3)NC(=O)NC1=O)C2	IC50 (nM)p	'='	432	0.493	1	TNF-alpha	0.384	B (single protein format)	0.577	Training	-0.2768	-0.5194	0.144	-1.172	-0.4548	-0.2751	-0.1234	0.7759	0.0706	-0.6165	-0.7865	-1.2065	0.5252	-0.4546	-0.0351
CHEMBL3642497	CCN1CCN(C(N=O)c2cncc(C#C[C@]3(CN4Cc5ccc(OC)cc5C4=O)NC(=O)NC3=O)c2)CC1	IC50 (nM)p	'='	435	0.493	1	TNF-alpha	0.384	B (single protein format)	0.577	Training	-0.1869	0.0219	0.3562	-1.2094	-0.106	-0.092	-0.1234	0.0693	-0.1863	0.0098	0.0356	-0.3609	0.1061	-0.1302	0.0261
CHEMBL3642522	CNC(=O)C1(c2ccc(C#C[C@]3(CN4Cc5ccc(OC)cc5C4=O)NC(=O)NC3=O)cc2)CC1	IC50 (nM)p	'='	443	0.493	1	TNF-alpha	0.384	B (single protein format)	0.577	Training	0.7747	-0.0477	-0.2649	-1.4783	-0.5776	0.6933	-0.1234	-0.0301	0.7084	-0.1625	-0.6846	-0.2098	-0.068	-0.6765	0.1177
CHEMBL3642466	COc1ccc2c(c1)C(=O)N(C[C@@]1(C#Cc3cncc(NC(C)=O)c3)NC(=O)NC1=O)C2	IC50 (nM)p	'='	444	0.493	1	TNF-alpha	0.384	B (single protein format)	0.577	Test	-0.2334	-0.4669	-0.1395	-0.3489	-0.4548	-0.3358	-0.1234	0.3638	0.0395	-0.472	-0.7865	-0.86	0.3351	-0.4835	-0.155
CHEMBL3640326	CCN1CCN(C(=O)c2ccc(C#C[C@]3(CN4Cc5ccc(OC)cc5C4=O)NC(=O)NC3=O)cc2)CC1	IC50 (nM)p	'='	446	0.493	1	TNF-alpha	0.384	B (single protein format)	0.577	Training	0.1939	-0.0223	0.078	-1.0647	-0.0692	-0.0274	-0.1234	-0.222	-0.1307	0.0874	0.1375	0.1396	0.1358	-0.2671	-0.1022
CHEMBL110421	COC(=O)CC(c1ccc(OC)c(OC)c1)N1C(=O)c2cccc(N)c2C1=O	IC50 (nM)p	'='	450	0.493	1	TNF-alpha	0.384	F (assay format)	0.125	Training	0.3655	-0.2648	0.8217	-2.0988	-0.4586	-0.3508	-0.6425	0.3077	-0.1708	-0.3095	-0.1961	-0.2445	0.1125	0.109	0.5062
CHEMBL3917179	COc1cccc2c1ncc1c(=O)n(-c3ccc4c(c3)OCO4)c(=O)n(C3CCNCC3)c12	IC50 (nM)p	'='	450	0.493	1	TNF-alpha	0.384	B (single protein format)	0.577	Training	0.2688	0.2511	-0.176	-0.1621	0.7837	-0.0393	-0.1371	-0.2815	-0.3572	-0.2011	0.912	0.4359	0.0233	1.0773	1.2139
CHEMBL3938310	CCC(C)n1c(=O)c2cnc3c(OC)cccc3c2n(C2CCCC2)c1=O	IC50 (nM)p	'='	450	0.493	1	TNF-alpha	0.384	B (single protein format)	0.577	Test	0.5922	0.6819	0.3339	-1.3284	-0.3732	-0.2401	0.1993	-0.469	-0.1501	0.6708	-0.6698	0.855	-0.4776	0.246	1.4909
CHEMBL3640375	COc1ccc2c(c1)C(=O)N(C[C@@]1(C#Cc3ccc(-n4cnc(CCNC(C)=O)c4)cc3)NC(=O)NC1=O)C2	IC50 (nM)p	'='	453	0.493	1	TNF-alpha	0.384	B (single protein format)	0.577	Training	-0.0217	-0.3861	-0.0494	-0.301	-0.6776	-0.0591	0.6406	0.0451	-0.2094	-0.2428	-0.6846	-0.2297	-0.099	-0.4554	-0.351
CHEMBL3640311	COc1ccc2c(c1)C(=O)N(C[C@@]1(C#Cc3ccc4c(=O)[nH]n(C)c4c3)NC(=O)NC1=O)C2	IC50 (nM)p	'='	456	0.493	1	TNF-alpha	0.384	B (single protein format)	0.577	Training	0.1664	-0.1822	-0.6607	-0.651	-0.7131	-0.0545	0.2819	0.1898	0.2945	-0.5303	-0.7454	-0.5837	0.3531	-0.2293	0.3655
CHEMBL1495977	COC(=O)c1ccc2nc(Nc3nc4ccc(F)cc4s3)sc2c1	IC50 (nM)p	'='	462	0.493	1	TNF-alpha	0.384	F (assay format)	0.125	Training	0.1901	1.1549	-0.24	-0.0119	-0.3653	-0.723	0.1332	0.7849	-0.3875	0.6472	-0.1961	-0.1164	0.7289	0.1782	-0.0656
CHEMBL3640384	COc1ccc2c(c1)C(=O)N(C[C@@]1(C#Cc3ccc(-c4c(N)n[nH]c4C)cc3)NC(=O)NC1=O)C2	IC50 (nM)p	'='	488	0.493	1	TNF-alpha	0.384	B (single protein format)	0.577	Test	0.4292	-0.2138	-0.3948	-0.7025	-0.5776	0.0834	0.4491	0.3337	0.0861	-0.4235	-0.6846	0.0076	0.4568	-0.3526	0.15
CHEMBL3642518	COc1ccc2c(c1)C(=O)N(C[C@@]1(C#Cc3ccc(C4(C)NC(=O)NC4=O)cc3C)NC(=O)NC1=O)C2	IC50 (nM)p	'='	490	0.493	1	TNF-alpha	0.384	B (single protein format)	0.577	Training	0.5353	-0.1423	-0.7975	-0.8493	-0.8047	0.4906	0.2946	0.2823	0.7053	-0.404	-0.7454	-0.5349	-0.0376	-0.6242	0.3984
CHEMBL1612423	O=C(Nc1ccc(Cl)cc1)c1ccc(CN2CCc3ccccc3C2)cc1	IC50 (nM)p	'='	491	0.493	1	TNF-alpha	0.384	F (assay format)	0.125	Training	0.2969	0.0306	0.3041	0.4748	1.4318	-0.7565	-0.9468	-1.0932	-1.0763	0.5321	0.3762	0.3534	0.3395	0.3424	-0.2812
CHEMBL3984643	CCn1c(=O)c2cnc3c(C)cccc3c2n(C2CCCC2)c1=O	IC50 (nM)p	'='	500	0.493	1	TNF-alpha	0.384	B (single protein format)	0.577	Training	0.6509	0.8662	-0.0569	-0.8344	-0.2311	-0.3507	0.1993	-0.5228	-0.1207	0.6093	-0.6698	0.7529	-0.2462	0.203	1.4323
CHEMBL3983488	CCCCCCCCCCCCCCO[C@@H]1[C@@H](OCCCCCCCCCCCCCC)[C@@H](OC)O[C@H](COC(=O)CCC(=O)OC[C@H](NC(=O)OCC2c3ccccc3-c3ccccc32)C(=O)O)[C@H]1OC	IC50 (nM)p	'='	500	0.493	1	TNF-alpha	0.384	B (assay format)	0.64	Test	-0.5953	0.3673	2.3794	0.0616	-0.8347	-0.1103	-0.6425	-0.4019	-1.5413	1.8044	0.2349	0.9107	-1.6954	0.2124	-0.1963
CHEMBL4215614	COc1ccc(-c2ccc3ncc(S(=O)(=O)N4CCC(C#N)(c5ccccc5)CC4)n3n2)cc1OC	IC50 (nM)p	'='	500	0.493	1	TNF-alpha	0.384	B (cell-based format)	0.316	Training	0.9344	1.0697	0.2811	-1.6377	0.5978	0.6205	-0.3742	-0.0528	0.2469	0.716	0.0468	0.0726	0.0344	-0.0674	0.3373
CHEMBL3642504	CCN1CCN(C(CO)c2ccc(C#C[C@]3(CN4Cc5ccc(OC)cc5C4=O)NC(=O)NC3=O)cc2)CC1	IC50 (nM)p	'='	504	0.493	1	TNF-alpha	0.384	B (single protein format)	0.577	Training	0.1042	0.2097	0.3562	-1.3105	-0.106	-0.0141	-0.1234	-0.2154	-0.2545	0.2513	0.1375	0.0713	-0.0067	-0.1419	-0.0001
CHEMBL3640377	COc1ccc2c(c1)C(=O)N(C[C@@]1(C#Cc3ccc(C4=NCCN4)c(C)c3)NC(=O)NC1=O)C2	IC50 (nM)p	'='	504	0.493	1	TNF-alpha	0.384	B (single protein format)	0.577	Training	0.2481	-0.0903	-0.2732	-0.4741	-0.7378	-0.0403	1.0227	-0.0551	-0.0205	-0.2019	-0.7454	-0.0529	0.3559	-0.4501	0.0626
CHEMBL3640300	COc1ccc2c(c1)C(=O)N(C[C@@]1(C#Cc3ccc4c(c3)CN(C)C(=O)N4)NC(=O)NC1=O)C2	IC50 (nM)p	'='	507.15	0.493	1	TNF-alpha	0.384	B (single protein format)	0.577	Test	0.0737	-0.1833	-0.5877	-0.5831	-0.4156	-0.1265	-0.1234	0.0608	0.1871	-0.4214	-0.4199	-0.5959	0.3073	-0.1228	0.2402
CHEMBL3642434	COc1ccc2c(c1)C(=O)N(C[C@@]1(C#Cc3cncc(-c4ccc(N)nc4)c3)NC(=O)NC1=O)C2	IC50 (nM)p	'='	513.5	0.493	1	TNF-alpha	0.384	B (single protein format)	0.577	Training	0.0248	-0.427	-0.2121	-0.4177	0.0525	-0.1255	-0.1234	0.2925	-0.0897	-0.5256	-0.433	-0.3765	0.6755	-0.0757	-0.0586
CHEMBL3640431	COc1ccc2c(c1)C(=O)N(C[C@@]1(C#Cc3ccc(N4CCCCC4)nc3)NC(=O)NC1=O)C2	IC50 (nM)p	'='	514	0.493	1	TNF-alpha	0.384	B (single protein format)	0.577	Training	0.2658	0.0488	-0.0223	-0.3651	0.4208	-0.1039	-0.1234	-0.1756	-0.2127	0.0537	0.5124	0.2983	0.0043	0.0349	-0.123
CHEMBL3640423	COc1ccc2c(c1)C(=O)N(C[C@@]1(C#Cc3ncc(C(N=O)N4CCN(c5cnccn5)CC4)cc3OC)NC(=O)NC1=O)C2	IC50 (nM)p	'='	515	0.493	1	TNF-alpha	0.384	B (single protein format)	0.577	Training	-0.2839	-0.1714	0.3193	-0.981	0.2707	0.1451	-0.1234	0.2111	-0.2561	-0.3308	0.3036	-0.531	0.237	0.1271	0.1073
CHEMBL3642523	COc1ccc2c(c1)C(=O)N(C[C@@]1(C#Cc3ccc(C(C)(C)C(N)=O)cc3)NC(=O)NC1=O)C2	IC50 (nM)p	'='	517	0.493	1	TNF-alpha	0.384	B (single protein format)	0.577	Test	0.8033	-0.3674	-0.5344	-1.0532	-0.5196	0.4805	-0.1234	0.2692	0.6685	-0.2214	-0.6846	-0.2381	0.1168	-0.777	-0.0149
CHEMBL3642461	COc1ccc2c(c1)C(=O)N(C[C@@]1(C#Cc3ccc4[nH]nc(N)c4c3)NC(=O)NC1=O)C2	IC50 (nM)p	'='	520.1	0.493	1	TNF-alpha	0.384	B (single protein format)	0.577	Training	0.205	-0.2838	-0.5398	-0.6077	-0.687	-0.0919	0.4491	0.5024	0.1486	-0.5897	-0.7454	-0.399	0.6422	-0.162	0.1914
CHEMBL3640376	COc1ccc2c(c1)C(=O)N(C[C@@]1(C#Cc3ccc(-n4cnc(CCNC(C)=O)c4)nc3)NC(=O)NC1=O)C2	IC50 (nM)p	'='	524	0.493	1	TNF-alpha	0.384	B (single protein format)	0.577	Training	-0.0932	-0.4661	-0.0494	-0.301	-0.6776	-0.0589	0.6406	0.2113	-0.1923	-0.3208	-0.7865	-0.4042	-0.1426	-0.4554	-0.351
CHEMBL3642487	COc1ccc2c(c1)C(=O)N(C[C@@]1(C#Cc3csc(C4(C)NC(=O)NC4=O)c3)NC(=O)NC1=O)C2	IC50 (nM)p	'='	531	0.493	1	TNF-alpha	0.384	B (single protein format)	0.577	Training	0.2974	0.4334	-0.8259	-0.7343	-1.2067	0.3327	1.0586	0.7848	0.7273	-0.0505	-1.1401	-0.8721	-0.0879	-0.7441	0.3127
CHEMBL3640413	COc1ccc2c(c1)C(=O)N(C[C@@]1(C#Cc3ccc(-n4cn[nH]c4=O)cc3)NC(=O)NC1=O)C2	IC50 (nM)p	'='	538	0.493	1	TNF-alpha	0.384	B (single protein format)	0.577	Test	0.0213	-0.4281	-0.2732	-0.5892	-0.5494	-0.0947	0.6863	0.3284	0.0164	-0.623	-0.6846	-0.4836	0.4287	-0.3514	-0.0234
CHEMBL4280147	Cc1nc(Nc2cnc3ccccc3c2)c(C)c(C)c1O	IC50 (nM)p	'='	540	0.493	1	TNF-alpha	0.384	B (assay format)	0.64	Training	0.4083	-0.4887	-0.1462	-0.4689	0.6349	-0.7651	-0.9468	-0.292	-0.4686	0.0522	-0.1339	0.3188	0.8849	0.1968	0.7321
CHEMBL3642542	COc1ccc2c(c1)C(=O)N(C[C@@]1(C#Cc3ccc(C4(C)NC(=O)NC4=O)nc3)NC(=O)NC1=O)C2	IC50 (nM)p	'='	544	0.493	1	TNF-alpha	0.384	B (single protein format)	0.577	Training	0.1073	-0.3257	-0.6921	-0.7764	-0.6045	0.2741	0.2946	0.5102	0.6339	-0.5704	-0.7865	-1.0215	-0.1431	-0.5374	0.2858
CHEMBL3642489	COc1ccc2c(c1)C(=O)N(C[C@@]1(C#Cc3ccc4oc(C5(C)NC(=O)NC5=O)c(C)c4c3)NC(=O)NC1=O)C2	IC50 (nM)p	'='	545	0.493	1	TNF-alpha	0.384	B (single protein format)	0.577	Training	0.6376	-0.0348	-1.0138	-0.6712	-0.88	0.7631	0.6999	0.2688	0.7429	-0.5136	-0.7454	-0.427	-0.2702	-0.3097	0.6903
CHEMBL3642558	COc1ccc2c(c1)C(=O)N(CC1(C#Cc3cnc(N4CCC5(CC4)NC(=O)NC5=O)nc3N)NC(=O)NC1=O)C2	IC50 (nM)p	'='	557	0.493	1	TNF-alpha	0.384	B (single protein format)	0.577	Test	0.0286	-0.0337	-0.7106	-0.7514	-0.4971	0.3994	0.2946	0.731	0.4513	-0.436	0.0159	-1.0388	-0.1067	-0.2567	0.3246
CHEMBL3642532	COC(=O)C(c1ccc(C#C[C@]2(CN3Cc4ccc(OC)cc4C3=O)NC(=O)NC2=O)cc1)N1CCCNCC1	IC50 (nM)p	'='	566	0.493	1	TNF-alpha	0.384	B (single protein format)	0.577	Training	-0.1738	0.043	0.3351	-0.7709	-0.6997	-0.0753	-0.1234	-0.0617	-0.2649	0.0479	-0.6846	-0.1728	0.0322	-0.0879	0.0303
CHEMBL3642515	COc1ccc2c(c1)C(=O)N(C[C@@]1(C#Cc3ccc(C(N=O)N4CCOCC4)s3)NC(=O)NC1=O)C2	IC50 (nM)p	'='	571	0.493	1	TNF-alpha	0.384	B (single protein format)	0.577	Training	-0.1663	0.5212	0.1544	-0.7583	-0.2973	-0.1438	0.6406	0.4971	-0.1298	0.2131	-0.3903	-0.37	-0.0232	-0.2281	0.0074
CHEMBL3640338	CCN1CCN(c2ccc(OC)c(-c3ccc(C#C[C@]4(CN5Cc6ccc(OC)cc6C5=O)NC(=O)NC4=O)cc3)n2)CC1	IC50 (nM)p	'='	573.3	0.493	1	TNF-alpha	0.384	B (single protein format)	0.577	Training	0.4085	-0.0107	0.1843	-1.0663	0.0592	0.2961	-0.1234	-0.3747	-0.2539	0.0495	0.445	0.5908	0.2286	0.0912	0.0579
CHEMBL3642468	COc1ccc2c(c1)C(=O)N(C[C@@]1(C#Cc3c[nH]c4nc(=O)oc-4c3)NC(=O)NC1=O)C2	IC50 (nM)p	'='	574	0.493	1	TNF-alpha	0.384	B (single protein format)	0.577	Test	-0.0316	-0.4413	-0.6068	-0.3718	-0.687	-0.1828	0.417	0.5669	0.2239	-0.7623	-0.7981	-0.7259	-0.0373	-0.1852	0.127
CHEMBL3640328	COc1ccc2c(c1)C(=O)N(C[C@@]1(C#Cc3ccc(C(=O)N4CCN(C5CCCCC5)CC4)cc3)NC(=O)NC1=O)C2	IC50 (nM)p	'='	578	0.493	1	TNF-alpha	0.384	B (single protein format)	0.577	Training	0.1752	0.515	-0.0659	-0.4129	0.5458	0.0974	-0.1234	-0.3782	-0.2832	0.3704	1.8163	0.3028	-0.3292	0.0494	-0.1176
CHEMBL3640405	COc1ccc2c(c1)C(=O)N(C[C@@]1(C#Cc3ccc(N4C(=O)CCC4(C(=O)O)C(C)(C)O)nc3)NC(=O)NC1=O)C2	IC50 (nM)p	'='	578	0.493	1	TNF-alpha	0.384	B (single protein format)	0.577	Training	0.8453	0.0956	-0.8421	-0.9375	-0.7209	1.2739	0.3198	0.5076	1.0241	-0.3221	-0.7865	-0.6052	-0.3337	-0.5267	0.9007
CHEMBL1709705	CCC(=O)N1c2ccc(S(=O)(=O)N3CCN(c4ccc(Cl)cc4)CC3)cc2CC1C	IC50 (nM)p	'='	584	0.493	1	TNF-alpha	0.384	F (assay format)	0.125	Training	1.5594	1.8498	-0.3149	-0.7968	0.3625	0.2198	-0.5414	-0.5265	0.1236	1.7993	0.2148	0.3864	-0.0293	0.1183	0.2505
CHEMBL3640332	COc1ccc2c(c1F)C(=O)N(C[C@@]1(C#Cc3ccc(CN4CCSCC4)nc3)NC(=O)NC1=O)C2	IC50 (nM)p	'='	587.5	0.493	1	TNF-alpha	0.384	B (single protein format)	0.577	Test	-0.0352	0.5604	-0.0333	-0.4503	0.2088	-0.1193	-0.1234	0.0992	-0.1201	0.5252	1.5335	-0.1366	0.4629	-0.18	-0.0253
CHEMBL3642534	COc1ccc2c(c1)C(=O)N(C[C@@]1(C#Cc3ccc(C(C(=O)O)N4CCCNCC4)cc3)NC(=O)NC1=O)C2	IC50 (nM)p	'='	588	0.493	1	TNF-alpha	0.384	B (single protein format)	0.577	Training	-0.1595	0.0575	0.0629	-0.3564	-0.6776	-0.0937	-0.1234	0.1179	-0.224	-0.0028	-0.6846	-0.2613	-0.0061	-0.1298	-0.0056
CHEMBL3640356	CCN1CCN(c2cccc(-c3ccc(C#C[C@]4(CN5Cc6ccc(OC)c(F)c6C5=O)NC(=O)NC4=O)cc3)n2)CC1	IC50 (nM)p	'='	605.65	0.493	1	TNF-alpha	0.384	B (single protein format)	0.577	Training	0.5353	-0.0148	-0.0124	-0.8456	0.1538	0.3566	-0.1234	-0.4538	-0.1611	-0.0103	0.4384	0.6965	0.179	-0.0133	0.1207
CHEMBL1607187	O=C(Nc1ccc(S(=O)(=O)N2CCCCC2)cc1)c1ccc(CN2CCc3ccccc3C2)cc1	IC50 (nM)p	'='	616	0.493	1	TNF-alpha	0.384	F (assay format)	0.125	Training	0.5286	1.3976	0.0515	0.3614	1.6653	-0.1019	-0.9468	-0.5807	-0.5769	1.4233	0.9807	0.1691	-0.0723	0.3178	-0.1382
CHEMBL3640410	CCN1CCN(C(=O)c2ccc(OC)c(C#C[C@]3(CN4Cc5ccc(OC)cc5C4=O)NC(=O)NC3=O)n2)CC1	IC50 (nM)p	'='	622	0.493	1	TNF-alpha	0.384	B (single protein format)	0.577	Test	-0.0833	-0.1167	0.2342	-1.4257	-0.3049	-0.0303	-0.1234	-0.0101	-0.0629	-0.021	-0.0121	-0.2876	-0.0896	-0.2871	0.0518
CHEMBL1411912	O=C(Nc1ccc(S(=O)(=O)N2CCOCC2)cc1)c1ccc(CN2CCc3ccccc3C2)cc1	IC50 (nM)p	'='	627	0.493	1	TNF-alpha	0.384	F (assay format)	0.125	Training	0.3965	1.0772	0.0515	0.3614	1.6653	-0.1188	-0.9468	-0.4495	-0.5882	1.1639	0.7251	0.0467	0.0042	0.3178	-0.1382
CHEMBL3642432	COc1ccc2c(c1)C(=O)N(C[C@@]1(C#Cc3ncc(NCc4nccc(=O)[nH]4)cc3OC)NC(=O)NC1=O)C2	IC50 (nM)p	'='	632	0.493	1	TNF-alpha	0.384	B (single protein format)	0.577	Training	-0.5744	-0.5546	0.1253	-0.7368	-0.2736	-0.2242	-0.1234	0.4702	-0.1754	-0.531	-0.5284	-1.0209	0.2597	-0.2328	-0.1696
CHEMBL3642548	COc1ccc2c(c1)C(=O)N(C[C@@]1(C#Cc3cccnc3N3CCOCC3)NC(=O)NC1=O)C2	IC50 (nM)p	'='	633	0.493	1	TNF-alpha	0.384	B (single protein format)	0.577	Training	0.1291	-0.1421	0.0412	-0.2909	0.4591	-0.0611	-0.1234	-0.041	-0.2148	-0.2087	-0.0368	0.0285	0.173	0.149	0.0683
CHEMBL1465706	O=C(Nc1ccc(S(=O)(=O)N2CCCC2)cc1)c1ccc(CN2CCc3ccccc3C2)cc1	IC50 (nM)p	'='	639	0.493	1	TNF-alpha	0.384	F (assay format)	0.125	Test	0.5575	1.3903	-0.0662	0.3201	0.7825	-0.0977	0.1993	-0.5515	-0.5114	1.3319	0.3762	0.1318	-0.0258	0.1449	-0.138
CHEMBL3642565	COc1ccc2c(c1)CCN(C[C@@]1(C#Cc3ccc(/C(=N/O)N4CCCN(C)CC4)cc3)NC(=O)NC1=O)C2=O	IC50 (nM)p	'='	639	0.493	1	TNF-alpha	0.384	B (single protein format)	0.577	Training	0.3836	0.0294	0.2803	-0.9098	-0.4034	0.0899	-0.5288	-0.0932	-0.291	0.112	-0.2242	0.4212	0.0646	-0.1129	-0.0405
CHEMBL3642510	COc1ccc2c(c1)C(=O)N(C[C@@]1(C#Cc3ccc(C(N=O)N4CCCC4)cc3)NC(=O)NC1=O)C2	IC50 (nM)p	'='	641	0.493	1	TNF-alpha	0.384	B (single protein format)	0.577	Training	0.0493	0.0868	0.1544	-0.867	-0.6045	-0.1041	1.0227	-0.0222	-0.139	-0.0607	-0.6846	-0.0045	0.0845	-0.3736	0.011
CHEMBL1700405	COc1ccc(NC(=O)c2ccc(CN3CCc4ccccc4C3)cc2)cc1	IC50 (nM)p	'='	650	0.493	1	TNF-alpha	0.384	F (assay format)	0.125	Training	-0.0268	-0.0751	0.6825	-0.0827	1.3323	-0.7966	-0.9468	-0.9474	-1.1641	0.2982	0.3762	0.1642	0.1859	0.334	-0.2852
CHEMBL3640304	CSc1ccc2c(c1)C(=O)N(C[C@@]1(C#Cc3cccnc3)NC(=O)NC1=O)C2	IC50 (nM)p	'='	651.1	0.493	1	TNF-alpha	0.384	B (single protein format)	0.577	Test	0.0501	0.0325	0.0296	-0.5027	0.096	-0.3626	-0.1234	0.3959	-0.0234	0.541	-0.7323	-0.1204	1.0358	-0.2368	-0.1201
CHEMBL3640335	COc1ccc2c(c1)C(=O)N(C[C@@]1(C#Cc3ccc(-c4ccccc4O)cc3)NC(=O)NC1=O)C2	IC50 (nM)p	'='	652.1	0.493	1	TNF-alpha	0.384	B (single protein format)	0.577	Training	0.4321	-0.2738	-0.1502	-0.5246	0.0911	-0.0162	-0.1234	-0.1562	-0.0968	-0.3836	-0.2275	0.4265	0.6326	-0.0722	0.0322
CHEMBL3640393	COc1ccc2c(c1F)C(=O)N(C[C@@]1(C#Cc3ccc(C4(C#N)CCN(C)CC4)cc3)NC(=O)NC1=O)C2	IC50 (nM)p	'='	669	0.493	1	TNF-alpha	0.384	B (single protein format)	0.577	Training	0.7405	0.1673	-0.1768	-1.6058	-0.3187	0.6122	-0.1234	-0.176	0.488	-0.1086	0.1819	0.0376	-0.0242	-0.3166	0.4972
CHEMBL3642459	COc1ccc2c(c1)C(=O)N(C[C@@]1(C#Cc3cncc(-c4cc[nH]n4)c3)NC(=O)NC1=O)C2	IC50 (nM)p	'='	678	0.493	1	TNF-alpha	0.384	B (single protein format)	0.577	Training	-0.1211	-0.4007	-0.1452	-0.3096	-0.5196	-0.1967	1.0227	0.2465	-0.1054	-0.5676	-0.7865	-0.4776	0.4109	-0.322	-0.0777
CHEMBL3892871	CCCn1c(=O)n(CC)c(=O)c2cnc3c(OC)cccc3c21	IC50 (nM)p	'='	680	0.493	1	TNF-alpha	0.384	B (single protein format)	0.577	Test	0.2267	0.0225	1.0371	-2.0588	-0.1174	-0.5351	-0.9468	-0.2247	-0.1686	0.3249	-0.6698	0.4003	0.3131	0.4652	1.5313
CHEMBL3640349	CCN1CCN(C(C)c2ccc(C#C[C@]3(CN4Cc5ccc(OC)c(F)c5C4=O)NC(=O)NC3=O)cc2)CC1	IC50 (nM)p	'='	695.1	0.493	1	TNF-alpha	0.384	B (single protein format)	0.577	Training	0.4163	0.2076	0.0158	-1.2533	-0.2068	0.152	-0.1234	-0.4762	-0.0315	0.2316	0.0849	0.4107	-0.0774	-0.3971	0.1447
CHEMBL3640331	COc1ccc2c(c1F)C(=O)N(C[C@@]1(C#Cc3ccc(CN4CCOCC4)nc3)NC(=O)NC1=O)C2	IC50 (nM)p	'='	698.1	0.493	1	TNF-alpha	0.384	B (single protein format)	0.577	Training	-0.1449	-0.1975	-0.0333	-0.4503	0.2088	-0.1327	-0.1234	-0.1235	-0.1333	-0.2217	-0.0894	-0.356	-0.067	-0.18	-0.0253
CHEMBL3642456	COc1ccc2c(c1)C(=O)N(C[C@@]1(C#Cc3c(C)ncc(C(=O)O)c3O)NC(=O)NC1=O)C2	IC50 (nM)p	'='	699	0.493	1	TNF-alpha	0.384	B (single protein format)	0.577	Training	0.1529	-0.4608	-0.4057	-1.1038	-0.8086	-0.0825	-0.1234	0.7445	0.4068	-0.6243	-0.8753	-0.7554	0.2901	-0.7525	0.3174
CHEMBL1415184	Cc1cc(C(=O)NC2CCCc3c2cnn3-c2cccc(C)c2C)n(C)n1	IC50 (nM)p	'='	703	0.493	1	TNF-alpha	0.384	F (assay format)	0.125	Test	-0.0348	0.368	-0.4084	-0.1809	-0.4247	-0.5486	0.1662	-0.4945	-0.2931	0.43	0.0105	-0.3745	-0.4009	0.0786	0.2467
CHEMBL1325856	COCCn1c(C)cc(C(=O)COC(=O)c2cccc(O)c2)c1C	IC50 (nM)p	'='	704	0.493	1	TNF-alpha	0.384	F (assay format)	0.125	Training	0.4454	-0.4844	1.006	-0.7739	-0.669	-0.6447	-0.5414	0.0333	-0.6397	0.1919	-0.3515	0.0141	-0.2952	-0.3534	-0.1814
CHEMBL1492752	Cn1nccc1C(=O)NC1CCCc2c1cnn2-c1ccc(F)cc1F	IC50 (nM)p	'='	712	0.493	1	TNF-alpha	0.384	F (assay format)	0.125	Training	-0.2682	-0.0344	-0.2496	-0.0216	-0.4175	-0.6568	0.4365	-0.4533	-0.3648	-0.1768	0.0105	-0.462	-0.3918	0.0534	0.1576
CHEMBL3642478	COc1ccc2c(c1)C(=O)N(C[C@@]1(C#Cc3cncc(-c4noc(C(N)=O)n4)c3)NC(=O)NC1=O)C2	IC50 (nM)p	'='	712.9	0.493	1	TNF-alpha	0.384	B (single protein format)	0.577	Training	-0.4783	-0.6235	-0.3321	-0.4574	-0.6045	-0.1901	0.6406	0.8402	0.1204	-0.7906	-0.7865	-1.3193	0.5789	-0.3731	-0.0524
CHEMBL3640298	COc1ccc2c(c1)C(=O)N(C[C@@]1(C#Cc3cc(F)c4c(=O)[nH][nH]c4c3)NC(=O)NC1=O)C2	IC50 (nM)p	'='	723	0.493	1	TNF-alpha	0.384	B (single protein format)	0.577	Test	0.3514	-0.3036	-0.6607	-0.6097	-0.8505	0.0141	0.4491	0.3525	0.3452	-0.717	-0.7981	-0.3573	0.2827	-0.3331	0.3771
CHEMBL3642520	COc1ccc2c(c1)C(=O)N(C[C@@]1(C#Cc3ccc([C@H]4CCC(=O)N4)cc3)NC(=O)NC1=O)C2	IC50 (nM)p	'='	736	0.493	1	TNF-alpha	0.384	B (single protein format)	0.577	Training	0.0459	-0.032	-0.3367	-0.4795	-0.5494	-0.1568	0.6406	0.0136	-0.0118	-0.2124	-0.6846	-0.3114	0.0129	-0.3325	-0.1035
CHEMBL1706335	O=C(CSc1nc2scc(-c3ccccc3)c2c(=O)[nH]1)Nc1ccc(C(F)(F)F)cc1	IC50 (nM)p	'='	752	0.493	1	TNF-alpha	0.384	F (assay format)	0.125	Training	0.8061	0.5786	-0.2882	0.4519	0.5151	-0.002	-0.3742	0.4024	-0.0521	0.6685	0.0005	0.0408	0.3487	0.1117	-0.0767
CHEMBL57267	Cc1ccc2c(c1)sc(-c1ccc(N(C)C)cc1)[n+]2C	IC50 (nM)p	'='	762	0.493	1	TNF-alpha	0.384	F (assay format)	0.125	Training	1.5748	1.5203	-0.3585	-0.2227	0.2526	-0.5567	-0.5414	-0.7733	0.127	1.2101	-0.1678	0.6813	0.4578	0.0798	0.0912
CHEMBL3640382	COc1ccc2c(c1)C(=O)N(C[C@@]1(C#Cc3ccc(-c4ccc(C)[nH]c4=O)nc3)NC(=O)NC1=O)C2	IC50 (nM)p	'='	766	0.493	1	TNF-alpha	0.384	B (single protein format)	0.577	Test	0.1413	-0.3874	-0.3321	-0.5719	-0.1702	-0.0657	-0.1234	0.1591	0.0619	-0.4469	-0.4445	-0.2701	0.1732	-0.2433	0.0613
CHEMBL3642440	COc1ccc2c(c1)C(=O)N(C[C@@]1(C#Cc3cncc(-c4ccc(C(N)=O)o4)c3)NC(=O)NC1=O)C2	IC50 (nM)p	'='	776.1	0.493	1	TNF-alpha	0.384	B (single protein format)	0.577	Training	0.1044	-0.4823	-0.3321	-0.4574	-0.6045	-0.0158	0.6406	0.4829	0.0675	-0.6342	-0.7865	-0.4824	0.0585	-0.3731	-0.0524
CHEMBL3640342	CCN1CCN(Cc2ccc(C#C[C@]3(CN4Cc5ccc(OC)cc5C4=O)NC(=O)NC3=O)cn2)CC1	IC50 (nM)p	'='	782.3	0.493	1	TNF-alpha	0.384	B (single protein format)	0.577	Training	-0.142	0.0171	0.1433	-0.7918	-0.0306	-0.207	-0.1234	-0.2427	-0.2835	0.1755	0.0356	-0.1685	-0.0207	-0.1449	-0.2717
CHEMBL3640333	COc1ccc2c(c1F)C(=O)N(C[C@@]1(C#Cc3ccc(CN4CCCCC4)nc3)NC(=O)NC1=O)C2	IC50 (nM)p	'='	785.1	0.493	1	TNF-alpha	0.384	B (single protein format)	0.577	Training	-0.0161	0.0591	-0.0333	-0.4503	0.2088	-0.1169	-0.1234	-0.2514	-0.1221	0.0312	0.4598	-0.0997	-0.2274	-0.18	-0.0253
CHEMBL3642452	COc1ccc2c(c1)C(=O)N(C[C@@]1(C#Cc3ccc(-n4ccnc4)cc3OC)NC(=O)NC1=O)C2	IC50 (nM)p	'='	786	0.493	1	TNF-alpha	0.384	B (single protein format)	0.577	Test	0.1173	-0.3473	0.0424	-0.8664	-0.7613	-0.0418	1.0227	-0.0593	-0.0805	-0.4954	-0.7454	-0.1562	0.1819	-0.3482	0.0654
CHEMBL3640379	COc1ccc2c(c1)C(=O)N(C[C@@]1(C#Cc3ccc(-n4ccnc4)cc3)NC(=O)NC1=O)C2	IC50 (nM)p	'='	786	0.493	1	TNF-alpha	0.384	B (single protein format)	0.577	Training	0.1278	-0.3548	-0.1452	-0.4271	-0.5196	-0.1372	1.0227	-0.1093	-0.1362	-0.4821	-0.6846	-0.0798	0.1985	-0.3501	-0.1186
CHEMBL3640420	COc1ccc2c(c1)C(=O)N(C[C@@]1(C#Cc3nc(N)ccc3O)NC(=O)NC1=O)C2	IC50 (nM)p	'='	808	0.493	1	TNF-alpha	0.384	B (single protein format)	0.577	Training	-0.018	-0.4929	-0.3491	-0.7913	-0.5993	-0.3162	-0.1234	0.7764	0.1941	-0.6196	-0.8342	-0.7063	0.3701	-0.4795	0.0928
CHEMBL3640357	CCN1CCN(c2cccc(-c3ccc(C#C[C@]4(CN5Cc6ccc(OC)c(F)c6C5=O)NC(=O)NC4=O)cc3F)n2)CC1	IC50 (nM)p	'='	808.3	0.493	1	TNF-alpha	0.384	B (single protein format)	0.577	Training	0.6547	-0.0454	-0.1144	-0.874	-0.0292	0.479	-0.1234	-0.4791	-0.0352	-0.1028	0.3776	0.7097	0.117	-0.1038	0.2508
CHEMBL3642457	COc1ccc2c(c1)C(=O)N(C[C@@]1(C#Cc3cncc(-c4csc(N)n4)c3)NC(=O)NC1=O)C2	IC50 (nM)p	'='	811	0.493	1	TNF-alpha	0.384	B (single protein format)	0.577	Test	-0.1426	-0.0136	-0.3367	-0.3651	-0.5494	-0.1789	0.6406	0.7566	0.0092	-0.0727	-0.7865	-0.7029	0.7104	-0.3032	-0.0625
CHEMBL3640424	COc1ccc2c(c1)C(=O)N(C[C@@]1(C#Cc3nc(N4C[C@@H](O)CC4=O)ccc3OC)NC(=O)NC1=O)C2	IC50 (nM)p	'='	837.1	0.493	1	TNF-alpha	0.384	B (single protein format)	0.577	Training	0.0836	-0.2253	-0.2631	-0.9377	-0.8047	0.0582	0.417	0.3426	0.1594	-0.4216	-0.8342	-0.6026	-0.0411	-0.3963	0.2056
CHEMBL3642526	C#C[C@]1(CN2Cc3ccc(OC)c(F)c3C2=O)NC(=O)NC1=O	IC50 (nM)p	'='	841	0.493	1	TNF-alpha	0.384	B (single protein format)	0.577	Training	0.2531	-0.2755	-0.0777	-2.3404	-1.1305	-0.3615	-0.1234	0.2546	0.7499	-0.6801	-1.1943	-0.7871	0.0631	-0.8925	0.769
CHEMBL3642444	COc1ccc2c(c1)C(=O)N(C[C@]1(c3ccc(C#C[C@]4(CN5Cc6ccc(OC)cc6C5=O)NC(=O)NC4=O)cc3)NC(=O)NC1=O)C2	IC50 (nM)p	'='	849	0.493	1	TNF-alpha	0.384	B (single protein format)	0.577	Training	0.2669	0.0098	-0.5708	-0.8075	-0.5544	0.8171	0.6999	0.1105	0.3931	-0.4796	-0.2883	-0.4817	0.1288	-0.0389	0.5735
CHEMBL3640358	COc1ccc2c(c1F)C(=O)N(C[C@@]1(C#Cc3ccc(-c4cccc(N5CCN(C6CCCCC6)CC5)n4)cc3)NC(=O)NC1=O)C2	IC50 (nM)p	'='	855.6	0.493	1	TNF-alpha	0.384	B (single protein format)	0.577	Test	0.4865	0.4609	-0.1316	-0.2883	0.6789	0.4814	-0.1234	-0.5705	-0.2934	0.2499	2.1172	0.7887	-0.2374	0.2435	0.086
CHEMBL1727981	O=C(Nc1ccc(Cl)c([N+](=O)[O-])c1)c1ccc2ccccc2c1O	IC50 (nM)p	'='	870	0.493	1	TNF-alpha	0.384	F (assay format)	0.125	Training	0.9174	-0.559	0.026	-0.3185	0.5189	-0.5567	-0.9468	0.2806	-0.0943	-0.3148	-0.0079	0.3185	0.4265	0.0386	0.0967
CHEMBL1329930	CCCOc1ccc(C=NN=C(S)Nc2ccccc2[N+](=O)[O-])c(O)c1	IC50 (nM)p	'='	880	0.493	1	TNF-alpha	0.384	F (assay format)	0.125	Training	0.222	-1.0995	1.5305	-0.1058	-0.0444	-0.8791	-0.9468	1.3507	-0.8559	0.2459	-0.1678	0.4737	0.4558	-0.1779	-0.4121
CHEMBL3640412	CCNc1nnc(-c2ccc(OC)c(C#C[C@]3(CN4Cc5ccc(OC)cc5C4=O)NC(=O)NC3=O)n2)o1	IC50 (nM)p	'='	899	0.493	1	TNF-alpha	0.384	B (single protein format)	0.577	Training	-0.2764	-0.561	0.257	-0.9834	-0.8249	-0.1219	0.6406	0.4315	-0.0503	-0.4544	-0.8342	-0.5092	0.2223	-0.3154	0.0058
CHEMBL3936729	CCn1c(=O)c2cnc3c(OC)cccc3c2n(CCCF)c1=O	IC50 (nM)p	'='	900	0.493	1	TNF-alpha	0.384	B (single protein format)	0.577	Test	0.1672	-0.1151	1.1712	-1.9054	-0.1764	-0.5316	-0.9468	-0.2811	-0.2653	0.0958	-0.6698	0.4608	0.308	0.3886	1.3305
CHEMBL3978166	CCn1c(=O)c2cnc3c(OC)cc(F)cc3c2n(C2CCCC2)c1=O	IC50 (nM)p	'='	920	0.493	1	TNF-alpha	0.384	B (single protein format)	0.577	Training	0.601	0.5945	0.1061	-1.2006	-0.5409	-0.2964	0.1993	-0.4269	-0.01	0.2546	-0.7224	0.5606	-0.3088	0.2048	1.5223
CHEMBL3642527	COc1ccc2c(c1)C(=O)N(C[C@@]1(C#Cc3cccnc3-c3cn[nH]c3)NC(=O)NC1=O)C2	IC50 (nM)p	'='	927	0.493	1	TNF-alpha	0.384	B (single protein format)	0.577	Training	-0.1378	-0.3679	-0.0799	-0.3509	-0.4789	-0.1587	1.0227	0.2465	-0.0993	-0.5637	-0.7865	-0.4776	0.4109	-0.233	0.0778
CHEMBL76297	CNC(=O)[C@@H](NC(=O)[C@H](c1ccccc1)[C@H](CO)C(=O)NO)C(C)(C)C	IC50 (nM)p	'='	928	0.493	1	TNF-alpha	0.384	F (assay format)	0.125	Training	0.02	-0.4133	1.4888	-2.3862	-0.2359	-0.358	-0.9468	1.033	0.1154	0.5561	-0.3186	-0.7738	-0.5969	-0.4916	0.0623
CHEMBL3642448	COc1ccc2c(c1)C(=O)N(C[C@@]1(C#Cc3ccc(CCNC(=O)C(F)(F)F)s3)NC(=O)NC1=O)C2	IC50 (nM)p	'='	930	0.493	1	TNF-alpha	0.384	B (single protein format)	0.577	Test	0.6381	0.0554	-0.4277	-0.6202	-1.2067	0.2956	0.6406	0.3712	0.5725	-0.0415	-1.1401	-0.1859	-0.2902	-1.0239	-0.4742
CHEMBL3640392	COc1ccc2c(c1F)C(=O)N(C[C@@]1(C#Cc3cc(F)cnc3Cl)NC(=O)NC1=O)C2	IC50 (nM)p	'='	935	0.493	1	TNF-alpha	0.384	B (single protein format)	0.577	Training	0.4954	-0.4027	-0.4153	-1.0379	-0.759	-0.06	-0.1234	-0.0502	0.4934	-0.5448	-0.8868	-0.1078	0.4611	-0.6376	0.3994
CHEMBL3640417	COc1ccc2c(c1)C(=O)N(C[C@@]1(C#Cc3ccccc3C=O)NC(=O)NC1=O)C2	IC50 (nM)p	'='	936	0.493	1	TNF-alpha	0.384	B (single protein format)	0.577	Training	0.2043	-0.3516	0.2407	-1.149	-0.3367	-0.2363	-0.1234	0.0697	0.0484	-0.4517	-0.6846	-0.1188	0.6371	-0.2794	0.0622
CHEMBL3640399	CCN1CCN(C(=O)C2CC(=O)N(c3ccc(C#C[C@]4(CN5Cc6ccc(OC)cc6C5=O)NC(=O)NC4=O)cc3)C2)CC1	IC50 (nM)p	'='	940	0.493	1	TNF-alpha	0.384	B (single protein format)	0.577	Training	0.145	0.2241	-0.1638	-0.874	-0.2954	0.2359	0.417	-0.202	-0.0788	0.1277	0.1375	-0.0854	-0.1397	-0.2212	0.0232
CHEMBL1468181	CC(C)(C)c1ccc(C(=O)O/N=C(\N)c2ccccn2)cc1	IC50 (nM)p	'='	952	0.493	1	TNF-alpha	0.384	F (assay format)	0.125	Test	1.0803	-1.1341	0.3175	-0.1786	1.0173	-0.4268	-0.9468	0.1787	-0.1039	0.1552	-0.1617	0.202	-0.013	-0.3337	-0.4889
CHEMBL3642469	COc1ccc2c(c1)C(=O)N(C[C@@]1(C#Cc3ccc(C(N=O)c4ccc(F)cc4)cc3)NC(=O)NC1=O)C2	IC50 (nM)p	'='	954	0.493	1	TNF-alpha	0.384	B (single protein format)	0.577	Training	0.3096	-0.321	0.078	-0.9415	-0.0692	0.0019	-0.1234	-0.1444	-0.0522	-0.4467	-0.2275	0.2885	0.5456	-0.1399	0.0259
CHEMBL3640302	O=C1NC(=O)[C@](C#Cc2cccnc2)(CN2Cc3ccc(I)cc3C2=O)N1	IC50 (nM)p	'='	976.7	0.493	1	TNF-alpha	0.384	B (single protein format)	0.577	Training	0.3396	0.0398	-0.3707	0.0417	0.1543	-0.3035	-0.1234	-0.002	0.0888	0.2724	-0.7323	0.0632	1.6575	-0.2705	-0.0928
CHEMBL1731774	Cn1nccc1C(=O)N[C@H]1CCCc2c1cnn2-c1ccccc1F	IC50 (nM)p	'='	994	0.493	1	TNF-alpha	0.384	F (assay format)	0.125	Training	-0.5229	0.0552	0.0067	0.0649	-0.064	-0.7332	0.4365	-0.4091	-0.5731	-0.0158	0.0388	-0.4882	-0.3527	0.1601	0.1375
CHEMBL124975	CCOC(=O)CCCn1cc(Br)c2cc(O)c(O)cc2c1=O	IC50 (nM)p	'='	1000	0.493	1	TNF-alpha	0.384	F (cell-based format)	0.355	Test	0.7422	0.0387	0.7	-0.82	-0.7181	-0.6782	-0.9468	0.4484	-0.3917	0.889	-0.5921	0.7433	0.4809	-0.6016	-0.2346
CHEMBL3958223	CCOC(=O)Cn1c(=O)c2cnc3c(OC)cccc3c2n(C2CCCC2)c1=O	IC50 (nM)p	'='	1000	0.493	1	TNF-alpha	0.384	B (single protein format)	0.577	Training	0.0033	0.3679	0.5204	-0.7364	-0.4531	-0.3765	0.1993	-0.0899	-0.3059	0.2789	-0.6698	0.1809	-0.2408	0.1395	1.0704
CHEMBL3898279	CCn1c(=O)c2cnc3c(OC)cccc3c2n(CC(C)C)c1=O	IC50 (nM)p	'='	1100	0.493	1	TNF-alpha	0.384	B (single protein format)	0.577	Training	0.5283	0.0052	0.4225	-1.5619	-0.1764	-0.4757	-0.9468	-0.2811	-0.0073	0.368	-0.6698	0.5115	0.1832	0.2399	1.4264
CHEMBL4060030	Nc1nccc(N(Cc2ccccc2)c2ccccc2-c2cccc(-c3cnc(N4CCNCC4)nc3)c2)n1	IC50 (nM)p	'='	1100	0.493	1	TNF-alpha	0.384	B (single protein format)	0.577	Training	-0.0098	-0.2073	0.5084	0.8215	2.2889	-0.2467	-0.9468	-0.4802	-1.2255	0.065	1.3724	1.0392	0.9957	0.8547	-0.3772
CHEMBL3640313	COc1ccc2c(c1)C(=O)N(C[C@@]1(C#Cc3ccc4c(N)nn(C)c4c3)NC(=O)NC1=O)C2	IC50 (nM)p	'='	1114.5	0.493	1	TNF-alpha	0.384	B (single protein format)	0.577	Test	0.1648	-0.1734	-0.6607	-0.651	-0.7131	-0.0479	0.2819	0.2805	0.2634	-0.5079	-0.7454	-0.5783	0.6179	-0.2293	0.3655
CHEMBL3642455	COc1ccc2c(c1)C(=O)N(C[C@@]1(C#Cc3cnc(C)[nH]c3=O)NC(=O)NC1=O)C2	IC50 (nM)p	'='	1130	0.493	1	TNF-alpha	0.384	B (single protein format)	0.577	Training	-0.1681	-0.4736	-0.3491	-0.7913	-0.5993	-0.3288	-0.1234	0.5515	0.2591	-0.5439	-0.8753	-0.988	0.1976	-0.5689	0.0547
CHEMBL3640380	COc1ccc2c(c1)C(=O)N(C[C@@]1(C#Cc3ccc(-n4cncn4)cc3)NC(=O)NC1=O)C2	IC50 (nM)p	'='	1140	0.493	1	TNF-alpha	0.384	B (single protein format)	0.577	Training	-0.362	-0.4242	-0.1452	-0.4271	-0.5196	-0.2664	1.0227	0.0838	-0.1201	-0.5684	-0.6846	-0.7551	0.594	-0.3501	-0.1186
CHEMBL3640327	COc1ccc2c(c1)C(=O)N(C[C@@]1(C#Cc3ccc(C(=O)N4CCN(C5CC5)CC4)cc3)NC(=O)NC1=O)C2	IC50 (nM)p	'='	1158	0.493	1	TNF-alpha	0.384	B (single protein format)	0.577	Training	0.3853	0.0774	-0.3789	-0.5727	-0.1412	0.1355	-0.1234	-0.2887	0.0741	0.062	0.1375	0.0394	-0.1044	-0.3358	-0.16
CHEMBL3640430	COc1ccc(N2CCC2=O)nc1C#C[C@]1(CN2Cc3ccc(OC)c(F)c3C2=O)NC(=O)NC1=O	IC50 (nM)p	'='	1171	0.493	1	TNF-alpha	0.384	B (single protein format)	0.577	Test	0.3304	-0.4175	-0.2621	-1.2869	-0.8929	0.2061	-0.1234	0.1131	0.3215	-0.5324	-0.8868	-0.2955	-0.003	-0.603	0.3456
CHEMBL3642475	COc1ccc2c(c1)C(=O)N(C[C@@]1(C#Cc3ccc(F)c(C(O)(O)C(F)(F)F)c3)NC(=O)NC1=O)C2	IC50 (nM)p	'='	1178	0.493	1	TNF-alpha	0.384	B (single protein format)	0.577	Training	1.2239	-0.5882	-1.0251	-0.8982	-0.7613	0.9046	-0.1234	0.1313	1.2895	-0.8016	-0.7454	-0.2399	-0.2608	-0.8927	0.2424
CHEMBL1319304	CCCCCn1c(=O)[nH]c2cc(C(=O)N3CCN(Cc4ccc5c(c4)OCO5)CC3)ccc2c1=O	IC50 (nM)p	'='	1180	0.493	1	TNF-alpha	0.384	F (assay format)	0.125	Training	0.0437	0.0628	0.248	-0.0341	0.1047	-0.4002	-0.1371	-0.3139	-0.6884	0.4169	0.2936	-0.0585	-0.2537	0.2411	0.0375
CHEMBL3642430	COc1ccc2c(c1)C(=O)N(C[C@@]1(C#Cc3ccc(C(c4ccc[nH]4)c4ccc[nH]4)cc3)NC(=O)NC1=O)C2	IC50 (nM)p	'='	1199	0.493	1	TNF-alpha	0.384	B (single protein format)	0.577	Training	0.1623	-0.0534	-0.1073	-0.1862	-0.6997	0.0589	2.1678	-0.1876	-0.2848	-0.2988	-0.6846	0.3359	-0.2159	-0.3016	0.0553
CHEMBL255489	Cc1cc2occ(CN(C)CCN(C)Cc3cn(-c4cccc(C(F)(F)F)c4)c4ccccc34)c(=O)c2cc1C	IC50 (nM)p	'='	1200	0.493	1	TNF-alpha	0.384	B (single protein format)	0.577	Test	1.4338	-0.1094	-0.6045	0.1667	0.0728	0.6312	-0.5414	-1.1664	0.0517	0.0885	-0.0384	1.4713	0.0011	-0.0571	0.0827
CHEMBL3642507	COc1ccc2c(c1)C(=O)N(C[C@@]1(C#Cc3ccc(C/N=N/c4ccccc4)cc3)NC(=O)NC1=O)C2	IC50 (nM)p	'='	1224	0.493	1	TNF-alpha	0.384	B (single protein format)	0.577	Training	0.0659	-0.4706	0.2516	-0.2281	0.2691	-0.1865	-0.1234	-0.1703	-0.3985	-0.2994	-0.1568	0.4343	0.6977	-0.1118	-0.4824
CHEMBL3642467	CCOC(=O)Nc1cncc(C#C[C@]2(CN3Cc4ccc(OC)cc4C3=O)NC(=O)NC2=O)c1	IC50 (nM)p	'='	1230	0.493	1	TNF-alpha	0.384	B (single protein format)	0.577	Training	-0.2529	-0.5616	0.3156	-0.5845	-0.5196	-0.3131	-0.1234	0.391	-0.1209	-0.376	-0.7865	-0.5295	0.2661	-0.5768	-0.2556
CHEMBL3642546	COc1ccc2c(c1)C(=O)N(CC1(C#Cc3cccnc3N3CCN(C)CC3)NC(=O)NC1=O)C2	IC50 (nM)p	'='	1231	0.493	1	TNF-alpha	0.384	B (single protein format)	0.577	Training	0.2547	-0.0467	-0.1502	-0.4576	0.0911	-0.013	-0.1234	-0.1684	-0.1194	-0.0765	0.0356	0.0189	0.2548	0.0115	0.0904
CHEMBL3642506	CO/N=C(\c1ccc(C#C[C@]2(CN3Cc4ccc(OC)cc4C3=O)NC(=O)NC2=O)cc1)N1CCOCC1	IC50 (nM)p	'='	1237	0.493	1	TNF-alpha	0.384	B (single protein format)	0.577	Test	0.2641	-0.2191	0.3627	-0.4996	0.2233	0.042	-0.1234	-0.0833	-0.3067	-0.1793	0.0668	0.4058	0.1542	0.058	-0.0327
CHEMBL3913808	COc1cccc2c1ncc1c(=O)n(-c3ccccc3)c(=O)n(C3CCCC3)c12	IC50 (nM)p	'='	1300	0.493	1	TNF-alpha	0.384	B (single protein format)	0.577	Training	0.4371	0.4991	0.125	-0.2525	0.6263	-0.1987	0.1993	-0.5801	-0.3963	0.1	-0.142	0.8744	0.0842	0.7941	1.2795
CHEMBL1419822	Cn1c(=O)[nH]c(=O)c2c1nc([N+](=O)[O-])n2Cc1ccccc1	IC50 (nM)p	'='	1320	0.493	1	TNF-alpha	0.384	F (assay format)	0.125	Training	0.2744	-0.6701	-0.2484	-0.0789	0.267	-0.6297	-0.5414	0.9842	0.213	-0.7229	-0.2114	-0.3781	-0.1176	0.1197	0.3406
CHEMBL3642498	COc1ccc2c(c1)C(=O)N(C[C@@]1(C#Cc3cncc(C(N=O)N4CCCN(C)CC4)c3)NC(=O)NC1=O)C2	IC50 (nM)p	'='	1322	0.493	1	TNF-alpha	0.384	B (single protein format)	0.577	Training	-0.2085	0.0132	0.1814	-0.773	-0.6776	-0.1141	-0.1234	0.0693	-0.1859	-0.0326	-0.7865	-0.4738	0.1238	-0.171	-0.0328
CHEMBL1703685	COc1ccc(-c2cc(C(=O)NC3CCCc4c3cnn4-c3ccccc3F)n(C)n2)cc1	IC50 (nM)p	'='	1360	0.493	1	TNF-alpha	0.384	F (assay format)	0.125	Test	-0.1127	-0.0193	0.082	-0.3075	0.2128	-0.4213	0.1662	-0.5826	-0.5546	-0.0474	0.2515	-0.2142	-0.2335	0.2982	0.156
CHEMBL3639413	COc1ccc2c(c1)C(=O)N(C[C@@]1(C#Cc3ccc(C(=O)NS(C)(=O)=O)nc3)NC(=O)NC1=O)C2	IC50 (nM)p	'='	1368	0.493	1	TNF-alpha	0.384	B (single protein format)	0.577	Training	0.1251	-0.3056	-0.5877	-0.5149	-0.5494	-0.0966	-0.1234	0.8218	0.6041	0.5818	-0.7865	-1.0288	0.3572	-0.788	-0.1944
CHEMBL3642555	COc1ccc2c(c1)C(=O)N(C[C@@]1(C#Cc3ccc(N4CCCCC4=O)cc3)NC(=O)NC1=O)C2	IC50 (nM)p	'='	1394	0.493	1	TNF-alpha	0.384	B (single protein format)	0.577	Training	0.279	-0.0147	-0.1502	-0.5246	0.0911	-0.0413	-0.1234	-0.155	-0.0705	-0.0644	0.2345	0.1162	0.0519	-0.0722	0.0322
CHEMBL3977927	COc1cccc2c1ncc1c(=O)n(C)c(=O)n(C3CCCC3)c12	IC50 (nM)p	'='	1400	0.493	1	TNF-alpha	0.384	B (single protein format)	0.577	Training	0.4744	0.6305	-0.0569	-0.9302	-0.2311	-0.3931	0.1993	-0.3333	-0.1068	0.1983	-0.6698	0.4517	-0.0633	0.337	1.3914
CHEMBL1485417	Cc1cc(C(=O)NC2CCCc3c2cnn3-c2ccc(C(C)(C)C)cc2)nn1C	IC50 (nM)p	'='	1440	0.493	1	TNF-alpha	0.384	F (assay format)	0.125	Test	0.6464	0.134	-0.8117	-0.0449	-0.3095	-0.046	0.1662	-0.5693	0.1963	0.5799	0.0388	-0.2926	-0.5503	0.02	0.0647
CHEMBL1710033	O=C(Nc1ccc(Br)cc1)c1ccc(CN2CCc3ccccc3C2)cc1	IC50 (nM)p	'='	1500	0.493	1	TNF-alpha	0.384	F (assay format)	0.125	Training	0.3529	0.1588	0.3041	0.4748	1.4318	-0.7388	-0.9468	-1.0932	-1.0786	0.8531	0.3762	0.3925	0.5123	0.3424	-0.2812
CHEMBL1569988	CC(C)(C)c1ccc(C(=O)O/N=C(\N)c2ccccc2)cc1	IC50 (nM)p	'='	1510	0.493	1	TNF-alpha	0.384	F (assay format)	0.125	Training	1.5279	-1.0088	0.3175	-0.1786	1.0173	-0.3654	-0.9468	-0.132	-0.1235	0.3011	-0.1058	0.5389	0.0879	-0.3337	-0.4889
CHEMBL3640310	COc1ccc2c(c1)C(=O)N(C[C@@]1(C#Cc3ccc4c(c3)c(=O)[nH]n4C)NC(=O)NC1=O)C2	IC50 (nM)p	'='	1527	0.493	1	TNF-alpha	0.384	B (single protein format)	0.577	Training	0.1664	-0.175	-0.6607	-0.651	-0.7131	-0.0529	0.2819	0.1898	0.2941	-0.5303	-0.7454	-0.5837	0.3531	-0.2293	0.3655
CHEMBL3640426	COc1ccc2c(c1)C(=O)N(C[C@@]1(C#Cc3nc(N4C(=O)CC[C@H]4CO)ccc3OC)NC(=O)NC1=O)C2	IC50 (nM)p	'='	1542	0.493	1	TNF-alpha	0.384	B (single protein format)	0.577	Test	0.1212	-0.0928	0.0873	-1.4197	-0.8249	0.1448	0.4491	0.2942	0.1033	-0.295	-0.8342	-0.4891	-0.1265	-0.2615	0.3615
CHEMBL3642550	COc1ccc2c(c1)C(=O)N(C[C@@]1(C#Cc3cccnc3-c3cncnc3)NC(=O)NC1=O)C2	IC50 (nM)p	'='	1593	0.493	1	TNF-alpha	0.384	B (single protein format)	0.577	Training	-0.3368	-0.4166	0.0412	-0.2909	0.4591	-0.1815	-0.1234	0.1532	-0.1569	-0.5698	-0.4708	-0.7338	0.5986	0.149	0.0683
CHEMBL3642437	COc1ccc2c(c1)C(=O)N(C[C@@]1(C#Cc3cnc(N)nc3N)NC(=O)NC1=O)C2	IC50 (nM)p	'='	1597	0.493	1	TNF-alpha	0.384	B (single protein format)	0.577	Training	-0.2812	-0.5321	-0.3491	-0.7913	-0.5993	-0.3324	-0.1234	1.0901	0.1903	-0.6741	-0.9033	-1.2179	0.6731	-0.5689	0.0547
CHEMBL433314	CNC(=O)[C@@H](NC(=O)[C@H](CC(C)C)[C@H](CO)C(=O)NO)C(C)(C)C	IC50 (nM)p	'='	1606	0.493	1	TNF-alpha	0.384	F (assay format)	0.125	Training	0.4255	-0.2672	1.5075	-2.9492	-1.6521	-0.3951	-0.9468	1.3882	0.5042	1.3136	-0.5642	-0.8236	-1.0881	-0.9581	-0.0341
CHEMBL3640378	COc1ccc2c(c1)C(=O)N(C[C@@]1(C#Cc3ccc(N4CCNC4=O)cc3)NC(=O)NC1=O)C2	IC50 (nM)p	'='	1618	0.493	1	TNF-alpha	0.384	B (single protein format)	0.577	Test	0.2497	-0.198	-0.2732	-0.5892	-0.5494	-0.0422	0.6863	0.0608	-0.0125	-0.3524	-0.6846	-0.0936	0.2594	-0.3514	-0.0234
CHEMBL1721926	CCC(=O)N1c2ccc(S(=O)(=O)N3CCN(c4ccc(C(C)=O)cc4)CC3)cc2CC1C	IC50 (nM)p	'='	1630	0.493	1	TNF-alpha	0.384	F (assay format)	0.125	Training	1.3394	1.6476	-0.3108	-0.8784	0.2473	0.2636	-0.5414	-0.3227	0.1644	1.5362	0.2148	0.1697	-0.1411	0.0551	0.2271
CHEMBL3640360	COc1ccc2c(c1F)C(=O)N(C[C@@]1(C#Cc3ccc(-c4cccc(N5CCOCC5)n4)cc3)NC(=O)NC1=O)C2	IC50 (nM)p	'='	1635	0.493	1	TNF-alpha	0.384	B (single protein format)	0.577	Training	0.442	-0.18	-0.1132	-0.3693	0.4994	0.2814	-0.1234	-0.3279	-0.1761	-0.2643	0.3677	0.5382	0.2091	0.1068	0.1308
CHEMBL3642426	COc1ccc2c(c1)C(=O)N(C[C@@]1(C#Cc3nc(-c4cncc(C#N)c4)ccc3OC)NC(=O)NC1=O)C2	IC50 (nM)p	'='	1790	0.493	-1	TNF-alpha	0.384	B (single protein format)	0.577	Training	-0.0592	-0.47	0.257	-1.2176	-0.2408	-0.0458	-0.1234	0.2432	-0.0282	-0.5806	-0.4807	-0.4506	0.4965	-0.0872	0.0866
CHEMBL1734509	CN(C)c1ccc(NC(=O)c2ccc(CN3CCc4ccccc4C3)cc2)cc1	IC50 (nM)p	'='	1830	0.493	-1	TNF-alpha	0.384	F (assay format)	0.125	Training	0.2067	-0.0278	0.2698	0.307	1.239	-0.7037	-0.9468	-1.0744	-1.0225	0.4461	0.3762	0.1953	0.2628	0.2564	-0.2752
CHEMBL1333821	O=C(CSc1nc(O)c2c(-c3ccccc3)csc2n1)Nc1ccccc1	IC50 (nM)p	'='	1960	0.493	-1	TNF-alpha	0.384	F (assay format)	0.125	Training	-0.1424	0.8371	0.4649	0.7656	1.2122	-0.7031	-0.3742	0.6863	-0.9898	1.0935	0.0227	0.0535	0.6929	0.3312	-0.1062
CHEMBL3642547	COc1ccc2c(c1)C(=O)N(CC1(C#Cc3cccnc3NCCN(C)C)NC(=O)NC1=O)C2	IC50 (nM)p	'='	1996	0.493	-1	TNF-alpha	0.384	B (single protein format)	0.577	Training	-0.05	-0.4234	0.1778	-0.4271	-0.4789	-0.237	-0.1234	0.0456	-0.1708	-0.1004	-0.7865	-0.2768	0.3712	-0.4459	-0.2416
CHEMBL340346	CCOC(=O)CCCn1ccc2cc(O)c(O)cc2c1=O	IC50 (nM)p	'='	2000	0.493	-1	TNF-alpha	0.384	F (cell-based format)	0.355	Training	0.2569	-0.6396	0.9596	-0.7568	-0.5028	-0.8546	-0.9468	0.5456	-0.6589	0.2538	-0.5599	0.4125	-0.2086	-0.5755	-0.5097
CHEMBL3640433	COc1ccc2c(c1)C(=O)N(C[C@@]1(C#Cc3nc(-c4ccc(N5CCNCC5)nc4)ccc3OC)NC(=O)NC1=O)C2	IC50 (nM)p	'='	2049	0.493	-1	TNF-alpha	0.384	B (single protein format)	0.577	Test	0.0587	-0.1847	0.094	-0.642	0.3934	0.1482	-0.1234	-0.063	-0.2704	-0.2019	0.4384	0.0173	0.1904	0.1613	0.0079
CHEMBL1569954	CCOc1ccc(NC(=O)c2ccc(CN3CCc4ccccc4C3)cc2)cc1	IC50 (nM)p	'='	2050	0.493	-1	TNF-alpha	0.384	F (assay format)	0.125	Training	-0.0079	-0.0651	0.8026	0.2876	1.239	-0.7867	-0.9468	-0.9706	-1.2312	0.5073	0.3762	0.2792	0.1115	0.3458	-0.2981
CHEMBL1401026	CN(C)S(=O)(=O)c1cccc(CSCc2cccc(S(=O)(=O)N(C)C)c2)c1	IC50 (nM)p	'='	2090	0.493	-1	TNF-alpha	0.384	F (assay format)	0.125	Training	1.5402	2.1466	-0.1724	-0.7245	0.1018	0.0459	-0.9468	0.6219	0.6774	3.6281	-0.1388	0.0515	0.5349	-0.4552	-0.2866
CHEMBL3642539	COc1ccc2c(c1)C(=O)N(C[C@@]1(C#Cc3ccc(-c4ccccc4O)nc3)NC(=O)NC1=O)C2	IC50 (nM)p	'='	2090	0.493	-1	TNF-alpha	0.384	B (single protein format)	0.577	Training	0.1589	-0.3719	-0.1502	-0.5246	0.0911	-0.0944	-0.1234	0.027	-0.0776	-0.4696	-0.3294	-0.0005	0.5047	-0.0722	0.0322
CHEMBL1411639	Cc1cc(-c2ccc(C)c(S(=O)(=O)N3CCN(c4ccc([N+](=O)[O-])cc4)CC3)c2)on1	IC50 (nM)p	'='	2110	0.493	-1	TNF-alpha	0.384	F (assay format)	0.125	Test	1.3557	1.2032	-0.4644	-0.256	0.3032	0.1247	-0.1827	0.2358	0.2643	0.9187	0.2148	0.2302	-0.107	-0.043	0.021
CHEMBL3642531	COc1ccc2c(c1)C(=O)N(C[C@@]1(C#Cc3cccnc3-c3cccnc3)NC(=O)NC1=O)C2	IC50 (nM)p	'='	2113	0.493	-1	TNF-alpha	0.384	B (single protein format)	0.577	Training	-0.109	-0.3551	0.0412	-0.2909	0.4591	-0.1482	-0.1234	-0.0348	-0.1679	-0.4751	-0.3788	-0.294	0.5026	0.149	0.0683
CHEMBL1331314	CCCn1c(SCC(=O)Nc2nc3c(s2)CCCC3)nc2c1c(=O)n(C)c(=O)n2C	IC50 (nM)p	'='	2120	0.493	-1	TNF-alpha	0.384	F (assay format)	0.125	Training	0.0457	1.5586	-0.0213	-0.4486	-0.6529	-0.35	-0.0019	0.9522	-0.1662	1.5777	0.0097	-0.4138	-0.2309	0.1418	0.311
CHEMBL3640400	COc1ccc2c(c1)C(=O)N(C[C@@]1(C#Cc3nc(-c4n[nH]c(=O)n4C4CCN(C)CC4)ccc3OC)NC(=O)NC1=O)C2	IC50 (nM)p	'='	2189	0.493	-1	TNF-alpha	0.384	B (single protein format)	0.577	Training	-0.0696	0.0006	-0.2112	-0.8241	-0.4172	0.2119	0.4491	0.2006	0.013	-0.2161	0.2263	-0.5531	-0.1345	-0.0416	0.3328
CHEMBL65374	O=C(Nc1cccc([N+](=O)[O-])c1)c1cc2ccccc2cc1O	IC50 (nM)p	'='	2200	0.493	-1	TNF-alpha	0.384	F (assay format)	0.125	Test	0.6103	-0.7472	0.131	0.2096	0.8639	-0.7277	-0.9468	0.3595	-0.3504	-0.5426	0.0204	0.1975	0.2838	0.1232	-0.0778
CHEMBL3642524	COc1ccc2c(c1)C(=O)N(C[C@@]1(C#Cc3cccnc3-c3cnn(C)c3)NC(=O)NC1=O)C2	IC50 (nM)p	'='	2223	0.493	-1	TNF-alpha	0.384	B (single protein format)	0.577	Training	-0.1431	-0.3245	-0.2732	-0.406	-0.5098	-0.1358	0.6406	0.0371	0.0123	-0.4873	-0.7865	-0.6501	0.3933	-0.2251	0.0812
CHEMBL1719188	O=C(Nc1sc2c(c1C(=O)O)CCCC2)c1ccc(Br)cc1	IC50 (nM)p	'='	2250	0.493	-1	TNF-alpha	0.384	F (assay format)	0.125	Training	0.8807	1.7518	0.0484	0.1293	0.4567	-0.5987	-0.5414	0.495	-0.4365	1.6053	0.1268	0.3099	0.3181	0.1307	0.0614
CHEMBL3642551	COc1ccc2c(c1)C(=O)N(C[C@@]1(C#Cc3cccnc3-c3ccncc3)NC(=O)NC1=O)C2	IC50 (nM)p	'='	2265	0.493	-1	TNF-alpha	0.384	B (single protein format)	0.577	Training	-0.0996	-0.3499	0.0412	-0.2909	0.4591	-0.1379	-0.1234	-0.0348	-0.1731	-0.4751	-0.3788	-0.294	0.5026	0.149	0.0683
CHEMBL1302130	CC(Nc1ncnc2sccc12)c1ccccc1	IC50 (nM)p	'='	2350	0.493	-1	TNF-alpha	0.384	F (assay format)	0.125	Test	-0.0523	0.5173	0.7044	0.5417	1.1105	-0.9489	-0.1371	0.1398	-1.1711	1.0559	-0.2084	0.1781	0.4832	0.211	-0.2295
CHEMBL3640318	COc1ccc2c(c1)C(=O)N(C[C@@]1(C#Cc3ccc(C4(O)CCNCC4)cc3)NC(=O)NC1=O)C2	IC50 (nM)p	'='	2390	0.493	-1	TNF-alpha	0.384	B (single protein format)	0.577	Training	0.2812	0.1243	-0.3038	-0.6268	0.1307	0.1387	-0.1234	0.0148	0.2244	-0.0235	0.3431	-0.2663	-0.1215	-0.189	0.0569
CHEMBL3640372	COc1ccc2c(c1)C(=O)N(C[C@@]1(C#Cc3ccc(-c4cnccc4C)nc3)NC(=O)NC1=O)C2	IC50 (nM)p	'='	2392	0.493	-1	TNF-alpha	0.384	B (single protein format)	0.577	Training	0.0765	-0.3411	-0.1502	-0.5246	0.0911	-0.0763	-0.1234	-0.0773	-0.0565	-0.3922	-0.433	-0.2281	0.4691	-0.0722	0.0322
CHEMBL3642477	COc1ccc2c(c1)C(=O)N(C[C@@]1(C#Cc3ccc(-c4noc(C)n4)cc3)NC(=O)NC1=O)C2	IC50 (nM)p	'='	2430	0.493	-1	TNF-alpha	0.384	B (single protein format)	0.577	Training	-0.0091	-0.4419	-0.3367	-0.4795	-0.5494	-0.1711	0.6406	0.1568	0.0453	-0.5184	-0.6846	-0.3619	0.5067	-0.3325	-0.1035
CHEMBL3640359	COc1ccc2c(c1F)C(=O)N(C[C@@]1(C#Cc3ccc(-c4cccc(N5CCN(C6CCCCC6)CC5)n4)c(F)c3)NC(=O)NC1=O)C2	IC50 (nM)p	'='	2431	0.493	-1	TNF-alpha	0.384	B (single protein format)	0.577	Test	0.5957	0.4243	-0.222	-0.3244	0.5024	0.6038	-0.1234	-0.5913	-0.1767	0.1611	2.0564	0.799	-0.286	0.1565	0.2047
CHEMBL3644495	CCn1c(=O)c2cnc3c(Cl)cccc3c2n(C2CCCC2)c1=O	IC50 (nM)p	'='	2500	0.493	-1	TNF-alpha	0.384	B (single protein format)	0.577	Training	0.7707	0.9274	-0.0569	-0.8344	-0.2311	-0.3186	0.1993	-0.5228	-0.0809	0.6958	-0.6698	0.9629	0.1138	0.203	1.4323
CHEMBL3642525	COc1ccc2c(c1)C(=O)N(C[C@@]1(C#Cc3cccnc3-c3c(C)nn(C)c3C)NC(=O)NC1=O)C2	IC50 (nM)p	'='	2535	0.493	-1	TNF-alpha	0.384	B (single protein format)	0.577	Training	0.1779	-0.0896	-0.4499	-0.735	-0.5669	0.1148	0.2819	-0.0493	0.2384	-0.3059	-0.7865	-0.4401	0.1131	-0.29	0.4587
CHEMBL3640361	COc1ccc2c(c1F)C(=O)N(C[C@@]1(C#Cc3ccc(-c4cccc(N5CCOCC5)n4)c(F)c3)NC(=O)NC1=O)C2	IC50 (nM)p	'='	2557	0.493	-1	TNF-alpha	0.384	B (single protein format)	0.577	Training	0.5684	-0.2084	-0.2175	-0.4085	0.3003	0.4038	-0.1234	-0.3569	-0.0446	-0.3554	0.3052	0.5554	0.1438	0.0098	0.2662
CHEMBL3644496	CCCc1cccc2c1ncc1c(=O)n(CC)c(=O)n(C3CCCC3)c12	IC50 (nM)p	'='	2600	0.493	-1	TNF-alpha	0.384	B (single protein format)	0.577	Test	0.4761	0.9526	0.5182	-0.8615	-0.3291	-0.3375	0.1993	-0.6033	-0.3132	0.9549	-0.6698	0.9364	-0.4792	0.3709	1.3352
CHEMBL1708503	Cn1nc(-c2ccc(Cl)cc2)cc1C(=O)NC1CCCc2c1cnn2-c1ccccc1F	IC50 (nM)p	'='	2720	0.493	-1	TNF-alpha	0.384	F (assay format)	0.125	Training	0.1547	0.0704	-0.2501	0.1509	0.2646	-0.3812	0.1662	-0.6939	-0.4645	0.1379	0.2515	-0.067	-0.1172	0.3027	0.1707
CHEMBL1377693	O=C(Nc1ccc(Oc2cccnc2)nc1)c1ccc(C(F)(F)F)cc1	IC50 (nM)p	'='	2790	0.493	-1	TNF-alpha	0.384	F (assay format)	0.125	Training	0.6923	-1.2852	0.1291	0.4014	1.4168	-0.3596	-0.9468	-0.4216	-0.2661	-0.7101	0.0028	0.0615	0.0212	-0.0251	-0.4487
CHEMBL1525735	Cc1ccc(NC(=O)C2CCN(S(=O)(=O)c3ccc4c(c3)NC(=O)C(C)S4)CC2)cc1Cl	IC50 (nM)p	'='	2840	0.493	-1	TNF-alpha	0.384	F (assay format)	0.125	Training	0.9179	2.0044	-0.6633	-0.4162	0.3926	-0.001	-0.9468	0.3564	0.2148	1.9909	0.654	-0.0647	0.0823	-0.0176	0.0573
CHEMBL1532328	O=C(Nc1ccc(F)cc1)c1ccc(CN2CCc3ccccc3C2)cc1	IC50 (nM)p	'='	2880	0.493	-1	TNF-alpha	0.384	F (assay format)	0.125	Test	0.1731	-0.0994	0.3041	0.4748	1.4318	-0.7888	-0.9468	-1.0932	-1.0682	0.2061	0.3762	0.251	0.1568	0.3424	-0.2812
CHEMBL88935	COC(=O)CC(c1ccc(OC)c(OC)c1)N1C(=O)c2ccccc2C1=O	IC50 (nM)p	'='	2900	0.493	-1	TNF-alpha	0.384	F (assay format)	0.125	Training	0.4526	-0.2773	1.0229	-1.9977	-0.1553	-0.3996	-0.6425	-0.1207	-0.3005	-0.2458	-0.1678	-0.0376	0.0554	0.1849	0.4098
CHEMBL3640307	COc1ccc2c(c1)C(=O)N(C[C@@]1(C#Cc3ccc4c(c3)c(N)nn4C)NC(=O)NC1=O)C2	IC50 (nM)p	'='	2903.5	0.493	-1	TNF-alpha	0.384	B (single protein format)	0.577	Training	0.1648	-0.1676	-0.6607	-0.651	-0.7131	-0.0462	0.2819	0.2805	0.2629	-0.5079	-0.7454	-0.5783	0.6179	-0.2293	0.3655
CHEMBL3640314	COc1ccc2c(c1)C(=O)N(C[C@@]1(C#Cc3ccc4c(C)n[nH]c4c3)NC(=O)NC1=O)C2	IC50 (nM)p	'='	2948	0.493	-1	TNF-alpha	0.384	B (single protein format)	0.577	Training	0.266	-0.1865	-0.5398	-0.6077	-0.687	-0.0822	0.4491	0.1018	0.1723	-0.4492	-0.7454	-0.2383	0.4187	-0.1997	0.1707
CHEMBL3640409	COc1ccc2c(c1)C(=O)N(C[C@@]1(C#Cc3nc(C(=O)N4CCN(C)CC4)ccc3OC)NC(=O)NC1=O)C2	IC50 (nM)p	'='	2961	0.493	-1	TNF-alpha	0.384	B (single protein format)	0.577	Test	-0.093	-0.2122	-0.0404	-1.0673	-0.2736	-0.0575	-0.1234	0.029	0.0086	-0.1776	-0.0121	-0.5041	0.0104	-0.2886	0.0784
CHEMBL127259	CCOC(=O)CCCn1cnc2cc(OC)c(OC)cc2c1=O	IC50 (nM)p	'='	3000	0.493	-1	TNF-alpha	0.384	F (cell-based format)	0.355	Training	-0.4143	-0.6779	1.8828	-1.8799	-0.5986	-0.9101	-0.9468	0.1488	-0.755	0.2789	-0.614	-0.0559	0.0208	-0.3448	-0.3727
CHEMBL127042	CCCn1c(=O)n(CCCC(=O)OCC)c(=O)c2nccnc21	IC50 (nM)p	'='	3000	0.493	-1	TNF-alpha	0.384	F (cell-based format)	0.355	Training	-0.6529	-0.5639	1.771	-0.905	-0.2781	-0.8543	-0.9468	0.5283	-0.6794	0.6037	-0.6926	-0.3922	-0.3831	-0.2047	-0.0468
CHEMBL3938519	CCCCCCCCCCCCCCO[C@H]1C(OC)[C@@H](COC(=O)CCC(=O)OC[C@H](NC(=O)OCC2c3ccccc3-c3ccccc32)C(=O)O)OC(O)[C@@H]1OCCCCCCCCCCCCCC	IC50 (nM)p	'='	3000	0.493	-1	TNF-alpha	0.384	B (assay format)	0.64	Training	-0.6097	0.3516	2.2489	0.2546	-0.8236	-0.1381	-0.6425	-0.3021	-1.5331	1.7995	0.2349	0.8382	-1.7159	0.1421	-0.2431
CHEMBL3642473	COc1ccc2c(c1)C(=O)N(C[C@@]1(C#Cc3ccnc(SC)n3)NC(=O)NC1=O)C2	IC50 (nM)p	'='	3035	0.493	-1	TNF-alpha	0.384	B (single protein format)	0.577	Test	-0.3152	-0.1982	0.1675	-1.0556	-0.3823	-0.3975	-0.1234	0.641	0.0343	0.372	-0.8671	-0.6582	0.8763	-0.3186	-0.0516
CHEMBL1380813	Cc1oc(-c2ccccc2Cl)nc1CSc1nc(O)c2c(n1)CCCC2	IC50 (nM)p	'='	3090	0.493	-1	TNF-alpha	0.384	F (assay format)	0.125	Training	0.2507	0.784	-0.0039	0.3327	0.5672	-0.6131	-0.4063	0.1698	-0.6133	1.1955	0.2224	0.1273	-0.0055	0.2441	-0.0197
CHEMBL3640345	COc1ccc2c(c1)C(=O)N(C[C@@]1(C#Cc3ccc(CN4CCN(c5nccs5)CC4)cc3)NC(=O)NC1=O)C2	IC50 (nM)p	'='	3127	0.493	-1	TNF-alpha	0.384	B (single protein format)	0.577	Training	0.0685	0.408	-0.1116	-0.2019	-0.1748	0.0109	1.0227	-0.0235	-0.3473	0.3538	0.1375	0.1155	0.4827	-0.15	-0.2696
CHEMBL1530557	CC1Sc2ccc(S(=O)(=O)N3CCC(C(=O)Nc4ccc(Cl)cc4)CC3)cc2NC1=O	IC50 (nM)p	'='	3150	0.493	-1	TNF-alpha	0.384	F (assay format)	0.125	Training	0.743	1.9975	-0.5354	-0.2416	0.6646	-0.1292	-0.9468	0.4166	0.0879	1.9642	0.683	-0.0873	0.1003	0.0592	0.0186
CHEMBL1554526	Nc1nc2ccccc2n1C(=O)c1ccc(Cl)cc1Cl	IC50 (nM)p	'='	3180	0.493	-1	TNF-alpha	0.384	F (assay format)	0.125	Test	1.0788	-0.0328	-0.2488	-0.1533	0.3209	-0.5738	-0.5414	-0.1561	-0.1886	0.1316	-0.1678	0.3454	0.7098	0.0695	0.2925
CHEMBL1611733	CCCCCCCn1c(=O)c(C(=O)Nc2cnccn2)c(O)c2ccccc21	IC50 (nM)p	'='	3180	0.493	-1	TNF-alpha	0.384	F (assay format)	0.125	Training	-0.3067	-0.3029	1.3551	0.0184	0.6744	-0.6766	-0.9468	0.1035	-0.9555	0.5471	-0.0974	-0.0664	-0.176	0.1757	0.0758
CHEMBL1538784	CC(=O)c1ccc(N2CCN(S(=O)(=O)c3ccc4c(c3)CC(C)N4C(=O)C3CC3)CC2)cc1	IC50 (nM)p	'='	3185	0.493	-1	TNF-alpha	0.384	F (assay format)	0.125	Training	1.5168	1.5527	-0.8332	-0.3313	0.1447	0.4179	-0.5414	-0.3967	0.4096	1.4231	0.2148	0.1088	-0.2519	-0.0176	0.1839
CHEMBL1388113	c1ccc(CNc2ncnc3scc(-c4cccs4)c23)nc1	IC50 (nM)p	'='	3220	0.493	-1	TNF-alpha	0.384	F (assay format)	0.125	Training	-0.4712	1.3987	0.609	0.8111	0.558	-0.7995	0.7719	0.6856	-1.1766	1.2732	-0.2635	-0.1512	0.4904	0.3565	-0.0849
CHEMBL1595779	CSc1ccccc1OCc1cc(C(=O)N2CCC(c3ccncc3)CC2)no1	IC50 (nM)p	'='	3220	0.493	-1	TNF-alpha	0.384	F (assay format)	0.125	Test	-0.3509	0.3429	0.9534	-0.2463	1.0802	-0.7566	-0.1827	-0.0666	-1.0942	1.1356	0.3326	-0.0026	0.0389	0.2224	-0.2649
CHEMBL1735926	CC(=O)N1c2ccc(S(=O)(=O)N3CCN(c4ccc([N+](=O)[O-])cc4)CC3)cc2CC1C	IC50 (nM)p	'='	3270	0.493	-1	TNF-alpha	0.384	F (assay format)	0.125	Training	1.5008	1.6338	-0.674	-0.3573	0.3032	0.2639	-0.5414	0.1425	0.4393	1.1376	0.2148	0.1588	-0.1642	0.0198	0.2041
CHEMBL1444568	CCCCn1c(CN2CCN(c3cccc(Cl)c3)CC2)nc2c1c(=O)n(C)c(=O)n2C	IC50 (nM)p	'='	3350	0.493	-1	TNF-alpha	0.384	F (assay format)	0.125	Training	0.7887	0.3229	0.1124	-0.5065	-0.0049	-0.1862	-0.5414	-0.5772	-0.3606	0.8066	0.1268	0.1915	-0.1585	0.2051	0.3027
CHEMBL3640416	CCN1CCN(C(=O)C2CCC(=O)N2c2ccc(OC)c(C#C[C@]3(CN4Cc5ccc(OC)cc5C4=O)NC(=O)NC3=O)n2)CC1	IC50 (nM)p	'='	3363	0.493	-1	TNF-alpha	0.384	B (single protein format)	0.577	Training	0.0856	0.1507	0.0278	-1.2477	-0.4898	0.3714	0.4491	-0.02	-0.0183	0.0484	-0.0121	-0.2211	-0.2926	-0.1878	0.2985
CHEMBL1377340	CCCCCn1c(=O)c(C(=O)Nc2ccccc2S(N)(=O)=O)c(O)c2ccccc21	IC50 (nM)p	'='	3440	0.493	-1	TNF-alpha	0.384	F (assay format)	0.125	Test	0.4537	0.2713	0.3209	-0.2196	0.192	-0.2836	-0.9468	0.732	0.0371	1.3064	-0.0324	-0.1698	0.0529	0.0458	0.3032
CHEMBL3916613	CCn1c(=O)c2cnc3c(OC)cc(Cl)cc3c2n(C2CCCC2)c1=O	IC50 (nM)p	'='	3500	0.493	-1	TNF-alpha	0.384	B (single protein format)	0.577	Training	0.7291	0.8169	0.1061	-1.2006	-0.5409	-0.2638	0.1993	-0.4269	-0.0209	0.5918	-0.7224	0.7883	0.0972	0.2048	1.5223
CHEMBL3640381	COc1ccc2c(c1)C(=O)N(C[C@@]1(C#Cc3ccc(-c4cccc(C)c4O)nc3)NC(=O)NC1=O)C2	IC50 (nM)p	'='	3505	0.493	-1	TNF-alpha	0.384	B (single protein format)	0.577	Training	0.3137	-0.3217	-0.2718	-0.7402	-0.1437	0.0106	-0.1234	-0.0159	0.038	-0.3854	-0.3919	0.0564	0.472	-0.2003	0.1271
CHEMBL3642503	COc1ccc2c(c1)C(=O)N(C[C@@]1(C#Cc3ccc4c(c3)C(C)Oc3cccnc3-4)NC(=O)NC1=O)C2	IC50 (nM)p	'='	3546	0.493	-1	TNF-alpha	0.384	B (single protein format)	0.577	Training	0.4095	-0.0301	-0.555	-0.319	0.0139	0.189	-0.1234	-0.2408	0.0923	-0.372	-0.1486	0.1133	0.2665	0.4064	0.58
CHEMBL3973186	CCn1c(=O)c2cnc3c(OC(F)(F)F)cccc3c2n(C2CCCC2)c1=O	IC50 (nM)p	'='	3600	0.493	-1	TNF-alpha	0.384	B (single protein format)	0.577	Test	1.2874	0.3468	-0.5444	-0.3532	-0.4144	0.1155	0.1993	-0.5085	0.5303	-0.0148	-0.6698	0.7766	-0.6105	-0.0199	1.1811
CHEMBL1308276	Oc1nc(/C=C/c2ccc(Cl)cc2Cl)cc(C(F)(F)F)n1	IC50 (nM)p	'='	3750	0.493	-1	TNF-alpha	0.384	F (assay format)	0.125	Training	1.8451	-0.7692	-0.5266	0.1832	-0.1191	-0.3513	-0.9468	-0.5315	0.5041	-0.1567	-0.2696	0.4847	0.4486	-0.3768	-0.2792
CHEMBL1732803	COc1ccc(F)c(-c2nc(CN3CCN(c4ncnc5ccccc45)CC3)c(C)o2)c1	IC50 (nM)p	'='	3800	0.493	-1	TNF-alpha	0.384	F (assay format)	0.125	Training	0.2752	-0.1607	0.1565	-0.0907	0.7471	-0.3424	-0.4063	-0.6511	-0.7125	-0.0285	0.3257	0.0603	-0.049	0.4742	0.1034
CHEMBL1450407	COc1ccc(N2CCN(S(=O)(=O)c3ccc4c(c3)CC(C)N4C(=O)C3CC3)CC2)cc1	IC50 (nM)p	'='	3850	0.493	-1	TNF-alpha	0.384	F (assay format)	0.125	Training	1.4156	1.5994	-0.5085	-0.6846	0.1946	0.3341	-0.5414	-0.4814	0.269	1.4319	0.2148	0.1479	-0.2714	0.0406	0.1875
CHEMBL4204861	O=S(=O)(NCC1CCCO1)c1cnc2ccc(-c3cccnc3)nn12	IC50 (nM)p	'='	4000	0.493	-1	TNF-alpha	0.384	B (cell-based format)	0.316	Test	-0.2383	0.6849	-0.0392	0.467	0.2833	-0.5883	0.7719	0.4247	-0.3274	1.1356	-1.0137	-0.6323	-0.2774	-0.4292	-0.4021
CHEMBL4209925	COc1ccc(-c2ccc3ncc(S(=O)(=O)NCC4CCCO4)n3n2)cc1	IC50 (nM)p	'='	4000	0.493	-1	TNF-alpha	0.384	B (cell-based format)	0.316	Training	0.1153	0.6496	0.1173	-0.3517	-0.2553	-0.4858	0.7719	0.216	-0.2762	1.1256	-0.9784	-0.2535	-0.2518	-0.5482	-0.3809
CHEMBL126817	CCOC(=O)CCCn1cnc2ccc(N)cc2c1=O	IC50 (nM)p	'='	4000	0.493	-1	TNF-alpha	0.384	F (cell-based format)	0.355	Training	-0.5379	-0.7118	1.244	-0.4891	-0.2061	-1.0309	-0.9468	0.6112	-0.8723	0.3571	-0.5728	-0.2759	0.2072	-0.4366	-0.6445
CHEMBL4206211	O=S(=O)(NCC1CCCO1)c1cnc2ccc(-c3cncc(F)c3)nn12	IC50 (nM)p	'='	4000	0.493	-1	TNF-alpha	0.384	B (cell-based format)	0.316	Training	-0.0058	0.5816	-0.2939	0.3675	-0.2071	-0.5218	0.7719	0.3517	-0.122	0.9349	-1.0538	-0.5906	-0.3413	-0.5663	-0.3375
CHEMBL4216705	Nc1ncc(-c2ccc3ncc(S(N)(=O)=O)n3n2)cc1C(F)(F)F	IC50 (nM)p	'='	4000	0.493	-1	TNF-alpha	0.384	B (cell-based format)	0.316	Test	1.3538	-0.4537	-1.54	0.1006	-0.3158	0.0425	-0.3742	1.2436	1.3564	0.2468	-1.0891	-0.8091	0.1387	-0.7829	0.0618
CHEMBL1705298	COc1ccc(-c2nc(CN3CCN(c4ncnc5ccccc45)CC3)c(C)o2)cc1	IC50 (nM)p	'='	4080	0.493	-1	TNF-alpha	0.384	F (assay format)	0.125	Training	0.1007	-0.1121	0.3042	-0.0301	1.0215	-0.4619	-0.4063	-0.6214	-0.9052	0.1005	0.354	0.0543	-0.008	0.4993	0.0004
CHEMBL1364793	CCC(=O)N1c2ccc(S(=O)(=O)N3CCN(c4ccc([N+](=O)[O-])cc4)CC3)cc2CC1C	IC50 (nM)p	'='	4090	0.493	-1	TNF-alpha	0.384	F (assay format)	0.125	Training	1.3694	1.5479	-0.3108	-0.8784	0.2473	0.2711	-0.5414	0.0901	0.3544	1.2864	0.2148	0.1796	-0.2121	0.0551	0.2271
CHEMBL3640364	COc1ccc2c(c1F)C(=O)N(C[C@@]1(C#Cc3ccc(-c4cccc(N5CCSCC5)n4)cc3)NC(=O)NC1=O)C2	IC50 (nM)p	'='	4154	0.493	-1	TNF-alpha	0.384	B (single protein format)	0.577	Training	0.5374	0.4281	-0.1132	-0.3693	0.4994	0.2958	-0.1234	-0.1342	-0.1647	0.3851	1.9906	0.729	0.6699	0.1068	0.1308
CHEMBL1565083	COc1ccccc1CNc1ncnc2sccc12	IC50 (nM)p	'='	4190	0.493	-1	TNF-alpha	0.384	F (assay format)	0.125	Test	-0.4261	0.3634	1.244	-0.3696	0.4654	-0.964	-0.1371	0.2963	-1.228	0.7617	-0.2413	-0.0623	0.5493	0.2654	-0.1972
CHEMBL111111	COC(=O)CC(c1ccc(OC)c(OC)c1)N1C(=O)c2ccc(C(C)(C)C)cc2C1=O	IC50 (nM)p	'='	4200	0.493	-1	TNF-alpha	0.384	F (assay format)	0.125	Training	1.4566	-0.2048	0.1794	-1.8541	-0.5993	0.3383	-0.6425	-0.311	0.4598	0.1311	-0.1961	0.0663	-0.1526	-0.0098	0.3877
CHEMBL1369879	c1ccc(-c2csc3ncnc(NCc4ccccn4)c23)cc1	IC50 (nM)p	'='	4230	0.493	-1	TNF-alpha	0.384	F (assay format)	0.125	Training	-0.3381	0.4742	0.7596	0.8542	1.8892	-0.7764	-0.3742	-0.0078	-1.2732	0.5514	-0.0179	0.0166	0.5137	0.6077	-0.0815
CHEMBL1600776	C=CCC1(CC=C)CCCN1C(=O)c1cc(COc2ccc(C)nc2)on1	IC50 (nM)p	'='	4240	0.493	-1	TNF-alpha	0.384	F (assay format)	0.125	Training	-0.0628	0.1814	1.1317	-0.824	-0.8046	-0.4657	0.4443	-0.3822	-0.4006	0.4602	-0.3997	-0.1181	-0.3096	-0.0885	-0.0489
CHEMBL1717116	COc1ccc(N2CCN(S(=O)(=O)c3ccc4c(c3)CC(C)N4C(C)=O)CC2)cc1	IC50 (nM)p	'='	4300	0.493	-1	TNF-alpha	0.384	F (assay format)	0.125	Test	1.3581	1.7928	-0.3149	-0.7435	0.3625	0.1725	-0.5414	-0.3715	0.0852	1.4034	0.2148	0.1925	-0.1075	0.0843	0.2086
CHEMBL3640362	COc1ccc2c(c1)C(=O)N(C[C@@]1(C#Cc3cccc(N4CCSCC4)n3)NC(=O)NC1=O)C2	IC50 (nM)p	'='	4316	0.493	-1	TNF-alpha	0.384	B (single protein format)	0.577	Training	0.223	0.5461	-0.0223	-0.2507	0.4208	-0.1232	-0.1234	0.1934	-0.2101	0.58	1.5861	0.293	0.6149	0.0622	-0.0831
CHEMBL1733280	CC(=O)N1c2ccc(S(=O)(=O)N3CCN(c4ccc(C)cc4)CC3)cc2CC1C	IC50 (nM)p	'='	4320	0.493	-1	TNF-alpha	0.384	F (assay format)	0.125	Training	1.6038	1.9212	-0.7009	-0.2406	0.4254	0.1839	-0.5414	-0.4901	0.179	1.5842	0.2148	0.2883	-0.114	0.0827	0.2268
CHEMBL1711273	CC1CCc2c(sc(NC(=O)c3ccc(Cl)cc3)c2C(=O)O)C1	IC50 (nM)p	'='	4410	0.493	-1	TNF-alpha	0.384	F (assay format)	0.125	Training	1.0597	1.7547	-0.2505	0.0264	0.0241	-0.5458	-0.5414	0.4076	-0.2508	1.2501	0.0388	0.2977	0.0348	0.0254	0.0931
CHEMBL1529395	CCn1nc(C)cc1C(=O)NC1CCCc2c1cnn2-c1ccc(C)c(C)c1	IC50 (nM)p	'='	4430	0.493	-1	TNF-alpha	0.384	F (assay format)	0.125	Test	-0.1117	0.2962	-0.0848	-0.5503	-0.4971	-0.5696	0.1662	-0.5331	-0.3877	0.6281	0.0105	-0.333	-0.4588	0.1694	0.2192
CHEMBL1372398	O=C(c1ccc(S(=O)(=O)c2cccc(Cl)c2)c([N+](=O)[O-])c1)N1CCN(c2ccccn2)CC1	IC50 (nM)p	'='	4430	0.493	-1	TNF-alpha	0.384	F (assay format)	0.125	Training	1.0827	0.9828	-0.1202	-0.0857	1.2174	0.0806	-0.9468	0.1893	0.1606	0.9244	0.4053	0.2062	0.195	0.1515	0.1272
CHEMBL1299751	O=C(c1ccc(S(=O)(=O)Cc2ccccc2Cl)c([N+](=O)[O-])c1)N1CCN(c2ccccn2)CC1	IC50 (nM)p	'='	4530	0.493	-1	TNF-alpha	0.384	F (assay format)	0.125	Training	0.8797	1.1011	-0.0252	-0.0207	1.1804	-0.0409	-0.9468	0.1384	0.0559	1.1138	0.4053	0.1457	0.2137	0.1339	0.0407
CHEMBL1542713	O=C(COc1ccc2c(-c3ccccc3)cc(=O)oc2c1)Nc1cccnc1	IC50 (nM)p	'='	4590	0.493	-1	TNF-alpha	0.384	F (assay format)	0.125	Training	-0.2023	-0.7354	0.5181	0.8867	1.6802	-0.7302	-0.9468	-0.2347	-1.0539	-0.3939	0.1681	-0.0447	0.2422	0.4196	-0.1472
CHEMBL1405985	O=C(CSc1ccccc1NS(=O)(=O)c1ccccc1F)Nc1nnc(C(F)(F)F)s1	IC50 (nM)p	'='	4630	0.493	-1	TNF-alpha	0.384	F (assay format)	0.125	Test	0.814	1.0458	-0.3266	0.2715	-0.0729	0.0262	-0.1827	1.0466	0.5437	1.4934	-0.1388	-0.2369	0.4403	-0.3163	-0.2401
CHEMBL1299281	CCOC(=O)N1CCN(C(=O)c2ccc(Cn3c(=S)[nH]c4ccc(Br)cc4c3=O)cc2)CC1	IC50 (nM)p	'='	4690	0.493	-1	TNF-alpha	0.384	F (assay format)	0.125	Training	0.3817	0.1428	0.2235	-0.512	0.45	-0.4021	-0.9468	0.1528	-0.4871	0.8039	0.3219	0.0207	0.5144	0.1263	0.0873
CHEMBL1538154	COc1ccc(-c2cc(C)no2)cc1S(=O)(=O)N1CCN(c2ccc(F)cc2)CC1	IC50 (nM)p	'='	4690	0.493	-1	TNF-alpha	0.384	F (assay format)	0.125	Training	1.1786	1.1619	-0.099	-0.5607	0.3625	0.0091	-0.1827	-0.2754	-0.0499	0.9524	0.2148	0.2529	-0.0775	0.0794	0.0728
CHEMBL110956	COC(=O)CC(c1ccc(OC)c(OC)c1)N1C(=O)c2cc3ccccc3cc2C1=O	IC50 (nM)p	'='	4700	0.493	-1	TNF-alpha	0.384	F (assay format)	0.125	Training	0.7522	-0.1131	0.5544	-1.5114	-0.014	-0.1227	-0.6425	-0.3516	-0.2579	-0.2608	-0.0079	0.0983	0.1183	0.3601	0.464
CHEMBL1568877	O=C(Nc1cccc([N+](=O)[O-])c1)c1ccc2ccccc2c1O	IC50 (nM)p	'='	4720	0.493	-1	TNF-alpha	0.384	F (assay format)	0.125	Test	0.5707	-0.7149	0.2275	-0.0689	0.8922	-0.7029	-0.9468	0.3595	-0.3353	-0.5369	0.0204	0.1975	0.2838	0.12	-0.0025
CHEMBL1607172	Cc1ccccc1C(=O)N1CCN(c2ccc(NC(=O)c3ccc4c(c3)OCCO4)cc2)CC1	IC50 (nM)p	'='	4730	0.493	-1	TNF-alpha	0.384	F (assay format)	0.125	Training	0.3331	-0.1519	0.1887	0.1028	1.4677	-0.3993	-0.9468	-0.6534	-0.8782	0.1667	0.5866	0.2235	0.0683	0.376	-0.0623
CHEMBL1327276	COCC1CCN(C(=O)c2cc(COc3ccc4ncccc4c3)on2)CC1	IC50 (nM)p	'='	4810	0.493	-1	TNF-alpha	0.384	F (assay format)	0.125	Training	-0.4842	-0.1733	0.7604	0.1001	0.5409	-0.8278	-0.1827	-0.3016	-1.0367	0.2172	0.2783	-0.2206	-0.2381	0.2388	-0.2679
CHEMBL1334593	CCCCn1c(=O)c(C(=O)Nc2cnccn2)c(O)c2ccccc21	IC50 (nM)p	'='	4920	0.493	-1	TNF-alpha	0.384	F (assay format)	0.125	Training	-0.2773	-0.5513	1.0028	-0.194	0.9329	-0.6951	-0.9468	0.3029	-0.7211	0.064	-0.0974	-0.2499	0.0092	0.2398	0.2448
CHEMBL3640334	COc1ccc2c(c1F)C(=O)N(C[C@@]1(C#Cc3ccc(CN4CCc5ccc(F)cc5C4)nc3)NC(=O)NC1=O)C2	IC50 (nM)p	'='	4980	0.493	-1	TNF-alpha	0.384	B (single protein format)	0.577	Test	0.2211	-0.0161	-0.4255	-0.3969	-0.08	0.163	-0.1234	-0.4391	0.0051	-0.3052	0.2049	-0.0318	0.1218	-0.0207	0.1706
CHEMBL127144	CCOC(=O)CCCn1ccc2ccccc2c1=O	IC50 (nM)p	'='	5000	0.493	-1	TNF-alpha	0.384	F (cell-based format)	0.355	Training	0.1801	-0.4777	1.6775	-0.3927	0.3016	-0.9529	-0.9468	-0.3521	-1.1152	0.6577	-0.4709	1.0032	-0.2227	-0.3118	-0.7707
CHEMBL171989	CCCn1c(=O)n(CCCC(=O)OCC)c(=O)c2c1ncn2C	IC50 (nM)p	'='	5000	0.493	-1	TNF-alpha	0.384	F (assay format)	0.125	Training	0.0648	-0.3456	1.3736	-1.194	-1.3648	-0.672	-0.3742	0.3444	-0.4039	0.7172	-0.4685	-0.2082	-0.5398	-0.2378	0.2415
CHEMBL127042	CCCn1c(=O)n(CCCC(=O)OCC)c(=O)c2nccnc21	IC50 (nM)p	'='	5000	0.493	-1	TNF-alpha	0.384	F (assay format)	0.125	Training	-0.6529	-0.5639	1.771	-0.905	-0.2781	-0.8543	-0.9468	0.5283	-0.6794	0.6037	-0.3408	-0.4775	-0.3393	-0.0111	0.1546
CHEMBL338765	CCOC(=O)CCCn1ccc2cc(OC)c(OC)cc2c1=O	IC50 (nM)p	'='	5000	0.493	-1	TNF-alpha	0.384	F (cell-based format)	0.355	Test	0.1576	-0.5085	1.8828	-1.8799	-0.5986	-0.801	-0.9468	-0.1489	-0.7891	0.4187	-0.5599	0.6004	-0.2141	-0.3448	-0.3727
CHEMBL126867	CCOC(=O)CCCN1CNc2cc(N)ccc2C1=O	IC50 (nM)p	'='	5000	0.493	-1	TNF-alpha	0.384	F (cell-based format)	0.355	Training	-0.4006	-0.4627	1.244	-0.4891	-0.2061	-1.0364	-0.9468	0.5439	-0.9514	0.5619	-0.5044	0.0197	-0.0072	-0.4966	-0.6743
CHEMBL126246	CCOC(=O)CCCn1cc(C#N)c2cc(OC)c(OC)cc2c1=O	IC50 (nM)p	'='	5000	0.493	-1	TNF-alpha	0.384	F (cell-based format)	0.355	Training	0.2249	-0.5251	2.0081	-2.3673	-0.8259	-0.6667	-0.9468	0.2397	-0.5838	0.2018	-0.5921	0.3625	-0.0098	-0.2561	-0.0788
CHEMBL255489	Cc1cc2occ(CN(C)CCN(C)Cc3cn(-c4cccc(C(F)(F)F)c4)c4ccccc34)c(=O)c2cc1C	IC50 (nM)p	'='	5000	0.493	-1	TNF-alpha	0.384	B (cell-based format)	0.316	Training	1.4338	-0.1094	-0.6045	0.1667	0.0728	0.6312	-0.5414	-1.1664	0.0517	0.0885	-0.4105	0.6687	-0.014	-0.2054	0.0585
CHEMBL1464332	Cc1oc2c(C)c3oc(=O)c(CCC(=O)O)c(C)c3cc2c1-c1ccccc1	IC50 (nM)p	'='	5030	0.493	-1	TNF-alpha	0.384	F (assay format)	0.125	Test	1.1872	0.1765	-0.479	-0.056	0.1303	-0.0761	-0.5414	-0.2487	-0.0369	-0.0125	-0.0829	0.2414	-0.1277	0.3153	0.5608
CHEMBL1452157	C/C(Cl)=C\Cn1c(NCCc2ccccc2)nc2c1c(=O)n(C)c(=O)n2C	IC50 (nM)p	'='	5210	0.493	-1	TNF-alpha	0.384	F (assay format)	0.125	Training	0.5855	-0.4118	0.2457	-0.3626	-0.1431	-0.4534	-0.5414	-0.2792	-0.3886	0.4138	-0.2229	0.0513	0.1366	0.0132	0.1567
CHEMBL1472304	CN(Cc1cccnc1)C(=O)c1cc(COc2ccc3ncccc3c2)on1	IC50 (nM)p	'='	5240	0.493	-1	TNF-alpha	0.384	F (assay format)	0.125	Training	-0.7447	-0.7903	0.5181	0.445	0.9359	-0.8901	-0.1827	-0.2361	-1.0233	-0.3052	-0.0255	-0.4166	0.1728	0.1806	-0.3382
CHEMBL1731586	CN(C)c1ccc(NC(=O)c2ccc(CN3CCc4ccccc43)cc2)cc1	IC50 (nM)p	'='	5370	0.493	-1	TNF-alpha	0.384	F (assay format)	0.125	Training	0.4765	-0.0636	0.2104	0.2045	0.7719	-0.5995	-0.3742	-1.0545	-0.9449	0.3441	0.0732	0.3258	0.3256	0.2022	-0.2343
CHEMBL3640373	COc1ccc2c(c1)C(=O)N(C[C@@]1(C#Cc3ccc(-c4cnccc4OC)nc3)NC(=O)NC1=O)C2	IC50 (nM)p	'='	5377	0.493	-1	TNF-alpha	0.384	B (single protein format)	0.577	Test	-0.1008	-0.4031	0.1544	-0.867	0.0475	-0.1039	-0.1234	0.0103	-0.1203	-0.4919	-0.433	-0.3578	0.4712	0.0373	0.0913
CHEMBL1484482	O=C(c1ccc(S(=O)(=O)N2CCCCC2)cc1)N1CCN(CCN2C(=O)c3cccc4cccc(c34)C2=O)CC1	IC50 (nM)p	'='	5550	0.493	-1	TNF-alpha	0.384	F (assay format)	0.125	Training	1.0778	1.4146	-0.3045	-0.1806	1.2299	0.5914	-0.9468	-0.3765	-0.1386	1.1184	1.1108	0.2108	-0.1338	0.4357	0.338
CHEMBL322553	CCOc1ccc(C(CC(N)=O)N2C(=O)c3ccccc3C2=O)cc1OCC	IC50 (nM)p	'='	5600	0.493	-1	TNF-alpha	0.384	F (assay format)	0.125	Training	0.3214	-0.2241	0.8892	-0.4406	-0.2052	-0.4079	-0.6425	0.1371	-0.4544	0.2058	-0.1678	0.0136	-0.0857	0.2545	0.3716
CHEMBL1718730	COC(=O)c1c(NC(=O)C=Cc2cccs2)sc2c1CCC(C)C2	IC50 (nM)p	'='	5680	0.493	-1	TNF-alpha	0.384	F (assay format)	0.125	Training	0.3114	2.1617	0.5889	-0.3026	-0.984	-0.6739	0.6037	0.6944	-0.6433	1.829	-0.1739	0.0553	0.0033	-0.1396	-0.0664
CHEMBL1312200	O=C(CSc1nc2ccccc2c(=O)n1Cc1ccccc1)Nc1ccc(Br)cc1C(=O)O	IC50 (nM)p	'='	5700	0.493	-1	TNF-alpha	0.384	F (assay format)	0.125	Test	0.0803	0.2032	0.2798	0.3292	0.8331	-0.5155	-0.9468	0.2584	-0.6599	0.7653	0.1734	-0.0289	0.7066	0.2656	0.0136
CHEMBL3640429	COCCN1CCN(c2ccc(OC)c(C#C[C@]3(CN4Cc5ccc(OC)cc5C4=O)NC(=O)NC3=O)n2)CC1	IC50 (nM)p	'='	5710.4	0.493	-1	TNF-alpha	0.384	B (single protein format)	0.577	Training	0.053	-0.0916	0.451	-0.9498	-0.3049	0.0249	-0.1234	-0.1088	-0.286	-0.0016	-0.0121	0.0254	0.0185	-0.1	-0.0678
CHEMBL23150	O=C1/C(=C/c2ccncc2)Cc2ccccc21	IC50 (nM)p	'='	5750	0.493	-1	TNF-alpha	0.384	B (assay format)	0.64	Training	-0.1105	-0.1752	0.5033	0.643	1.6584	-0.9664	-0.5414	-0.8167	-0.9799	-0.0474	-0.269	0.2343	1.3621	0.8676	0.2729
CHEMBL1720257	CC(=O)N1c2ccc(S(=O)(=O)N3CCN(c4ccc(Cl)cc4)CC3)cc2CC1C	IC50 (nM)p	'='	5760	0.493	-1	TNF-alpha	0.384	F (assay format)	0.125	Training	1.7049	1.9504	-0.7009	-0.2406	0.4254	0.2126	-0.5414	-0.4901	0.2065	1.6573	0.2148	0.3708	0.0273	0.0827	0.2268
CHEMBL1384652	CCCCn1c(SCC(=O)Nc2nnc(C(C)C)s2)nc2c1c(=O)n(C)c(=O)n2C	IC50 (nM)p	'='	5820	0.493	-1	TNF-alpha	0.384	F (assay format)	0.125	Test	-0.0025	0.7077	0.2101	-0.8214	-1.4366	-0.4162	0.2216	1.2581	-0.0615	1.6134	-0.4685	-0.4788	0.1119	-0.2091	0.1913
CHEMBL1586616	N#CC(c1ccccc1)c1ccc2c(C(F)(F)F)cc(C(F)(F)F)nc2n1	IC50 (nM)p	'='	5880	0.493	-1	TNF-alpha	0.384	F (assay format)	0.125	Training	2.0854	-0.8044	-0.6536	-0.1537	0.6403	0.4557	-0.9468	-0.7432	1.0958	-0.8681	-0.0531	0.2353	-0.2198	0.0983	0.2099
CHEMBL1453730	Cc1oc(-c2cc(F)ccc2F)nc1CN1CCN(c2ncnc3ccccc23)CC1	IC50 (nM)p	'='	5970	0.493	-1	TNF-alpha	0.384	F (assay format)	0.125	Training	0.4551	-0.178	-0.1829	0.3877	0.8157	-0.3328	-0.4063	-0.7676	-0.6171	-0.1168	0.3257	0.1318	-0.0807	0.4725	0.1162
CHEMBL170479	CCOC(=O)CCCn1c(=O)c2c(ncn2C)n(C)c1=O	IC50 (nM)p	'='	6000	0.493	-1	TNF-alpha	0.384	F (assay format)	0.125	Training	0.2377	-0.5141	0.7455	-1.3086	-1.3387	-0.6943	-0.3742	0.5295	-0.1729	0.2547	-0.4685	-0.3406	-0.4053	-0.4162	0.215
CHEMBL126283	CCOC(=O)CCCCn1cnc2cc(OC)c(OC)cc2c1=O	IC50 (nM)p	'='	6000	0.493	-1	TNF-alpha	0.384	F (cell-based format)	0.355	Test	-0.4206	-0.6057	1.9885	-1.7275	-0.6407	-0.904	-0.9468	0.0753	-0.8476	0.4635	-0.614	0.0697	-0.0966	-0.3292	-0.4542
CHEMBL4211218	COc1ccc(-c2ccc3ncc(S(=O)(=O)NCC4CCCO4)n3n2)cn1	IC50 (nM)p	'='	6000	0.493	-1	TNF-alpha	0.384	B (cell-based format)	0.316	Training	-0.0077	0.5454	0.1173	-0.3517	-0.2553	-0.5059	0.7719	0.4542	-0.2571	1.0137	-1.0538	-0.4385	-0.2981	-0.5482	-0.3809
CHEMBL502604	CCCCCCCCCCCCCCO[C@@H]1[C@@H](OCCCCCCCCCCCCCC)[C@@H](OC)O[C@H](C[N+](C)(C)C2CCCC2)[C@H]1O	IC50 (nM)p	'='	6000	0.493	-1	TNF-alpha	0.384	B (assay format)	0.64	Training	-0.3909	1.483	2.914	0.2411	-1.4645	-0.4818	0.1993	-1.0442	-1.4147	3.4473	-0.7261	1.557	-2.9737	-0.6054	-0.7533
CHEMBL4212779	COc1cccc(CNS(=O)(=O)c2cnc3ccc(-c4cncc(F)c4)nn23)c1	IC50 (nM)p	'='	6000	0.493	-1	TNF-alpha	0.384	B (cell-based format)	0.316	Training	0.1482	0.12	0.0193	-0.2091	0.4254	-0.4317	-0.3742	0.1603	-0.1535	0.5182	-0.7157	-0.4016	0.2815	-0.2718	-0.2552
CHEMBL1537124	CC(=O)N1c2ccc(S(=O)(=O)N3CCC(C(=O)Nc4cccc(C)n4)CC3)cc2CC1C	IC50 (nM)p	'='	6020	0.493	-1	TNF-alpha	0.384	F (assay format)	0.125	Test	0.9295	1.7185	-0.5944	-0.1292	0.2473	0.0854	-0.5414	0.0206	0.1672	1.4051	0.2783	-0.0948	-0.3736	-0.0535	0.1359
CHEMBL1502127	Cc1ccccc1/C=C1\Sc2ccc(C(=O)N3CCN(c4ccccn4)CC3)cc2N(C)C1=O	IC50 (nM)p	'='	6220	0.493	-1	TNF-alpha	0.384	F (assay format)	0.125	Training	0.7599	0.7195	0.0013	-0.0695	1.3478	-0.1615	-0.9468	-0.4939	-0.6388	0.6241	0.6815	0.3105	0.4215	0.3755	0.0947
CHEMBL1370183	CCOC(=O)C1=C(Cc2ccc(Cl)cc2)C(=O)c2ccccc2C1=O	IC50 (nM)p	'='	6240	0.493	-1	TNF-alpha	0.384	F (assay format)	0.125	Training	0.6077	-0.2517	0.5602	-0.5171	0.4778	-0.582	-0.9468	-0.4499	-0.3102	0.2552	-0.0194	0.257	0.3032	0.1912	0.3414
CHEMBL1562819	Cc1onc(-c2ccccc2)c1C(=O)Nc1ncc([N+](=O)[O-])s1	IC50 (nM)p	'='	6310	0.493	-1	TNF-alpha	0.384	F (assay format)	0.125	Training	0.2513	-0.3206	0.2275	0.0968	-0.1793	-0.6874	0.3898	1.4	-0.1849	-0.011	-0.3186	-0.1035	0.0886	-0.1508	-0.1074
CHEMBL1420187	CC(=O)c1ccc(N2CCN(S(=O)(=O)c3ccc4c(c3)CC(C)N4C(C)=O)CC2)cc1	IC50 (nM)p	'='	6500	0.493	-1	TNF-alpha	0.384	F (assay format)	0.125	Test	1.4699	1.7364	-0.674	-0.3573	0.3032	0.2564	-0.5414	-0.2825	0.2436	1.3948	0.2148	0.1486	-0.0911	0.0198	0.2041
CHEMBL1578700	O=C(c1ccc(S(=O)(=O)c2ccccc2Cl)c([N+](=O)[O-])c1)N1CCN(Cc2ccccc2)CC1	IC50 (nM)p	'='	6580	0.493	-1	TNF-alpha	0.384	F (assay format)	0.125	Training	0.8787	1.2746	0.0053	-0.0312	1.1804	0.0234	-0.9468	-0.0547	0.0666	1.0914	0.4604	0.1909	0.1678	0.1109	0.0888
CHEMBL1561275	Cc1nn(-c2ccccc2)c2nc(C(Cl)(Cl)Cl)nc(O)c12	IC50 (nM)p	'='	6620	0.493	-1	TNF-alpha	0.384	F (assay format)	0.125	Training	1.2758	-0.51	-0.9265	0.3233	0.4831	-0.178	-0.5414	-0.1524	0.7032	0.4126	-0.2229	-0.0057	0.6904	0.1195	0.3058
CHEMBL1372308	Cc1c(O)ccc2c(-c3ccccc3)cc(=O)oc12	IC50 (nM)p	'='	6620	0.493	-1	TNF-alpha	0.384	F (assay format)	0.125	Training	0.9995	-0.3786	-0.022	0.0791	1.3074	-0.6973	-0.9468	-0.3594	-0.4869	-0.2509	-0.0469	0.4482	0.3105	0.3884	0.2892
CHEMBL1433943	CC1CCN(S(=O)(=O)c2nnc(NC(=O)c3cccc(Cl)c3)s2)CC1	IC50 (nM)p	'='	6640	0.493	-1	TNF-alpha	0.384	F (assay format)	0.125	Test	0.6789	2.406	-0.2556	-0.0598	0.1667	-0.415	-0.1827	0.9551	0.1421	2.3371	0.1421	-0.1122	0.3011	-0.2598	-0.173
CHEMBL1299637	CC(C)(C)c1ccc(-c2noc(CCC(=O)NCc3ccco3)n2)cc1	IC50 (nM)p	'='	6760	0.493	-1	TNF-alpha	0.384	F (assay format)	0.125	Training	0.2849	-0.8309	0.1291	0.3385	-0.7744	-0.4097	0.9624	-0.0841	-0.3617	0.3155	-0.3515	-0.1729	-0.4476	-0.4023	-0.5578
CHEMBL1706800	CC1CCc2c(sc(NC(=O)c3ccc(Br)cc3)c2C(=O)O)C1	IC50 (nM)p	'='	6820	0.493	-1	TNF-alpha	0.384	F (assay format)	0.125	Training	1.1269	1.9085	-0.2505	0.0264	0.0241	-0.5281	-0.5414	0.4076	-0.2536	1.6353	0.0388	0.3446	0.2422	0.0254	0.0931
CHEMBL1333593	COc1cc(C(=O)Nc2scc(-c3ccc(Br)cc3)c2C(=O)O)cc(OC)c1OC	IC50 (nM)p	'='	6880	0.493	-1	TNF-alpha	0.384	F (assay format)	0.125	Training	0.7736	0.3669	0.9023	-1.7329	-0.5015	-0.3163	-0.3742	0.4282	-0.3561	0.6876	-0.1923	0.2359	0.6144	0.0616	0.2468
CHEMBL4206607	N#CC1(c2ccccc2)CCN(S(=O)(=O)c2cnc3ccc(-c4cccnc4)nn23)CC1	IC50 (nM)p	'='	7000	0.493	-1	TNF-alpha	0.384	B (cell-based format)	0.316	Test	0.7751	1.1822	-0.011	-0.6637	1.388	0.4328	-0.3742	0.0434	0.1945	0.7819	0.0565	-0.1121	0.0383	0.0549	0.2185
CHEMBL1333987	Oc1ccc(N=Nc2ccccc2C(F)(F)F)c2cccnc12	IC50 (nM)p	'='	7030	0.493	-1	TNF-alpha	0.384	F (assay format)	0.125	Training	1.2594	-0.9393	-0.1089	0.249	0.9523	-0.2443	-0.9468	-0.4083	0.1073	-0.7408	-0.0278	0.3819	0.2188	0.2195	0.0564
CHEMBL3640434	COc1ccc2c(c1)C(=O)N(C[C@@]1(C#Cc3nc(-c4ccc(S(=O)(=O)NC5CC5)cc4)ccc3OC)NC(=O)NC1=O)C2	IC50 (nM)p	'='	7043	0.493	-1	TNF-alpha	0.384	B (single protein format)	0.577	Training	0.5467	0.3468	-0.4365	-0.7626	-0.4172	0.4865	-0.1234	0.2078	0.4693	0.4164	-0.3771	-0.1567	0.0154	-0.4646	-0.02
CHEMBL3642433	COc1ccc2c(c1)C(=O)N(C[C@@]1(C#Cc3nc(N4CCN(c5ccncc5)CC4)ccc3OC)NC(=O)NC1=O)C2	IC50 (nM)p	'='	7271	0.493	-1	TNF-alpha	0.384	B (single protein format)	0.577	Training	0.1535	-0.1024	0.094	-0.642	0.3934	0.1948	-0.1234	-0.1666	-0.2889	-0.213	0.3957	0.1325	0.313	0.1613	0.0079
CHEMBL1335978	COc1cc(C(=O)Nc2sc3c(c2C(=O)O)CCC(C)C3)cc(OC)c1OC	IC50 (nM)p	'='	7410	0.493	-1	TNF-alpha	0.384	F (assay format)	0.125	Test	0.5147	1.3507	0.6608	-1.6873	-0.6634	-0.4164	-0.5414	0.5695	-0.1993	0.7191	-0.014	-0.0802	-0.1468	0.1079	0.374
CHEMBL110110	COc1ccc(C(CCO)N2C(=O)c3ccccc3C2=O)cc1OC	IC50 (nM)p	'='	7500	0.493	-1	TNF-alpha	0.384	F (assay format)	0.125	Training	0.5495	-0.0809	1.2061	-1.7633	-0.0444	-0.4143	-0.6425	-0.1291	-0.4161	-0.0539	-0.1678	0.0342	0.0262	0.3111	0.4866
CHEMBL1434502	Cc1ccc2c(c1)CCCN2S(=O)(=O)c1cccc(C(=O)Nc2ccccc2C(=O)O)c1	IC50 (nM)p	'='	7520	0.493	-1	TNF-alpha	0.384	F (assay format)	0.125	Training	0.9435	1.1577	-0.2529	0.0556	0.8157	0.0418	-0.9468	0.0855	-0.0038	0.9212	0.3471	0.069	0.1543	0.2004	0.209
CHEMBL1369425	O=C(c1ccc(Cn2c(=S)[nH]c3ccccc3c2=O)cc1)N1CCN(c2ccccn2)CC1	IC50 (nM)p	'='	7610	0.493	-1	TNF-alpha	0.384	F (assay format)	0.125	Training	0.2195	0.0314	0.1368	0.101	1.6237	-0.3887	-0.9468	-0.098	-0.7967	0.2391	0.5407	0.0326	0.4254	0.4304	0.0571
CHEMBL111544	COC(=O)CC(c1ccc(OC)c(OC)c1)N1C(=O)c2c(Cl)ccc(Cl)c2C1=O	IC50 (nM)p	'='	7900	0.493	-1	TNF-alpha	0.384	F (assay format)	0.125	Test	1.0748	0.0862	0.6335	-2.1934	-0.6725	-0.0766	-0.6425	-0.222	0.0778	0.1078	-0.2206	0.1805	0.3095	0.0831	0.6126
CHEMBL4202770	CS(=O)(=O)c1ccc(-c2ccc3ncc(S(=O)(=O)N4CCC(C#N)(c5ccccc5)CC4)n3n2)cc1	IC50 (nM)p	'='	8000	0.493	-1	TNF-alpha	0.384	B (cell-based format)	0.316	Training	1.3612	1.4701	-0.6035	-0.7874	0.7768	0.8879	-0.3742	0.2806	0.8012	1.8222	0.0918	-0.0784	0.1127	-0.2647	0.188
CHEMBL1567684	COc1ccc(CN(C)S(=O)(=O)c2nnc(NC(=O)c3cccc(F)c3)s2)cc1	IC50 (nM)p	'='	8030	0.493	-1	TNF-alpha	0.384	F (assay format)	0.125	Training	0.2359	1.091	0.218	-0.6897	-0.0679	-0.4442	-0.1827	0.7787	-0.0243	1.2126	-0.1388	-0.3182	0.4802	-0.2983	-0.2565
CHEMBL1462906	N#Cc1c(O)nc(SCc2cccc(C(F)(F)F)c2)nc1-c1ccccc1	IC50 (nM)p	'='	8050	0.493	-1	TNF-alpha	0.384	F (assay format)	0.125	Training	1.1839	-0.1964	0.2941	-0.1492	0.8888	-0.1454	-0.9468	0.127	-0.0336	0.193	-0.0102	0.3091	0.4049	0.0737	-0.0977
CHEMBL1543504	CCc1cc2c3c(c1)C(C)CC(C)(C)N3C(=O)/C2=C1\SC(=O)NC1=O	IC50 (nM)p	'='	8160	0.493	-1	TNF-alpha	0.384	F (assay format)	0.125	Test	1.8585	1.8577	-1.3879	-0.499	-0.9591	0.4782	-0.103	0.1262	1.1093	0.9779	-0.2298	-0.0918	-0.171	0.237	0.9956
CHEMBL1426966	Cc1ccc(CSc2nc(O)c(C#N)c(-c3ccccc3)n2)cc1	IC50 (nM)p	'='	8200	0.493	-1	TNF-alpha	0.384	F (assay format)	0.125	Training	0.2533	0.0187	0.9557	-0.3026	1.182	-0.8046	-0.9468	0.3367	-0.9241	0.7394	-0.0102	0.258	0.6733	0.1985	-0.1501
CHEMBL1519375	C/C=C/Cn1c(SCCCc2ccccc2)nc2c1c(=O)[nH]c(=O)n2C	IC50 (nM)p	'='	8490	0.493	-1	TNF-alpha	0.384	F (assay format)	0.125	Training	-0.0997	0.5086	1.0424	-0.0248	-0.0071	-0.6866	-0.5414	0.2489	-0.8265	1.1809	-0.2114	-0.0144	0.2241	0.1682	0.0288
CHEMBL1466495	Cc1ccc(SCc2cc(O)nc(SCC(=O)Nc3cc(Cl)ccc3Cl)n2)cc1	IC50 (nM)p	'='	8650	0.493	-1	TNF-alpha	0.384	F (assay format)	0.125	Training	0.288	0.5339	0.3624	0.3406	0.2286	-0.7852	-0.9468	0.557	-0.8331	1.7897	-0.0569	0.2583	0.9101	-0.0844	-0.4065
CHEMBL1706268	CC(=O)N1CCc2cc(S(=O)(=O)N3CCN(c4ccc(C#N)cc4)CC3)ccc21	IC50 (nM)p	'='	8790	0.493	-1	TNF-alpha	0.384	F (assay format)	0.125	Test	1.3033	1.5712	-0.1681	-0.7462	0.4254	0.0845	-0.3742	-0.0781	0.0147	1.2448	0.2148	0.1449	0.0579	0.1219	0.1045
CHEMBL3642446	COc1ccc2c(c1)C(=O)N(C[C@@]1(C#Cc3cnc4ccccc4c3CO)NC(=O)NC1=O)C2	IC50 (nM)p	'='	8897	0.493	-1	TNF-alpha	0.384	B (single protein format)	0.577	Training	0.0175	-0.1761	-0.0121	-0.94	-0.1667	-0.0533	-0.1234	0.0722	0.0252	-0.431	-0.4182	-0.5043	0.6199	0.1765	0.4484
CHEMBL1314048	Nc1nc2ccccc2n1Cc1ccc(Cl)cc1	IC50 (nM)p	'='	8920	0.493	-1	TNF-alpha	0.384	F (assay format)	0.125	Training	0.1548	-0.2827	0.1069	0.4006	0.8785	-0.9383	-0.5414	-0.4757	-0.8393	0.2271	-0.1388	0.1232	0.5524	0.3202	-0.0568
CHEMBL419775	CCOC(=O)CCn1cnc2cc(OC)c(OC)cc2c1=O	IC50 (nM)p	'='	9000	0.493	-1	TNF-alpha	0.384	F (cell-based format)	0.355	Training	-0.4057	-0.7867	1.768	-2.0456	-0.5528	-0.9191	-0.9468	0.2288	-0.6526	0.0782	-0.614	-0.1923	0.1484	-0.3049	-0.2636
CHEMBL126415	CCOC(=O)CCCn1ccc2cc(OC(C)=O)c(OC(C)=O)cc2c1=O	IC50 (nM)p	'='	9000	0.493	-1	TNF-alpha	0.384	F (cell-based format)	0.355	Test	0.2173	-0.7665	0.87	0.0048	-0.7491	-0.7294	-0.9468	0.3067	-0.5349	0.2034	-0.5599	0.2766	-0.4402	-0.5297	-0.5084
CHEMBL126816	CCOC(=O)CCCn1cnc2cc(N)ccc2c1=O	IC50 (nM)p	'='	9000	0.493	-1	TNF-alpha	0.384	F (cell-based format)	0.355	Training	-0.5379	-0.7135	1.244	-0.4891	-0.2061	-1.0317	-0.9468	0.6112	-0.8712	0.3571	-0.5728	-0.2759	0.2072	-0.4966	-0.6743
CHEMBL4213788	CCN1CCN(S(=O)(=O)c2cnc3ccc(-c4cncc(C(F)(F)F)c4)nn23)CC1	IC50 (nM)p	'='	9000	0.493	-1	TNF-alpha	0.384	B (cell-based format)	0.316	Training	1.3026	0.8647	-0.6427	-0.4494	0.3625	0.4216	-0.3742	-0.1441	0.6852	0.801	-0.4457	-0.0584	-0.3293	-0.4115	0.0183
CHEMBL3642529	COc1ccc2c(c1)C(=O)N(C[C@@]1(C#Cc3ccc(-c4c(C)nn(C)c4C)nc3)NC(=O)NC1=O)C2	IC50 (nM)p	'='	9028	0.493	-1	TNF-alpha	0.384	B (single protein format)	0.577	Training	0.1844	-0.1303	-0.5102	-0.8055	-0.6045	0.0656	0.2819	-0.0493	0.2313	-0.3095	-0.7865	-0.4401	0.1131	-0.4129	0.278
CHEMBL1447125	Cc1cccc(Nc2nc(N)nc(CCl)n2)c1C	IC50 (nM)p	'='	9450	0.493	-1	TNF-alpha	0.384	F (assay format)	0.125	Test	-0.7785	-0.8416	0.7717	-0.8582	0.1788	-1.1156	-0.9468	0.5474	-0.7361	0.5782	-0.2948	-0.5033	0.713	-0.2292	-0.2393
CHEMBL3640396	COc1ccc2c(c1)C(=O)N(C[C@@]1(C#Cc3ccc(-c4ccc(F)cc4O)nc3)NC(=O)NC1=O)C2	IC50 (nM)p	'='	9459	0.493	-1	TNF-alpha	0.384	B (single protein format)	0.577	Training	0.3265	-0.425	-0.3321	-0.5719	-0.1702	-0.0195	-0.1234	-0.0159	0.0606	-0.575	-0.3919	0.0331	0.4206	-0.2433	0.0613
CHEMBL1351584	CC1Cc2cc(S(=O)(=O)N3CCN(c4ccc(Cl)cc4)CC3)ccc2N1C(=O)C1CC1	IC50 (nM)p	'='	9520	0.493	-1	TNF-alpha	0.384	F (assay format)	0.125	Training	1.7343	1.7379	-0.8669	-0.2239	0.2473	0.3742	-0.5414	-0.593	0.3852	1.6647	0.2148	0.3096	-0.1528	0.0378	0.2035
CHEMBL3640428	COc1ccc2c(c1)C(=O)N(C[C@@]1(C#Cc3nc(N4C(=O)CCC4C)ccc3OC)NC(=O)NC1=O)C2	IC50 (nM)p	'='	9537.2	0.493	-1	TNF-alpha	0.384	B (single protein format)	0.577	Training	0.3177	-0.0471	-0.2042	-1.1075	-0.8047	0.1608	0.4491	0.0691	0.1783	-0.2156	-0.8342	-0.178	-0.1339	-0.395	0.2869
CHEMBL1306769	CC1CCc2c(sc(NC(=O)/C=C/c3cccs3)c2C(=O)O)C1	IC50 (nM)p	'='	9630	0.493	-1	TNF-alpha	0.384	F (assay format)	0.125	Test	0.3553	2.2836	0.131	0.4291	-0.9572	-0.697	0.6037	1.0337	-0.5888	1.8129	-0.1739	0.004	-0.0217	-0.181	-0.0988
CHEMBL1450208	Cc1ccc(C(=O)N2CCN(c3ccc(F)cc3)CC2)cc1S(=O)(=O)N1CCCCC1	IC50 (nM)p	'='	9820	0.493	-1	TNF-alpha	0.384	F (assay format)	0.125	Training	1.2266	1.8084	-0.113	-0.2104	1.3862	0.032	-0.9468	-0.5608	-0.1693	1.6033	0.82	0.3683	-0.2041	0.1347	0.0434
CHEMBL3640421	COc1ccc2c(c1)C(=O)N(C[C@@]1(C#Cc3nc(-c4cccc(O)c4)ccc3OC)NC(=O)NC1=O)C2	IC50 (nM)p	'='	9906	0.493	-1	TNF-alpha	0.384	B (single protein format)	0.577	Training	0.1472	-0.3819	-0.0304	-0.8366	-0.2064	-0.048	-0.1234	0.068	-0.0356	-0.4804	-0.3771	-0.046	0.3665	-0.1499	0.0931
CHEMBL126353	CCOC(=O)CCCN1CNc2ccc(N)cc2C1=O	IC50 (nM)p	'='	10000	0.493	-1	TNF-alpha	0.384	F (cell-based format)	0.355	Training	-0.4006	-0.465	1.244	-0.4891	-0.2061	-1.0357	-0.9468	0.5439	-0.9518	0.5619	-0.5044	0.0197	-0.0072	-0.4366	-0.6445
CHEMBL171406	CCOC(=O)CCn1c(=O)c2c(ncn2C)n(C)c1=O	IC50 (nM)p	'='	10000	0.493	-1	TNF-alpha	0.384	F (assay format)	0.125	Test	0.2782	-0.6206	0.5655	-1.4628	-1.3237	-0.7034	-0.3742	0.6352	-0.0329	0.0337	-0.4685	-0.4323	-0.3369	-0.4178	0.291
CHEMBL3741883	O=C(c1coc2ccccc2c1=O)N1CCN(Cc2cn(-c3cccc(C(F)(F)F)c3)c3ccccc23)CC1	IC50 (nM)p	'='	10000	0.493	-1	TNF-alpha	0.384	B (cell-based format)	0.316	Training	1.1916	-0.0248	-0.5496	0.2656	0.9438	0.596	-0.5414	-0.9513	-0.0529	-0.2276	0.2828	0.5922	-0.0819	0.1955	0.1821
CHEMBL3739952	Cc1ccc2occ(CN(C)CCN(C)Cc3cn(-c4cccc(C(F)(F)F)c4)c4ccccc34)c(=O)c2c1	IC50 (nM)p	'='	10000	0.493	-1	TNF-alpha	0.384	B (single protein format)	0.577	Training	1.3076	-0.1268	-0.502	0.3183	0.2311	0.5097	-0.5414	-1.1542	-0.049	0.0232	0.0142	1.4526	0.0198	0.0518	0.0134
CHEMBL3741761	Cc1cc2occ(CN3CCN(Cc4cn(-c5cccc(C(F)(F)F)c5)c5ccccc45)CC3)c(=O)c2cc1C	IC50 (nM)p	'='	10000	0.493	-1	TNF-alpha	0.384	B (cell-based format)	0.316	Training	1.4041	0.14	-0.7561	0.3026	0.5806	0.6788	-0.5414	-1.178	-0.0139	0.056	0.1976	0.7083	-0.1326	0.1307	0.1312
CHEMBL3740948	Nc1cccc(-n2cc(C(=O)N3CCN(C(=O)c4coc5ccccc5c4=O)CC3)c3ccccc32)c1	IC50 (nM)p	'='	10000	0.493	-1	TNF-alpha	0.384	B (cell-based format)	0.316	Test	0.4673	-0.0355	-0.2492	0.0421	1.0674	0.0116	-0.5414	-0.3475	-0.4652	-0.1983	0.2828	0.1835	0.2298	0.2791	0.3426
CHEMBL3640432	COc1ccc2c(c1)C(=O)N(C[C@@]1(C#Cc3nc(-c4cnc(N(C)C)nc4)ccc3OC)NC(=O)NC1=O)C2	IC50 (nM)p	'='	10001	0.493	-1	TNF-alpha	0.384	B (single protein format)	0.577	Training	-0.0952	-0.509	-0.0404	-1.0023	-0.2736	-0.0353	-0.1234	0.0995	0.0243	-0.4453	-0.5596	-0.5267	0.5041	-0.2562	0.0333
CHEMBL3642453	COc1ccc2c(c1)C(=O)N(C[C@@]1(C#Cc3cc(Br)ccc3O)NC(=O)NC1=O)C2	IC50 (nM)p	'='	10001	0.493	-1	TNF-alpha	0.384	B (single protein format)	0.577	Training	0.5489	-0.1223	-0.3491	-0.7913	-0.5993	-0.171	-0.1234	0.1228	0.234	-0.0094	-0.7454	0.1832	1.043	-0.4795	0.0928
CHEMBL3642484	COc1ccc2c(c1)C(=O)N(C[C@]1(C#Cc3ccc(C(=O)O)s3)NC(=O)NC1=O)C2	IC50 (nM)p	'='	10001	0.493	-1	TNF-alpha	0.384	B (single protein format)	0.577	Training	0.1962	0.131	-0.3491	-0.738	-1.1257	-0.2449	0.6406	0.8839	0.2659	-0.069	-1.1401	-0.4417	0.2768	-0.7255	-0.0687
CHEMBL3642472	COc1ccc2c(c1)C(=O)N(C[C@@]1(C#Cc3cc(Cl)cnc3N)NC(=O)NC1=O)C2	IC50 (nM)p	'='	10001	0.493	-1	TNF-alpha	0.384	B (single protein format)	0.577	Test	0.2969	-0.3454	-0.3491	-0.7913	-0.5993	-0.218	-0.1234	0.4366	0.2385	-0.3557	-0.8342	-0.2989	0.7736	-0.4795	0.0928
CHEMBL3642483	COc1ccc2c(c1)C(=O)N(C[C@@]1(C#Cc3cnc(N)c(C(=O)NS(C)(=O)=O)c3)NC(=O)NC1=O)C2	IC50 (nM)p	'='	10001	0.493	-1	TNF-alpha	0.384	B (single protein format)	0.577	Training	0.2449	-0.2878	-0.7012	-0.5584	-0.7613	0.0172	-0.1234	1.1272	0.6792	0.5116	-0.8342	-1.0924	0.5337	-0.8331	-0.0038
CHEMBL3642566	COc1ccc2c(c1)C(=O)N(C[C@@]1(C#Cc3cccnc3)NC(=O)NC1=O)CC2	IC50 (nM)p	'='	10001	0.493	-1	TNF-alpha	0.384	B (single protein format)	0.577	Training	-0.0947	-0.3365	0.1701	-0.5625	0.4489	-0.3928	-0.5288	0.0524	-0.1351	-0.3131	-0.2719	-0.3234	0.3173	-0.1113	-0.0815
CHEMBL1468596	COc1ccc(N2CCN(S(=O)(=O)c3ccc4c(c3)NC(=O)C(C)S4)CC2)cc1	IC50 (nM)p	'='	10200	0.493	-1	TNF-alpha	0.384	F (assay format)	0.125	Training	0.9329	2.0264	-0.2435	-0.7462	0.8094	-0.101	-0.9468	0.2602	-0.0172	1.827	0.5713	0.0364	0.1717	0.1697	0.0845
CHEMBL1346587	COc1ccc(-c2cc(N)n(S(=O)(=O)c3c(F)c(F)c(F)c(F)c3F)n2)cc1OC	IC50 (nM)p	'='	10300	0.493	-1	TNF-alpha	0.384	F (assay format)	0.125	Test	1.3728	0.2322	-0.3031	-2.245	-0.8938	0.2187	-0.4063	0.1249	1.0347	-0.0054	-0.2604	-0.0829	-0.0697	-0.34	0.5738
CHEMBL1341697	O=[N+]([O-])c1ccc(Cl)c(/C=C/c2cc(C(F)(F)F)nc(O)n2)c1	IC50 (nM)p	'='	10300	0.493	-1	TNF-alpha	0.384	F (assay format)	0.125	Training	1.5443	-1.2096	-0.503	-0.0174	-0.2468	-0.3024	-0.9468	0.3682	0.8108	-0.7418	-0.2696	0.1749	0.1423	-0.3407	-0.2351
CHEMBL1733271	O=C(NC1CCCc2c1cnn2-c1ccccc1F)c1cc(-c2ccccc2)n[nH]1	IC50 (nM)p	'='	10700	0.493	-1	TNF-alpha	0.384	F (assay format)	0.125	Training	-0.1208	-0.0455	0.1011	0.4245	0.7387	-0.5373	0.3898	-0.4582	-0.7712	-0.0754	0.2844	-0.0626	-0.2335	0.4032	0.0894
CHEMBL1728652	CCOC(=O)c1ccc(NC(=O)c2ccc(CCN3CCc4ccccc4C3)cc2)cc1	IC50 (nM)p	'='	10800	0.493	-1	TNF-alpha	0.384	F (assay format)	0.125	Training	0.1031	-0.1462	0.8492	0.0165	0.9912	-0.6671	-0.9468	-0.762	-1.1316	0.5101	0.3762	0.2729	0.091	0.2164	-0.3142
CHEMBL1472084	COC(=O)c1scc(S(=O)(=O)C(C)C)c1NN=C(C#N)C(=O)c1ccc(Cl)cc1	IC50 (nM)p	'='	10900	0.493	-1	TNF-alpha	0.384	F (assay format)	0.125	Test	0.8662	1.3744	0.6467	-2.1834	-0.8329	-0.2138	-0.3742	1.3082	0.4638	1.8151	-0.3515	-0.0882	0.3588	-0.4756	0.0101
CHEMBL108710	CCOC(=O)CCCn1ccc2cc(OC(=O)OCC)c(OC(=O)OCC)cc2c1=O	IC50 (nM)p	'='	11000	0.493	-1	TNF-alpha	0.384	F (cell-based format)	0.355	Training	0.1159	-0.9471	1.7965	-0.5844	-0.862	-0.6788	-0.9468	0.3768	-0.825	0.3409	-0.5599	0.7339	-0.4866	-0.6752	-0.6698
CHEMBL127149	CCOC(=O)CCCn1cnc2cc(OC)c(OC)c([N+](=O)[O-])c2c1=O	IC50 (nM)p	'='	11000	0.493	-1	TNF-alpha	0.384	F (cell-based format)	0.355	Training	-0.1993	-0.6697	1.5593	-1.8103	-0.8286	-0.699	-0.9468	0.8301	-0.0951	-0.0845	-0.6501	-0.1986	-0.1142	-0.1968	0.3035
CHEMBL1491541	CCCc1nc(SCC(=O)N2CCC(Cc3ccccc3)CC2)c2c(=O)n(C)c(=O)n(C)c2n1	IC50 (nM)p	'='	11000	0.493	-1	TNF-alpha	0.384	F (assay format)	0.125	Training	0.1777	0.8525	0.405	-0.4551	0.5258	-0.3565	-0.9468	0.0379	-0.4993	1.2488	0.3663	-0.0746	-0.114	0.1504	0.1093
CHEMBL172669	CCOC(=O)CCCCn1c(=O)c2c(ncn2C)n(C)c1=O	IC50 (nM)p	'='	11000	0.493	-1	TNF-alpha	0.384	F (assay format)	0.125	Test	0.2025	-0.4427	0.9098	-1.1678	-1.3523	-0.6882	-0.3742	0.4329	-0.2988	0.4564	-0.4685	-0.2569	-0.4678	-0.3937	0.151
CHEMBL4209097	O=S(=O)(c1cnc2ccc(-c3cncc(C(F)(F)F)c3)nn12)N1CCN(c2ccccn2)CC1	IC50 (nM)p	'='	11000	0.493	-1	TNF-alpha	0.384	B (cell-based format)	0.316	Training	1.2437	0.6157	-0.7259	0.2758	1.0663	0.6278	-0.3742	-0.1596	0.4068	0.3766	-0.1441	0.0645	-0.0442	-0.1143	-0.008
CHEMBL4204753	O=S(=O)(c1cnc2ccc(-c3cccnc3)nn12)N1CCN(c2ccccn2)CC1	IC50 (nM)p	'='	11000	0.493	-1	TNF-alpha	0.384	B (cell-based format)	0.316	Training	0.3684	0.9009	-0.113	0.4032	1.7476	-0.0928	-0.3742	0.0206	-0.3559	0.7406	-0.1028	-0.0831	0.2175	0.1711	-0.0598
CHEMBL4211883	Nc1ncc(-c2ccc3ncc(S(=O)(=O)N4CCN(c5ccccn5)CC4)n3n2)cc1C(F)(F)F	IC50 (nM)p	'='	11000	0.493	-1	TNF-alpha	0.384	B (cell-based format)	0.316	Training	1.3091	0.5919	-0.8358	0.1271	0.813	0.7226	-0.3742	0.171	0.4885	0.3178	-0.1794	0.0097	0.0104	-0.2255	0.0977
CHEMBL1599782	CCOC(=O)c1c(C)[nH]c(C)c1C(=O)CSc1nc2ccccc2c(=O)n1-c1ccc(CC)cc1	IC50 (nM)p	'='	11100	0.493	-1	TNF-alpha	0.384	F (assay format)	0.125	Test	0.603	0.4288	0.5237	-0.8364	-0.0783	-0.0807	-0.5414	0.0502	-0.3514	0.8336	-0.0431	0.1678	0.0288	0.1317	0.34
CHEMBL1424118	Nc1nc(CCl)nc(Nc2ccc3ccccc3c2)n1	IC50 (nM)p	'='	11100	0.493	-1	TNF-alpha	0.384	F (assay format)	0.125	Training	-0.7072	-0.6822	0.6306	0.1444	1.0643	-1.0687	-0.9468	0.2422	-1.0384	0.1567	-0.0821	-0.2973	0.7737	0.2912	-0.207
CHEMBL1489105	Oc1nc(/C=C/c2ccccc2C(F)(F)F)cc(C(F)(F)F)n1	IC50 (nM)p	'='	11300	0.493	-1	TNF-alpha	0.384	F (assay format)	0.125	Training	2.2721	-1.2897	-0.8532	0.4518	0.116	0.1676	-0.9468	-0.6281	1.171	-1.0211	-0.2413	0.289	-0.1837	-0.3204	-0.1786
CHEMBL1360862	Cc1ccc(S(=O)(=O)NCc2ccc(C(=O)N3CCN(c4ccc([N+](=O)[O-])cc4)CC3)cc2)cc1	IC50 (nM)p	'='	11400	0.493	-1	TNF-alpha	0.384	F (assay format)	0.125	Training	0.8351	0.365	-0.0324	-0.374	0.9326	-0.1461	-0.9468	0.0778	-0.133	0.9719	0.4558	0.1516	0.0672	-0.0002	-0.2287
CHEMBL4299667	CC[C@H](C)[C@@H](NC(=O)[C@@H](CCC(=O)O)NC(=O)[C@@H](CCC(N)=O)NC(=O)[C@H](Cc1c[nH]c2ccccc12)NC(=O)[C@H](CC(N)=O)NC(=O)[C@H](CCCNC(=N)N)NC(=O)[C@H](CCCCN)NC(=O)[C@H](CC(C)C)NC(=O)[C@H](CCC(=O)O)NC(=O)[C@H](CC(=O)O)NC(=O)[C@H](CCC(=O)O)NC(=O)[C@H](C)NC(=O)[C@H](N)CC(=O)O)C(=O)N[C@H](CCC(N)=O)C(=O)N[C@H](CCC(=O)O)C(=O)N[C@H](Cc1ccccc1)C(=O)N[C@H](CCC(N)=O)C(=O)N[C@H](CCC(N)=O)C(=O)N[C@@H](C(=O)N[C@H]…	IC50 (nM)p	'='	11900	0.493	-1	TNF-alpha	0.384	B (cell-based format)	0.316	Test	-1.2303	-0.4202	0.8372	-0.1633	-0.9993	3.0948	0.7719	1.558	-0.7092	0.6007	0.6659	-1.4728	-0.7616	-1.0688	-0.6739
CHEMBL111560	CNC(=O)CC(c1ccc(OC)c(OC)c1)N1C(=O)c2ccccc2C1=O	IC50 (nM)p	'='	12000	0.493	-1	TNF-alpha	0.384	F (assay format)	0.125	Training	0.3237	-0.2412	1.0229	-1.9977	-0.1553	-0.412	-0.6425	-0.0672	-0.3229	-0.1323	-0.1678	-0.1596	0.0368	0.1849	0.4098
CHEMBL169239	CCOC(=O)CCCn1c(=O)c2nccnc2n(C)c1=O	IC50 (nM)p	'='	12000	0.493	-1	TNF-alpha	0.384	F (assay format)	0.125	Training	-0.5453	-0.7523	1.179	-0.9933	-0.1532	-0.8766	-0.9468	0.73	-0.4734	0.1308	-0.3408	-0.6344	-0.1866	-0.1755	0.1144
CHEMBL89890	COc1ccc(C(CC(N)=O)N2C(=O)c3ccccc3C2=O)cc1OC	IC50 (nM)p	'='	12000	0.493	-1	TNF-alpha	0.384	F (assay format)	0.125	Training	0.303	-0.2179	0.6295	-1.3125	-0.1019	-0.4274	-0.6425	0.2677	-0.2507	-0.2787	-0.1678	-0.26	0.065	0.2129	0.4517
CHEMBL4216431	CS(=O)(=O)c1ccc(-c2ccc3ncc(S(=O)(=O)N4CCN(Cc5ccccc5)CC4)n3n2)cc1	IC50 (nM)p	'='	12000	0.493	-1	TNF-alpha	0.384	B (cell-based format)	0.316	Test	0.8484	1.3142	-0.6531	0.2858	0.9966	0.2514	-0.3742	0.0391	0.2353	1.9714	0.0201	-0.0604	0.2427	-0.2302	-0.1924
CHEMBL4216524	CS(=O)(=O)c1ccc(-c2ccc3ncc(S(=O)(=O)N4CCN(c5ccccn5)CC4)n3n2)cc1	IC50 (nM)p	'='	12000	0.493	-1	TNF-alpha	0.384	B (cell-based format)	0.316	Training	1.0283	1.2335	-0.7259	0.1607	1.0663	0.3623	-0.3742	0.2726	0.3408	1.8401	-0.0675	-0.0506	0.2769	-0.1776	-0.0626
CHEMBL1508723	COc1cccc(Nc2nc3ccccc3nc2NS(=O)(=O)c2cccs2)c1	IC50 (nM)p	'='	12300	0.493	-1	TNF-alpha	0.384	F (assay format)	0.125	Training	0.025	1.0404	0.1816	0.1937	0.3769	-0.5631	0.1993	0.6307	-0.3501	1.3024	-0.0431	-0.1911	0.3756	0.1113	-0.0977
CHEMBL1529494	Cc1cc(Cl)ccc1OCC(=O)Nc1ccccc1NS(=O)(=O)c1cccs1	IC50 (nM)p	'='	12300	0.493	-1	TNF-alpha	0.384	F (assay format)	0.125	Training	0.336	1.3108	0.1846	0.2384	-0.2052	-0.5438	0.1993	0.5471	-0.2718	1.8272	-0.1678	-0.0313	0.3534	-0.3133	-0.2875
CHEMBL1717353	O=C(C1CC1)N1CCc2cc(S(=O)(=O)N3CCN(c4ccc([N+](=O)[O-])cc4)CC3)ccc21	IC50 (nM)p	'='	12400	0.493	-1	TNF-alpha	0.384	F (assay format)	0.125	Test	1.4443	1.3443	-0.7171	-0.3222	0.1946	0.314	-0.3742	0.0407	0.4876	1.132	0.2148	0.1092	-0.2641	-0.007	0.0789
CHEMBL1542483	NC(=O)C1CCN(c2ccc(S(=O)(=O)N3CCC(Cc4ccccc4)CC3)cn2)CC1	IC50 (nM)p	'='	12400	0.493	-1	TNF-alpha	0.384	F (assay format)	0.125	Training	0.6043	1.7386	0.0966	0.0546	1.5981	-0.1773	-0.9468	0.0207	-0.4441	1.7508	0.8338	0.0395	-0.3685	0.1379	-0.1997
CHEMBL1529741	CC1=C(C(=O)NC2CCCc3c2cnn3-c2cccc(C)c2C)OCCO1	IC50 (nM)p	'='	12500	0.493	-1	TNF-alpha	0.384	F (assay format)	0.125	Training	0.0475	0.2721	-0.01	-0.1809	0.4446	-0.5636	-0.3742	-0.4827	-0.5254	0.4809	0.1696	-0.1155	-0.4634	0.2455	0.2266
CHEMBL1700643	Nc1nc2ccccc2n1Cc1ccccc1Cl	IC50 (nM)p	'='	12500	0.493	-1	TNF-alpha	0.384	F (assay format)	0.125	Training	0.1308	-0.1399	0.2275	0.3346	0.9536	-0.8961	-0.5414	-0.4757	-0.8235	0.2342	-0.1388	0.1232	0.5524	0.3143	-0.0009
CHEMBL1346782	O=C(Nc1sc2c(c1C(=O)O)CCCC2)c1ccccc1Cl	IC50 (nM)p	'='	12900	0.493	-1	TNF-alpha	0.384	F (assay format)	0.125	Test	0.7907	1.7619	0.149	0.1379	0.5193	-0.564	-0.5414	0.495	-0.4154	1.2101	0.1268	0.261	0.1021	0.1278	0.1456
CHEMBL126945	CCOC(=O)CCCn1cc(CN)c2cc(OC)c(OC)cc2c1=O	IC50 (nM)p	'='	13000	0.493	-1	TNF-alpha	0.384	F (cell-based format)	0.355	Training	0.0463	-0.3614	2.0081	-2.3673	-0.8259	-0.6953	-0.9468	0.2872	-0.6813	0.467	-0.5921	0.1031	-0.1394	-0.2561	-0.0788
CHEMBL418836	COC(=O)CC(c1ccc(OC)c(OC)c1)N1C(=O)c2cc(Cl)c(Cl)cc2C1=O	IC50 (nM)p	'='	13000	0.493	-1	TNF-alpha	0.384	F (assay format)	0.125	Training	1.0903	-0.1098	0.5557	-2.1525	-0.6953	-0.1247	-0.6425	-0.222	0.064	0.1032	-0.2206	0.1805	0.3095	0.0616	0.4723
CHEMBL1336829	CCCCn1c(SCC(=O)Nc2nnc(CC)s2)nc2c1c(=O)n(C)c(=O)n2C	IC50 (nM)p	'='	13000	0.493	-1	TNF-alpha	0.384	F (assay format)	0.125	Training	-0.2364	0.7076	0.621	-1.2483	-1.4297	-0.4978	0.2216	1.3532	-0.2028	1.5981	-0.4685	-0.5314	0.1665	-0.1551	0.1848
CHEMBL1608707	COc1ccc(CNc2ncnc3sccc23)cc1OC	IC50 (nM)p	'='	13000	0.493	-1	TNF-alpha	0.384	F (assay format)	0.125	Test	-0.3745	0.2221	1.3363	-1.1745	-0.0954	-0.9053	-0.1371	0.3459	-1.0526	0.6248	-0.2696	-0.1512	0.483	0.2002	-0.1211
CHEMBL1393375	C=CCN(c1ccccc1OC)S(=O)(=O)c1ccc(Cl)c(C(=O)Nc2ccc(N3CCOCC3)cc2)c1	IC50 (nM)p	'='	13200	0.493	-1	TNF-alpha	0.384	F (assay format)	0.125	Training	0.6971	0.7879	0.72	-0.5551	0.968	0.1258	-0.9468	-0.3527	-0.4098	1.0761	0.3946	0.2498	0.339	0.2081	0.0996
CHEMBL1719980	CC(=O)c1ccc(N2CCN(S(=O)(=O)c3ccc4c(c3)CCN4C(C)=O)CC2)cc1	IC50 (nM)p	'='	13200	0.493	-1	TNF-alpha	0.384	F (assay format)	0.125	Training	1.3576	1.56	-0.5425	-0.3474	0.3625	0.1446	-0.3742	-0.2398	0.1221	1.3412	0.2148	0.1398	-0.0242	0.0542	0.103
CHEMBL1732890	N#Cc1ccc(N2CCN(S(=O)(=O)c3ccc4c(c3)CCN4C(=O)C3CC3)CC2)cc1	IC50 (nM)p	'='	13300	0.493	-1	TNF-alpha	0.384	F (assay format)	0.125	Training	1.3672	1.4482	-0.3798	-0.6854	0.2473	0.2464	-0.3742	-0.2163	0.2098	1.2877	0.2148	0.103	-0.1249	0.0531	0.0796
CHEMBL1449663	O=C(Nc1sc2c(c1C(=O)O)CCCC2)c1ccc(Cl)cc1	IC50 (nM)p	'='	13400	0.493	-1	TNF-alpha	0.384	F (assay format)	0.125	Test	0.8107	1.5916	0.0484	0.1293	0.4567	-0.6163	-0.5414	0.495	-0.4336	1.2041	0.1268	0.261	0.1021	0.1307	0.0614
CHEMBL3326315	O=C1Sc2c(S(=O)(=O)Nc3ccc(O)cc3)cc(S(=O)(=O)Nc3ccc(O)cc3)c3cccc1c23	IC50 (nM)p	'='	14000	0.493	-1	TNF-alpha	0.384	B (cell-based format)	0.316	Training	1.2373	2.4892	-1.1094	0.2778	0.3155	0.4876	-0.5414	1.0371	0.6453	1.5789	-0.3302	-0.1391	0.9435	-0.1116	0.456
CHEMBL127390	CCOC(=O)CCCn1c(N=[N+]=[N-])nc2cc(OC)c(OC)cc2c1=O	IC50 (nM)p	'='	14000	0.493	-1	TNF-alpha	0.384	F (cell-based format)	0.355	Training	-0.3985	-0.7699	2.1014	-1.8438	-0.8565	-0.7869	-0.9468	0.1982	-0.6386	-0.0464	-0.6398	-0.1791	-0.0661	-0.2637	-0.155
CHEMBL1700889	CC(=O)N1c2ccc(S(=O)(=O)N3CCN(c4ccccc4)CC3)cc2CC1C	IC50 (nM)p	'='	14100	0.493	-1	TNF-alpha	0.384	F (assay format)	0.125	Training	1.4187	1.9847	-0.4839	-0.0301	0.8888	0.1065	-0.5414	-0.4514	0.0494	1.5464	0.2477	0.2749	-0.1006	0.1574	0.2167
CHEMBL3977963	CCn1c(=O)c2cnc3c(OC)cccc3c2n(-c2ccc(OC)c(OC)c2)c1=O	IC50 (nM)p	'='	14200	0.493	-1	TNF-alpha	0.384	B (single protein format)	0.577	Test	0.3375	-0.199	0.8079	-2.3161	0.0356	-0.2123	-0.9468	-0.27	-0.1602	-0.262	-0.2752	0.4092	0.6007	0.5483	1.4493
CHEMBL1571150	Cc1cccc(-n2ncc3c2CCCC3NC(=O)C2(C(N)=O)CC2)c1C	IC50 (nM)p	'='	14500	0.493	-1	TNF-alpha	0.384	F (assay format)	0.125	Training	0.5588	0.3261	-0.5797	-0.9507	-0.3824	0.0758	-0.3742	0.0297	0.6123	0.5055	0.0105	-0.559	-0.6221	-0.1945	0.1954
CHEMBL352725	CCCCn1c(=O)n(CCCC(=O)OCC)c(=O)c2nccnc21	IC50 (nM)p	'='	15000	0.493	-1	TNF-alpha	0.384	F (assay format)	0.125	Training	-0.6496	-0.5708	1.8811	-0.7915	-0.3331	-0.8494	-0.9468	0.4395	-0.7737	0.7754	-0.3408	-0.395	-0.3994	-0.0316	0.0841
CHEMBL3740702	O=C(c1coc2ccccc2c1=O)N1CCN(C(=O)c2cn(S(=O)(=O)c3ccccc3)c3ccccc23)CC1	IC50 (nM)p	'='	15000	0.493	-1	TNF-alpha	0.384	B (cell-based format)	0.316	Training	0.7951	0.7824	-0.3594	-0.0768	1.2231	0.4858	-0.5414	-0.2007	-0.0039	0.4977	0.335	0.1955	0.1796	0.1527	0.4292
CHEMBL127148	CCOC(=O)CCCn1cnc2cc(OC)c(OC)c(N)c2c1=O	IC50 (nM)p	'='	15000	0.493	-1	TNF-alpha	0.384	F (cell-based format)	0.355	Test	-0.544	-0.5831	1.7036	-2.1095	-0.7627	-0.8507	-0.9468	0.6521	-0.5593	0.1871	-0.6501	-0.4579	0.1467	-0.4606	0.0364
CHEMBL127478	CCOC(=O)CCCn1cc(C(C)=O)c2cc(OC)c(OC)cc2c1=O	IC50 (nM)p	'='	15000	0.493	-1	TNF-alpha	0.384	F (cell-based format)	0.355	Training	0.3312	-0.4281	1.4699	-1.7633	-0.8565	-0.6065	-0.9468	0.0303	-0.4329	0.3583	-0.5921	0.3631	-0.1679	-0.3676	-0.0428
CHEMBL113442	COC(=O)CC(c1ccc(OC)c(OC)c1)N1C(=O)c2cccc(O)c2C1=O	IC50 (nM)p	'='	15000	0.493	-1	TNF-alpha	0.384	F (assay format)	0.125	Training	0.4636	-0.3068	0.8217	-2.0988	-0.4586	-0.3335	-0.6425	0.2007	-0.1525	-0.3615	-0.1961	-0.1533	0.0485	0.109	0.5062
CHEMBL4213498	CCN1CCN(S(=O)(=O)c2cnc3ccc(-c4ccc(S(C)(=O)=O)cc4)nn23)CC1	IC50 (nM)p	'='	15000	0.493	-1	TNF-alpha	0.384	B (cell-based format)	0.316	Training	1.0546	1.5761	-0.6427	-0.5819	0.3625	0.1561	-0.3742	0.3536	0.6091	2.4863	-0.3703	-0.191	0.0405	-0.4844	-0.0447
CHEMBL4217242	CCN1CCN(S(=O)(=O)c2cnc3ccc(-c4cccnc4)nn23)CC1	IC50 (nM)p	'='	15000	0.493	-1	TNF-alpha	0.384	B (cell-based format)	0.316	Test	0.2846	1.2334	0.0874	-0.4	1.0641	-0.2991	-0.3742	0.0693	-0.1706	1.2864	-0.4056	-0.2484	-0.0618	-0.1179	-0.0389
CHEMBL3741215	Cc1ccc2occ(CN3CCN(Cc4cn(-c5cccc(C(F)(F)F)c5)c5ccccc45)CC3)c(=O)c2c1	IC50 (nM)p	'='	15000	0.493	-1	TNF-alpha	0.384	B (single protein format)	0.577	Training	1.28	0.1287	-0.6594	0.4538	0.7469	0.5573	-0.5414	-1.1664	-0.1137	-0.0086	0.8363	1.5078	-0.1445	0.5141	0.1155
CHEMBL3741027	O=C(c1ccccc1)N1CCN(Cc2cn(-c3cccc(C(F)(F)F)c3)c3ccccc23)CC1	IC50 (nM)p	'='	15000	0.493	-1	TNF-alpha	0.384	B (cell-based format)	0.316	Training	1.2635	0.0296	-0.2834	0.4911	1.2955	0.2987	-0.5414	-1.2753	-0.2631	0.0031	0.1551	0.8689	-0.0077	0.0956	-0.1297
CHEMBL3740080	O=C(c1coc2ccccc2c1=O)N1CCN(C(=O)c2cn(-c3cccc([N+](=O)[O-])c3)c3ccc([N+](=O)[O-])cc23)CC1	IC50 (nM)p	'='	15000	0.493	-1	TNF-alpha	0.384	B (cell-based format)	0.316	Training	0.7424	-0.2498	-0.4014	-0.2026	0.5938	0.2977	-0.5414	0.2203	0.0916	-0.5223	0.2365	0.1792	0.0036	0.0575	0.321
CHEMBL3741761	Cc1cc2occ(CN3CCN(Cc4cn(-c5cccc(C(F)(F)F)c5)c5ccccc45)CC3)c(=O)c2cc1C	IC50 (nM)p	'='	15000	0.493	-1	TNF-alpha	0.384	B (single protein format)	0.577	Test	1.4041	0.14	-0.7561	0.3026	0.5806	0.6788	-0.5414	-1.178	-0.0139	0.056	0.7837	1.5248	-0.1591	0.3974	0.181
CHEMBL1400601	CN(Cc1ccc(F)cc1)S(=O)(=O)c1nnc(NC(=O)c2ccccc2)s1	IC50 (nM)p	'='	15100	0.493	-1	TNF-alpha	0.384	F (assay format)	0.125	Training	0.2233	1.2209	0.074	-0.0734	0.465	-0.5129	-0.1827	0.7726	-0.0731	1.3522	-0.1058	-0.2653	0.528	-0.2481	-0.3033
CHEMBL1712058	CC1Cc2cc(S(=O)(=O)N3CCN(c4ccccc4)CC3)ccc2N1C(=O)C1CC1	IC50 (nM)p	'='	15300	0.493	-1	TNF-alpha	0.384	F (assay format)	0.125	Training	1.4742	1.7628	-0.674	-0.0307	0.6646	0.2681	-0.5414	-0.5608	0.2472	1.5639	0.2477	0.2204	-0.2748	0.1046	0.1936
CHEMBL1373066	O=C(NC(=S)Nc1sc2c(c1C(=O)O)CCCC2)c1ccccc1	IC50 (nM)p	'='	15500	0.493	-1	TNF-alpha	0.384	F (assay format)	0.125	Training	0.2789	1.5217	0.3928	0.4351	0.7671	-0.6735	-0.5414	1.2675	-0.6833	1.154	0.1597	0.0258	0.3089	0.0832	-0.0331
CHEMBL1729430	CC(C)(C)NC(=S)NNC=C1C=C(Br)C(=O)C(Br)=C1	IC50 (nM)p	'='	15600	0.493	-1	TNF-alpha	0.384	F (assay format)	0.125	Test	1.9387	0.9399	-0.1259	-0.1703	-1.0053	-0.5347	-0.9468	0.7963	0.4381	2.4784	-0.405	0.4418	1.4582	-0.991	-0.5658
CHEMBL171179	CCCCCn1c(=O)n(CCCC(=O)OCC)c(=O)c2nccnc21	IC50 (nM)p	'='	16000	0.493	-1	TNF-alpha	0.384	F (assay format)	0.125	Training	-0.6466	-0.4548	1.9828	-0.6869	-0.3838	-0.8433	-0.9468	0.3576	-0.8618	0.9338	-0.3408	-0.3189	-0.4549	-0.0657	0.022
CHEMBL1388356	Cc1cccc(-n2nc3c4c(ccc3c2O)C(=O)c2ccccc2C4=O)c1	IC50 (nM)p	'='	16300	0.493	-1	TNF-alpha	0.384	F (assay format)	0.125	Training	0.8775	-0.0121	-0.7867	-0.056	0.6236	-0.1567	-0.5414	-0.3999	0.0418	-0.4613	0.1398	0.0709	0.3313	0.6339	0.7798
CHEMBL1606820	CC(C)(C)C(=O)/N=C(\N)Nc1nc2ccccc2o1	IC50 (nM)p	'='	16500	0.493	-1	TNF-alpha	0.384	F (assay format)	0.125	Training	0.5111	-1.4696	-0.4342	0.3553	-0.3503	-0.6477	-0.4063	0.9009	0.3153	-0.0438	-0.3515	-0.4199	-0.2016	-0.4326	-0.4296
CHEMBL1731582	CC(=O)c1ccc(N2CCN(S(=O)(=O)c3ccc4c(c3)CCN4C(=O)C3CC3)CC2)cc1	IC50 (nM)p	'='	16600	0.493	-1	TNF-alpha	0.384	F (assay format)	0.125	Test	1.4151	1.4413	-0.7171	-0.3222	0.1946	0.3065	-0.3742	-0.3607	0.3028	1.3749	0.2148	0.0996	-0.195	-0.007	0.0789
CHEMBL1468879	C=CCn1c(SCCCc2ccccc2)nc2c1c(=O)[nH]c(=O)n2C	IC50 (nM)p	'='	16800	0.493	-1	TNF-alpha	0.384	F (assay format)	0.125	Training	-0.0862	0.5663	0.9134	-0.0972	0.0538	-0.6911	-0.5414	0.3207	-0.7428	1.0411	-0.2114	-0.0626	0.2531	0.1903	0.0879
CHEMBL1562608	CCC(=O)Nc1nc2ccccc2n1Cc1ccccc1Cl	IC50 (nM)p	'='	16900	0.493	-1	TNF-alpha	0.384	F (assay format)	0.125	Training	-0.1152	-0.3427	0.7588	-0.2546	0.5193	-0.8425	-0.5414	-0.6071	-0.8241	0.4886	-0.1388	0.0591	0.2444	0.2462	-0.0412
CHEMBL1446570	CS(=O)(=O)c1ccc2nc(NC(=O)c3cccc(NS(=O)(=O)c4ccc(F)c(F)c4)c3)sc2c1	IC50 (nM)p	'='	16900	0.493	-1	TNF-alpha	0.384	F (assay format)	0.125	Training	1.0354	1.1395	-1.0289	0.1563	-0.0501	0.103	-0.4063	0.8156	0.7164	1.9539	0.0166	-0.2624	0.4085	-0.1351	-0.0789
CHEMBL1732655	CCCCn1c(SCCCc2ccccc2)nc2c1c(=O)[nH]c(=O)n2C	IC50 (nM)p	'='	17700	0.493	-1	TNF-alpha	0.384	F (assay format)	0.125	Test	0.0535	0.674	1.0424	-0.0248	-0.0071	-0.657	-0.5414	0.2489	-0.8211	1.5126	-0.2114	0.1181	-0.065	0.1682	0.0288
CHEMBL368458	CCCn1c(=O)n(CCCC(=O)OCC)c(=O)c2nsnc21	IC50 (nM)p	'='	18000	0.493	-1	TNF-alpha	0.384	F (assay format)	0.125	Training	-0.5438	0.064	1.6512	-1.0282	-1.3523	-0.842	-0.1371	1.3053	-0.5224	1.2546	-0.4685	-0.4626	0.1321	-0.2311	0.131
CHEMBL1542558	COc1ccc(NC(C)=O)cc1S(=O)(=O)Nc1ccc(OCc2ccccc2)cc1	IC50 (nM)p	'='	18000	0.493	-1	TNF-alpha	0.384	F (assay format)	0.125	Training	0.166	0.2762	0.6154	0.0174	0.8094	-0.5712	-0.9468	0.078	-0.5046	0.9519	0.0778	-0.07	0.1822	0.0049	-0.2585
CHEMBL4212953	O=S(=O)(c1cnc2ccc(-c3cccnc3)nn12)N1CCN(Cc2ccccc2)CC1	IC50 (nM)p	'='	18000	0.493	-1	TNF-alpha	0.384	B (cell-based format)	0.316	Training	0.1869	1.0003	-0.0494	0.5356	1.6504	-0.2038	-0.3742	-0.2325	-0.4535	0.9184	-0.0152	-0.093	0.1811	0.1024	-0.2045
CHEMBL355042	CCOC(=O)CCCn1c(=O)c2nccnc2n(C2CCOC2)c1=O	IC50 (nM)p	'='	19000	0.493	-1	TNF-alpha	0.384	F (assay format)	0.125	Test	-0.6043	-0.2489	1.0028	-0.2592	-0.4308	-0.715	0.1993	0.4712	-0.6693	0.3082	-0.3408	-0.5559	-0.4482	-0.0176	0.202
CHEMBL1727158	CSc1ccc(NC(=O)c2ccc(CN3CCCCC3)cc2)cc1	IC50 (nM)p	'='	19600	0.493	-1	TNF-alpha	0.384	F (assay format)	0.125	Training	0.0379	0.4188	1.2297	-0.1831	1.6529	-0.9652	-0.9468	-0.4619	-1.3644	1.9819	0.4657	0.4546	0.2653	0.1433	-0.4894
CHEMBL1354394	O=C(Nc1nc2c(F)cc(F)cc2s1)c1ccc([N+](=O)[O-])o1	IC50 (nM)p	'='	19700	0.493	-1	TNF-alpha	0.384	F (assay format)	0.125	Training	0.8814	-0.1778	-0.5502	0.1379	-1.1401	-0.6432	0.3568	1.2311	0.3059	-0.4573	-0.405	0.0555	-0.0423	-0.31	-0.0861
CHEMBL1387232	CC(=O)Nc1nc2ccccc2n1Cc1ccccc1Cl	IC50 (nM)p	'='	19900	0.493	-1	TNF-alpha	0.384	F (assay format)	0.125	Training	0.0145	-0.2795	0.2685	0.6553	0.6138	-0.8492	-0.5414	-0.56	-0.7497	0.2338	-0.1388	0.0232	0.3351	0.2705	-0.0182
CHEMBL1700774	COc1ccc(-c2cc(N)n(S(=O)(=O)c3ccc(F)c(C)c3)n2)cc1	IC50 (nM)p	'='	19900	0.493	-1	TNF-alpha	0.384	F (assay format)	0.125	Test	0.9957	0.5879	-0.2413	-1.0798	-0.1001	-0.3181	-0.4063	0.2717	0.3535	0.8182	-0.1678	-0.0322	0.1337	-0.1991	0.0702
CHEMBL552443	O=C(O)c1c(NC(=O)N2CCOCC2)sc2c1CCCC2	IC50 (nM)p	'>'	20000	0.493	-1	TNF-alpha	0.384	F (assay format)	0.125	Training	-0.0702	1.8382	0.3734	0.4291	1.0827	-0.7793	-0.5414	0.8906	-0.7396	1.3188	0.263	-0.232	-0.4994	0.2372	0.0427
CHEMBL1332003	O=C(Nc1nc2ccccc2n1Cc1ccc(Cl)cc1)c1ccco1	IC50 (nM)p	'>'	20000	0.493	-1	TNF-alpha	0.384	F (assay format)	0.125	Training	0.0853	-0.5139	0.175	0.5715	0.1555	-0.7335	0.6037	-0.5018	-0.8448	-0.0969	-0.1388	0.1486	0.1092	0.1747	-0.1119
CHEMBL1535050	Nc1nc2ccccc2n1C(=O)c1ccc(F)cc1	IC50 (nM)p	'>'	20000	0.493	-1	TNF-alpha	0.384	F (assay format)	0.125	Training	0.4725	-0.6889	-0.022	-0.054	0.758	-0.768	-0.5414	-0.083	-0.452	-0.5771	-0.1388	0.0563	0.2925	0.2136	0.1791
CHEMBL1305184	CC(C)Sc1nc2c(c(=O)[nH]c(=O)n2C)n1Cc1ccccc1	IC50 (nM)p	'>'	20000	0.493	-1	TNF-alpha	0.384	F (assay format)	0.125	Test	0.3811	0.4384	-0.154	0.2717	0.1903	-0.6511	-0.5414	0.4817	-0.2617	0.8962	-0.2114	-0.113	0.1299	0.1158	0.2459
CHEMBL1706542	CCC(=O)N1CCc2cc(S(=O)(=O)N3CCN(c4ccc(C#N)cc4)CC3)ccc21	IC50 (nM)p	'>'	20000	0.493	-1	TNF-alpha	0.384	F (assay format)	0.125	Training	1.17	1.5275	0.2019	-1.287	0.3625	0.0919	-0.3742	-0.1269	-0.0625	1.3993	0.2148	0.1673	0.0003	0.1296	0.1149
CHEMBL1715638	COc1ccc(NC(=O)c2ccc(CN3CCc4ccccc43)cc2)cc1	IC50 (nM)p	'>'	20000	0.493	-1	TNF-alpha	0.384	F (assay format)	0.125	Training	0.2442	-0.1137	0.6349	-0.2016	0.8527	-0.6924	-0.3742	-0.9226	-1.0886	0.188	0.0732	0.2981	0.2482	0.2805	-0.2433
CHEMBL1708215	COc1ccc(NC(=O)c2ccc(CN3CCCCC3)cc2)cc1	IC50 (nM)p	'>'	20000	0.493	-1	TNF-alpha	0.384	F (assay format)	0.125	Training	-0.184	-0.0675	1.2297	-0.1831	1.6529	-1.0002	-0.9468	-0.8045	-1.377	0.7632	0.4657	0.2426	-0.0629	0.1433	-0.4894
CHEMBL1717510	O=C(Nc1nc2ccccc2n1Cc1ccc(Cl)cc1)c1ccc(Cl)cc1	IC50 (nM)p	'>'	20000	0.493	-1	TNF-alpha	0.384	F (assay format)	0.125	Test	0.478	-0.3807	0.0666	0.3722	0.8527	-0.6189	-0.5414	-0.8238	-0.7373	0.2548	0.0732	0.3505	0.556	0.3153	-0.0879
CHEMBL1736791	O=C(Nc1ccc(S(=O)(=O)O)cc1)c1ccc(CN2CCc3ccccc3C2)cc1	IC50 (nM)p	'>'	20000	0.493	-1	TNF-alpha	0.384	F (assay format)	0.125	Training	0.413	0.2057	-0.2182	0.4071	1.1514	-0.472	-0.9468	-0.0935	-0.3912	1.0587	0.3762	-0.0639	0.154	0.1778	-0.264
CHEMBL1434007	Cc1ccc(S(=O)(=O)n2c(=S)[nH]c3cc(C)ccc32)cc1	IC50 (nM)p	'>'	20000	0.493	-1	TNF-alpha	0.384	F (assay format)	0.125	Training	1.4805	1.9688	-0.8772	-0.1246	0.1698	-0.2491	-0.5414	0.6067	0.5661	1.6993	-0.1678	0.0618	0.5822	-0.039	0.3584
CHEMBL1712022	CCOc1ccc(C(=O)NC2CCCc3c2cnn3-c2ccccc2F)cc1	IC50 (nM)p	'>'	20000	0.493	-1	TNF-alpha	0.384	F (assay format)	0.125	Training	-0.0825	-0.0176	0.6084	-0.0493	0.5737	-0.6606	-0.3742	-0.6867	-0.8186	0.282	0.2515	0.0662	-0.266	0.3403	0.061
CHEMBL170920	CCOC(=O)CCCn1c(=O)c2nccnc2n(CC(C)C)c1=O	IC50 (nM)p	'='	20000	0.493	-1	TNF-alpha	0.384	F (assay format)	0.125	Test	-0.304	-0.5572	1.1025	-0.4344	-0.3331	-0.7949	-0.9468	0.4395	-0.491	0.6373	-0.3408	-0.4113	-0.3889	-0.0977	0.1352
CHEMBL1519988	Cc1ccc(S(=O)(=O)n2cnc3ccccc32)cc1	IC50 (nM)p	'>'	20000	0.493	-1	TNF-alpha	0.384	F (assay format)	0.125	Training	0.9627	1.1784	-0.3685	-0.0393	0.758	-0.4427	-0.3742	-0.0981	0.2363	1.3497	-0.1388	0.01	0.2506	0.0962	0.1456
CHEMBL1556990	CC1(C)Cc2c(sc(NC(=O)c3ccco3)c2C(=O)O)CO1	IC50 (nM)p	'>'	20000	0.493	-1	TNF-alpha	0.384	F (assay format)	0.125	Training	1.2454	0.9661	-0.7463	0.1908	-1.1088	-0.2629	0.6037	1.0117	0.4383	0.5286	-0.3691	-0.1224	-0.5485	-0.262	0.1146
CHEMBL1405076	O=C(O)c1c(-n2cccc2)sc2c1CCCC2	IC50 (nM)p	'>'	20000	0.493	-1	TNF-alpha	0.384	F (assay format)	0.125	Training	0.9663	2.4607	0.1284	0.5612	-0.2818	-0.6586	0.6037	0.3651	-0.6278	1.3248	-0.086	0.4022	-0.5703	0.1704	0.2551
CHEMBL1716085	COC(=O)c1c(NC(=O)C(=O)N2CCCCC2)sc2c1CC(C)(C)OC2	IC50 (nM)p	'>'	20000	0.493	-1	TNF-alpha	0.384	F (assay format)	0.125	Test	0.798	1.2772	-0.0657	-0.6903	0.1286	-0.2239	-0.5414	0.5498	0.2602	1.1983	0.2362	-0.2403	-0.5721	-0.0236	0.1473
CHEMBL1718692	CC(=O)N1CCc2cc(S(=O)(=O)N3CCN(c4ccc(Cl)cc4)CC3)ccc21	IC50 (nM)p	'>'	20000	0.493	-1	TNF-alpha	0.384	F (assay format)	0.125	Training	1.5929	1.7694	-0.5618	-0.2272	0.4924	0.1009	-0.3742	-0.4514	0.076	1.6087	0.2148	0.3686	0.1024	0.1214	0.1199
CHEMBL1700826	CCOc1ccc(NC(=O)c2ccc(CN3CCc4ccccc43)cc2)cc1	IC50 (nM)p	'>'	20000	0.493	-1	TNF-alpha	0.384	F (assay format)	0.125	Training	0.255	-0.1021	0.7604	0.1845	0.7719	-0.6825	-0.3742	-0.9474	-1.1603	0.4073	0.0732	0.4125	0.1694	0.2944	-0.258
CHEMBL1723582	O=C(Nc1ccc(F)cc1)c1ccc(CN2CCc3ccccc32)cc1	IC50 (nM)p	'>'	20000	0.493	-1	TNF-alpha	0.384	F (assay format)	0.125	Training	0.4604	-0.1402	0.2417	0.372	0.9391	-0.6846	-0.3742	-1.0726	-0.9868	0.0889	0.0732	0.3925	0.2203	0.2874	-0.2377
CHEMBL1734357	O=C(Nc1nc2ccccc2n1Cc1ccc(Cl)cc1)C1CCCCC1	IC50 (nM)p	'>'	20000	0.493	-1	TNF-alpha	0.384	F (assay format)	0.125	Test	-0.0608	0.3808	0.3249	0.6183	1.3628	-0.7726	-0.5414	-0.7939	-0.9403	0.8674	0.6417	0.1469	-0.1394	0.4061	-0.108
CHEMBL1481570	CCC(=O)Nc1nc2ccccc2n1Cc1ccccc1	IC50 (nM)p	'>'	20000	0.493	-1	TNF-alpha	0.384	F (assay format)	0.125	Training	-0.5591	-0.5121	1.0097	0.087	1.0827	-0.991	-0.5414	-0.56	-1.0943	0.2821	-0.1058	-0.0837	0.0814	0.3366	-0.1296
CHEMBL1699379	CCC(=O)N1CCc2cc(S(=O)(=O)N3CCN(c4ccc(Cl)cc4)CC3)ccc21	IC50 (nM)p	'>'	20000	0.493	-1	TNF-alpha	0.384	F (assay format)	0.125	Training	1.4464	1.7183	-0.1681	-0.8012	0.4254	0.1082	-0.3742	-0.4901	-0.0055	1.7568	0.2148	0.3847	0.0416	0.1294	0.1302
CHEMBL1320366	COC(=O)c1c(NC(=O)c2ccccc2)sc2c1CC(C)(C)OC2	IC50 (nM)p	'>'	20000	0.493	-1	TNF-alpha	0.384	F (assay format)	0.125	Training	1.1723	0.9394	-0.052	-0.4649	0.2656	-0.2315	-0.5414	0.2892	0.1912	0.7764	-0.1234	0.0543	-0.1119	0.0593	0.1359
CHEMBL1316316	COc1ccc(S(=O)(=O)n2c(N)nc3ccccc32)cc1	IC50 (nM)p	'>'	20000	0.493	-1	TNF-alpha	0.384	F (assay format)	0.125	Test	0.6637	1.1351	-0.0311	-0.7503	0.5484	-0.3636	-0.5414	0.613	0.2475	0.9627	-0.1388	-0.2459	0.266	0.078	0.3062
CHEMBL1525940	O=C(/C=C/c1cccs1)Nc1sc2c(c1C(=O)O)CCCC2	IC50 (nM)p	'>'	20000	0.493	-1	TNF-alpha	0.384	F (assay format)	0.125	Training	0.0769	2.1424	0.4458	0.5477	-0.5673	-0.7676	0.6037	1.1472	-0.7857	1.7903	-0.086	-0.045	0.0432	-0.0842	-0.1384
CHEMBL1521474	Nc1nc2ccccc2n1S(=O)(=O)c1ccc(Cl)cc1	IC50 (nM)p	'>'	20000	0.493	-1	TNF-alpha	0.384	F (assay format)	0.125	Training	1.1365	1.3344	-0.5796	-0.0203	0.6484	-0.3235	-0.5414	0.4851	0.4314	1.3118	-0.1388	-0.0066	0.479	0.0736	0.3361
CHEMBL1704929	Cc1ccccc1C(=O)Nc1nc2ccccc2n1Cc1ccc(Cl)cc1	IC50 (nM)p	'>'	20000	0.493	-1	TNF-alpha	0.384	F (assay format)	0.125	Training	0.3542	-0.2992	0.147	0.3791	0.9028	-0.602	-0.5414	-0.8238	-0.7585	0.1817	0.0732	0.2625	0.4052	0.313	-0.0206
CHEMBL1361156	CC(=O)Nc1ccc(NC(=O)c2ccc(CN3CCc4ccccc4C3)cc2)cc1	IC50 (nM)p	'>'	20000	0.493	-1	TNF-alpha	0.384	F (assay format)	0.125	Test	-0.16	-0.132	0.3256	0.6072	1.1514	-0.7921	-0.9468	-0.6587	-1.0692	0.2807	0.3762	-0.0278	0.1399	0.2693	-0.2975
CHEMBL1481689	Cc1nc(CN(C)C(=O)c2cc(COc3ccc4ncccc4c3)on2)cs1	IC50 (nM)p	'>'	20000	0.493	-1	TNF-alpha	0.384	F (assay format)	0.125	Training	-0.6852	-0.2255	0.1326	0.3047	-0.2519	-0.8712	0.5804	0.2688	-0.7707	0.3636	-0.2153	-0.5026	0.1367	-0.0362	-0.3341
CHEMBL1305007	CC1(C)Cc2c(sc(NC(=O)C(=O)N3CCCCC3)c2C(=O)O)CO1	IC50 (nM)p	'>'	20000	0.493	-1	TNF-alpha	0.384	F (assay format)	0.125	Training	0.8566	1.3572	-0.5139	-0.0272	0.1946	-0.247	-0.5414	0.8586	0.3442	1.16	0.2362	-0.2987	-0.6165	-0.0594	0.1238
CHEMBL1302600	CC(/C=C/c1ccccc1)=NNC(=O)c1cccc(Br)c1	IC50 (nM)p	'>'	20000	0.493	-1	TNF-alpha	0.384	F (assay format)	0.125	Training	0.5259	-0.7072	1.3756	0.2844	1.1387	-0.9929	-0.9468	-0.6461	-1.3195	0.8634	-0.1058	0.7767	0.898	-0.169	-0.6528
CHEMBL1698072	Nc1cc(NC(=O)c2ccc3ccccc3c2O)ccc1Cl	IC50 (nM)p	'>'	20000	0.493	-1	TNF-alpha	0.384	F (assay format)	0.125	Test	0.6514	-0.5421	0.0484	-0.3334	0.6998	-0.7021	-0.9468	0.0495	-0.5514	-0.0511	-0.0079	0.2149	0.6383	0.0668	0.0296
CHEMBL1314651	COc1ccc(-c2cc(N)n(S(=O)(=O)c3ccc(Cl)cc3)n2)cc1OC	IC50 (nM)p	'>'	20000	0.493	-1	TNF-alpha	0.384	F (assay format)	0.125	Training	0.8243	0.5545	0.1973	-1.4567	-0.1555	-0.3226	-0.4063	0.3843	0.2373	0.9817	-0.1678	-0.0239	0.3282	-0.1175	0.1414
CHEMBL1711631	Nc1nc2ccccc2n1S(=O)(=O)c1ccc(Cl)c(Cl)c1	IC50 (nM)p	'>'	20000	0.493	-1	TNF-alpha	0.384	F (assay format)	0.125	Training	1.526	1.5319	-0.7723	-0.2956	0.2351	-0.1575	-0.5414	0.3905	0.6549	1.4825	-0.1678	0.1391	0.6319	0.0053	0.4038
CHEMBL1733730	Nc1nc2ccccc2n1S(=O)(=O)c1ccc(OC(F)(F)F)cc1	IC50 (nM)p	'>'	20000	0.493	-1	TNF-alpha	0.384	F (assay format)	0.125	Training	1.7156	0.6853	-1.0803	0.3286	0.2945	0.126	-0.5414	0.3471	1.075	0.3698	-0.1388	-0.0944	-0.0122	-0.0778	0.2248
CHEMBL3740564	O=C(NCCCNC(=O)c1cn(S(=O)(=O)c2ccccc2)c2ccccc12)c1coc2ccccc2c1=O	IC50 (nM)p	'='	20000	0.493	-1	TNF-alpha	0.384	B (cell-based format)	0.316	Test	0.5583	0.4688	0.1468	0.129	0.7748	0.2775	-0.5414	0.1023	-0.2361	0.5703	-0.273	0.1921	0.1938	-0.0757	0.1081
CHEMBL3741940	O=C(c1coc2ccccc2c1=O)N1CCN(C(=O)c2cn(S(=O)(=O)c3cccc([N+](=O)[O-])c3)c3ccccc23)CC1	IC50 (nM)p	'='	20000	0.493	-1	TNF-alpha	0.384	B (cell-based format)	0.316	Training	0.8943	0.6293	-0.5049	-0.218	0.7781	0.6441	-0.5414	0.213	0.2844	0.2688	0.2828	0.0866	0.0996	0.0177	0.434
CHEMBL1541475	N#C/C(=C(/O)COC(=O)CSc1ccc(Cl)cc1)c1nc2ccccc2[nH]1	IC50 (nM)p	'>'	20000	0.493	-1	TNF-alpha	0.384	F (assay format)	0.125	Training	-0.2463	-0.2775	0.9128	-0.4259	0.0931	-0.8593	-0.4063	0.6851	-0.8765	0.6474	-0.1388	-0.0882	0.6339	-0.0407	-0.32
CHEMBL1730320	O=C(C1CC1)N1CCc2cc(S(=O)(=O)N3CCN(c4ccc(Cl)cc4)CC3)ccc21	IC50 (nM)p	'>'	20000	0.493	-1	TNF-alpha	0.384	F (assay format)	0.125	Training	1.6331	1.6253	-0.7449	-0.2104	0.3032	0.2627	-0.3742	-0.5608	0.2714	1.6208	0.2148	0.3058	-0.0897	0.0507	0.0929
CHEMBL1500624	Cc1ccc(C(=O)Nc2sc3c(c2C(=O)O)CCCC3)o1	IC50 (nM)p	'>'	20000	0.493	-1	TNF-alpha	0.384	F (assay format)	0.125	Test	0.6689	1.5697	-0.1462	0.24	-0.5201	-0.6461	0.2216	0.9067	-0.3361	0.9396	-0.086	0.0525	-0.5978	-0.0327	0.0657
CHEMBL1726092	CCCCNCC(=O)Nc1sc2c(c1C(=O)O)CCCC2	IC50 (nM)p	'>'	20000	0.493	-1	TNF-alpha	0.384	F (assay format)	0.125	Training	-0.3377	1.764	1.5028	0.215	-0.4687	-0.8835	-0.5414	0.9968	-0.9701	2.0638	-0.086	-0.1392	-0.5432	-0.0637	-0.1404
CHEMBL1726725	CCOc1ccc(NC(=O)c2ccc(CN3CCCCC3)cc2)cc1	IC50 (nM)p	'>'	20000	0.493	-1	TNF-alpha	0.384	F (assay format)	0.125	Training	-0.1558	-0.056	1.3517	0.2594	1.5305	-0.9903	-0.9468	-0.8373	-1.4487	0.9938	0.4657	0.376	-0.1419	0.1644	-0.4972
CHEMBL1412853	Cc1ccc(S(=O)(=O)n2c(N)nc3ccccc32)cc1	IC50 (nM)p	'>'	20000	0.493	-1	TNF-alpha	0.384	F (assay format)	0.125	Training	0.9895	1.292	-0.5796	-0.0203	0.6484	-0.3522	-0.5414	0.4851	0.3914	1.2057	-0.1388	-0.1265	0.2735	0.0736	0.3361
CHEMBL1736760	N#Cc1ccc(C(=O)Nc2nc3ccccc3n2Cc2ccc(Cl)cc2)cc1	IC50 (nM)p	'>'	20000	0.493	-1	TNF-alpha	0.384	F (assay format)	0.125	Test	0.2151	-0.516	0.4527	-0.1829	0.7719	-0.6353	-0.5414	-0.4264	-0.7744	-0.0772	0.0732	0.1201	0.4954	0.3096	-0.0971
CHEMBL3145165	Cc1ccc2cccc(N=Cc3c(C)[nH]n(-c4ccccc4)c3=O)c2n1	IC50 (nM)p	'>'	20000	0.493	-1	TNF-alpha	0.384	F (assay format)	0.125	Training	-0.0246	-0.4874	0.0793	0.1828	0.8522	-0.6926	-0.5414	-0.4858	-0.6638	-0.1326	0.0082	-0.0268	0.1419	0.3456	0.0893
CHEMBL1380946	NC(=O)c1ccc(N2CCN(S(=O)(=O)c3ccccc3)CC2)c([N+](=O)[O-])c1	IC50 (nM)p	'>'	20000	0.493	-1	TNF-alpha	0.384	F (assay format)	0.125	Training	1.019	1.1168	-0.0884	-0.2546	1.0641	-0.1494	-0.9468	0.894	0.2988	0.9713	0.2477	-0.0199	0.0617	0.0226	0.0766
CHEMBL1721154	COC(=O)c1c(NC(=O)c2cccc(F)c2)sc2c1CCC(C)C2	IC50 (nM)p	'>'	20000	0.493	-1	TNF-alpha	0.384	F (assay format)	0.125	Training	0.8459	1.5345	0.222	-0.5216	-0.0404	-0.5524	-0.5414	0.0924	-0.3056	0.9118	0.0388	0.2196	-0.1532	0.066	0.1472
CHEMBL1325227	Cc1oc(-c2cccc3ccccc23)nc1CN1CCN(c2ncnc3ccccc23)CC1	IC50 (nM)p	'>'	20000	0.493	-1	TNF-alpha	0.384	F (assay format)	0.125	Test	0.3856	0.1343	-0.0623	0.6518	1.3339	-0.2056	-0.4063	-0.8404	-0.8622	0.0933	0.5377	0.2237	0.0675	0.7372	0.1864
CHEMBL1732865	CN(C)c1ccc(C(=O)Nc2nc3ccccc3n2Cc2ccc(Cl)cc2)cc1	IC50 (nM)p	'>'	20000	0.493	-1	TNF-alpha	0.384	F (assay format)	0.125	Training	0.3765	-0.4135	0.0472	0.2099	0.6962	-0.5662	-0.5414	-0.8218	-0.7048	0.1862	0.0732	0.1926	0.4658	0.2339	-0.0924
CHEMBL1526705	O=C(CCc1ccccc1)Nc1sc2c(c1C(=O)O)CCCC2	IC50 (nM)p	'>'	20000	0.493	-1	TNF-alpha	0.384	F (assay format)	0.125	Training	0.0853	1.6236	0.609	0.603	0.8639	-0.7645	-0.5414	0.4076	-0.9026	1.3027	0.1597	0.0477	-0.2385	0.1946	-0.124
CHEMBL1528258	Cc1cccc(Nc2nc(N)nc(CCl)n2)c1	IC50 (nM)p	'>'	20000	0.493	-1	TNF-alpha	0.384	F (assay format)	0.125	Training	-1.1479	-0.9468	0.9589	-0.0799	0.6219	-1.2628	-0.9468	0.6718	-1.0295	0.4413	-0.2658	-0.5705	0.782	-0.1764	-0.424
CHEMBL1724688	O=C(Nc1nc2ccccc2n1Cc1ccccc1Cl)c1ccco1	IC50 (nM)p	'>'	20000	0.493	-1	TNF-alpha	0.384	F (assay format)	0.125	Test	0.0682	-0.4119	0.2611	0.5243	0.2091	-0.6913	0.6037	-0.5018	-0.8335	-0.0918	-0.1388	0.1486	0.1092	0.1711	-0.0713
CHEMBL1700026	CCC(=O)N1CCc2cc(S(=O)(=O)N3CCN(c4ccc([N+](=O)[O-])cc4)CC3)ccc21	IC50 (nM)p	'>'	20000	0.493	-1	TNF-alpha	0.384	F (assay format)	0.125	Training	1.2575	1.4153	-0.1725	-0.8841	0.3032	0.1595	-0.3742	0.1425	0.2397	1.2313	0.2148	0.1719	-0.1507	0.0637	0.1132
CHEMBL1448844	C/C=C/Cn1c(SCc2ccccc2)nc2c1c(=O)[nH]c(=O)n2C	IC50 (nM)p	'>'	20000	0.493	-1	TNF-alpha	0.384	F (assay format)	0.125	Training	-0.0628	0.4296	0.7745	-0.1752	0.1194	-0.7008	-0.5414	0.3981	-0.6479	0.8952	-0.2114	-0.1374	0.383	0.1908	0.1341
CHEMBL1725059	Nc1nc2ccccc2n1S(=O)(=O)c1ccc(F)cc1	IC50 (nM)p	'>'	20000	0.493	-1	TNF-alpha	0.384	F (assay format)	0.125	Training	0.9676	1.157	-0.5796	-0.0203	0.6484	-0.3558	-0.5414	0.4851	0.4425	0.8673	-0.1388	-0.1462	0.23	0.0736	0.3361
CHEMBL1698647	Cc1cc(C(=O)NC2CCCc3c2cnn3-c2ccccc2F)n(Cc2ccc(F)cc2)n1	IC50 (nM)p	'>'	20000	0.493	-1	TNF-alpha	0.384	F (assay format)	0.125	Test	-0.2409	0.0031	-0.1862	0.3529	0.2128	-0.52	0.1662	-0.7208	-0.5423	-0.0156	0.2515	-0.2628	-0.3215	0.3099	0.1204
CHEMBL1363341	Cc1ccc(S(=O)(=O)n2c(N)nc3cc(C)c(C)cc32)cc1	IC50 (nM)p	'>'	20000	0.493	-1	TNF-alpha	0.384	F (assay format)	0.125	Training	1.4989	1.2584	-1.0495	-0.3841	-0.1179	-0.1528	-0.5414	0.3038	0.7178	1.3409	-0.1923	-0.0572	0.2066	-0.1115	0.4084
CHEMBL125632	CCOC(=O)CCCn1cc(F)c2cc(OC)c(OC)cc2c1=O	IC50 (nM)p	'='	20000	0.493	-1	TNF-alpha	0.384	F (cell-based format)	0.355	Training	0.3923	-0.5634	1.607	-1.8931	-0.7928	-0.684	-0.9468	-0.2105	-0.5138	0.2202	-0.5921	0.6112	-0.2981	-0.3957	-0.1346
CHEMBL1345225	C/C=C/Cn1c(SCc2ccc(Cl)cc2)nc2c1c(=O)[nH]c(=O)n2C	IC50 (nM)p	'>'	20000	0.493	-1	TNF-alpha	0.384	F (assay format)	0.125	Training	0.3312	0.4394	0.4708	-0.4202	-0.4013	-0.5945	-0.5414	0.3207	-0.436	1.0507	-0.2443	-0.0085	0.5167	0.1159	0.1598
CHEMBL1581027	CCOC(=O)c1c(NC(=O)CN2CCOCC2)sc2c1CC(C)(C)OC2	IC50 (nM)p	'>'	20000	0.493	-1	TNF-alpha	0.384	F (assay format)	0.125	Test	0.5237	1.1293	0.1888	0.2609	0.1286	-0.3224	-0.5414	0.3946	-0.1245	1.3324	-0.0194	-0.197	-0.5382	-0.0109	-0.0017
CHEMBL1491481	CCCn1c(SCCc2ccccc2)nc2c1c(=O)[nH]c(=O)n2C	IC50 (nM)p	'>'	20000	0.493	-1	TNF-alpha	0.384	F (assay format)	0.125	Training	0.1015	0.7451	0.7745	-0.1752	0.1194	-0.6682	-0.5414	0.3981	-0.6488	1.2524	-0.2114	0.0053	0.0716	0.1946	0.1399
CHEMBL1386167	COCCn1c(SCCCc2ccccc2)nc2c1c(=O)[nH]c(=O)n2C	IC50 (nM)p	'>'	20000	0.493	-1	TNF-alpha	0.384	F (assay format)	0.125	Training	-0.1399	0.5373	1.0424	-0.0248	-0.0071	-0.6672	-0.5414	0.4316	-0.8373	1.0766	-0.2114	-0.1329	0.0542	0.1682	0.0288
CHEMBL1427550	CSC(S)=NN=Cc1ccc(Br)cc1	IC50 (nM)p	'>'	20000	0.493	-1	TNF-alpha	0.384	F (assay format)	0.125	Training	1.0372	-0.9339	2.5009	-1.2773	0.1034	-1.1649	-0.9468	1.8258	-1.3906	3.9294	-0.3515	1.4215	2.4802	-0.5622	-0.8804
CHEMBL1719472	CCc1cc(C(=O)NC2CCCc3c2cnn3-c2ccccc2F)no1	IC50 (nM)p	'>'	20000	0.493	-1	TNF-alpha	0.384	F (assay format)	0.125	Test	-0.372	-0.0735	0.3383	-0.3751	-0.1187	-0.7217	0.3898	-0.2964	-0.5896	0.1513	0.0388	-0.2821	-0.5112	0.2297	0.1062
CHEMBL1735630	O=C(Cc1ccccc1)Nc1nc2ccccc2n1Cc1ccc(Cl)cc1	IC50 (nM)p	'>'	20000	0.493	-1	TNF-alpha	0.384	F (assay format)	0.125	Training	-0.0553	-0.3435	0.3845	0.8519	1.2623	-0.7745	-0.5414	-0.8238	-1.0333	0.2141	0.1061	0.1706	0.337	0.3661	-0.1846
CHEMBL1433326	COc1ccc(C(=O)Cn2c(N)nc3ccccc32)cc1	IC50 (nM)p	'>'	20000	0.493	-1	TNF-alpha	0.384	F (assay format)	0.125	Training	-0.362	-0.5594	0.5951	-0.6524	0.5484	-0.9075	-0.5414	-0.0004	-0.7645	-0.237	-0.1388	-0.314	0.3122	0.1708	-0.0513
CHEMBL1703491	Cc1cc(C(=O)NC2CCCc3c2cnn3-c2ccccc2F)n(C)n1	IC50 (nM)p	'>'	20000	0.493	-1	TNF-alpha	0.384	F (assay format)	0.125	Training	-0.2892	0.1601	-0.2496	0.1292	-0.1187	-0.6736	0.1662	-0.4533	-0.4008	0.0881	0.0388	-0.4266	-0.4295	0.1593	0.1925
CHEMBL1525546	Fc1ccc(NC(S)=Nc2nccs2)cc1	IC50 (nM)p	'>'	20000	0.493	-1	TNF-alpha	0.384	F (assay format)	0.125	Test	-0.5531	-0.146	1.0103	0.6484	-0.2064	-1.234	0.1993	1.7106	-1.2812	1.1933	-0.3515	-0.0211	0.9065	-0.4956	-0.7171
CHEMBL1727785	COc1ccc(C(=O)Nc2sc3c(c2C(=O)O)CC(C)(C)OC3)cc1OC	IC50 (nM)p	'>'	20000	0.493	-1	TNF-alpha	0.384	F (assay format)	0.125	Training	1.0843	0.7884	-0.0605	-1.2105	-0.605	-0.1032	-0.5414	0.6474	0.3536	0.512	-0.1847	-0.147	-0.1514	-0.0262	0.24
CHEMBL1573795	COc1cccc(C(=O)Nc2sc3c(c2C(=O)O)CCCC3)c1	IC50 (nM)p	'>'	20000	0.493	-1	TNF-alpha	0.384	F (assay format)	0.125	Training	0.3888	1.4232	0.5279	-0.3753	0.3724	-0.6555	-0.5414	0.6122	-0.565	0.8873	0.1268	0.0301	-0.0788	0.1876	0.0902
CHEMBL1712964	COC(=O)CC1=NN(c2ccccc2)C(=O)/C1=C/Nc1ccc(C)cc1	IC50 (nM)p	'>'	20000	0.493	-1	TNF-alpha	0.384	F (assay format)	0.125	Training	-0.2291	-0.8403	0.87	-0.4472	0.5407	-0.8478	-0.5414	-0.2852	-0.8341	-0.0986	-0.1058	-0.0635	0.1666	0.0654	-0.1882
CHEMBL1328062	Cc1ccc(O)c(N=Cc2cc(Cc3ccccc3)cc([N+](=O)[O-])c2O)c1	IC50 (nM)p	'>'	20000	0.493	-1	TNF-alpha	0.384	F (assay format)	0.125	Test	0.4442	-0.674	0.3249	0.1105	0.6403	-0.7169	-0.9468	0.1434	-0.4825	-0.2077	0.025	0.2188	0.2928	0.0041	-0.1791
CHEMBL1703493	CC(=O)Nc1nc2ccccc2n1S(=O)(=O)c1ccc(Cl)cc1	IC50 (nM)p	'>'	20000	0.493	-1	TNF-alpha	0.384	F (assay format)	0.125	Training	0.9088	1.0397	-0.445	0.3183	0.3724	-0.2756	-0.5414	0.2923	0.3496	1.1822	-0.1388	-0.0829	0.288	0.0823	0.2819
CHEMBL1325644	Cc1cc(NC(=O)c2ccc(C)s2)n(-c2nc3ccccc3[nH]2)n1	IC50 (nM)p	'>'	20000	0.493	-1	TNF-alpha	0.384	F (assay format)	0.125	Training	-0.1704	0.1638	-0.4288	0.6256	-0.6878	-0.7987	0.8973	0.441	-0.4995	0.3552	-0.3515	-0.2694	-0.0364	0.0432	-0.0769
CHEMBL1488993	Nc1nc2ccccc2n1CCOc1ccc(Cl)cc1	IC50 (nM)p	'>'	20000	0.493	-1	TNF-alpha	0.384	F (assay format)	0.125	Training	0.1294	-0.4584	0.5085	0.342	0.6484	-0.9007	-0.5414	-0.3536	-1.0547	0.259	-0.1388	0.2321	0.407	0.2377	-0.209
CHEMBL1719080	CN(C(=O)c1ccccc1)C(c1ccccc1)c1c[nH]c2ccccc12	IC50 (nM)p	'>'	20000	0.493	-1	TNF-alpha	0.384	F (assay format)	0.125	Test	0.1825	0.0373	0.5746	0.297	1.7865	-0.6446	-0.3742	-1.0007	-0.9759	0.0973	0.139	0.3376	0.2166	0.4456	0.1225
CHEMBL1397246	COc1ccc(-c2cc(N)n(S(=O)(=O)c3ccc(C(C)(C)C)cc3)n2)cc1OC	IC50 (nM)p	'>'	20000	0.493	-1	TNF-alpha	0.384	F (assay format)	0.125	Training	1.5305	0.5278	-0.3483	-1.3418	-0.3004	0.3069	-0.4063	0.1835	0.8201	1.0921	-0.1678	-0.0237	-0.0466	-0.2421	0.1223
CHEMBL1700576	N#Cc1ccccc1S(=O)(=O)n1c(N)nc2ccccc21	IC50 (nM)p	'>'	20000	0.493	-1	TNF-alpha	0.384	F (assay format)	0.125	Training	0.7326	1.3708	0.0739	-0.5826	0.6138	-0.2893	-0.5414	0.9638	0.3555	0.8245	-0.1388	-0.3015	0.4008	0.2033	0.511
CHEMBL1534716	O=C(Nc1nc2ccccc2n1Cc1ccccc1)c1ccco1	IC50 (nM)p	'>'	20000	0.493	-1	TNF-alpha	0.384	F (assay format)	0.125	Training	-0.3032	-0.5587	0.4565	0.8442	0.6775	-0.8398	0.6037	-0.4577	-1.064	-0.2892	-0.1058	0.0302	-0.0347	0.2453	-0.1478
CHEMBL1720861	CCOc1ccc(NC(=O)c2ccc(CCN3CCc4ccccc4C3)cc2)cc1	IC50 (nM)p	'>'	20000	0.493	-1	TNF-alpha	0.384	F (assay format)	0.125	Test	0.0283	-0.039	0.9154	0.2048	1.1514	-0.7641	-0.9468	-0.9925	-1.2929	0.6403	0.3762	0.3337	0.0523	0.323	-0.3473
CHEMBL1731457	Nc1nc2ccccc2n1S(=O)(=O)c1cccc2ccccc12	IC50 (nM)p	'>'	20000	0.493	-1	TNF-alpha	0.384	F (assay format)	0.125	Training	1.0151	1.6091	-0.5279	0.3694	1.0595	-0.1039	-0.5414	0.1504	0.1821	0.8528	0.0449	0.0363	0.3447	0.4924	0.575
CHEMBL1702238	N#Cc1ccc(S(=O)(=O)n2c(N)nc3ccccc32)cc1	IC50 (nM)p	'>'	20000	0.493	-1	TNF-alpha	0.384	F (assay format)	0.125	Training	0.7535	1.0775	-0.0311	-0.7503	0.5484	-0.3398	-0.5414	0.9638	0.3307	0.8184	-0.1388	-0.3015	0.4008	0.078	0.3062
CHEMBL1394462	COc1ccc(-c2cc(N)n(S(=O)(=O)c3ccccc3)n2)cc1OC	IC50 (nM)p	'>'	20000	0.493	-1	TNF-alpha	0.384	F (assay format)	0.125	Training	0.4631	0.5653	0.4796	-1.26	0.355	-0.4288	-0.4063	0.4612	0.0581	0.8295	-0.1349	-0.1487	0.1925	-0.0278	0.1366
CHEMBL1567543	CC(C)n1c(SCCCc2ccccc2)nc2c1c(=O)[nH]c(=O)n2C	IC50 (nM)p	'>'	20000	0.493	-1	TNF-alpha	0.384	F (assay format)	0.125	Test	0.4892	0.8515	0.282	0.0409	0.0538	-0.5363	-0.5414	0.3207	-0.4812	1.2895	-0.2114	0.1053	-0.0162	0.0995	0.1815
CHEMBL1702956	Nc1nc2ccccc2n1S(=O)(=O)c1ccc(C(F)(F)F)cc1	IC50 (nM)p	'>'	20000	0.493	-1	TNF-alpha	0.384	F (assay format)	0.125	Training	1.9806	0.8513	-1.1629	-0.0503	0.3724	0.3047	-0.5414	0.224	1.2654	0.5158	-0.1388	-0.0211	0.0102	-0.1038	0.289
CHEMBL1725440	CC(C)C(=O)N(C)C(c1ccccc1)c1c[nH]c2ccccc12	IC50 (nM)p	'>'	20000	0.493	-1	TNF-alpha	0.384	F (assay format)	0.125	Training	0.2582	0.165	0.4206	-0.1724	0.8639	-0.7315	-0.3742	-0.8903	-0.6689	0.5576	-0.1058	0.2076	-0.0847	0.153	0.1351
CHEMBL1729147	Nc1nc2ccccc2n1C(=O)Cc1ccccc1	IC50 (nM)p	'>'	20000	0.493	-1	TNF-alpha	0.384	F (assay format)	0.125	Training	-0.111	-0.4479	0.4322	0.5573	1.3431	-0.9055	-0.5414	-0.083	-0.8894	-0.1697	-0.1058	-0.0535	0.2755	0.2513	-0.0133
CHEMBL229012	O=C(Nc1sc2c(c1C(=O)O)CCCC2)c1cccs1	IC50 (nM)p	'>'	20000	0.493	-1	TNF-alpha	0.384	F (assay format)	0.125	Test	0.268	2.4728	0.1847	0.3609	-0.4687	-0.7421	0.6037	1.4052	-0.5369	1.8773	-0.086	-0.0587	-0.12	-0.0651	0.0445
CHEMBL1501470	COc1ccc2oc(C[S+]([O-])c3ccccc3)c(C(=O)O)c2c1	IC50 (nM)p	'>'	20000	0.493	-1	TNF-alpha	0.384	F (assay format)	0.125	Training	0.0301	0.645	0.5279	-0.3753	0.5156	-0.7295	-0.5414	0.7045	-0.7186	0.8607	-0.1349	-0.1165	0.0018	0.1626	0.0692
CHEMBL1445206	COc1ccc(C(=O)NC(=S)N(C)C2CCCCC2)cc1Br	IC50 (nM)p	'>'	20000	0.493	-1	TNF-alpha	0.384	F (assay format)	0.125	Training	0.7096	0.987	1.1146	-1.2477	0.7041	-0.7801	-0.9468	0.0845	-0.7522	1.9765	0.4007	0.4575	0.4565	-0.3348	-0.2764
CHEMBL1487641	CC(=O)Nc1nc2ccccc2n1Cc1ccccc1	IC50 (nM)p	'>'	20000	0.493	-1	TNF-alpha	0.384	F (assay format)	0.125	Training	-0.4438	-0.4538	0.5085	1.055	1.207	-0.9976	-0.5414	-0.5086	-1.0287	0.0065	-0.1058	-0.1277	0.1688	0.366	-0.1096
CHEMBL1382232	Cc1cc(SCC(=O)OC/C(O)=C(\C#N)c2nc3ccccc3[nH]2)c(C)cc1Br	IC50 (nM)p	'>'	20000	0.493	-1	TNF-alpha	0.384	F (assay format)	0.125	Test	0.2665	0.3806	0.5305	-0.7248	-0.4159	-0.5838	-0.4063	0.5318	-0.5351	1.1033	-0.1923	0.0008	0.7261	-0.1676	-0.1607
CHEMBL1407805	Nc1nc2ccccc2n1S(=O)(=O)c1ccc([N+](=O)[O-])cc1	IC50 (nM)p	'>'	20000	0.493	-1	TNF-alpha	0.384	F (assay format)	0.125	Training	0.8948	0.9372	-0.5516	-0.2029	0.4567	-0.2723	-0.5414	1.3001	0.7424	0.6044	-0.1388	-0.2754	0.1701	-0.0122	0.2963
CHEMBL1411091	O=C(CSc1nc(O)c2c(-c3ccccc3)csc2n1)NC1CCCCC1	IC50 (nM)p	'>'	20000	0.493	-1	TNF-alpha	0.384	F (assay format)	0.125	Training	-0.1332	1.6104	0.4649	0.7656	1.2122	-0.7028	-0.3742	0.6863	-0.9937	1.8469	0.5576	0.0649	0.1684	0.3312	-0.1062
CHEMBL1727369	CCc1cc(C(=O)NC2CCCc3c2cnn3-c2ccc(F)cc2F)no1	IC50 (nM)p	'>'	20000	0.493	-1	TNF-alpha	0.384	F (assay format)	0.125	Training	-0.1309	-0.1559	0.0795	-0.4432	-0.4586	-0.6453	0.3898	-0.3429	-0.3878	-0.0099	0.0105	-0.2636	-0.5437	0.1242	0.1267
CHEMBL1729457	CCC1CCc2c(sc(NC(=O)c3ccccc3Br)c2C(=O)OC)C1	IC50 (nM)p	'>'	20000	0.493	-1	TNF-alpha	0.384	F (assay format)	0.125	Test	0.9182	2.0794	0.7491	-1.2792	-0.0444	-0.4387	-0.5414	0.0264	-0.4008	1.8171	0.0388	0.4273	0.1792	0.0902	0.1855
CHEMBL1700382	COc1ccc(C(=O)Nc2nc3ccccc3n2Cc2ccc(Cl)cc2)cc1	IC50 (nM)p	'>'	20000	0.493	-1	TNF-alpha	0.384	F (assay format)	0.125	Training	0.1484	-0.4732	0.4527	-0.1829	0.7719	-0.6591	-0.5414	-0.6867	-0.8361	0.0299	0.0732	0.1614	0.3954	0.3096	-0.0971
CHEMBL1730398	Cc1cc(C(=O)NC2CCCc3c2cnn3-c2ccccc2F)[nH]n1	IC50 (nM)p	'>'	20000	0.493	-1	TNF-alpha	0.384	F (assay format)	0.125	Training	-0.2673	-0.0007	-0.0795	0.2128	-0.064	-0.7239	0.3898	-0.1941	-0.5728	0.0043	0.0388	-0.3124	-0.435	0.2075	0.1071
CHEMBL599890	Cc1nonc1C(=O)NN=Cc1ccc([N+](=O)[O-])o1	IC50 (nM)p	'>'	20000	0.493	-1	TNF-alpha	0.384	F (assay format)	0.125	Training	-0.0387	-1.7355	0.7044	-0.284	-1.6521	-0.9414	0.627	2.0967	-0.2235	-1.1543	-0.5642	-0.2377	-0.277	-0.7247	-0.5663
CHEMBL1349185	CC1CCc2c(sc(NC(=O)c3cccs3)c2C(=O)O)C1	IC50 (nM)p	'>'	20000	0.493	-1	TNF-alpha	0.384	F (assay format)	0.125	Test	0.5622	2.6117	-0.1462	0.24	-0.8968	-0.6716	0.6037	1.2706	-0.3337	1.8979	-0.1739	-0.0049	-0.1835	-0.1711	0.0796
CHEMBL1731580	CC(C)C(=O)Nc1nc2ccccc2n1Cc1ccc(Cl)cc1	IC50 (nM)p	'>'	20000	0.493	-1	TNF-alpha	0.384	F (assay format)	0.125	Training	0.1972	-0.5314	0.131	0.2013	0.3724	-0.8096	-0.5414	-0.6504	-0.623	0.5468	-0.1388	0.1028	0.1714	0.157	-0.1037
CHEMBL1723575	O=C(Nc1nc2ccccc2n1Cc1ccc(Cl)cc1)c1cccs1	IC50 (nM)p	'>'	20000	0.493	-1	TNF-alpha	0.384	F (assay format)	0.125	Training	0.0278	0.1708	0.175	0.5715	0.1555	-0.7447	0.6037	-0.2028	-0.8401	0.7159	-0.1388	0.1057	0.4139	0.1747	-0.1119
CHEMBL1338507	Cc1cc(Br)ccc1SCC(=O)OC/C(O)=C(\C#N)c1nc2ccccc2[nH]1	IC50 (nM)p	'>'	20000	0.493	-1	TNF-alpha	0.384	F (assay format)	0.125	Training	0.0466	0.2955	0.7153	-0.5372	-0.2052	-0.7169	-0.4063	0.6059	-0.7014	1.0434	-0.1678	-0.0226	0.768	-0.1368	-0.2396
CHEMBL1445071	COc1cc(/C=C2/C(=O)NN(c3cccc(Cl)c3)C2=O)cc(Br)c1O	IC50 (nM)p	'>'	20000	0.493	-1	TNF-alpha	0.384	F (assay format)	0.125	Test	0.6327	-0.1814	0.0282	-0.9302	-0.2884	-0.5912	-0.5414	-0.0716	-0.1383	0.2999	-0.1923	0.0826	0.6957	-0.1041	0.1322
CHEMBL1387990	Cc1c(C(=O)OCC(=O)c2c(N)n(CC(C)C)c(=O)n(C)c2=O)oc2ccccc12	IC50 (nM)p	'>'	20000	0.493	-1	TNF-alpha	0.384	F (assay format)	0.125	Training	0.991	-0.5026	-0.2472	-0.9379	-0.6216	-0.1265	-0.5414	0.501	0.1783	-0.0353	-0.2558	-0.0619	-0.2607	-0.1955	0.3853
CHEMBL1728008	CCOc1ccc(C(=O)Nc2ccc(CN3CCc4ccccc4C3)cc2)cc1	IC50 (nM)p	'>'	20000	0.493	-1	TNF-alpha	0.384	F (assay format)	0.125	Training	-0.0079	-0.0651	0.8026	0.2876	1.239	-0.7867	-0.9468	-0.9706	-1.2312	0.5073	0.3762	0.2792	0.1115	0.3458	-0.2981
CHEMBL1574961	O=S(=O)(Nc1nc2ccccc2[nH]1)c1ccc(Cl)cc1	IC50 (nM)p	'>'	20000	0.493	-1	TNF-alpha	0.384	F (assay format)	0.125	Training	0.5843	0.4896	-0.4169	0.4762	0.6484	-0.6943	-0.4063	0.4063	0.0296	1.4013	-0.1388	-0.0368	0.4468	-0.0364	-0.2189
CHEMBL1710228	O=C(Nc1ccc(Cl)cc1)c1ccc(CCN2CCc3ccccc3C2)cc1	IC50 (nM)p	'>'	20000	0.493	-1	TNF-alpha	0.384	F (assay format)	0.125	Test	0.3256	0.0554	0.4402	0.3815	1.3323	-0.7338	-0.9468	-1.1124	-1.1469	0.6728	0.3762	0.409	0.2691	0.3183	-0.3341
CHEMBL1333554	CC(=O)Nc1nc2ccccc2n1Cc1ccc(Cl)cc1	IC50 (nM)p	'>'	20000	0.493	-1	TNF-alpha	0.384	F (assay format)	0.125	Training	0.0354	-0.4038	0.1636	0.7138	0.5484	-0.8914	-0.5414	-0.56	-0.7634	0.2277	-0.1388	0.0232	0.3351	0.2747	-0.0676
CHEMBL1714566	O=C(NC1CCCc2c1cnn2-c1ccccc1F)c1ccnn1-c1ccccc1	IC50 (nM)p	'>'	20000	0.493	-1	TNF-alpha	0.384	F (assay format)	0.125	Training	-0.4517	-0.002	0.172	0.4245	0.7387	-0.5985	0.4365	-0.6353	-0.7705	-0.0734	0.2844	-0.2365	-0.2563	0.4472	0.1929
CHEMBL67930	Cc1ccc(-c2nc3ccccc3s2)cc1	IC50 (nM)p	'>'	20000	0.493	-1	TNF-alpha	0.384	F (assay format)	0.125	Training	0.485	0.9741	0.1456	0.6175	1.1597	-0.9885	-0.4063	-0.4242	-0.9032	1.088	-0.1388	0.4809	0.7768	0.3473	-0.2021
CHEMBL1725712	Cc1ccc(N2CCN(S(=O)(=O)c3ccc4c(c3)CC(C)N4C(=O)C3CC3)CC2)cc1	IC50 (nM)p	'>'	20000	0.493	-1	TNF-alpha	0.384	F (assay format)	0.125	Test	1.6419	1.7112	-0.8669	-0.2239	0.2473	0.3455	-0.5414	-0.593	0.36	1.598	0.2148	0.2342	-0.2821	0.0378	0.2035
CHEMBL1342760	Cc1ccc(NC(=O)c2ccc(CN3CCc4ccccc4C3)cc2)cc1	IC50 (nM)p	'>'	20000	0.493	-1	TNF-alpha	0.384	F (assay format)	0.125	Training	0.1891	-0.0004	0.3041	0.4748	1.4318	-0.7852	-0.9468	-1.0932	-1.1057	0.4542	0.3762	0.2654	0.1887	0.3424	-0.2812
CHEMBL1714724	COC(=O)c1c(NC(=O)c2ccc(Cl)cc2)sc2c1CCCC2	IC50 (nM)p	'>'	20000	0.493	-1	TNF-alpha	0.384	F (assay format)	0.125	Training	0.7469	1.4927	0.5279	-0.6197	0.3724	-0.5932	-0.5414	0.1637	-0.4966	1.2453	0.1268	0.3041	0.1231	0.1614	0.0886
CHEMBL1299367	CCCCn1c(SCC(=O)c2ccccc2)nc2c1c(=O)[nH]c(=O)n2C	IC50 (nM)p	'>'	20000	0.493	-1	TNF-alpha	0.384	F (assay format)	0.125	Training	0.0361	0.3722	0.7018	-0.3844	-0.0071	-0.6029	-0.5414	0.5868	-0.4922	1.0461	-0.2114	-0.1441	0.0863	0.1061	0.1499
CHEMBL1327036	Nc1cc(-c2ccccc2)nn1S(=O)(=O)c1c(F)c(F)c(F)c(F)c1F	IC50 (nM)p	'>'	20000	0.493	-1	TNF-alpha	0.384	F (assay format)	0.125	Test	1.5625	0.3539	-0.762	-1.0795	-0.0892	0.0673	-0.4063	0.0189	1.0657	0.1048	-0.1992	0.0601	-0.0492	-0.3341	0.5091
CHEMBL1595049	CCCCCn1c(SCCc2ccccc2)nc2c1c(=O)[nH]c(=O)n2C	IC50 (nM)p	'>'	20000	0.493	-1	TNF-alpha	0.384	F (assay format)	0.125	Training	0.0535	0.753	1.0424	-0.0248	-0.0071	-0.6571	-0.5414	0.2489	-0.8204	1.5126	-0.2114	0.1181	-0.065	0.1326	0.0194
CHEMBL1726554	COc1ccc(-c2cc(N)n(S(=O)(=O)c3cccc([N+](=O)[O-])c3)n2)cc1OC	IC50 (nM)p	'>'	20000	0.493	-1	TNF-alpha	0.384	F (assay format)	0.125	Training	0.6517	0.3471	0.1679	-1.362	-0.2553	-0.2704	-0.4063	1.043	0.5035	0.4379	-0.1678	-0.2379	0.0912	-0.1141	0.1684
CHEMBL1698552	O=C(Nc1nc2ccccc2n1Cc1ccc(Cl)cc1)c1ccc(F)cc1	IC50 (nM)p	'>'	20000	0.493	-1	TNF-alpha	0.384	F (assay format)	0.125	Training	0.3542	-0.5107	0.0666	0.3722	0.8527	-0.6513	-0.5414	-0.8238	-0.7292	-0.0711	0.0732	0.2481	0.3733	0.3153	-0.0879
CHEMBL1384893	COc1ccc(CNS(=O)(=O)c2ccc3c(c2)CC(C)N3C(=O)C2CC2)cc1	IC50 (nM)p	'>'	20000	0.493	-1	TNF-alpha	0.384	F (assay format)	0.125	Test	1.0683	0.9667	-0.3559	-0.754	-0.3004	-0.1288	-0.5414	-0.1872	0.3353	1.4807	-0.1678	-0.0774	-0.2395	-0.1454	0.0185
CHEMBL1424982	CCOC(=O)c1c(NC(=O)c2cccs2)sc2c1CC(C)(C)OC2	IC50 (nM)p	'>'	20000	0.493	-1	TNF-alpha	0.384	F (assay format)	0.125	Training	1.0797	1.5763	-0.052	-0.0866	-1.1506	-0.2413	0.6037	0.8912	0.2076	1.718	-0.3691	0.0402	-0.2385	-0.2456	0.0911
CHEMBL1525854	COc1ccc(-c2cc(=O)oc3cc(OCC(=O)Nc4ccc(CCO)cc4)ccc23)cc1	IC50 (nM)p	'>'	20000	0.493	-1	TNF-alpha	0.384	F (assay format)	0.125	Training	0.0633	-0.6265	0.8281	-0.2216	0.5359	-0.5491	-0.9468	-0.1818	-0.942	-0.1555	0.1574	-0.0039	0.1364	0.2783	-0.1282
CHEMBL3740051	CN(CCN(C)C(=O)c1cn(S(=O)(=O)c2cccc(N)c2)c2ccccc12)C(=O)c1coc2ccccc2c1=O	IC50 (nM)p	'='	20000	0.493	-1	TNF-alpha	0.384	B (single protein format)	0.577	Training	0.7706	0.5095	-0.3594	-0.3933	0.3862	0.46	-0.5414	0.1271	0.1308	0.4766	0.0767	0.4557	0.5207	-0.1678	0.4519
CHEMBL3741883	O=C(c1coc2ccccc2c1=O)N1CCN(Cc2cn(-c3cccc(C(F)(F)F)c3)c3ccccc23)CC1	IC50 (nM)p	'='	20000	0.493	-1	TNF-alpha	0.384	B (single protein format)	0.577	Test	1.1916	-0.0248	-0.5496	0.2656	0.9438	0.596	-0.5414	-0.9513	-0.0529	-0.2276	0.8988	1.3678	-0.0907	0.485	0.2498
CHEMBL1721360	O=C(Nc1ccc(F)cc1)c1ccc(CN2CCCCC2)cc1	IC50 (nM)p	'>'	20000	0.493	-1	TNF-alpha	0.384	F (assay format)	0.125	Training	0.0496	-0.0964	0.7974	0.4819	1.7851	-0.9924	-0.9468	-0.9737	-1.2704	0.6713	0.4657	0.3499	-0.1077	0.1458	-0.4928
CHEMBL1532172	O=C(Nc1sc2c(c1C(=O)O)CCCC2)C(=O)N1CCOCC1	IC50 (nM)p	'>'	20000	0.493	-1	TNF-alpha	0.384	F (assay format)	0.125	Training	-0.1762	1.5687	0.324	0.1061	0.8639	-0.731	-0.5414	1.0625	-0.5445	1.0823	0.263	-0.3996	-0.4667	0.1301	0.0629
CHEMBL1729511	CC(C)(C)c1ccc(C(=O)O/N=C(\N)c2cccc([N+](=O)[O-])c2)cc1	IC50 (nM)p	'>'	20000	0.493	-1	TNF-alpha	0.384	F (assay format)	0.125	Training	1.6227	-1.0963	-0.0235	-0.4211	0.2367	-0.2068	-0.9468	0.6079	0.4104	-0.0899	-0.1388	0.3567	-0.017	-0.3968	-0.3737
CHEMBL1719579	O=C(Nc1ccc(CN2CCc3ccccc3C2)cc1)c1ccc(Cl)cc1	IC50 (nM)p	'>'	20000	0.493	-1	TNF-alpha	0.384	F (assay format)	0.125	Test	0.2969	0.0306	0.3041	0.4748	1.4318	-0.7565	-0.9468	-1.0932	-1.0763	0.5321	0.3762	0.3534	0.3395	0.3405	-0.2823
CHEMBL1701049	O=C(Nc1nc2ccccc2n1Cc1ccccc1Cl)c1ccc(Cl)cc1	IC50 (nM)p	'>'	20000	0.493	-1	TNF-alpha	0.384	F (assay format)	0.125	Training	0.462	-0.2854	0.147	0.3273	0.9028	-0.5767	-0.5414	-0.8238	-0.7268	0.2596	0.0732	0.3505	0.556	0.312	-0.0501
CHEMBL1728408	O=C(Nc1nc2ccccc2n1Cc1ccc(Cl)cc1)c1ccccc1	IC50 (nM)p	'>'	20000	0.493	-1	TNF-alpha	0.384	F (assay format)	0.125	Training	0.1298	-0.4231	0.3249	0.6183	1.3628	-0.7252	-0.5414	-0.7939	-0.9378	0.088	0.1061	0.2473	0.4374	0.4061	-0.108
CHEMBL1387448	CC1(C)Cc2c(sc(NC(=O)c3ccccc3)c2C(=O)O)CO1	IC50 (nM)p	'>'	20000	0.493	-1	TNF-alpha	0.384	F (assay format)	0.125	Training	1.2506	1.0123	-0.5355	0.2603	0.3423	-0.2546	-0.5414	0.6122	0.2791	0.7181	-0.1234	0.0029	-0.1415	0.024	0.1101
CHEMBL1603938	Cc1ccc(C)c(SCC(=O)OC/C(O)=C(\C#N)c2nc3ccccc3[nH]2)c1	IC50 (nM)p	'>'	20000	0.493	-1	TNF-alpha	0.384	F (assay format)	0.125	Test	-0.1171	0.0329	0.7153	-0.5372	-0.2052	-0.7637	-0.4063	0.6059	-0.7286	0.6446	-0.1678	-0.1497	0.4444	-0.092	-0.2204
CHEMBL1705192	CC(C)c1ccc(S(=O)(=O)n2c(N)nc3ccccc32)cc1	IC50 (nM)p	'>'	20000	0.493	-1	TNF-alpha	0.384	F (assay format)	0.125	Training	1.1088	1.2772	-0.5516	-0.2029	0.4567	-0.2427	-0.5414	0.3038	0.4083	1.4565	-0.1388	-0.0311	0.1081	-0.0122	0.2963
CHEMBL1515929	COc1ccc(-c2cc(N)n(S(=O)(=O)c3ccc(F)cc3)n2)cc1OC	IC50 (nM)p	'>'	20000	0.493	-1	TNF-alpha	0.384	F (assay format)	0.125	Training	0.6916	0.4151	0.1973	-1.4567	-0.1555	-0.3549	-0.4063	0.3843	0.246	0.6325	-0.1678	-0.1337	0.1325	-0.1175	0.1414
CHEMBL1711872	Cc1ccccc1S(=O)(=O)n1c(N)nc2ccccc21	IC50 (nM)p	'>'	20000	0.493	-1	TNF-alpha	0.384	F (assay format)	0.125	Training	0.9677	1.7851	-0.4699	0.0373	0.7167	-0.3026	-0.5414	0.4851	0.4063	1.2121	-0.1388	-0.1265	0.2735	0.0806	0.4568
CHEMBL1354593	Nc1cc(-c2ccc(Cl)cc2)nn1S(=O)(=O)c1c(F)c(F)c(F)c(F)c1F	IC50 (nM)p	'>'	20000	0.493	-1	TNF-alpha	0.384	F (assay format)	0.125	Test	1.8733	0.371	-0.9918	-1.2765	-0.5669	0.1736	-0.4063	-0.0401	1.204	0.2768	-0.2321	0.1733	0.0902	-0.3996	0.5102
CHEMBL1699939	Nc1cc(-c2ccccc2)nn1S(=O)(=O)c1ccc(F)c(Cl)c1	IC50 (nM)p	'>'	20000	0.493	-1	TNF-alpha	0.384	F (assay format)	0.125	Training	1.1712	0.8098	-0.445	-0.2221	0.5156	-0.3487	-0.4063	0.224	0.3734	1.0421	-0.1349	0.1575	0.3423	-0.1311	0.0692
CHEMBL1410618	CCC(=O)Nc1nc2ccccc2n1Cc1ccc(Cl)cc1	IC50 (nM)p	'>'	20000	0.493	-1	TNF-alpha	0.384	F (assay format)	0.125	Training	-0.0951	-0.4618	0.6582	-0.1986	0.4567	-0.8847	-0.5414	-0.6071	-0.8373	0.4826	-0.1388	0.0591	0.2444	0.2504	-0.0885
CHEMBL1370066	Cc1ccc(Cn2c(NC(=O)c3ccco3)nc3ccccc32)cc1	IC50 (nM)p	'>'	20000	0.493	-1	TNF-alpha	0.384	F (assay format)	0.125	Training	-0.0301	-0.5473	0.175	0.5715	0.1555	-0.7622	0.6037	-0.5018	-0.8762	-0.1803	-0.1388	0.0543	-0.0523	0.1747	-0.1119
CHEMBL1706944	O=C(Nc1ccc(Cl)c(Cl)c1)c1ccc(CN2CCc3ccccc3C2)cc1	IC50 (nM)p	'>'	20000	0.493	-1	TNF-alpha	0.384	F (assay format)	0.125	Test	0.613	0.1299	0.1326	0.2546	1.0999	-0.5922	-0.9468	-1.1124	-0.8621	0.6838	0.3471	0.4499	0.4573	0.2466	-0.2278
CHEMBL1718809	O=C(Nc1nc2ccccc2n1Cc1ccccc1Cl)C1CCCCC1	IC50 (nM)p	'>'	20000	0.493	-1	TNF-alpha	0.384	F (assay format)	0.125	Training	-0.0773	0.4793	0.4082	0.5728	1.4146	-0.7304	-0.5414	-0.7939	-0.9294	0.8723	0.6417	0.1469	-0.1394	0.4027	-0.0688
CHEMBL1441295	N#C/C(=C(/O)COC(=O)CSc1ccc2ccccc2c1)c1nc2ccccc2[nH]1	IC50 (nM)p	'>'	20000	0.493	-1	TNF-alpha	0.384	F (assay format)	0.125	Training	-0.1598	-0.0992	0.6995	-0.1019	0.4522	-0.6908	-0.4063	0.3971	-0.9269	0.3619	0.0449	-0.0445	0.5093	0.2252	-0.185
CHEMBL1708434	CC(=O)Nc1nc2ccccc2n1S(=O)(=O)c1ccc(C)cc1	IC50 (nM)p	'>'	20000	0.493	-1	TNF-alpha	0.384	F (assay format)	0.125	Training	0.7794	1.0024	-0.445	0.3183	0.3724	-0.3043	-0.5414	0.2923	0.3143	1.0887	-0.1388	-0.1885	0.107	0.0823	0.2819
CHEMBL1729949	CSc1ccc(NC(=O)c2ccc(CN3CCc4ccccc43)cc2)cc1	IC50 (nM)p	'>'	20000	0.493	-1	TNF-alpha	0.384	F (assay format)	0.125	Test	0.4365	0.3078	0.6349	-0.2016	0.8527	-0.6575	-0.3742	-0.6257	-1.0777	1.2442	0.0732	0.4818	0.5326	0.2805	-0.2433
CHEMBL1716972	CC(=O)N1CCc2cc(S(=O)(=O)N3CCN(c4ccc([N+](=O)[O-])cc4)CC3)ccc21	IC50 (nM)p	'>'	20000	0.493	-1	TNF-alpha	0.384	F (assay format)	0.125	Training	1.3894	1.4543	-0.5425	-0.3474	0.3625	0.1521	-0.3742	0.1981	0.3237	1.0762	0.2148	0.1503	-0.0995	0.0542	0.103
CHEMBL1716673	CCC(=O)N1CCc2cc(S(=O)(=O)N3CCN(c4ccc(C(C)=O)cc4)CC3)ccc21	IC50 (nM)p	'>'	20000	0.493	-1	TNF-alpha	0.384	F (assay format)	0.125	Training	1.2266	1.5179	-0.1725	-0.8841	0.3032	0.152	-0.3742	-0.2825	0.0441	1.4884	0.2148	0.1618	-0.0776	0.0637	0.1132
CHEMBL1321508	Nc1nc2ccccc2n1S(=O)(=O)c1ccccc1	IC50 (nM)p	'>'	20000	0.493	-1	TNF-alpha	0.384	F (assay format)	0.125	Training	0.687	1.3854	-0.2536	0.3022	1.3431	-0.4297	-0.5414	0.5887	0.2102	1.1318	-0.1058	-0.1661	0.3117	0.198	0.3391
CHEMBL1472748	O=C(Nc1nnc(S(=O)(=O)N2CCCCCC2)s1)c1ccc(Br)cc1	IC50 (nM)p	'>'	20000	0.493	-1	TNF-alpha	0.384	F (assay format)	0.125	Test	0.437	2.5589	0.187	0.1013	-0.7419	-0.4771	-0.1827	0.9551	-0.1282	2.7878	-0.3515	-0.0537	0.4834	-0.181	-0.2631
CHEMBL1450483	CCCCCn1c(=O)c(C(=O)Nc2cnccn2)c(O)c2ccccc21	IC50 (nM)p	'>'	20000	0.493	-1	TNF-alpha	0.384	F (assay format)	0.125	Training	-0.2878	-0.4442	1.1286	-0.1181	0.8406	-0.689	-0.9468	0.2317	-0.8048	0.2366	-0.0974	-0.1843	-0.0569	0.1984	0.1814
CHEMBL4208563	CCN1CCN(S(=O)(=O)c2cnc3ccc(-c4ccc(OC)cc4)nn23)CC1	IC50 (nM)p	'='	20000	0.493	-1	TNF-alpha	0.384	B (cell-based format)	0.316	Training	0.5931	1.1638	0.2306	-1.1356	0.4924	-0.1966	-0.3742	-0.1097	-0.1312	1.267	-0.3703	0.0934	-0.051	-0.2532	-0.0419
CHEMBL1717950	O=C(Nc1nc2ccccc2n1Cc1ccccc1Cl)c1cccs1	IC50 (nM)p	'>'	20000	0.493	-1	TNF-alpha	0.384	F (assay format)	0.125	Training	0.0106	0.2728	0.2611	0.5243	0.2091	-0.7025	0.6037	-0.2028	-0.8289	0.721	-0.1388	0.1057	0.4139	0.1711	-0.0713
CHEMBL1482357	O=C(NC(=S)N1CCN(c2ccc(F)cc2)CC1)c1cccs1	IC50 (nM)p	'>'	20000	0.493	-1	TNF-alpha	0.384	F (assay format)	0.125	Test	0.5315	0.5434	0.5125	-0.044	0.3123	-0.7808	0.1993	0.4358	-0.9608	1.2267	0.0311	0.3531	0.4431	-0.2026	-0.3574
CHEMBL1411903	Cc1ccc(S(=O)(=O)n2c(C)nc3ccccc32)cc1	IC50 (nM)p	'>'	20000	0.493	-1	TNF-alpha	0.384	F (assay format)	0.125	Training	1.1822	1.6337	-0.5796	-0.0203	0.6484	-0.3232	-0.5414	-0.1704	0.4252	1.4355	-0.1388	0.054	0.1488	0.0736	0.3361
CHEMBL1706382	CN(C)c1ccc(NC(=O)c2ccc(CN3CCCCC3)cc2)cc1	IC50 (nM)p	'>'	20000	0.493	-1	TNF-alpha	0.384	F (assay format)	0.125	Training	0.0986	-0.0117	0.7203	0.2824	1.5305	-0.9073	-0.9468	-0.9603	-1.2013	0.9212	0.4657	0.2765	0.0375	0.0585	-0.47
CHEMBL1504170	COc1ccc(N2CCN(C(=O)c3ccc(CNS(=O)(=O)c4ccc(C)cc4)cc3)CC2)cc1	IC50 (nM)p	'>'	20000	0.493	-1	TNF-alpha	0.384	F (assay format)	0.125	Training	0.6898	0.4725	0.3052	-0.7195	1.0024	-0.2375	-0.9468	-0.3824	-0.4643	1.2046	0.4558	0.1815	0.124	0.0568	-0.2363
CHEMBL1439726	CC1(C)Cc2c(sc(NC(=O)c3ccccc3Cl)c2C(=O)O)CO1	IC50 (nM)p	'>'	20000	0.493	-1	TNF-alpha	0.384	F (assay format)	0.125	Test	1.5908	1.1632	-0.7077	-0.0029	-0.1492	-0.096	-0.5414	0.5237	0.4804	0.8919	-0.1563	0.1314	0.0176	-0.0688	0.2025
CHEMBL1735377	N#Cc1cccc(NC(=O)CSc2nc3scc(-c4ccccc4)c3c(=O)[nH]2)c1	IC50 (nM)p	'>'	20000	0.493	-1	TNF-alpha	0.384	F (assay format)	0.125	Training	-0.1493	0.7585	0.58	0.1161	0.6506	-0.6455	-0.3742	0.9453	-0.8042	0.8955	0.0005	-0.1569	0.6506	0.2703	-0.0674
CHEMBL3644497	CCn1c(=O)c2cnc3c(C(C)C)cccc3c2n(C2CCCC2)c1=O	IC50 (nM)p	'='	20000	0.493	-1	TNF-alpha	0.384	B (single protein format)	0.577	Training	0.773	0.9095	-0.0698	-0.7865	-0.3291	-0.2425	0.1993	-0.6033	-0.0687	0.8581	-0.6698	0.9043	-0.4598	0.1917	1.4651
CHEMBL3928313	CCn1c(=O)c2cnc3c(OC)cccc3c2n(C(C)C)c1=O	IC50 (nM)p	'='	20000	0.493	-1	TNF-alpha	0.384	B (single protein format)	0.577	Training	0.6723	0.0238	0.355	-1.9097	-0.1174	-0.4118	-0.9468	-0.2247	0.1108	0.2192	-0.6698	0.4965	0.2738	0.1825	1.6963
CHEMBL3741275	CN(CCN(C)C(=O)c1cn(S(=O)(=O)c2cccc([N+](=O)[O-])c2)c2ccccc12)C(=O)c1coc2ccccc2c1=O	IC50 (nM)p	'='	20000	0.493	-1	TNF-alpha	0.384	B (cell-based format)	0.316	Test	0.9158	0.381	-0.3544	-0.4723	0.2976	0.5884	-0.5414	0.2544	0.3495	0.3046	-0.3253	0.0352	0.2181	-0.3225	0.3113
CHEMBL3742137	Cc1cc2occ(C(=O)N(C)CCN(C)C(=O)c3cn(-c4cccc(C(F)(F)F)c4)c4ccccc34)c(=O)c2cc1C	IC50 (nM)p	'='	20000	0.493	-1	TNF-alpha	0.384	B (cell-based format)	0.316	Training	1.5258	-0.3731	-0.6912	-0.42	-0.0022	0.8632	-0.5414	-0.7778	0.3445	-0.2145	-0.4105	0.4966	0.0362	-0.3568	0.2774
CHEMBL3740080	O=C(c1coc2ccccc2c1=O)N1CCN(C(=O)c2cn(-c3cccc([N+](=O)[O-])c3)c3ccc([N+](=O)[O-])cc23)CC1	IC50 (nM)p	'='	20000	0.493	-1	TNF-alpha	0.384	B (single protein format)	0.577	Training	0.7424	-0.2498	-0.4014	-0.2026	0.5938	0.2977	-0.5414	0.2203	0.0916	-0.5223	0.8363	0.8094	0.025	0.2984	0.4375
CHEMBL3741926	O=C(c1ccc2ccccc2c1)N1CCN(Cc2cn(-c3cccc(C(F)(F)F)c3)c3ccccc23)CC1	IC50 (nM)p	'='	20000	0.493	-1	TNF-alpha	0.384	B (cell-based format)	0.316	Training	1.406	0.1261	-0.502	0.4851	1.1049	0.5733	-0.5414	-1.3236	-0.2347	-0.0377	0.3959	0.9483	0.1094	0.265	-0.0024
CHEMBL3741027	O=C(c1ccccc1)N1CCN(Cc2cn(-c3cccc(C(F)(F)F)c3)c3ccccc23)CC1	IC50 (nM)p	'='	20000	0.493	-1	TNF-alpha	0.384	B (single protein format)	0.577	Test	1.2635	0.0296	-0.2834	0.4911	1.2955	0.2987	-0.5414	-1.2753	-0.2631	0.0031	0.7262	1.7419	0.0097	0.3498	-0.1717
CHEMBL3740334	Nc1cccc(S(=O)(=O)n2cc(C(=O)N3CCN(C(=O)c4coc5ccccc5c4=O)CC3)c3ccccc32)c1	IC50 (nM)p	'='	20000	0.493	-1	TNF-alpha	0.384	B (cell-based format)	0.316	Training	0.7514	0.766	-0.5165	-0.1294	0.8861	0.5157	-0.5414	0.0867	0.0677	0.4355	0.2828	-0.0262	0.2432	0.0672	0.4593
CHEMBL3740948	Nc1cccc(-n2cc(C(=O)N3CCN(C(=O)c4coc5ccccc5c4=O)CC3)c3ccccc32)c1	IC50 (nM)p	'='	20000	0.493	-1	TNF-alpha	0.384	B (single protein format)	0.577	Training	0.4673	-0.0355	-0.2492	0.0421	1.0674	0.0116	-0.5414	-0.3475	-0.4652	-0.1983	0.8988	0.8153	0.3308	0.5979	0.4668
CHEMBL4208862	CCN1CCN(S(=O)(=O)c2cnc3ccc(-c4ccc(OC)nc4)nn23)CC1	IC50 (nM)p	'='	20000	0.493	-1	TNF-alpha	0.384	B (cell-based format)	0.316	Training	0.474	1.0629	0.2306	-1.1356	0.4924	-0.2166	-0.3742	0.1207	-0.1127	1.1588	-0.4457	-0.0856	-0.0957	-0.2532	-0.0419
CHEMBL4211594	N#CC1(c2ccccc2)CCN(S(=O)(=O)c2cnc3ccc(-c4cncc(C(F)(F)F)c4)nn23)CC1	IC50 (nM)p	'='	20000	0.493	-1	TNF-alpha	0.384	B (cell-based format)	0.316	Test	1.5659	0.8831	-0.6035	-0.678	0.7768	1.1534	-0.3742	-0.13	0.864	0.4319	0.0164	0.031	-0.1924	-0.2046	0.2399
CHEMBL3806135	CC[C@H](C)[C@H](NC(=O)[C@H](Cc1c[nH]c2ccccc12)NC(=O)[C@H](CCC(=O)O)NC(=O)[C@H](CC(C)C)NC(=O)[C@@H](NC(=O)[C@H](CCSC)NC(=O)[C@H](CCCNC(=N)N)NC(=O)[C@H](C)NC(=O)[C@H](Cc1ccc(O)cc1)NC(=O)[C@H](CCC(N)=O)NC(=O)[C@H](CCC(=O)O)NC(=O)[C@H](C)NC(=O)[C@H](Cc1ccccc1)NC(=O)[C@H](Cc1c[nH]c2ccccc12)NC(=O)[C@H](CCCCN)NC(=O)[C@H](CCC(=O)O)NC(=O)[C@@H](N)CCC(N)=O)C(C)C)C(=O)N[C@@H](CCC(=O)O)C(=O)N[C@@H](CCCCN)C(=…	IC50 (nM)p	'='	20700	0.493	-1	TNF-alpha	0.384	B (cell-based format)	0.316	Training	-1.0609	-0.3786	0.9935	-0.3715	-1.1588	2.2846	0.1993	1.4639	-0.7215	0.8557	-0.1149	-1.2473	-0.852	-1.1643	-0.7074
CHEMBL127003	CCOC(=O)CCCCn1ccc2cc(OC)c(OC)cc2c1=O	IC50 (nM)p	'='	21000	0.493	-1	TNF-alpha	0.384	F (cell-based format)	0.355	Training	0.1285	-0.4431	1.9885	-1.7275	-0.6407	-0.7949	-0.9468	-0.2105	-0.8803	0.5977	-0.5599	0.6996	-0.3221	-0.3292	-0.4542
CHEMBL414429	CCOC(=O)CCCn1cnc2cc(OC)c(OC)c(Cl)c2c1=O	IC50 (nM)p	'='	22000	0.493	-1	TNF-alpha	0.384	F (cell-based format)	0.355	Training	-0.0335	-0.2572	1.7036	-2.1095	-0.7627	-0.7182	-0.9468	0.0753	-0.4794	0.4829	-0.6501	0.1882	0.2966	-0.4606	0.0364
CHEMBL340827	CCOC(=O)CCCn1cnc2cc(F)ccc2c1=O	IC50 (nM)p	'>'	25000	0.493	-1	TNF-alpha	0.384	F (cell-based format)	0.355	Test	-0.1554	-0.7734	1.244	-0.4891	-0.2061	-0.9859	-0.9468	-0.0756	-0.7659	0.2435	-0.5728	0.2469	-0.0539	-0.4966	-0.6743
CHEMBL3740051	CN(CCN(C)C(=O)c1cn(S(=O)(=O)c2cccc(N)c2)c2ccccc12)C(=O)c1coc2ccccc2c1=O	IC50 (nM)p	'='	25000	0.493	-1	TNF-alpha	0.384	B (cell-based format)	0.316	Training	0.7706	0.5095	-0.3594	-0.3933	0.3862	0.46	-0.5414	0.1271	0.1308	0.4766	-0.3253	-0.0825	0.3703	-0.2873	0.3316
CHEMBL263480	CCOC(=O)CCCn1c(=O)c2nsnc2n(C)c1=O	IC50 (nM)p	'='	25000	0.493	-1	TNF-alpha	0.384	F (assay format)	0.125	Training	-0.4207	-0.045	1.0197	-1.1325	-1.3237	-0.8643	-0.1371	1.5907	-0.2918	0.8213	-0.4685	-0.6256	0.337	-0.4244	0.0866
CHEMBL129792	CCOC(=O)CCCn1cnc2ccc(Br)cc2c1=O	IC50 (nM)p	'>'	25000	0.493	-1	TNF-alpha	0.384	F (cell-based format)	0.355	Training	0.1015	-0.2701	1.244	-0.4891	-0.2061	-0.934	-0.9468	-0.0756	-0.784	1.1677	-0.5728	0.5874	0.8016	-0.4366	-0.6445
CHEMBL126511	CCOC(=O)CCCn1cnc2cc([N+](=O)[O-])ccc2c1=O	IC50 (nM)p	'>'	25000	0.493	-1	TNF-alpha	0.384	F (cell-based format)	0.355	Test	-0.1338	-0.8404	1.1146	-0.64	-0.3318	-0.9037	-0.9468	0.8236	-0.3467	0.0234	-0.5728	0.0127	-0.1043	-0.5443	-0.6378
CHEMBL338340	CCOC(=O)CCCn1cnc2cc(OC)c(OC)c(N=[N+]=[N-])c2c1=O	IC50 (nM)p	'>'	25000	0.493	-1	TNF-alpha	0.384	F (cell-based format)	0.355	Training	-0.5976	-0.7059	2.1909	-1.9483	-0.8286	-0.7964	-0.9468	0.1982	-0.6146	-0.0537	-0.6501	-0.382	-0.0029	-0.1069	0.1107
CHEMBL435014	CCOC(=O)CCCn1cnc2ccc(F)cc2c1=O	IC50 (nM)p	'>'	25000	0.493	-1	TNF-alpha	0.384	F (cell-based format)	0.355	Training	-0.1554	-0.7738	1.244	-0.4891	-0.2061	-0.9843	-0.9468	-0.0756	-0.7669	0.2435	-0.5728	0.2469	-0.0539	-0.4366	-0.6445
CHEMBL127081	CCOC(=O)CCCn1cnc2cc(Cl)ccc2c1=O	IC50 (nM)p	'>'	25000	0.493	-1	TNF-alpha	0.384	F (cell-based format)	0.355	Training	0.0215	-0.5281	1.244	-0.4891	-0.2061	-0.9535	-0.9468	-0.0756	-0.7792	0.7091	-0.5728	0.4933	0.3857	-0.4966	-0.6743
CHEMBL126806	CCOC(=O)CCCOc1nc(N(C)C)nc2cc(OC)c(OC)cc12	IC50 (nM)p	'>'	25000	0.493	-1	TNF-alpha	0.384	F (cell-based format)	0.355	Test	-0.2084	-0.902	1.7338	-1.352	-0.7419	-0.8477	-0.9468	0.0134	-0.7709	0.3674	-0.6398	0.3078	0.2793	-0.2979	-0.4367
CHEMBL125522	CCOC(=O)CCCOc1nc(Nc2ccc(Br)cc2)nc2cc(OC)c(OC)cc12	IC50 (nM)p	'>'	25000	0.493	-1	TNF-alpha	0.384	F (cell-based format)	0.355	Training	-0.0731	-0.6595	1.4439	-0.7678	-0.164	-0.7158	-0.9468	-0.1488	-0.948	0.6128	-0.2814	0.6942	0.6965	-0.0162	-0.5714
CHEMBL126646	CCOC(=O)CCCn1c(Nc2ccccc2)nc2cc(OC)c(OC)cc2c1=O	IC50 (nM)p	'>'	25000	0.493	-1	TNF-alpha	0.384	F (cell-based format)	0.355	Training	-0.2386	-0.5997	1.4984	-0.9751	0.1699	-0.7003	-0.9468	-0.1027	-0.8793	0.1925	-0.226	0.3203	0.0902	0.0185	-0.3248
CHEMBL127989	CCOC(=O)CCCn1c(N)nc2cc(OC)c(OC)cc2c1=O	IC50 (nM)p	'>'	25000	0.493	-1	TNF-alpha	0.384	F (cell-based format)	0.355	Training	-0.3356	-0.6438	1.607	-1.8931	-0.7928	-0.836	-0.9468	0.6521	-0.5861	0.195	-0.6398	-0.2388	0.0783	-0.4712	-0.1665
CHEMBL127291	CCOC(=O)CCCn1cnc2ccc([N+](=O)[O-])cc2c1=O	IC50 (nM)p	'>'	25000	0.493	-1	TNF-alpha	0.384	F (cell-based format)	0.355	Test	-0.1338	-0.8402	1.1146	-0.64	-0.3318	-0.9025	-0.9468	0.8236	-0.3477	0.0234	-0.5728	0.0127	-0.1043	-0.5237	-0.6345
CHEMBL126805	CCOC(=O)CCCOc1nc(Nc2ccccc2)nc2cc(OC)c(OC)cc12	IC50 (nM)p	'>'	25000	0.493	-1	TNF-alpha	0.384	F (cell-based format)	0.355	Training	-0.4584	-0.8267	1.721	-0.5803	0.2666	-0.8395	-0.9468	-0.1006	-1.1342	0.1719	-0.226	0.4652	0.2292	0.0803	-0.6248
CHEMBL126450	CCOC(=O)CCCn1cnc2cccc(Cl)c2c1=O	IC50 (nM)p	'>'	25000	0.493	-1	TNF-alpha	0.384	F (cell-based format)	0.355	Training	-0.0014	-0.3652	1.3589	-0.6136	-0.1555	-0.9016	-0.9468	-0.0756	-0.7597	0.716	-0.5728	0.4933	0.3857	-0.4864	-0.4818
CHEMBL354257	COC(=O)/C=C\Cn1c(=O)c2nccnc2n(C)c1=O	IC50 (nM)p	'='	25000	0.493	-1	TNF-alpha	0.384	F (assay format)	0.125	Training	-0.7142	-1.0749	1.0197	-1.6009	-0.0819	-0.9076	-0.9468	0.8453	-0.3396	-0.5642	-0.3408	-0.9292	0.2946	-0.1391	0.163
CHEMBL127192	CCOC(=O)CCCn1cnc2cc(F)c(F)cc2c1=O	IC50 (nM)p	'>'	25000	0.493	-1	TNF-alpha	0.384	F (cell-based format)	0.355	Test	0.1418	-0.8636	0.9596	-0.7568	-0.5028	-0.8687	-0.9468	-0.149	-0.452	0.0259	-0.614	0.2753	-0.1566	-0.5755	-0.5097
CHEMBL124743	CCOC(=O)CCCn1cnc2ccccc2c1=O	IC50 (nM)p	'>'	25000	0.493	-1	TNF-alpha	0.384	F (cell-based format)	0.355	Training	-0.5062	-0.6789	1.6775	-0.3927	0.3016	-1.0605	-0.9468	0.0051	-1.0765	0.4899	-0.5251	0.2157	0.0592	-0.3118	-0.7707
CHEMBL339952	CCOC(=O)CCCn1cnc2ccc(Cl)cc2c1=O	IC50 (nM)p	'>'	25000	0.493	-1	TNF-alpha	0.384	F (cell-based format)	0.355	Training	0.0215	-0.52	1.244	-0.4891	-0.2061	-0.9518	-0.9468	-0.0756	-0.7803	0.7091	-0.5728	0.4933	0.3857	-0.4366	-0.6445
CHEMBL4203548	N#CC1(c2ccccc2)CCN(S(=O)(=O)c2cnc3ccc(Cl)nn23)CC1	IC50 (nM)p	'='	25000	0.493	-1	TNF-alpha	0.384	B (cell-based format)	0.316	Training	1.233	1.5801	-0.2019	-1.079	0.7687	0.3039	-0.3742	0.1521	0.5918	1.2254	-0.2463	0.0682	0.1056	-0.2318	0.3311
CHEMBL4204234	O=S(=O)(c1cnc2ccc(-c3cncc(F)c3)nn12)N1CCN(c2ccccn2)CC1	IC50 (nM)p	'='	28000	0.493	-1	TNF-alpha	0.384	B (cell-based format)	0.316	Test	0.5437	0.8091	-0.3219	0.3226	1.2994	-0.0264	-0.3742	-0.0283	-0.1848	0.5856	-0.1441	-0.0643	0.1504	0.0403	-0.0161
CHEMBL4206575	NS(=O)(=O)c1cnc2ccc(Cl)nn12	IC50 (nM)p	'='	28000	0.493	-1	TNF-alpha	0.384	B (cell-based format)	0.316	Training	0.3839	0.0395	-1.1297	0.1927	-0.494	-0.9019	-0.3742	1.9576	0.9911	1.8545	-1.3153	-1.2105	0.8256	-0.9783	-0.1445
CHEMBL4208400	COc1cccc(CNS(=O)(=O)c2cnc3ccc(-c4ccc(S(C)(=O)=O)cc4)nn23)c1	IC50 (nM)p	'='	28000	0.493	-1	TNF-alpha	0.384	B (cell-based format)	0.316	Training	0.7081	0.6398	-0.4487	-0.3385	0.2473	-0.043	-0.3742	0.4709	0.4145	1.886	-0.6403	-0.3578	0.4076	-0.4816	-0.2853
CHEMBL4217894	O=S(=O)(c1cnc2ccc(-c3cncc(F)c3)nn12)N1CCN(Cc2ccccc2)CC1	IC50 (nM)p	'>'	30000	0.493	-1	TNF-alpha	0.384	B (cell-based format)	0.316	Training	0.3624	0.9084	-0.2543	0.4536	1.2174	-0.1373	-0.3742	-0.273	-0.2845	0.7627	-0.0553	-0.0745	0.1168	-0.0228	-0.158
CHEMBL4204400	CS(=O)(=O)c1ccc(-c2ccc3ncc(S(=O)(=O)NCC4CCCO4)n3n2)cc1	IC50 (nM)p	'>'	30000	0.493	-1	TNF-alpha	0.384	B (cell-based format)	0.316	Test	0.6211	1.1069	-0.7763	0.1711	-0.3426	-0.1331	0.7719	0.6735	0.4963	2.3919	-0.9784	-0.525	-0.145	-0.7682	-0.3627
CHEMBL4212813	O=S(=O)(c1cnc2ccc(Cl)nn12)N1CCN(c2ccccn2)CC1	IC50 (nM)p	'>'	30000	0.493	-1	TNF-alpha	0.384	B (cell-based format)	0.316	Training	0.7719	1.267	-0.3393	0.1869	1.1611	-0.2217	-0.3742	0.1321	-0.0481	1.207	-0.4056	0.1163	0.328	-0.1112	0.0012
CHEMBL4207994	O=S(=O)(c1cnc2ccc(Cl)nn12)N1CCN(Cc2ccccc2)CC1	IC50 (nM)p	'='	30000	0.493	-1	TNF-alpha	0.384	B (cell-based format)	0.316	Training	0.5389	1.3743	-0.2548	0.3541	1.0641	-0.3326	-0.3742	-0.1771	-0.1765	1.4055	-0.318	0.0974	0.2802	-0.1843	-0.1756
CHEMBL4207908	O=S(=O)(c1cnc2ccc(Cl)nn12)N1CCN(c2ccccc2)CC1	IC50 (nM)p	'='	30000	0.493	-1	TNF-alpha	0.384	B (cell-based format)	0.316	Training	0.869	1.397	-0.3393	0.1869	1.1611	-0.2334	-0.3742	-0.1231	-0.0652	1.3269	-0.318	0.3145	0.3775	-0.1112	0.0012
CHEMBL3739952	Cc1ccc2occ(CN(C)CCN(C)Cc3cn(-c4cccc(C(F)(F)F)c4)c4ccccc34)c(=O)c2c1	IC50 (nM)p	'='	30000	0.493	-1	TNF-alpha	0.384	B (cell-based format)	0.316	Test	1.3076	-0.1268	-0.502	0.3183	0.2311	0.5097	-0.5414	-1.1542	-0.049	0.0232	-0.3716	0.6549	-0.0002	-0.1249	0.0073
CHEMBL3741215	Cc1ccc2occ(CN3CCN(Cc4cn(-c5cccc(C(F)(F)F)c5)c5ccccc45)CC3)c(=O)c2c1	IC50 (nM)p	'='	30000	0.493	-1	TNF-alpha	0.384	B (cell-based format)	0.316	Training	1.28	0.1287	-0.6594	0.4538	0.7469	0.5573	-0.5414	-1.1664	-0.1137	-0.0086	0.2365	0.6957	-0.1217	0.2171	0.0828
CHEMBL4204585	COc1cccc(CNS(=O)(=O)c2cnc3ccc(-c4cncc(C(F)(F)F)c4)nn23)c1	IC50 (nM)p	'>'	30000	0.493	-1	TNF-alpha	0.384	B (cell-based format)	0.316	Training	0.942	-0.0309	-0.4487	-0.2143	0.2473	0.2226	-0.3742	0.0016	0.4862	0.2971	-0.7157	-0.2328	0.059	-0.4129	-0.2259
CHEMBL4215621	COc1cccc(CNS(=O)(=O)c2cnc3ccc(-c4cnc(N)c(C(F)(F)F)c4)nn23)c1	IC50 (nM)p	'>'	30000	0.493	-1	TNF-alpha	0.384	B (cell-based format)	0.316	Training	1.0213	-0.0388	-0.5755	-0.3611	-0.0056	0.3173	-0.3742	0.3552	0.5725	0.2356	-0.751	-0.2839	0.1152	-0.525	-0.1054
CHEMBL4204718	COc1cccc(CNS(=O)(=O)c2cnc3ccc(-c4ccc(OC)nc4)nn23)c1	IC50 (nM)p	'>'	30000	0.493	-1	TNF-alpha	0.384	B (cell-based format)	0.316	Test	0.1417	0.101	0.3834	-0.8447	0.3625	-0.4157	-0.3742	0.2592	-0.2754	0.6026	-0.7157	-0.269	0.3019	-0.2643	-0.2971
CHEMBL4214427	COc1ccc(-c2ccc3ncc(S(=O)(=O)N4CCN(c5ccccn5)CC4)n3n2)cn1	IC50 (nM)p	'>'	30000	0.493	-1	TNF-alpha	0.384	B (cell-based format)	0.316	Training	0.5269	0.7726	0.0215	-0.2748	1.2174	-0.0104	-0.3742	0.0676	-0.2957	0.6611	-0.1441	0.0479	0.1728	0.0385	-0.0612
CHEMBL4212933	O=S(=O)(NCC1CCCO1)c1cnc2ccc(Cl)nn12	IC50 (nM)p	'='	30000	0.493	-1	TNF-alpha	0.384	B (cell-based format)	0.316	Training	0.1098	1.0919	-0.3072	0.2091	-0.8625	-0.7172	0.7719	0.6768	0.0721	1.8369	-1.3153	-0.5283	-0.2718	-0.9521	-0.4177
CHEMBL4218009	COc1cccc(CNS(=O)(=O)c2cnc3ccc(Cl)nn23)c1	IC50 (nM)p	'>'	30000	0.493	-1	TNF-alpha	0.384	B (cell-based format)	0.316	Training	0.293	0.4398	0.0952	-0.5099	0.0241	-0.627	-0.3742	0.3927	0.0085	1.1953	-0.9784	-0.2938	0.517	-0.5288	-0.3028
CHEMBL4217876	CCN1CCN(S(=O)(=O)c2cnc3ccc(Cl)nn23)CC1	IC50 (nM)p	'>'	30000	0.493	-1	TNF-alpha	0.384	B (cell-based format)	0.316	Test	0.7539	1.7657	-0.136	-0.8729	0.1698	-0.428	-0.3742	0.2177	0.2524	1.9966	-0.7072	-0.0488	-0.0002	-0.5369	0.0408
CHEMBL4205907	N#CC1(c2ccccc2)CCN(S(=O)(=O)c2cnc3ccc(-c4cncc(F)c4)nn23)CC1	IC50 (nM)p	'>'	30000	0.493	-1	TNF-alpha	0.384	B (cell-based format)	0.316	Training	0.9299	1.0878	-0.2114	-0.7112	0.9738	0.4992	-0.3742	-0.0034	0.3414	0.6341	0.0164	-0.0936	-0.0203	-0.0657	0.2523
CHEMBL4212270	CCN1CCN(S(=O)(=O)c2cnc3ccc(-c4cncc(F)c4)nn23)CC1	IC50 (nM)p	'>'	30000	0.493	-1	TNF-alpha	0.384	B (cell-based format)	0.316	Training	0.4919	1.1153	-0.163	-0.4673	0.5639	-0.2326	-0.3742	0.0106	0.0228	1.0874	-0.4457	-0.221	-0.1308	-0.2608	0.0114
CHEMBL4204426	O=S(=O)(NCC1CCCO1)c1cnc2ccc(-c3cncc(C(F)(F)F)c3)nn12	IC50 (nM)p	'>'	30000	0.493	-1	TNF-alpha	0.384	B (cell-based format)	0.316	Training	0.8769	0.3732	-0.7763	0.3078	-0.3426	0.1324	0.7719	0.1603	0.5748	0.6539	-1.0538	-0.3883	-0.5263	-0.693	-0.2978
CHEMBL3805016	CC[C@H](C)[C@H](NC(=O)[C@H](CCC(N)=O)NC(=O)[C@H](Cc1ccccc1)NC(=O)[C@H](Cc1c[nH]c2ccccc12)NC(=O)[C@H](CCCCN)NC(=O)[C@H](Cc1c[nH]c2ccccc12)NC(=O)[C@H](Cc1ccccc1)NC(=O)[C@H](CCC(=O)O)NC(=O)[C@H](CCC(N)=O)NC(=O)[C@H](CC(C)C)NC(=O)[C@H](Cc1c[nH]c2ccccc12)NC(=O)[C@H](CCCCN)NC(=O)[C@H](CCCCN)NC(=O)[C@H](Cc1ccc(O)cc1)NC(=O)[C@H](CC(C)C)NC(=O)[C@H](CCC(=O)O)NC(=O)[C@H](CCC(=O)O)NC(=O)[C@H](CCC(N)=O)NC(=O)…	IC50 (nM)p	'='	32600	0.493	-1	TNF-alpha	0.384	B (cell-based format)	0.316	Test	-1.0401	-0.3555	0.8135	-0.0915	-0.9409	2.7162	0.7719	1.2906	-0.7469	0.6464	0.6136	-1.2316	-0.8148	-1.0081	-0.6748
CHEMBL126434	COc1cc2ccnc(Nc3cccc(Cl)c3)c2cc1OC	IC50 (nM)p	'='	33000	0.493	-1	TNF-alpha	0.384	F (cell-based format)	0.355	Training	0.6045	-0.3962	0.9712	-0.864	0.6501	-0.7376	-0.9468	-0.6888	-0.8379	0.0607	-0.2028	1.1345	0.8982	0.3493	-0.2371
CHEMBL322814	COC(=O)CC(c1ccc(OC)c(OC)c1)N1C(=O)c2ccc([N+](=O)[O-])cc2C1=O	IC50 (nM)p	'='	34000	0.493	-1	TNF-alpha	0.384	F (assay format)	0.125	Training	0.6304	-0.4319	0.6797	-2.0249	-0.5664	-0.2414	-0.6425	0.4793	0.1504	-0.5122	-0.1961	-0.1317	-0.0267	0.062	0.3978
CHEMBL341096	CCOC(=O)CCCn1cc([N+](=O)[O-])c2cc(OC)c(OC)cc2c1=O	IC50 (nM)p	'='	35000	0.493	-1	TNF-alpha	0.384	F (cell-based format)	0.355	Training	0.3518	-0.5917	1.4699	-1.7633	-0.8565	-0.6135	-0.9468	0.5654	-0.1637	0.0344	-0.5921	0.3847	-0.323	-0.3676	-0.0428
CHEMBL340097	COc1cc2ccnc(Nc3ccc(Cl)cc3)c2cc1OC	IC50 (nM)p	'='	35000	0.493	-1	TNF-alpha	0.384	F (cell-based format)	0.355	Test	0.6045	-0.5186	0.9712	-1.0452	0.6501	-0.7389	-0.9468	-0.6888	-0.8406	0.0607	-0.2028	1.1345	0.8982	0.4334	-0.2345
CHEMBL125787	COc1cc2ccnc(Nc3cccc(Br)c3)c2cc1OC	IC50 (nM)p	'='	37000	0.493	-1	TNF-alpha	0.384	F (cell-based format)	0.355	Training	0.6745	-0.1544	0.9712	-0.864	0.6501	-0.7199	-0.9468	-0.6888	-0.841	0.4619	-0.2028	1.2168	1.2621	0.3493	-0.2371
CHEMBL127198	COc1cc2ccnc(Nc3ccc(Br)cc3)c2cc1OC	IC50 (nM)p	'='	38000	0.493	-1	TNF-alpha	0.384	F (cell-based format)	0.355	Training	0.6745	-0.3585	0.9712	-1.0452	0.6501	-0.7213	-0.9468	-0.6888	-0.8435	0.4619	-0.2028	1.2168	1.2621	0.4334	-0.2345
CHEMBL419204	COc1cc(OC)cc(C(CC(N)=O)N2C(=O)c3ccccc3C2=O)c1	IC50 (nM)p	'='	39000	0.493	-1	TNF-alpha	0.384	F (assay format)	0.125	Training	0.3564	-0.257	0.5434	-1.0462	-0.1366	-0.445	-0.6425	0.2677	-0.2667	-0.2838	-0.1678	-0.26	0.065	0.2305	0.4145
CHEMBL3740334	Nc1cccc(S(=O)(=O)n2cc(C(=O)N3CCN(C(=O)c4coc5ccccc5c4=O)CC3)c3ccccc32)c1	IC50 (nM)p	'='	40000	0.493	-1	TNF-alpha	0.384	B (single protein format)	0.577	Test	0.7514	0.766	-0.5165	-0.1294	0.8861	0.5157	-0.5414	0.0867	0.0677	0.4355	0.8988	0.5317	0.3489	0.3115	0.6246
CHEMBL3741278	Nc1cccc(-n2cc(C(=O)N3CCN(C(=O)c4coc5ccccc5c4=O)CC3)c3cc(N)ccc32)c1	IC50 (nM)p	'='	40000	0.493	-1	TNF-alpha	0.384	B (single protein format)	0.577	Training	0.4292	-0.0682	-0.4161	-0.0151	0.8027	0.0413	-0.5414	-0.0433	-0.3799	-0.2471	0.8363	0.5019	0.4192	0.4616	0.4952
CHEMBL3741275	CN(CCN(C)C(=O)c1cn(S(=O)(=O)c2cccc([N+](=O)[O-])c2)c2ccccc12)C(=O)c1coc2ccccc2c1=O	IC50 (nM)p	'='	40000	0.493	-1	TNF-alpha	0.384	B (single protein format)	0.577	Training	0.9158	0.381	-0.3544	-0.4723	0.2976	0.5884	-0.5414	0.2544	0.3495	0.3046	0.0767	0.6148	0.3149	-0.2154	0.4245
CHEMBL3740702	O=C(c1coc2ccccc2c1=O)N1CCN(C(=O)c2cn(S(=O)(=O)c3ccccc3)c3ccccc23)CC1	IC50 (nM)p	'='	40000	0.493	-1	TNF-alpha	0.384	B (single protein format)	0.577	Training	0.7951	0.7824	-0.3594	-0.0768	1.2231	0.4858	-0.5414	-0.2007	-0.0039	0.4977	0.9695	0.8315	0.2629	0.4271	0.5838
CHEMBL3741278	Nc1cccc(-n2cc(C(=O)N3CCN(C(=O)c4coc5ccccc5c4=O)CC3)c3cc(N)ccc32)c1	IC50 (nM)p	'='	40000	0.493	-1	TNF-alpha	0.384	B (cell-based format)	0.316	Test	0.4292	-0.0682	-0.4161	-0.0151	0.8027	0.0413	-0.5414	-0.0433	-0.3799	-0.2471	0.2365	-0.0483	0.2952	0.1782	0.3636
CHEMBL3741940	O=C(c1coc2ccccc2c1=O)N1CCN(C(=O)c2cn(S(=O)(=O)c3cccc([N+](=O)[O-])c3)c3ccccc23)CC1	IC50 (nM)p	'='	40000	0.493	-1	TNF-alpha	0.384	B (single protein format)	0.577	Training	0.8943	0.6293	-0.5049	-0.218	0.7781	0.6441	-0.5414	0.213	0.2844	0.2688	0.8988	0.6842	0.1548	0.2445	0.5903
CHEMBL3741926	O=C(c1ccc2ccccc2c1)N1CCN(Cc2cn(-c3cccc(C(F)(F)F)c3)c3ccccc23)CC1	IC50 (nM)p	'='	40000	0.493	-1	TNF-alpha	0.384	B (single protein format)	0.577	Training	1.406	0.1261	-0.502	0.4851	1.1049	0.5733	-0.5414	-1.3236	-0.2347	-0.0377	1.0517	1.8492	0.1681	0.579	0.0003
CHEMBL3740564	O=C(NCCCNC(=O)c1cn(S(=O)(=O)c2ccccc2)c2ccccc12)c1coc2ccccc2c1=O	IC50 (nM)p	'='	40000	0.493	-1	TNF-alpha	0.384	B (single protein format)	0.577	Training	0.5583	0.4688	0.1468	0.129	0.7748	0.2775	-0.5414	0.1023	-0.2361	0.5703	0.1474	0.8269	0.2821	0.1183	0.1498
CHEMBL3326305	O=C1Nc2ccc(S(=O)(=O)Nc3ccc(O)c(Cl)c3)c3cccc1c23	IC50 (nM)p	'='	42300	0.493	-1	TNF-alpha	0.384	B (cell-based format)	0.316	Test	1.2207	1.1419	-1.061	0.015	0.0907	-0.1114	-0.5414	0.3657	0.4965	0.8461	-0.6805	0.0599	0.9115	-0.1313	0.5085
CHEMBL3971594	COC1C(COC(=O)CCC(=O)OC[C@H](NC(=O)OCC2c3ccccc3-c3ccccc32)C(=O)O)OC(O)[C@H](OCc2ccccc2)[C@H]1OCc1ccccc1	IC50 (nM)p	'='	46000	0.493	-1	TNF-alpha	0.384	B (assay format)	0.64	Training	-0.5289	-0.2142	0.7949	0.0776	0.5252	-0.0755	-0.6425	-0.0334	-0.9973	0.0867	1.3466	-0.2967	-0.209	0.7132	0.4794
CHEMBL126249	CCOC(=O)CCCn1c(Cl)nc2cc(OC)c(OC)cc2c1=O	IC50 (nM)p	'='	48000	0.493	-1	TNF-alpha	0.384	F (cell-based format)	0.355	Training	-0.0423	-0.4074	1.607	-1.8931	-0.7928	-0.7817	-0.9468	0.0753	-0.5075	0.4907	-0.6398	0.2066	0.2283	-0.4712	-0.1665
CHEMBL333333	CCOC(=O)CCCn1cnc2cc(O)c(O)cc2c1=O	IC50 (nM)p	'='	48000	0.493	-1	TNF-alpha	0.384	F (cell-based format)	0.355	Training	-0.367	-0.8253	0.9596	-0.7568	-0.5028	-0.9635	-0.9468	0.8703	-0.6218	0.1013	-0.614	-0.3034	0.0476	-0.5755	-0.5097
CHEMBL341012	CCOC(=O)CCCn1c(Nc2ccc(N=[N+]=[N-])cc2)nc2cc(OC)c(OC)cc2c1=O	IC50 (nM)p	'>'	50000	0.493	-1	TNF-alpha	0.384	F (cell-based format)	0.355	Test	-0.3241	-0.7229	1.6311	-1.2304	-0.3361	-0.6323	-0.9468	-0.043	-0.8	-0.0648	-0.2814	0.0365	0.066	-0.0442	-0.3352
CHEMBL18701	CCCCOc1cc(CC2CNC(=O)N2)ccc1OC	IC50 (nM)p	'='	50000	0.493	-1	TNF-alpha	0.384	F (assay format)	0.125	Training	-0.6126	-0.3904	1.9409	-0.5729	-0.8249	-1.1299	-0.1827	-0.1178	-1.3278	0.9821	-0.3798	0.0122	-0.4888	-0.2543	-0.496
CHEMBL127154	CCOC(=O)CCCn1c(Nc2ccc(Br)cc2)nc2cc(OC)c(OC)cc2c1=O	IC50 (nM)p	'>'	50000	0.493	-1	TNF-alpha	0.384	F (cell-based format)	0.355	Training	0.14	-0.4393	1.228	-1.1513	-0.2564	-0.5766	-0.9468	-0.1508	-0.7009	0.6328	-0.2814	0.5537	0.5618	-0.0761	-0.2806
CHEMBL127466	CCOC(=O)CCn1ccc2cc(OC)c(OC)cc2c1=O	IC50 (nM)p	'='	50000	0.493	-1	TNF-alpha	0.384	F (cell-based format)	0.355	Training	0.1911	-0.61	1.768	-2.0456	-0.5528	-0.8101	-0.9468	-0.0818	-0.6882	0.2241	-0.5599	0.4925	-0.0966	-0.3049	-0.2636
CHEMBL423609	CCCCCCn1c(=O)c2c(n(C)c1=O)NC(O)N2	IC50 (nM)p	'='	50000	0.493	-1	TNF-alpha	0.384	F (assay format)	0.125	Test	0.2112	-0.1482	0.8444	-0.8495	-1.3073	-0.7909	-0.4063	0.7562	-0.4409	0.8368	-0.4685	-0.207	-0.7725	-0.2269	0.2283
CHEMBL3952042	COC(=O)N1CCC(n2c(=O)n(-c3cccc(Cl)c3)c(=O)c3cnc4c(OC)cccc4c32)CC1	IC50 (nM)p	'='	50000	0.493	-1	TNF-alpha	0.384	B (single protein format)	0.577	Training	0.5554	0.2762	0.1372	-0.9912	0.5909	0.0219	-0.9468	-0.3311	-0.2096	0.0282	0.8479	0.6901	0.4088	0.5991	1.1171
CHEMBL323009	NC(=O)CC(c1ccc2ccccc2c1)N1C(=O)c2ccccc2C1=O	IC50 (nM)p	'='	51000	0.493	-1	TNF-alpha	0.384	F (assay format)	0.125	Training	0.7155	0.0234	-0.1664	0.2435	0.7424	-0.3042	-0.6425	-0.1527	-0.3584	-0.222	0.0449	0.0513	0.1756	0.4844	0.4234
CHEMBL125674	CCOC(=O)CCCn1cc(Br)c2cc(OC)c(OC)cc2c1=O	IC50 (nM)p	'='	51000	0.493	-1	TNF-alpha	0.384	F (cell-based format)	0.355	Training	0.6081	0.1108	1.607	-1.8931	-0.7928	-0.6247	-0.9468	-0.2105	-0.5381	0.9966	-0.5921	0.8972	0.4205	-0.3957	-0.1346
CHEMBL111503	CCNC(=O)CC(c1ccc(OC)c(OC)c1)N1C(=O)c2ccccc2C1=O	IC50 (nM)p	'='	53000	0.493	-1	TNF-alpha	0.384	F (assay format)	0.125	Test	0.3006	-0.1864	1.1396	-1.5389	-0.2052	-0.4071	-0.6425	-0.1213	-0.4217	0.0837	-0.1678	-0.0262	-0.0376	0.1318	0.3578
CHEMBL110949	CCCOc1ccc(C(CC(N)=O)N2C(=O)c3ccccc3C2=O)cc1OCCC	IC50 (nM)p	'='	55000	0.493	-1	TNF-alpha	0.384	F (assay format)	0.125	Training	0.2495	-0.3208	1.1165	-0.2924	-0.2956	-0.3984	-0.6425	0.0229	-0.602	0.4988	-0.1678	0.1118	-0.1955	0.2406	0.2612
CHEMBL174253	CCOC(=O)CCCn1c(=O)c2ccccc2n(C)c1=O	IC50 (nM)p	'='	55000	0.493	-1	TNF-alpha	0.384	F (assay format)	0.125	Training	0.2161	-0.4267	1.179	-0.9933	-0.1532	-0.7868	-0.9468	0.0805	-0.5368	0.4359	-0.2558	-0.025	-0.2097	-0.1755	0.1144
CHEMBL127990	COc1cc2ccnc(NCCO)c2cc1OC	IC50 (nM)p	'='	55000	0.493	-1	TNF-alpha	0.384	F (cell-based format)	0.355	Training	-0.1286	-0.6536	2.3185	-1.8391	-0.0376	-0.9422	-0.9468	0.165	-1.0992	0.0492	-0.5599	0.2917	0.4632	0.2901	-0.1775
CHEMBL109316	COc1ccc(C(CC(=O)O)N2C(=O)c3ccccc3C2=O)cc1OC	IC50 (nM)p	'='	60000	0.493	-1	TNF-alpha	0.384	F (assay format)	0.125	Test	0.497	-0.2437	0.6295	-1.3125	-0.1019	-0.4157	-0.6425	0.1531	-0.2381	-0.3344	-0.1678	-0.0868	0.035	0.2129	0.4517
CHEMBL3742137	Cc1cc2occ(C(=O)N(C)CCN(C)C(=O)c3cn(-c4cccc(C(F)(F)F)c4)c4ccccc34)c(=O)c2cc1C	IC50 (nM)p	'>'	60000	0.493	-1	TNF-alpha	0.384	B (single protein format)	0.577	Training	1.5258	-0.3731	-0.6912	-0.42	-0.0022	0.8632	-0.5414	-0.7778	0.3445	-0.2145	-0.0384	1.2386	0.0691	-0.2618	0.3786
CHEMBL169795	CCOC(=O)CCCn1c(=O)c2c(nc(Br)n2C)n(C)c1=O	IC50 (nM)p	'='	60000	0.493	-1	TNF-alpha	0.384	F (assay format)	0.125	Training	0.6825	-0.1735	0.4951	-1.4615	-1.3523	-0.5436	-0.5414	0.4329	0.0638	0.9046	-0.4685	-0.1176	-0.0327	-0.4018	0.3185
CHEMBL3741720	CN(CCN(C)C(=O)c1cn(S(=O)(=O)c2ccccc2)c2ccccc12)C(=O)c1coc2ccccc2c1=O	IC50 (nM)p	'>'	60000	0.493	-1	TNF-alpha	0.384	B (cell-based format)	0.316	Training	0.8158	0.5203	-0.1951	-0.3456	0.7184	0.4301	-0.5414	-0.166	0.059	0.5412	-0.273	0.1431	0.3082	-0.208	0.2978
CHEMBL3741720	CN(CCN(C)C(=O)c1cn(S(=O)(=O)c2ccccc2)c2ccccc12)C(=O)c1coc2ccccc2c1=O	IC50 (nM)p	'>'	60000	0.493	-1	TNF-alpha	0.384	B (single protein format)	0.577	Test	0.8158	0.5203	-0.1951	-0.3456	0.7184	0.4301	-0.5414	-0.166	0.059	0.5412	0.1474	0.7607	0.4367	-0.0606	0.4062
CHEMBL111973	COc1ccc(C(CC(N)=O)N2C(=O)c3ccccc3C2=O)cc1	IC50 (nM)p	'='	62000	0.493	-1	TNF-alpha	0.384	F (assay format)	0.125	Training	0.3516	-0.2318	0.4077	-0.7217	0.2945	-0.5127	-0.6425	0.2216	-0.3464	-0.2432	-0.1388	-0.1966	0.0865	0.2124	0.339
CHEMBL327083	COC(=O)CC(c1ccc(OC)c(OC)c1)N1C(=O)c2cccc([N+](=O)[O-])c2C1=O	IC50 (nM)p	'='	64000	0.493	-1	TNF-alpha	0.384	F (assay format)	0.125	Training	0.5995	-0.3632	0.7551	-1.9764	-0.5332	-0.2067	-0.6425	0.4793	0.1782	-0.5077	-0.1961	-0.1317	-0.0267	0.1422	0.547
CHEMBL414243	CCOC(=O)CCCOc1nc(Cl)nc2cc(OC)c(OC)cc12	IC50 (nM)p	'='	68000	0.493	-1	TNF-alpha	0.384	F (cell-based format)	0.355	Training	-0.3235	-0.7419	1.892	-1.2833	-0.669	-0.9296	-0.9468	0.0779	-0.8374	0.4644	-0.6398	0.3921	0.4061	-0.3004	-0.4791
CHEMBL320347	NC(=O)CC(c1ccc(Cl)c(Cl)c1)N1C(=O)c2ccccc2C1=O	IC50 (nM)p	'='	70000	0.493	-1	TNF-alpha	0.384	F (assay format)	0.125	Test	1.1144	0.0161	-0.248	-0.3185	0.0174	-0.3065	-0.6425	0.0248	0.0128	0.2165	-0.1678	0.144	0.4101	0.1254	0.4128
CHEMBL174254	CCCCCCCn1c(=O)c2nsnc2n(C)c1=O	IC50 (nM)p	'='	75000	0.493	-1	TNF-alpha	0.384	F (assay format)	0.125	Training	-0.2135	0.4929	1.4419	-0.8495	-1.3073	-0.8828	-0.1371	1.0258	-0.5391	1.7537	-0.4685	-0.1847	0.146	-0.2597	0.0836
CHEMBL109264	COc1ccc(C(CC(=O)NCc2ccccc2)N2C(=O)c3ccccc3C2=O)cc1OC	IC50 (nM)p	'='	84000	0.493	-1	TNF-alpha	0.384	F (assay format)	0.125	Training	0.2241	-0.2434	0.8313	-0.8341	0.5764	-0.3045	-0.6425	-0.3829	-0.6562	-0.0736	0.0778	0.0322	0.0865	0.2946	0.19
CHEMBL321032	N#Cc1cccc(C(CC(N)=O)N2C(=O)c3ccccc3C2=O)c1	IC50 (nM)p	'='	89000	0.493	-1	TNF-alpha	0.384	F (assay format)	0.125	Training	0.431	-0.2435	0.4077	-0.5535	0.2945	-0.4864	-0.6425	0.532	-0.2712	-0.3709	-0.1388	-0.2459	0.2057	0.2482	0.371
CHEMBL334207	COc1cc2ccnc(Nc3ccccc3)c2cc1OC	IC50 (nM)p	'>'	100000	0.493	-1	TNF-alpha	0.384	F (cell-based format)	0.355	Test	0.1709	-0.5781	1.3363	-0.7953	1.2845	-0.845	-0.9468	-0.6453	-1.0979	-0.1581	-0.1474	0.921	0.6365	0.5872	-0.294
CHEMBL3314616	O=S(=O)(Nc1ccc(O)c(Cl)c1)c1ccc(F)cc1	IC50 (nM)p	'>'	100000	0.493	-1	TNF-alpha	0.384	B (cell-based format)	0.316	Training	1.3422	0.5183	-0.3136	-0.3642	0.4431	-0.667	-0.9468	0.3818	0.3462	1.502	-0.8884	0.5073	0.9119	-1.2307	-0.6853
CHEMBL127280	CCOC(=O)CCCn1cnc2cc(OC)c(OC)c(NC(C)=O)c2c1=O	IC50 (nM)p	'>'	100000	0.493	-1	TNF-alpha	0.384	F (cell-based format)	0.355	Training	-0.5728	-0.6181	1.579	-1.4909	-0.858	-0.8015	-0.9468	0.4621	-0.5341	0.1919	-0.6501	-0.4808	-0.0498	-0.2688	0.0565
CHEMBL128952	CNC(=O)CCCn1cc(Br)c2cc(OC)c(OC)cc2c1=O	IC50 (nM)p	'>'	100000	0.493	-1	TNF-alpha	0.384	F (cell-based format)	0.355	Training	0.4535	0.1468	1.4855	-2.4623	-0.757	-0.6465	-0.9468	-0.0842	-0.4508	0.8841	-0.5921	0.3992	0.5466	-0.3383	-0.0638
CHEMBL3356478	O=S(=O)(Nc1cc(Cl)c(O)c(Cl)c1)c1ccc2ccccc2c1	IC50 (nM)p	'>'	100000	0.493	-1	TNF-alpha	0.384	B (cell-based format)	0.316	Test	1.6806	1.0436	-0.5869	-0.1248	0.5757	-0.3277	-0.9468	-0.0327	0.2886	1.5289	-0.6342	0.9115	1.2778	-0.7179	-0.2709
CHEMBL170855	CCOC(=O)CCCn1c(=O)c2c(nc(S)n2C)n(C)c1=O	IC50 (nM)p	'='	100000	0.493	-1	TNF-alpha	0.384	F (assay format)	0.125	Training	0.5283	-0.3323	0.4951	-1.4615	-1.3523	-0.5781	-0.5414	1.368	0.0265	0.5999	-0.4685	-0.2392	-0.072	-0.4018	0.3185
CHEMBL125687	CCOC(=O)CCCn1cc(F)c2c(F)c(OC)c(OC)cc2c1=O	IC50 (nM)p	'>'	100000	0.493	-1	TNF-alpha	0.384	F (cell-based format)	0.355	Training	0.5845	-0.5683	1.4452	-2.1134	-0.9432	-0.532	-0.9468	-0.2675	-0.2349	0.0426	-0.6282	0.6212	-0.3756	-0.5097	0.2416
CHEMBL124456	CNC(=O)CCCn1ccc2cc(OC)c(OC)cc2c1=O	IC50 (nM)p	'>'	100000	0.493	-1	TNF-alpha	0.384	F (cell-based format)	0.355	Training	-0.0233	-0.4979	1.768	-2.4732	-0.5528	-0.8229	-0.9468	-0.0143	-0.7089	0.2762	-0.5599	0.0679	-0.1101	-0.2827	-0.3092
CHEMBL126912	COc1cc2ccn(CCCC(=O)O)c(=O)c2cc1OC	IC50 (nM)p	'>'	100000	0.493	-1	TNF-alpha	0.384	F (cell-based format)	0.355	Test	0.1815	-0.5413	1.301	-1.6227	-0.5028	-0.8268	-0.9468	0.2684	-0.6198	0.0375	-0.5599	0.2207	-0.1305	-0.2404	-0.2486
CHEMBL111637	COc1cccc(C(CC(N)=O)N2C(=O)c3ccccc3C2=O)c1	IC50 (nM)p	'='	120000	0.493	-1	TNF-alpha	0.384	F (assay format)	0.125	Training	0.3516	-0.2068	0.4077	-0.5535	0.2945	-0.5117	-0.6425	0.2216	-0.3438	-0.2432	-0.1388	-0.1966	0.0865	0.2482	0.371
CHEMBL171272	CCOC(=O)CCCn1c(=O)c2nc(CC)c(CC)nc2n(C)c1=O	IC50 (nM)p	'='	130000	0.493	-1	TNF-alpha	0.384	F (assay format)	0.125	Training	-0.2315	-0.3741	1.4452	-2.2727	-0.9143	-0.7301	-0.9468	0.3576	-0.2663	0.8349	-0.3729	-0.3689	-0.498	-0.1845	0.2618
CHEMBL110972	N#Cc1ccc(C(CC(N)=O)N2C(=O)c3ccccc3C2=O)cc1	IC50 (nM)p	'='	150000	0.493	-1	TNF-alpha	0.384	F (assay format)	0.125	Training	0.431	-0.2828	0.4077	-0.7217	0.2945	-0.4889	-0.6425	0.532	-0.2728	-0.3709	-0.1388	-0.2459	0.2057	0.2124	0.339
CHEMBL170395	CCOC(=O)CCCn1c(=O)c2nccnc2n(Cc2ccccc2)c1=O	IC50 (nM)p	'='	175000	0.493	-1	TNF-alpha	0.384	F (assay format)	0.125	Test	-0.6241	-0.5737	1.1625	-0.1082	0.7546	-0.7881	-0.9468	0.1457	-0.8361	0.1528	-0.0959	-0.3993	-0.071	0.1601	0.0278
CHEMBL172619	CCOC(=O)CCCn1c(=O)c2nc(-c3ccccc3)cnc2n(C)c1=O	IC50 (nM)p	'>'	200000	0.493	-1	TNF-alpha	0.384	F (assay format)	0.125	Training	-0.0942	-0.6058	0.8336	-0.5446	0.4544	-0.6488	-0.9468	0.1457	-0.5562	0.1101	-0.1127	-0.2084	-0.0842	0.0634	0.1058
CHEMBL354263	COC(=O)c1ccc(Cn2c(=O)c3c(ncn3C)n(C)c2=O)cc1	IC50 (nM)p	'>'	200000	0.493	-1	TNF-alpha	0.384	F (assay format)	0.125	Training	0.506	-0.5442	0.0408	-1.5758	-0.4416	-0.5051	-0.3742	0.1879	0.004	-0.4269	-0.2558	-0.313	0.0543	-0.0858	0.3312
CHEMBL1343	Cn1cnc2c1c(=O)n(CCCC(=O)O)c(=O)n2C	IC50 (nM)p	'>'	200000	0.493	-1	TNF-alpha	0.384	F (assay format)	0.125	Training	0.2719	-0.5507	-0.008	-0.9686	-1.3073	-0.7201	-0.3742	1.0563	0.075	-0.181	-0.4685	-0.6338	-0.3674	-0.3803	0.3214
CHEMBL171452	Cn1c(=O)[nH]c(=O)c2[nH]c(S)nc21	IC50 (nM)p	'>'	200000	0.493	-1	TNF-alpha	0.384	F (assay format)	0.125	Test	-0.0838	-0.697	-0.7609	-0.6099	-0.9954	-1.0283	-0.4063	3.1529	0.2677	-0.307	-0.4571	-0.8959	0.4387	-0.3137	0.3106
CHEMBL355433	Cn1c(=O)n(CCCC(=O)O)c(=O)c2nsnc21	IC50 (nM)p	'>'	200000	0.493	-1	TNF-alpha	0.384	F (assay format)	0.125	Training	-0.4539	-0.0342	0.2554	-0.7547	-1.2892	-0.8902	-0.1371	2.257	-0.0433	0.4224	-0.4685	-0.9641	0.4551	-0.3874	0.1852
CHEMBL170267	CCOC(=O)c1ccc(Cn2c(=O)c3c(nc(S)n3C)n(C)c2=O)cc1	IC50 (nM)p	'>'	200000	0.493	-1	TNF-alpha	0.384	F (assay format)	0.125	Training	0.7377	-0.3966	0.0205	-1.2145	-0.5281	-0.3792	-0.5414	0.8218	0.0455	0.1458	-0.2558	-0.0823	0.2312	-0.095	0.377
CHEMBL170259	COC(=O)c1ccc(Cn2c(=O)c3c(nc(Br)n3C)n(C)c2=O)cc1	IC50 (nM)p	'>'	200000	0.493	-1	TNF-alpha	0.384	F (assay format)	0.125	Training	0.8749	-0.2529	-0.1463	-1.6952	-0.4865	-0.3543	-0.5414	0.1183	0.1991	0.152	-0.2558	-0.124	0.3546	-0.0857	0.4151
CHEMBL368515	Cn1c(=O)n(CCCC(=O)O)c(=O)c2ccccc21	IC50 (nM)p	'>'	200000	0.493	-1	TNF-alpha	0.384	F (assay format)	0.125	Test	0.2482	-0.4546	0.4689	-0.6205	-0.0034	-0.8126	-0.9468	0.5625	-0.3253	0.0184	-0.2558	-0.2866	-0.1522	-0.1155	0.2107
CHEMBL172224	CCCn1c(=O)n(CCCC(=O)O)c(=O)c2nccnc21	IC50 (nM)p	'>'	200000	0.493	-1	TNF-alpha	0.384	F (assay format)	0.125	Training	-0.7027	-0.6018	1.179	-0.558	-0.1532	-0.8802	-0.9468	1.0071	-0.5001	0.2394	-0.3408	-0.7565	-0.2988	0.0584	0.2459
CHEMBL169882	Cn1c(=O)n(CCCC(=O)O)c(=O)c2nccnc21	IC50 (nM)p	'>'	200000	0.493	-1	TNF-alpha	0.384	F (assay format)	0.125	Training	-0.5893	-0.8127	0.4689	-0.6205	-0.0034	-0.9024	-0.9468	1.2769	-0.2556	-0.3172	-0.3408	-0.957	-0.1268	-0.1155	0.2107
CHEMBL354675	CCOC(=O)Cn1c(=O)c2c(ncn2C)n(C)c1=O	IC50 (nM)p	'='	200000	0.493	-1	TNF-alpha	0.384	F (assay format)	0.125	Training	0.1523	-0.7089	0.3675	-1.4151	-1.3073	-0.7408	-0.3742	0.7515	0.1368	-0.2093	-0.4685	-0.5818	-0.2617	-0.3822	0.4203
CHEMBL320567	NC(=O)CC(c1ccccc1)N1C(=O)c2ccccc2C1=O	IC50 (nM)p	'='	260000	0.493	-1	TNF-alpha	0.384	F (assay format)	0.125	Test	0.346	-0.1488	0.2495	0.2026	0.9687	-0.5788	-0.6425	0.1678	-0.4284	-0.1958	-0.1058	-0.1227	0.1114	0.3154	0.3591
CHEMBL3640363	COc1ccc2c(c1)C(=O)N(C[C@@]1(C#Cc3ccc(-c4cccc(N5CCSCC5)n4)cc3)NC(=O)NC1=O)C2	IC50 (nM)p	'='	1000001	0.493	-1	TNF-alpha	0.384	B (single protein format)	0.577	Training	0.4295	0.4583	-0.058	-0.1737	0.6435	0.1466	-0.1234	-0.0997	-0.3164	0.4914	2.0432	0.7153	0.7484	0.2392	-0.1
[truncated: 8,238 more rows]

## Sheet: Sheet 3
ChEMBL ID or NAME	Smiles	ma	RELATION	VALUE	ps(ma)	IAi(cj)	tg	ps(tg)	ei	ps(ei)	Series	D[NSM(Hyd)3]ma	D[NXv(P)4]ma	D[Ne(P)1]ma	D[Ne(P)2]ma	D[Ne(Ch)6]ma	D[SM(Hyd)7]tg	D[e(Ch)5]tg	D[NSM(Psa)1]tg	D[NSM(Gas)3]tg	D[NXv(P)1]tg	D[Xv(Ch)6]ei	D[NSM(Hyd)1]ei	D[NSM(Mol)1]ei	D[Ne(P)5]ei	D[Ne(PC)6]ei		PRED[IAi(cj)]_M1	Prob.(%)_M1
[truncated: 9,710 more rows]

[truncated: 2 more sheets: Sheet 4, Sheet 5]
