# Supplementary material for: PTML Modeling for Pancreatic Cancer Research: In Silico Design of Simultaneous Multi-Protein and Multi-Cell Inhibitors
Source: Biomedicines. 2022 Feb 18;10(2):491. doi: 10.3390/biomedicines10020491 (PMC8962338; doi:10.3390/biomedicines10020491)
Supplement: Supplementary file 1 [file biomedicines-10-00491-s001.zip › Supplementary Material S4_OK.xlsx]

## Sheet: Sheet 1
PTML Modeling for Pancreatic Cancer Research: In Silico Design of Simultaneous Multi-Protein and Multi-Cell Inhibitors
Valeria V. Kleandrova1, Marcus T. Scotti2, and Alejandro Speck-Planche2*
1Laboratory of Fundamental and Applied Research of Quality and Technology of Food Production, Moscow State University of Food Production, Volokolamskoe shosse 11, 125080, Moscow, Russian Federation 2Postgraduate Program in Natural and Synthetic Bioactive Products, Federal University of Paraíba, 58051-900, João Pessoa, Brazil
*Correspondence: Alejandro Speck-Planche (alejspivanovich@gmail.com)

## Sheet: Sheet 2
ChEMBL ID or NAME	Smiles	ma	RELATION	VALUE	ps(ma)	IAi(cj)	tg	ps(tg)	ei	ps(ei)	Series	D[ASq4(Hyd)G]ma	D[ASq3(Hyd)Y]ma	D[ASq4(Hyd)Y]ma	D[ASq2(E)Y]ma	D[ASq1(Psa)Y]ma	D[ASq1(Aw)C]tg	D[ASq0(Ku)G]tg	D[ASq4(Psa)Y]tg	D[ASq1(Hyd)G]ei	D[ASq2(Hyd)G]ei	D[ASq2(Aw)G]ei	D[ASq1(Hyd)M]ei	D[ASq1(Ku)M]ei	D[ASq0(Hyd)Y]ei
CHEMBL367356	CCC(C(=O)N[C@@H](CC(=O)O)C(=O)CNCN1Cc2ccccc2C1)n1ccnc(NCc2nonc2C)c1=O	IC50 (nM)p	'='	0.0087	0.493	1	Caspase-1	0.464	B (assay format)	0.64	Training	0.4106	0.5706	0.1256	0.9443	0.3425	0.1529	-0.0649	0.1919	0.3797	-0.197	-0.6165	0.5519	-0.0141	-0.447
CHEMBL360788	CCC(C(=O)N[C@@H](CC(=O)O)C(=O)CNCN1CCc2ccccc2C1)n1ccnc(NCc2nonc2C)c1=O	IC50 (nM)p	'='	0.013	0.493	1	Caspase-1	0.464	B (assay format)	0.64	Training	0.4106	0.5767	0.1409	0.9519	0.3425	0.2399	-0.0649	0.1935	0.3797	-0.197	-0.6165	0.5519	-0.0141	-0.447
CHEMBL178514	CCCCCCCCN(C)CNCC(=O)[C@H](CC(=O)O)NC(=O)C(CC)n1ccnc(NCc2nonc2C)c1=O	IC50 (nM)p	'='	0.025	0.493	1	Caspase-1	0.464	B (assay format)	0.64	Training	0.4106	0.6499	0.1531	0.9681	0.3425	0.765	-0.0649	0.205	0.3797	-0.197	-0.6165	1.6428	0.7383	-0.447
CHEMBL369290	CCCCCCN(C)CNCC(=O)[C@H](CC(=O)O)NC(=O)C(CC)n1cc(CC)nc(NCc2nonc2C)c1=O	IC50 (nM)p	'='	0.025	0.493	1	Caspase-1	0.464	B (assay format)	0.64	Test	0.4106	0.6702	0.1484	0.972	0.3425	0.768	-0.0649	0.1899	0.3797	-0.197	-0.6165	2.7485	0.9676	-0.447
CHEMBL359598	CCCCCCN(C)CNCC(=O)[C@H](CC(=O)O)NC(=O)C(CC)n1ccnc(NCc2nonc2C)c1=O	IC50 (nM)p	'='	0.028	0.493	1	Caspase-1	0.464	B (assay format)	0.64	Training	0.4106	0.6499	0.1529	0.9681	0.3425	0.5912	-0.0649	0.205	0.3797	-0.197	-0.6165	1.6428	0.7383	-0.447
CHEMBL179551	CCCCN(C)CNCC(=O)[C@H](CC(=O)O)NC(=O)C(CC)n1ccnc(NCc2nonc2C)c1=O	IC50 (nM)p	'='	0.031	0.493	1	Caspase-1	0.464	B (assay format)	0.64	Training	0.4106	0.6495	0.1523	0.9681	0.3425	0.4173	-0.0649	0.205	0.3797	-0.197	-0.6165	1.6428	0.7383	-0.447
CHEMBL441118	CCC(C(=O)N[C@@H](CC(=O)O)C(=O)CNCN1CCC(Cc2ccccc2)CC1)n1ccnc(NCc2nonc2C)c1=O	IC50 (nM)p	'='	0.047	0.493	1	Caspase-1	0.464	B (assay format)	0.64	Training	0.4106	0.5844	0.1603	0.9652	0.3425	0.5115	-0.0649	0.1966	0.3797	-0.197	-0.6165	0.5519	-0.0141	-0.447
CHEMBL181623	CCCCCN(C)CNCC(=O)[C@H](CC(=O)O)NC(=O)C(CC)n1ccnc(NCc2nonc2C)c1=O	IC50 (nM)p	'='	0.048	0.493	1	Caspase-1	0.464	B (assay format)	0.64	Test	0.4106	0.6496	0.1534	0.9681	0.3425	0.5042	-0.0649	0.205	0.3797	-0.197	-0.6165	1.6428	0.7383	-0.447
CHEMBL264344	CCC(C(=O)N[C@@H](CC(=O)O)C(=O)CNCN(C)CC)n1ccnc(NCc2nonc2C)c1=O	IC50 (nM)p	'='	0.056	0.493	1	Caspase-1	0.464	B (assay format)	0.64	Training	0.4106	0.6577	0.1948	0.9893	0.3425	0.2435	-0.0649	0.2068	0.3797	-0.197	-0.6165	1.9014	0.7383	-0.447
CHEMBL178116	CC[C@@H](C(=O)N[C@@H](CC(=O)O)C(=O)CSCc1ccccc1)n1cccc(NC(=O)[C@H](CC(=O)O)NC(C)=O)c1=O	IC50 (nM)p	'='	0.06	0.493	1	Caspase-1	0.464	B (assay format)	0.64	Training	0.4106	-0.0153	0.704	1.0993	-0.6525	0.8013	-0.0649	1.1423	0.3797	-0.197	-0.6165	0.4242	-0.0141	-0.0292
CHEMBL180646	CCCCCCN(C)CNCC(=O)[C@H](CC(=O)O)NC(=O)C(CC)n1cc(C(C)C)nc(NCc2nonc2C)c1=O	IC50 (nM)p	'='	0.063	0.493	1	Caspase-1	0.464	B (assay format)	0.64	Training	0.4106	0.6098	0.2013	0.9679	0.3425	0.8549	-0.0649	0.1887	0.3797	-0.197	-0.6165	2.9405	1.3497	-0.447
CHEMBL181274	CCC(C(=O)N[C@@H](CC(=O)O)C(=O)CN[C@@H](C)c1ccccc1)n1ccnc(NCc2nonc2C)c1=O	IC50 (nM)p	'='	0.064	0.493	1	Caspase-1	0.464	B (assay format)	0.64	Test	0.4106	0.4563	0.2547	0.7623	0.3425	0.0939	-0.0649	0.1547	0.3797	-0.197	-0.6165	1.2128	0.2916	-0.4472
CHEMBL361613	CCC(C(=O)N[C@@H](CC(=O)O)C(=O)CSCc1ccccc1)n1ccnc(NCc2cccs2)c1=O	IC50 (nM)p	'='	0.065	0.493	1	Caspase-1	0.464	B (assay format)	0.64	Training	0.4106	-0.5386	-0.181	0.2512	-0.6525	0.07	-0.0649	0.2078	0.3797	-0.197	-0.6165	0.333	-0.3962	0.071
CHEMBL361825	CCCCCCN(C)CNCC(=O)[C@H](CC(=O)O)NC(=O)C(CC)n1cc(C(C)(C)C)nc(NCc2nonc2C)c1=O	IC50 (nM)p	'='	0.067	0.493	1	Caspase-1	0.464	B (assay format)	0.64	Training	0.4106	0.5689	0.2224	0.9648	0.3425	0.9419	-0.0649	0.1876	0.3797	-0.197	-0.6165	2.6529	1.8847	-0.447
CHEMBL362213	CCC(C(=O)N[C@@H](CC(=O)O)C(=O)CSCc1ccccc1)n1ccnc(NCC2COc3ccccc3O2)c1=O	IC50 (nM)p	'='	0.087	0.493	1	Caspase-1	0.464	B (assay format)	0.64	Training	0.4106	0.0335	0.3114	0.5181	-0.6525	0.2884	-0.0649	0.0202	0.3797	-0.197	-0.6165	0.333	-0.3962	-0.2197
CHEMBL362074	CCCCCCN(C)CNCC(=O)[C@H](CC(=O)O)NC(=O)C(CC)n1cc(C(C)(CC)CC)nc(NCc2nonc2C)c1=O	IC50 (nM)p	'='	0.11	0.493	1	Caspase-1	0.464	B (assay format)	0.64	Test	0.4106	0.5987	0.1263	0.9621	0.3425	1.1157	-0.0649	0.1861	0.3797	-0.197	-0.6165	4.1908	1.579	-0.447
CHEMBL267338	CC(=O)N[C@@H](Cc1ccc(O)cc1)C(=O)N[C@@H](CCC(=O)O)C(=O)N[C@H](C(=O)NC(CC(=O)O)C(=O)CNS(=O)(=O)CC12CCC(CC1=O)C2(O)O)C(C)C	IC50 (nM)p	'='	0.11	0.493	1	Caspase-1	0.464	B (single protein format)	0.577	Training	0.4106	1.5935	1.9236	2.6196	0.9289	1.4594	-0.0649	2.6805	0.2304	-0.2389	-0.1801	0.7413	-0.1575	0.517
CHEMBL180669	CCCCCN(C)CNCC(=O)[C@H](CC(=O)O)NC(=O)C(CC)n1cc(C(C)(C)C)nc(NCc2nonc2C)c1=O	IC50 (nM)p	'='	0.11	0.493	1	Caspase-1	0.464	B (assay format)	0.64	Training	0.4106	0.5687	0.2227	0.9648	0.3425	0.8549	-0.0649	0.1876	0.3797	-0.197	-0.6165	2.6529	1.8847	-0.447
CHEMBL181768	CCC(C(=O)N[C@@H](CC(=O)O)C(=O)CSCc1ccccc1)n1ccnc(NCc2nccs2)c1=O	IC50 (nM)p	'='	0.13	0.493	1	Caspase-1	0.464	B (assay format)	0.64	Training	0.4106	-0.6009	-0.2212	0.4696	-0.6525	0.07	-0.0649	0.5217	0.3797	-0.197	-0.6165	0.333	-0.3962	0.0885
CHEMBL360355	CCC(C(=O)N[C@H](C=O)CC(=O)O)n1ccnc(NCc2nonc2C)c1=O	IC50 (nM)p	'='	0.15	0.493	1	Caspase-1	0.464	B (assay format)	0.64	Test	0.4106	0.1872	0.0145	0.5879	0.3425	-0.1886	-0.0649	0.1612	0.3797	-0.197	-0.6165	0.5519	-0.0141	-0.544
CHEMBL180273	CCC(C(=O)N[C@@H](CC(=O)O)C(=O)CSCc1ccccc1)n1ccnc(NCc2cncs2)c1=O	IC50 (nM)p	'='	0.19	0.493	1	Caspase-1	0.464	B (assay format)	0.64	Training	0.4106	-0.425	-0.1388	0.4495	-0.6525	0.07	-0.0649	0.533	0.3797	-0.197	-0.6165	0.333	-0.3962	0.0885
CHEMBL589552	CC(C)[C@H](NC(=O)c1ccc2ccccc2c1)C(=O)N[C@@H](C)C(=O)N[C@H](C=O)CC(=O)O	IC50 (nM)p	'='	0.2	0.493	1	Caspase-1	0.464	B (single protein format)	0.577	Training	0.4106	0.3732	0.2924	0.0546	-0.6525	-0.1911	-0.0649	0.1005	0.2304	-0.2389	-0.1801	1.2823	-0.2301	-0.3293
CHEMBL433771	CCC(C(=O)N[C@@H](CC(=O)O)C(=O)CSCc1ccccc1)n1ccnc(NCc2nonc2C)c1=O	IC50 (nM)p	'='	0.22	0.493	1	Caspase-1	0.464	B (assay format)	0.64	Training	0.4106	-0.288	-0.0296	0.7092	0.3425	0.1243	-0.0649	0.3152	0.3797	-0.197	-0.6165	0.5519	-0.0141	-0.2075
CHEMBL181775	CCC(C(=O)N[C@@H](CC(=O)O)C(=O)CSCc1ccccc1)n1ccnc(Nc2ccc3sc(C)nc3c2)c1=O	IC50 (nM)p	'='	0.22	0.493	1	Caspase-1	0.464	B (assay format)	0.64	Test	0.4106	-0.4024	-0.1978	0.4739	-0.6525	0.0411	-0.0649	0.3645	0.3797	-0.197	-0.6165	0.4242	-0.0141	0.0885
CHEMBL180763	CCC(C(=O)N[C@@H](CC(=O)O)C(=O)CSCc1ccccc1)n1ccnc(NCc2cc(C)no2)c1=O	IC50 (nM)p	'='	0.23	0.493	1	Caspase-1	0.464	B (assay format)	0.64	Training	0.4106	-0.1817	0.04	0.5188	-0.155	0.1243	-0.0649	0.1311	0.3797	-0.197	-0.6165	0.5519	-0.0141	-0.225
CHEMBL424789	CCC(C(=O)N[C@@H](CC(=O)O)C(=O)CNCN1CCCC1)n1ccnc(NCc2nonc2C)c1=O	IC50 (nM)p	'='	0.29	0.493	1	Caspase-1	0.464	B (assay format)	0.64	Training	0.4106	0.5866	0.1675	0.9736	0.3425	0.3485	-0.0649	0.1976	0.3797	-0.197	-0.6165	0.5519	-0.0141	-0.447
CHEMBL443565	CC(=O)N[C@@H](CC(=O)O)C(=O)N[C@@H](CCC(=O)O)C(=O)N[C@H](C(=O)N[C@@H](CC(=O)O)C(=O)CCCc1ccccc1)C(C)C	IC50 (nM)p	'='	0.31	0.493	1	Caspase-1	0.464	B (assay format)	0.64	Training	0.4106	0.6097	0.859	1.4718	-0.6525	0.9331	-0.0649	1.8149	0.3797	-0.197	-0.6165	0.6162	0.3681	-0.365
CHEMBL111965	CC[C@@H](C(=O)NC(CC(=O)O)C(=O)CNCCc1ccccc1)n1cccc(NC(=O)c2ccc3ccccc3c2)c1=O	IC50 (nM)p	'='	0.37	0.493	1	Caspase-1	0.464	B (single protein format)	0.577	Test	0.4106	0.6145	0.3673	0.1921	-0.6525	0.156	-0.0649	-0.1159	0.2304	-0.2389	-0.1801	0.4725	-0.8832	-0.2374
CHEMBL362191	CCC(C(=O)N[C@@H](CC(=O)O)C(=O)CSCc1ccccc1)n1ccnc(NCc2ccon2)c1=O	IC50 (nM)p	'='	0.4	0.493	1	Caspase-1	0.464	B (assay format)	0.64	Training	0.4106	-0.2135	0.0576	0.5021	-0.155	0.07	-0.0649	0.1489	0.3797	-0.197	-0.6165	0.333	-0.3962	-0.225
CHEMBL112207	CC(C)[C@H](CC(=O)NCCc1cn(C)c2ccccc12)C(=O)NC(CC(=O)O)C(=O)CNS(=O)(=O)CC12CCC(CC1=O)C2(C)C	IC50 (nM)p	'='	0.4	0.493	1	Caspase-1	0.464	B (single protein format)	0.577	Training	0.4106	0.6314	0.7699	0.8556	0.9289	0.8322	-0.0649	0.809	0.2304	-0.2389	-0.1801	1.2802	0.7021	-0.1968
CHEMBL179066	CCC(C(=O)N[C@@H](CC(=O)O)C(=O)c1ncc(-c2ccccc2)o1)n1ccnc(NCc2nonc2C)c1=O	IC50 (nM)p	'='	0.46	0.493	1	Caspase-1	0.464	B (assay format)	0.64	Training	0.4106	0.1125	-0.0383	0.965	0.3425	-0.1838	-0.0649	0.2833	0.3797	-0.197	-0.6165	0.5519	-0.0141	-0.5255
CHEMBL434147	CCC(C(=O)N[C@@H](CC(=O)O)C(=O)CNCN1CCCCC1)n1cc(C(C)(C)C)nc(NCc2nonc2C)c1=O	IC50 (nM)p	'='	0.62	0.493	1	Caspase-1	0.464	B (assay format)	0.64	Test	0.4106	0.5055	0.2381	0.9703	0.3425	0.7861	-0.0649	0.1802	0.3797	-0.197	-0.6165	1.562	1.1323	-0.447
CHEMBL181763	CCCN(C)CNCC(=O)[C@H](CC(=O)O)NC(=O)C(CC)n1ccnc(NCc2nonc2C)c1=O	IC50 (nM)p	'='	0.62	0.493	1	Caspase-1	0.464	B (assay format)	0.64	Training	0.4106	0.6491	0.1604	0.9752	0.3425	0.3304	-0.0649	0.2058	0.3797	-0.197	-0.6165	1.6428	0.7383	-0.447
CHEMBL360956	CCC(C(=O)N[C@@H](CC(=O)O)C(=O)CSCc1ccccc1)n1ccnc(NCc2nc(C)no2)c1=O	IC50 (nM)p	'='	0.67	0.493	1	Caspase-1	0.464	B (assay format)	0.64	Training	0.4106	-0.1696	0.49	0.7763	-0.155	0.1243	-0.0649	0.412	0.3797	-0.197	-0.6165	0.4242	-0.0141	0.0053
CHEMBL178775	CCC(C(=O)N[C@@H](CC(=O)O)C(=O)CNCN1CCOCC1)n1cc(C(C)(C)C)nc(NCc2nonc2C)c1=O	IC50 (nM)p	'='	0.73	0.493	1	Caspase-1	0.464	B (assay format)	0.64	Training	0.4106	0.6886	0.4339	1.1857	0.3425	0.7281	-0.0649	0.2207	0.3797	-0.197	-0.6165	1.562	1.1323	-0.4242
CHEMBL111839	CC(=O)N[C@@H](Cc1ccc(O)cc1)C(=O)N[C@H](C(=O)N[C@@H](C)C(=O)NC(C=O)CC(=O)O)C(C)C	IC50 (nM)p	'='	0.76	0.493	1	Caspase-1	0.464	B (single protein format)	0.577	Test	0.4106	0.5786	0.8725	0.6936	-0.6525	0.2187	-0.0649	0.6039	0.2304	-0.2389	-0.1801	1.3689	0.1328	-0.0891
CHEMBL178674	CCC(C(=O)N[C@@H](CC(=O)O)C(=O)CNCN1C2CCC1CC2)n1ccnc(NCc2nonc2C)c1=O	IC50 (nM)p	'='	0.88	0.493	1	Caspase-1	0.464	B (assay format)	0.64	Training	0.4106	0.5254	0.1829	0.9795	0.3425	0.5344	-0.0649	0.1865	0.3797	-0.197	-0.6165	0.5519	-0.0141	-0.447
CHEMBL181027	CCC(C(=O)N[C@@H](CC(=O)O)C(=O)CNCN(C)C)n1ccnc(NCc2nonc2C)c1=O	IC50 (nM)p	'='	0.89	0.493	1	Caspase-1	0.464	B (assay format)	0.64	Training	0.4106	0.7425	0.1366	0.9704	0.3425	0.1384	-0.0649	0.2162	0.3797	-0.197	-0.6165	0.5225	1.0321	-0.447
CHEMBL360915	CCC(C(=O)N[C@@H](CC(=O)O)C(=O)CSCc1ccccc1)n1ccnc(NCCc2nc(C)no2)c1=O	IC50 (nM)p	'='	0.9	0.493	1	Caspase-1	0.464	B (assay format)	0.64	Training	0.4106	-0.0908	0.5487	0.782	-0.155	0.2113	-0.0649	0.434	0.3797	-0.197	-0.6165	0.4242	-0.0141	0.0053
CHEMBL359643	CCC(C(=O)N[C@@H](CC(=O)O)C(=O)CSCc1ccccc1)n1ccnc(NCCCOC)c1=O	IC50 (nM)p	'='	0.92	0.493	1	Caspase-1	0.464	B (assay format)	0.64	Test	0.4106	0.2462	0.2968	0.3582	-0.6525	0.356	-0.0649	0.0535	0.3797	-0.197	-0.6165	0.5259	0.3293	-0.2426
CHEMBL220238	CCC(C(=O)N[C@@H](CC(=O)O)C(=O)CSCc1ccccc1)n1ccnc(NCc2nnc(-c3ccccc3)o2)c1=O	IC50 (nM)p	'='	0.98	0.493	1	Caspase-1	0.464	B (assay format)	0.64	Training	0.4106	-0.2824	-0.0253	0.7423	-0.2621	0.07	-0.0649	0.3536	0.3797	-0.197	-0.6165	0.333	-0.3962	-0.2294
CHEMBL447233	CCC(C(=O)N[C@@H](CC(=O)O)C(=O)CSCc1ccccc1)n1ccnc(NCCn2cccn2)c1=O	IC50 (nM)p	'='	0.99	0.493	1	Caspase-1	0.464	B (assay format)	0.64	Training	0.4106	-0.2477	0.071	0.508	-0.5032	0.1666	-0.0649	0.0942	0.3797	-0.197	-0.6165	0.333	-0.3962	-0.2478
CHEMBL382090	O=C1C[C@H](NC(=O)[C@@H]2CNC[C@@H]3CCCC[C@H](NC(=O)c4nccc5ccccc45)C(=O)N32)C(O)O1	IC50 (nM)p	'='	1	0.493	1	Caspase-1	0.464	B (single protein format)	0.577	Training	0.4106	0.7272	0.8242	0.3927	-0.4573	0.0721	-0.0649	-0.2054	0.2304	-0.2389	-0.1801	-0.5774	-1.101	-0.1038
CHEMBL196761	O=C1C[C@H](NC(=O)[C@@H]2CN(S(=O)(=O)c3ccccc3)C[C@@H]3CCCC[C@H](NC(=O)c4ccc5ccccc5c4)C(=O)N32)C(O)O1	IC50 (nM)p	'='	1	0.493	1	Caspase-1	0.464	B (single protein format)	0.577	Test	0.4106	1.0848	1.3068	0.8954	0.7398	0.0552	-0.0649	0.2038	0.2304	-0.2389	-0.1801	-0.5774	-1.101	0.1594
CHEMBL197811	CS(=O)(=O)N1C[C@@H]2CCCC[C@H](NC(=O)c3ccc4ccccc4c3)C(=O)N2[C@H](C(=O)N[C@H]2CC(=O)OC2O)C1	IC50 (nM)p	'='	1	0.493	1	Caspase-1	0.464	B (single protein format)	0.577	Training	0.4106	1.4995	1.5546	0.9376	0.7398	0.1905	-0.0649	0.296	0.2304	-0.2389	-0.1801	-0.2274	-1.0583	0.1594
CHEMBL199492	O=C1C[C@H](NC(=O)[C@@H]2CN(C(=O)OCc3ccccc3)C[C@@H]3C/C=C\C[C@H](NC(=O)c4nccc5ccccc45)C(=O)N32)C(O)O1	IC50 (nM)p	'='	1	0.493	1	Caspase-1	0.464	B (single protein format)	0.577	Training	0.4106	0.6475	0.6733	0.9058	-0.4573	0.3055	-0.0649	0.0698	0.2304	-0.2389	-0.1801	-0.5774	-1.101	0.0453
CHEMBL372189	O=C1C[C@H](NC(=O)[C@@H]2CN(C(=O)OCc3ccccc3)C[C@@H]3C/C=C\C[C@H](NC(=O)c4ccc5ccccc5c4)C(=O)N32)C(O)O1	IC50 (nM)p	'='	1	0.493	1	Caspase-1	0.464	B (single protein format)	0.577	Training	0.4106	0.7123	0.7088	0.7347	-0.6525	0.3055	-0.0649	-0.0041	0.2304	-0.2389	-0.1801	-0.5774	-1.101	0.0286
CHEMBL198644	O=C1C[C@H](NC(=O)[C@@H]2CN(C(=O)OCc3ccccc3)C[C@@H]3C/C=C\C[C@H](NC(=O)c4ccccc4)C(=O)N32)C(O)O1	IC50 (nM)p	'='	1	0.493	1	Caspase-1	0.464	B (single protein format)	0.577	Test	0.4106	0.7131	0.7155	0.7347	-0.6525	0.3055	-0.0649	-0.0041	0.2304	-0.2389	-0.1801	-0.5774	-1.101	0.0286
CHEMBL411178	COc1cccc(C(=O)NCC2=CC[C@H](NC(=O)c3ccc4ccccc4c3)C(=O)N(CC(=O)N[C@H]3CC(=O)OC3O)C2)c1	IC50 (nM)p	'='	1	0.493	1	Caspase-1	0.464	B (single protein format)	0.577	Training	0.4106	0.8778	0.4844	0.6347	-0.6525	0.1123	-0.0649	-0.01	0.2304	-0.2389	-0.1801	-0.3943	-0.412	0.0494
CHEMBL268772	COc1ccc(C(=O)NCC2=CC[C@H](NC(=O)c3ccc4ccccc4c3)C(=O)N(CC(=O)N[C@H]3CC(=O)OC3O)C2)cc1	IC50 (nM)p	'='	1	0.493	1	Caspase-1	0.464	B (single protein format)	0.577	Training	0.4106	0.8825	0.4894	0.6356	-0.6525	0.1123	-0.0649	-0.0095	0.2304	-0.2389	-0.1801	-0.3943	-0.412	0.0494
CHEMBL381667	O=C1C[C@H](NC(=O)[C@@H]2CN(S(=O)(=O)c3ccccc3)C[C@@H]3CCCC[C@H](NC(=O)c4nccc5ccccc45)C(=O)N32)C(O)O1	IC50 (nM)p	'='	1	0.493	1	Caspase-1	0.464	B (single protein format)	0.577	Training	0.4106	1.02	1.2714	1.0666	0.935	0.0552	-0.0649	0.2777	0.2304	-0.2389	-0.1801	-0.5774	-1.101	0.1761
CHEMBL3142900	O=C[C@H](CC(=O)O)NC(=O)C1CCCN2C(=O)CC[C@H](NC(=O)c3ccccc3F)C(=O)N12	IC50 (nM)p	'='	1	0.493	1	Caspase-1	0.464	B (single protein format)	0.577	Test	-0.1483	0.6397	0.7405	0.7	-0.6278	0.0159	0.5409	0.1213	-0.0697	-0.3047	-0.0123	-0.5774	-1.101	0.0272
CHEMBL381624	O=C1C[C@H](NC(=O)[C@@H]2COC[C@@H]3CCCC[C@H](NC(=O)c4cc5ccccc5s4)C(=O)N32)C(O)O1	IC50 (nM)p	'='	1	0.493	1	Caspase-1	0.464	B (single protein format)	0.577	Training	0.4106	0.4539	0.6549	0.3888	-0.6525	0.0865	-0.0649	-0.1399	0.2304	-0.2389	-0.1801	-0.5774	-1.101	0.1289
CHEMBL394351	C[C@@H](C(=O)N[C@H]1CC(=O)OC1O)N1CC=CC[C@H](NC(=O)c2ccc3ccccc3c2)C1=O	IC50 (nM)p	'='	1	0.493	1	Caspase-1	0.464	B (single protein format)	0.577	Training	0.4106	0.448	0.4326	0.053	-0.6525	-0.1223	-0.0649	-0.3622	0.2304	-0.2389	-0.1801	0.0501	-0.8107	-0.2125
CHEMBL198845	O=C1C[C@H](NC(=O)[C@@H]2COC[C@@H]3CCCC[C@H](NC(=O)c4ccc5ccccc5c4)C(=O)N32)C(O)O1	IC50 (nM)p	'='	1	0.493	1	Caspase-1	0.464	B (single protein format)	0.577	Training	0.4106	0.5905	0.7436	0.2583	-0.6525	0.0865	-0.0649	-0.3112	0.2304	-0.2389	-0.1801	-0.5774	-1.101	-0.1906
CHEMBL198516	CS(=O)(=O)N1C[C@@H]2CCCC[C@H](NC(=O)c3nccc4ccccc34)C(=O)N2[C@H](C(=O)N[C@H]2CC(=O)OC2O)C1	IC50 (nM)p	'='	1	0.493	1	Caspase-1	0.464	B (single protein format)	0.577	Test	0.4106	1.4348	1.5191	1.1087	0.935	0.1905	-0.0649	0.37	0.2304	-0.2389	-0.1801	-0.2274	-1.0583	0.1761
CHEMBL196911	O=C1C[C@H](NC(=O)[C@@H]2CNC[C@@H]3CCCC[C@H](NC(=O)c4ccc5ccccc5c4)C(=O)N32)C(O)O1	IC50 (nM)p	'='	1	0.493	1	Caspase-1	0.464	B (single protein format)	0.577	Training	0.4106	0.7918	0.8597	0.2216	-0.6525	0.0721	-0.0649	-0.2793	0.2304	-0.2389	-0.1801	-0.5774	-1.101	-0.1205
CHEMBL196753	O=C1C[C@H](NC(=O)[C@@H]2COC[C@@H]3CCCC[C@H](NC(=O)c4nccc5ccccc45)C(=O)N32)C(O)O1	IC50 (nM)p	'='	1	0.493	1	Caspase-1	0.464	B (single protein format)	0.577	Training	0.4106	0.5257	0.7081	0.4294	-0.4573	0.0865	-0.0649	-0.2373	0.2304	-0.2389	-0.1801	-0.5774	-1.101	-0.174
CHEMBL178280	CCC(C(=O)N[C@@H](CC(=O)O)C(=O)CSCc1ccccc1)n1ccnc(NCc2noc(C)n2)c1=O	IC50 (nM)p	'='	1.08	0.493	1	Caspase-1	0.464	B (assay format)	0.64	Training	0.4106	-0.2215	0.5402	0.7757	-0.155	0.1243	-0.0649	0.4171	0.3797	-0.197	-0.6165	0.4242	-0.0141	0.0053
CHEMBL359542	CCC(C(=O)N[C@@H](CC(=O)O)C(=O)CSCc1ccccc1)n1ccnc(NCCOC)c1=O	IC50 (nM)p	'='	1.11	0.493	1	Caspase-1	0.464	B (assay format)	0.64	Test	0.4106	0.1493	0.464	0.3582	-0.6525	0.2691	-0.0649	0.0345	0.3797	-0.197	-0.6165	0.5259	0.3293	-0.2426
CHEMBL181396	CCC(C(=O)N[C@@H](CC(=O)O)C(=O)CNCN(CC)CC)n1ccnc(NCc2nonc2C)c1=O	IC50 (nM)p	'='	1.14	0.493	1	Caspase-1	0.464	B (assay format)	0.64	Training	0.4106	0.5994	0.2411	1.016	0.3425	0.3485	-0.0649	0.1999	0.3797	-0.197	-0.6165	3.2802	0.4445	-0.447
CHEMBL178339	CCC(C(=O)N[C@@H](CC(=O)O)C(C)=O)n1cc(C(C)(C)C)nc(NCc2nonc2C)c1=O	IC50 (nM)p	'='	1.23	0.493	1	Caspase-1	0.464	B (assay format)	0.64	Training	0.4106	0.1954	0.1094	0.6005	0.3425	0.2539	-0.0649	0.1008	0.3797	-0.197	-0.6165	1.7809	1.5145	-0.544
CHEMBL425699	COc1ccc(S(C)(=O)=O)cc1CC(=O)N[C@H](C(=O)N[C@@H](CC(=O)O)C(=O)CSCc1ccccc1)C(C)C	IC50 (nM)p	'='	1.6	0.493	1	Caspase-1	0.464	B (assay format)	0.64	Training	0.4106	0.2153	0.2714	0.5721	0.692	0.0865	-0.0649	0.5046	0.3797	-0.197	-0.6165	1.0865	0.7563	-0.373
CHEMBL361983	CCC(C(=O)N[C@@H](CC(=O)O)C(=O)CSCc1ccccc1)n1ccnc(NCCCc2nc(C)no2)c1=O	IC50 (nM)p	'='	1.7	0.493	1	Caspase-1	0.464	B (assay format)	0.64	Test	0.4106	-0.0373	0.618	0.789	-0.155	0.2982	-0.0649	0.4178	0.3797	-0.197	-0.6165	0.4242	-0.0141	0.0053
CHEMBL115952	CC(C)[C@H](NC(=O)OCc1ccccc1)C(=O)N[C@@H](C)C(=O)NC(CC(=O)O)C(=O)COc1cc2ccccc2cc1C(N)=O	IC50 (nM)p	'='	1.7	0.493	1	Caspase-1	0.464	B (single protein format)	0.577	Training	0.4106	0.4632	0.4414	0.9266	-0.6525	0.1992	-0.0649	0.9955	0.2304	-0.2389	-0.1801	1.2823	-0.2301	-0.0666
CHEMBL181295	CCOCN(C)CNCC(=O)[C@H](CC(=O)O)NC(=O)C(CC)n1ccnc(NCc2nonc2C)c1=O	IC50 (nM)p	'='	1.75	0.493	1	Caspase-1	0.464	B (assay format)	0.64	Training	0.4106	0.9114	0.2865	1.2338	0.3425	0.3593	-0.0649	0.2947	0.3797	-0.197	-0.6165	1.9014	0.7383	-0.4242
CHEMBL360020	CCC(C(=O)N[C@@H](CC(=O)O)C(=O)CSCc1ccccc1)n1ccnc(NCCn2nc(C)cc2C)c1=O	IC50 (nM)p	'='	1.82	0.493	1	Caspase-1	0.464	B (assay format)	0.64	Training	0.4106	-0.2561	-0.0301	0.5426	-0.5032	0.2752	-0.0649	0.0758	0.3797	-0.197	-0.6165	0.7457	0.3681	-0.2478
CHEMBL116124	CC(C)[C@H](NC(=O)OCc1ccccc1)C(=O)N[C@@H](C)C(=O)NC(CC(=O)O)C(=O)COC(=O)CCc1ccccc1	IC50 (nM)p	'='	1.9	0.493	1	Caspase-1	0.464	B (single protein format)	0.577	Test	0.4106	0.326	0.2838	0.8095	-0.6525	0.3423	-0.0649	0.6534	0.2304	-0.2389	-0.1801	1.2823	-0.2301	-0.3269
CHEMBL182103	CCC(C(=O)N[C@@H](CC(=O)O)C(=O)CSCc1ccccc1)n1ccnc(NCCCN2CCCC2=O)c1=O	IC50 (nM)p	'='	1.9	0.493	1	Caspase-1	0.464	B (assay format)	0.64	Training	0.4106	0.5449	0.7745	0.5931	-0.6525	0.6512	-0.0649	0.1907	0.3797	-0.197	-0.6165	0.333	-0.3962	-0.0128
CHEMBL181948	CCC(C(=O)N[C@@H](CC(=O)O)C(=O)CSCc1ccccc1)n1ccnc(NCCn2cncn2)c1=O	IC50 (nM)p	'='	1.93	0.493	1	Caspase-1	0.464	B (assay format)	0.64	Training	0.4106	0.232	0.7885	0.7276	-0.5032	0.1666	-0.0649	0.3554	0.3797	-0.197	-0.6165	0.333	-0.3962	0.2565
CHEMBL199264	O=C1C[C@H](NC(=O)[C@@H]2CN(S(=O)(=O)c3ccccc3)C[C@@H]3CCCC[C@H](NC(=O)c4ccccc4)C(=O)N32)C(O)O1	IC50 (nM)p	'='	2	0.493	1	Caspase-1	0.464	B (single protein format)	0.577	Training	0.4106	1.0856	1.3135	0.8954	0.7398	0.0552	-0.0649	0.2038	0.2304	-0.2389	-0.1801	-0.5774	-1.101	0.1594
CHEMBL243823	COc1ccccc1C(=O)NCC1=CC[C@H](NC(=O)c2ccc3ccccc3c2)C(=O)N(CC(=O)N[C@H]2CC(=O)OC2O)C1	IC50 (nM)p	'='	2	0.493	1	Caspase-1	0.464	B (single protein format)	0.577	Test	0.4106	0.8644	0.4722	0.6305	-0.6525	0.1123	-0.0649	0.0021	0.2304	-0.2389	-0.1801	-0.3943	-0.412	0.0494
CHEMBL1223109	CC(C)[C@H](NC(=O)OCc1ccccc1)C(=O)N[C@@H](C)C(=O)N[C@@H](CC(=O)O)C(=O)COC(=O)Cc1cccc2ccccc12	IC50 (nM)p	'='	2	0.493	1	Caspase-1	0.464	B (single protein format)	0.577	Training	0.4106	0.3251	0.2833	0.7975	-0.6525	0.2554	-0.0649	0.6332	0.2304	-0.2389	-0.1801	1.2823	-0.2301	-0.3269
CHEMBL397184	O=C(CN1CC(CNC(=O)c2ccccc2)=CC[C@H](NC(=O)c2ccc3ccccc3c2)C1=O)N[C@H]1CC(=O)OC1O	IC50 (nM)p	'='	2	0.493	1	Caspase-1	0.464	B (single protein format)	0.577	Training	0.4106	0.7458	0.4186	0.4476	-0.6525	0.0255	-0.0649	-0.0297	0.2304	-0.2389	-0.1801	-0.5774	-1.101	0.0276
CHEMBL112055	CC(=O)N[C@@H](Cc1ccc(O)cc1)C(=O)N[C@H](C(=O)N1CC(O)C[C@H]1C(=O)NC(C=O)CC(=O)O)C(C)C	IC50 (nM)p	'='	2	0.493	1	Caspase-1	0.464	B (single protein format)	0.577	Training	0.4106	0.9519	1.2316	0.8651	-0.6525	0.4226	-0.0649	0.5474	0.2304	-0.2389	-0.1801	0.7413	-0.1575	0.0274
CHEMBL115336	CC(C)[C@H](NC(=O)c1ccccc1)C(=O)N(CC(=O)NC(CC(=O)O)C(=O)c1nc2ccccc2o1)C1Cc2ccccc2C1	IC50 (nM)p	'='	2	0.493	1	Caspase-1	0.464	B (single protein format)	0.577	Test	0.4106	0.3491	0.2711	0.4242	-0.6525	-0.0522	-0.0649	0.0454	0.2304	-0.2389	-0.1801	0.6547	-0.5204	-0.3117
CHEMBL1223114	CC(C)[C@H](NC(=O)OCc1ccccc1)C(=O)N[C@@H](C)C(=O)N[C@@H](CC(=O)O)C(=O)CON1C(=O)C[C@@H]2CCCC[C@@H]21	IC50 (nM)p	'='	3	0.493	1	Caspase-1	0.464	B (single protein format)	0.577	Training	0.4106	0.7811	1.0048	0.9716	-0.5646	0.7787	-0.0649	0.5451	0.2304	-0.2389	-0.1801	1.2823	-0.2301	-0.0666
CHEMBL199445	O=C1C[C@H](NC(=O)[C@@H]2COC[C@@H]3C/C=C\C[C@H](NC(=O)c4nccc5ccccc45)C(=O)N32)C(O)O1	IC50 (nM)p	'='	3	0.493	1	Caspase-1	0.464	B (single protein format)	0.577	Training	0.4106	0.4272	0.5811	0.4238	-0.4573	0.0865	-0.0649	-0.2394	0.2304	-0.2389	-0.1801	-0.5774	-1.101	-0.174
CHEMBL200266	O=C1C[C@H](NC(=O)[C@@H]2COC[C@@H]3C/C=C\C[C@H](NC(=O)c4cc5ccccc5s4)C(=O)N32)C(O)O1	IC50 (nM)p	'='	3	0.493	1	Caspase-1	0.464	B (single protein format)	0.577	Training	0.4106	0.3554	0.5277	0.3831	-0.6525	0.0865	-0.0649	-0.1421	0.2304	-0.2389	-0.1801	-0.5774	-1.101	0.1289
CHEMBL1223111	CC(C)[C@H](NC(=O)OCc1ccccc1)C(=O)N[C@@H](C)C(=O)N[C@@H](CC(=O)O)C(=O)COC(=O)C(Cc1ccccc1)Cc1ccccc1	IC50 (nM)p	'='	3	0.493	1	Caspase-1	0.464	B (single protein format)	0.577	Test	0.4106	0.3267	0.2831	0.7975	-0.6525	0.4183	-0.0649	0.6332	0.2304	-0.2389	-0.1801	1.2823	-0.2301	-0.3269
CHEMBL1223113	CC(C)[C@H](NC(=O)OCc1ccccc1)C(=O)N[C@@H](C)C(=O)N[C@@H](CC(=O)O)C(=O)CON1C(=O)Cc2ccccc21	IC50 (nM)p	'='	3	0.493	1	Caspase-1	0.464	B (single protein format)	0.577	Training	0.4106	0.5775	0.7033	0.9464	-0.5646	0.2415	-0.0649	0.525	0.2304	-0.2389	-0.1801	1.2823	-0.2301	-0.0666
CHEMBL411759	O=C(CN1CC(CNS(=O)(=O)c2ccccc2)=CC[C@H](NC(=O)c2ccc3ccccc3c2)C1=O)N[C@H]1CC(=O)OC1O	IC50 (nM)p	'='	3	0.493	1	Caspase-1	0.464	B (single protein format)	0.577	Training	0.4106	0.9497	0.7639	0.8689	0.9289	-0.1211	-0.0649	0.4513	0.2304	-0.2389	-0.1801	-0.5774	-1.101	0.1594
CHEMBL200290	O=C1C[C@H](NC(=O)[C@@H]2COC[C@@H]3C/C=C\C[C@H](NC(=O)c4ccc5ccccc5c4)C(=O)N32)C(O)O1	IC50 (nM)p	'='	3	0.493	1	Caspase-1	0.464	B (single protein format)	0.577	Training	0.4106	0.4919	0.6165	0.2526	-0.6525	0.0865	-0.0649	-0.3132	0.2304	-0.2389	-0.1801	-0.5774	-1.101	-0.1906
CHEMBL242298	O=C[C@H](CC(=O)O)NC(=O)[C@@H]1COC[C@@H]2C/C=C\C[C@H](NC(=O)c3nccc4ccccc34)C(=O)N21	IC50 (nM)p	'='	3	0.493	1	Caspase-1	0.464	B (single protein format)	0.577	Test	0.4106	0.2731	0.4445	0.4275	-0.4573	0.0865	-0.0649	0.0564	0.2304	-0.2389	-0.1801	-0.5774	-1.101	-0.2909
CHEMBL4203893	CC(C)n1cc(NC(=O)c2ccc(Nc3cnc4ccccc4n3)cc2)c(=O)n(CC(=O)N[C@H]2CC(=O)OC2O)c1=O	IC50 (nM)p	'='	3	0.493	1	Caspase-1	0.464	B (single protein format)	0.577	Training	0.4106	0.3655	1.004	1.0224	-0.2621	-0.0554	-0.0649	0.0518	0.2304	-0.2389	-0.1801	0.6776	-0.5204	0.1529
CHEMBL412811	CC(=O)N[C@@H](Cc1ccc(O)cc1)C(=O)N[C@@H](CCC(=O)O)C(=O)N[C@@H](C)C(=O)NC(CC(=O)O)C(=O)CNS(=O)(=O)CCc1ccccc1	IC50 (nM)p	'='	3.4	0.493	1	Caspase-1	0.464	B (single protein format)	0.577	Training	0.4106	1.1271	1.5462	2.0428	0.9289	0.6086	-0.0649	2.1292	0.2304	-0.2389	-0.1801	0.1367	-0.4478	0.2833
CHEMBL437105	O=C[C@H](CC(=O)O)NC(=O)[C@@H]1CCCN2C(=O)CC[C@H](NC(=O)c3nccc4ccccc34)C(=O)N12	IC50 (nM)p	'='	3.4	0.493	1	Caspase-1	0.464	B (single protein format)	0.577	Training	0.4106	0.6324	0.775	0.6752	-0.4326	0.0159	-0.0649	0.202	0.2304	-0.2389	-0.1801	-0.5774	-1.101	-0.0727
CHEMBL1221744	CC(C)[C@H](CC(=O)NCCc1cc(N(C)C)nc2ccccc12)C(=O)N[C@H](C=O)CC(=O)O	IC50 (nM)p	'='	3.61	0.493	1	Caspase-1	0.464	B (single protein format)	0.577	Test	0.4106	0.711	0.1882	-0.0209	-0.4573	-0.1457	-0.0649	-0.1148	0.2304	-0.2389	-0.1801	1.7354	0.473	-0.3131
CHEMBL396534	O=C[C@H](CC(=O)O)NC(=O)[C@@H]1CC[C@@H]2C/C=C\C[C@H](NC(=O)c3nccc4ccccc34)C(=O)N12	IC50 (nM)p	'='	4	0.493	1	Caspase-1	0.464	B (single protein format)	0.577	Training	0.4106	0.1501	0.291	0.2261	-0.4573	0.0576	-0.0649	-0.0092	0.2304	-0.2389	-0.1801	-0.5774	-1.101	-0.3126
CHEMBL4216115	CC(C)n1cc(NC(=O)c2ccc(Nc3cnc4ccccc4n3)cc2)c(=O)n(C2(C(=O)N[C@H]3CC(=O)OC3O)CC2)c1=O	IC50 (nM)p	'='	4.7	0.493	1	Caspase-1	0.464	B (single protein format)	0.577	Training	0.4106	0.3389	1.0518	1.0167	-0.2621	0.1275	-0.0649	-0.0116	0.2304	-0.2389	-0.1801	0.6776	-0.5204	0.1529
CHEMBL1221743	CC(C)[C@H](CC(=O)NCCc1ccnc2ccccc12)C(=O)N[C@H](C=O)CC(=O)O	IC50 (nM)p	'='	4.77	0.493	1	Caspase-1	0.464	B (single protein format)	0.577	Training	0.4106	-0.0726	-0.0164	-0.1987	-0.4573	-0.2809	-0.0649	-0.1283	0.2304	-0.2389	-0.1801	0.6547	-0.5204	-0.5526
CHEMBL202160	O=C[C@H](CC(=O)O)NC(=O)c1ccc(CNC(=O)c2ccc(Nc3cnc4ccccc4n3)cc2)nc1	IC50 (nM)p	'='	5	0.493	1	Caspase-1	0.464	B (single protein format)	0.577	Test	0.4106	-0.2156	-0.4408	0.2846	-0.0669	-0.8024	-0.0649	-0.0301	0.2304	-0.2389	-0.1801	-0.5774	-1.101	-0.4274
CHEMBL198795	CN1C[C@@H]2CCCC[C@H](NC(=O)c3ccccc3)C(=O)N2[C@H](C(=O)N[C@H]2CC(=O)OC2O)C1	IC50 (nM)p	'='	5	0.493	1	Caspase-1	0.464	B (single protein format)	0.577	Training	0.4106	0.3649	0.7226	0.2276	-0.6525	0.1228	-0.0649	-0.3616	0.2304	-0.2389	-0.1801	-0.5914	-0.6042	-0.2123
CHEMBL74137	CC(=O)NC(C(=O)N[C@@H](CC(=O)O)C(=O)COC(=O)Cc1c(Cl)ccc(Cl)c1Cl)C(C)C	IC50 (nM)p	'='	5	0.493	1	Caspase-1	0.464	B (single protein format)	0.577	Training	-0.5204	-0.0428	0.0601	0.5518	-0.6525	-0.1036	-0.053	0.0934	-1.8262	4.6407	1.1182	0.7413	-0.1575	1.2599
CHEMBL380780	O=C1C[C@H](NC(=O)[C@@H]2CN(C(=O)Nc3ccccc3)C[C@@H]3CCCC[C@H](NC(=O)c4ccccc4)C(=O)N32)C(O)O1	IC50 (nM)p	'='	5	0.493	1	Caspase-1	0.464	B (single protein format)	0.577	Training	0.4106	0.9127	1.1896	0.6837	-0.6525	0.2096	-0.0649	-0.0019	0.2304	-0.2389	-0.1801	-0.5774	-1.101	0.267
CHEMBL78154	CC(=O)NC(C(=O)N[C@@H](CC(=O)O)C(=O)COC(=O)Cc1c(Cl)cccc1Cl)C(C)C	IC50 (nM)p	'='	5	0.493	1	Caspase-1	0.464	B (single protein format)	0.577	Test	-0.9816	-0.1427	0.0086	0.4105	-0.6525	-0.1036	-0.057	0.0934	-1.1407	3.0813	0.6874	0.7413	-0.1575	0.6507
CHEMBL1223110	CC(C)[C@H](NC(=O)OCc1ccccc1)C(=O)N[C@@H](C)C(=O)N[C@@H](CC(=O)O)C(=O)COC(=O)CC(c1ccccc1)c1ccccc1	IC50 (nM)p	'='	5	0.493	1	Caspase-1	0.464	B (single protein format)	0.577	Training	0.4106	0.3255	0.2835	0.8027	-0.6525	0.3459	-0.0649	0.643	0.2304	-0.2389	-0.1801	1.2823	-0.2301	-0.3269
CHEMBL4217577	CC(C)(C)[C@H](NC(=O)c1ccc(N)c(Cl)c1)C(=O)N1CCC[C@H]1C(=O)N[C@H]1CC(=O)OC1O	IC50 (nM)p	'='	5	0.493	1	Caspase-1	0.464	B (assay format)	0.64	Training	-0.6109	0.7547	0.5392	0.3212	-0.6525	0.0516	-0.0609	-0.2802	-0.3423	0.889	-0.1592	0.2374	0.5209	0.4298
CHEMBL4213802	CC(C(=O)N[C@H]1CC(=O)OC1O)n1c(=O)c(NC(=O)c2ccc(Nc3cnc4ccccc4n3)cc2)cn(C)c1=O	IC50 (nM)p	'='	5.012	0.493	1	Caspase-1	0.464	B (single protein format)	0.577	Training	0.4106	0.6515	0.6289	0.9974	-0.2621	-0.1604	-0.0649	0.0444	0.2304	-0.2389	-0.1801	0.5904	-0.314	0.1529
CHEMBL180623	CCC(C(=O)N[C@@H](CC(=O)O)C(=O)CCCc1ccccc1)n1cc(C(C)(C)C)nc(NCc2nonc2C)c1=O	IC50 (nM)p	'='	5.13	0.493	1	Caspase-1	0.464	B (assay format)	0.64	Test	0.4106	0.1464	0.1171	0.5833	0.3425	0.4168	-0.0649	0.0865	0.3797	-0.197	-0.6165	1.562	1.1323	-0.544
CHEMBL4203378	CC(C)n1cc(NC(=O)c2ccc(Nc3cnc4ccccc4n3)cc2)c(=O)n(C(C)C(=O)N[C@H]2CC(=O)OC2O)c1=O	IC50 (nM)p	'='	5.6	0.493	1	Caspase-1	0.464	B (single protein format)	0.577	Training	0.4106	0.3761	1.122	1.035	-0.2621	0.0376	-0.0649	0.0292	0.2304	-0.2389	-0.1801	1.3052	-0.2301	0.1529
CHEMBL1221597	CC(C)[C@H](CC(=O)NCCc1cccc2ccccc12)C(=O)N[C@H](C=O)CC(=O)O	IC50 (nM)p	'='	5.7	0.493	1	Caspase-1	0.464	B (single protein format)	0.577	Training	0.4106	-0.0499	0.0198	-0.372	-0.6525	-0.2809	-0.0649	-0.1709	0.2304	-0.2389	-0.1801	0.6547	-0.5204	-0.5693
CHEMBL1221745	CC(C)[C@H](CC(=O)NCCc1cccc2ncccc12)C(=O)N[C@H](C=O)CC(=O)O	IC50 (nM)p	'='	5.81	0.493	1	Caspase-1	0.464	B (single protein format)	0.577	Training	0.4106	-0.1002	-0.0421	-0.1978	-0.4573	-0.2809	-0.0649	-0.1279	0.2304	-0.2389	-0.1801	0.6547	-0.5204	-0.5526
CHEMBL382066	CS(=O)(=O)N1C[C@@H]2CCCC[C@H](NC(=O)c3ccccc3)C(=O)N2[C@H](C(=O)N[C@H]2CC(=O)OC2O)C1	IC50 (nM)p	'='	6	0.493	1	Caspase-1	0.464	B (single protein format)	0.577	Test	0.4106	1.5003	1.5613	0.9376	0.7398	0.1905	-0.0649	0.296	0.2304	-0.2389	-0.1801	-0.2274	-1.0583	0.1594
CHEMBL373028	CC(=O)N1C[C@@H]2CCCC[C@H](NC(=O)c3ccccc3)C(=O)N2[C@H](C(=O)N[C@H]2CC(=O)OC2O)C1	IC50 (nM)p	'='	6	0.493	1	Caspase-1	0.464	B (single protein format)	0.577	Training	0.4106	0.9163	1.1769	0.5165	-0.6525	0.2802	-0.0649	-0.145	0.2304	-0.2389	-0.1801	-0.4908	-0.7381	0.0276
CHEMBL100588	CC(C)C[C@H](NC(=O)[C@H](CCC(=O)O)NC(=O)OCc1ccccc1)C(=O)N[C@H]1CC(=O)OC1O	IC50 (nM)p	'='	6.5	0.493	1	Caspase-1	0.464	B (single protein format)	0.577	Training	0.4106	0.2051	0.3992	0.7947	-0.6525	0.2759	-0.0649	0.7321	0.2304	-0.2389	-0.1801	0.6547	-0.5204	-0.2108
CHEMBL433990	O=C1C[C@H](NC(=O)[C@@H]2COC[C@@H]3C/C=C\C[C@H](NC(=O)c4cccc(Cl)c4)C(=O)N32)C(O)O1	IC50 (nM)p	'='	7	0.493	1	Caspase-1	0.464	B (single protein format)	0.577	Training	-0.5923	0.3893	0.5083	0.3979	-0.6525	0.0865	-0.0609	-0.3132	-0.4552	0.2448	0.2584	-0.5774	-1.101	0.4186
CHEMBL411758	O=C(CN1CC(CNCc2ccccc2)=CC[C@H](NC(=O)c2ccc3ccccc3c2)C1=O)N[C@H]1CC(=O)OC1O	IC50 (nM)p	'='	7	0.493	1	Caspase-1	0.464	B (single protein format)	0.577	Test	0.4106	0.7724	0.3677	0.1964	-0.6525	-0.0378	-0.0649	-0.3012	0.2304	-0.2389	-0.1801	-0.5774	-1.101	-0.1205
CHEMBL197127	O=C1C[C@H](NC(=O)[C@@H]2CN(C(=O)c3ccccc3)C[C@@H]3CCCC[C@H](NC(=O)c4ccccc4)C(=O)N32)C(O)O1	IC50 (nM)p	'='	7	0.493	1	Caspase-1	0.464	B (single protein format)	0.577	Training	0.4106	0.9019	0.8712	0.4672	-0.6525	0.1933	-0.0649	-0.2018	0.2304	-0.2389	-0.1801	-0.5774	-1.101	0.0276
CHEMBL244229	O=C(CN1CC(CSCc2ccccc2)=CC[C@H](NC(=O)c2ccc3ccccc3c2)C1=O)N[C@H]1CC(=O)OC1O	IC50 (nM)p	'='	8	0.493	1	Caspase-1	0.464	B (single protein format)	0.577	Training	0.4106	-0.1197	0.2246	0.1594	-0.6525	0.0929	-0.0649	-0.1572	0.2304	-0.2389	-0.1801	-0.5774	-1.101	0.1071
CHEMBL324548	CC(=O)N[C@@H](Cc1ccc(O)cc1)C(=O)N[C@H](C(=O)N[C@@H](C)C(=O)N[C@@H](CC(=O)O)C(=O)C(=O)NCCc1ccccc1)C(C)C	IC50 (nM)p	'='	9	0.493	1	Caspase-1	0.464	B (single protein format)	0.577	Training	0.4106	0.8231	1.124	1.0989	-0.6525	0.5403	-0.0649	0.899	0.2304	-0.2389	-0.1801	1.3689	0.1328	0.1509
CHEMBL199496	O=C1C[C@H](NC(=O)[C@@H]2COC[C@@H]3C/C=C\C[C@H](NC(=O)c4cccc(C(F)(F)F)c4)C(=O)N32)C(O)O1	IC50 (nM)p	'='	9	0.493	1	Caspase-1	0.464	B (single protein format)	0.577	Test	0.5385	0.5828	0.6315	1.1377	-0.6525	0.366	1.7525	-0.3132	1.1927	0.2583	0.5772	-0.5774	-1.101	-0.1615
CHEMBL114330	CC(=O)N[C@@H](Cc1ccc(O)cc1)C(=O)N[C@H](C(=O)N[C@@H](C)C(=O)NC(C=O)CCC(=O)O)C(C)C	IC50 (nM)p	'='	9	0.493	1	Caspase-1	0.464	B (single protein format)	0.577	Training	0.4106	0.633	0.9097	0.7053	-0.6525	0.3056	-0.0649	0.5918	0.2304	-0.2389	-0.1801	1.3689	0.1328	-0.0891
CHEMBL248508	CCC(C(=O)N[C@@H](CC(=O)O)C(=O)CCCc1ccccc1)n1cc(C(C)(C)C)nc(Nc2nnn[nH]2)c1=O	IC50 (nM)p	'='	9	0.493	1	Caspase-1	0.464	B (single protein format)	0.577	Training	0.4106	-0.3885	0.7214	0.7993	1.1165	0.2792	-0.0649	0.6953	0.2304	-0.2389	-0.1801	1.4315	0.2053	0.4903
CHEMBL1221691	Cc1cc2nc(C)n(CCNC(=O)C[C@H](C(=O)N[C@H](C=O)CC(=O)O)C(C)C)c2cc1C	IC50 (nM)p	'='	9.18	0.493	1	Caspase-1	0.464	B (single protein format)	0.577	Training	0.4106	0.2217	0.4041	0.0513	-0.6525	-0.1083	-0.0649	-0.0618	0.2304	-0.2389	-0.1801	0.6751	0.5682	-0.3131
CHEMBL4211859	Cc1cc(Nc2ccc3ccccc3c2)ccc1C(=O)Nc1cn(C(C)C)c(=O)n(C2(C(=O)N[C@H]3CC(=O)OC3O)CC2)c1=O	IC50 (nM)p	'='	9.8	0.493	1	Caspase-1	0.464	B (single protein format)	0.577	Test	0.4106	0.4224	1.187	0.6609	-0.6525	0.1819	-0.0649	-0.1795	0.2304	-0.2389	-0.1801	0.6445	-0.1575	0.1196
CHEMBL198743	O=C1C[C@H](NC(=O)[C@@H]2CNC[C@@H]3CCCC[C@H](NC(=O)c4ccccc4)C(=O)N32)C(O)O1	IC50 (nM)p	'='	10	0.493	1	Caspase-1	0.464	B (single protein format)	0.577	Training	0.4106	0.7926	0.8664	0.2216	-0.6525	0.0721	-0.0649	-0.2793	0.2304	-0.2389	-0.1801	-0.5774	-1.101	-0.1205
CHEMBL26719	O=C(O)C[C@H](NC(=O)C(c1ccccc1)n1cccc(NC(=O)c2cccc3ccccc23)c1=O)C(=O)COc1ccccc1	IC50 (nM)p	'='	10	0.493	1	Caspase-1	0.464	B (single protein format)	0.577	Training	0.4106	0.1504	0.0472	0.1916	-0.6525	-0.1845	-0.0649	-0.1833	0.2304	-0.2389	-0.1801	-0.5774	-1.101	-0.3075
CHEMBL114791	O=C[C@H](CC(=O)O)NC(=O)[C@@H]1Cc2cccc3c2N1C(=O)[C@@H](NC(=O)c1cccc2ccccc12)CC3	IC50 (nM)p	'='	10	0.493	1	Caspase-1	0.464	B (single protein format)	0.577	Training	0.4106	0.1011	0.0743	0.0335	-0.6525	-0.3166	-0.0649	-0.0986	0.2304	-0.2389	-0.1801	-0.5774	-1.101	-0.3293
CHEMBL397990	O=C(CN1CC=CC[C@H](NC(=O)c2cccc(C(F)(F)F)c2)C1=O)N[C@H]1CC(=O)OC1O	IC50 (nM)p	'='	11	0.493	1	Caspase-1	0.464	B (single protein format)	0.577	Test	0.5385	0.5304	0.3503	0.9249	-0.6525	0.0643	1.7525	-0.3444	1.1927	0.2583	0.5772	-0.5774	-1.101	-0.1833
CHEMBL4205880	O=C1C[C@H](NC(=O)[C@@H]2CC[C@@H]3CCCC[C@H](NC(=O)c4nccc5ccccc45)C(=O)N32)C(O)O1	IC50 (nM)p	'='	11	0.493	1	Caspase-1	0.464	B (assay format)	0.64	Training	0.4106	0.4003	0.5441	0.228	-0.4573	0.0576	-0.0649	-0.3029	0.3797	-0.197	-0.6165	-0.7727	-0.6255	-0.4785
CHEMBL1221595	CC(C)[C@H](CC(=O)NCCNc1cccc(Cl)c1)C(=O)N[C@H](C=O)CC(=O)O	IC50 (nM)p	'='	11.2	0.493	1	Caspase-1	0.464	B (single protein format)	0.577	Training	-0.8351	0.0841	0.1556	-0.0516	-0.6525	-0.2628	-0.0609	-0.1296	-0.4552	0.2448	0.2584	0.6547	-0.5204	0.1319
CHEMBL237310	CC(C)[C@H](NC(=O)OCc1ccccc1)C(=O)Nc1ccccc1C(=O)NC(C(=O)O)C(=O)CF	IC50 (nM)p	'='	12	0.493	1	Caspase-1	0.464	B (single protein format)	0.577	Training	0.1779	-0.1557	-0.121	0.5101	-0.6525	-0.2015	0.5409	0.21	-2.6078	1.3051	0.0254	0.6547	-0.5204	-0.1175
CHEMBL1221811	CC(C)[C@H](CC(=O)NCCc1cncc2ccccc12)C(=O)N[C@H](C=O)CC(=O)O	IC50 (nM)p	'='	12	0.493	1	Caspase-1	0.464	B (single protein format)	0.577	Test	0.4106	-0.0863	-0.0205	-0.2019	-0.4573	-0.2809	-0.0649	-0.1231	0.2304	-0.2389	-0.1801	0.6547	-0.5204	-0.5526
CHEMBL115823	CC(C)[C@H](NC/C=C/c1ccccc1)C(=O)N1CC(O)C[C@H]1C(=O)NC(CC(=O)O)C(=O)COc1ccccc1	IC50 (nM)p	'='	13	0.493	1	Caspase-1	0.464	B (single protein format)	0.577	Training	0.4106	0.8459	0.6969	0.1655	-0.6525	0.2369	-0.0649	-0.2428	0.2304	-0.2389	-0.1801	0.6547	-0.5204	-0.3391
CHEMBL364282	O=C1C[C@H](NC(=O)[C@@H]2CCc3nc4cc(-c5ccccc5Cl)nc-4c(O)n32)C(O)O1	IC50 (nM)p	'='	14	0.493	1	Caspase-1	0.464	B (single protein format)	0.577	Training	-0.2747	-0.1401	-0.1813	0.0755	-0.4573	-0.7776	-0.0609	-0.5901	-0.4552	1.4192	0.2528	-0.5774	-1.101	0.1898
CHEMBL242509	O=C(CN1CC=CC[C@H](NC(=O)c2ccc3ccccc3c2)C1=O)N[C@H]1CC(=O)OC1O	IC50 (nM)p	'='	14	0.493	1	Caspase-1	0.464	B (single protein format)	0.577	Training	0.4106	0.4396	0.3356	0.0397	-0.6525	-0.2152	-0.0649	-0.3444	0.2304	-0.2389	-0.1801	-0.5774	-1.101	-0.2125
CHEMBL1221688	Cc1cc2ncn(CCNC(=O)C[C@H](C(=O)N[C@H](C=O)CC(=O)O)C(C)C)c2cc1C	IC50 (nM)p	'='	14.5	0.493	1	Caspase-1	0.464	B (single protein format)	0.577	Test	0.4106	0.2361	0.317	0.008	-0.6525	-0.1626	-0.0649	-0.0566	0.2304	-0.2389	-0.1801	0.5885	0.2053	-0.3131
CHEMBL323322	CC(C)C(NC(=O)CNc1cccc2ccccc12)C(=O)N[C@H]1CC(=O)OC1O	IC50 (nM)p	'='	15	0.493	1	Caspase-1	0.464	B (single protein format)	0.577	Training	0.4106	0.3992	0.2944	-0.2145	-0.6525	-0.4306	-0.0649	-0.4612	0.2304	-0.2389	-0.1801	0.6547	-0.5204	-0.3605
CHEMBL242727	O=C(CN1CC=CC[C@H](NC(=O)c2cc(Cl)ccc2Cl)C1=O)N[C@H]1CC(=O)OC1O	IC50 (nM)p	'='	15	0.493	1	Caspase-1	0.464	B (single protein format)	0.577	Training	-1.1311	0.2567	0.1447	0.3262	-0.6525	-0.2152	-0.057	-0.3512	-1.1407	1.9049	0.6913	-0.5774	-1.101	1.0061
CHEMBL1221647	Cc1ccc2c(c1)ncn2CCNC(=O)C[C@H](C(=O)N[C@H](C=O)CC(=O)O)C(C)C	IC50 (nM)p	'='	15.3	0.493	1	Caspase-1	0.464	B (single protein format)	0.577	Training	0.4106	0.2469	0.3054	0.0087	-0.6525	-0.2169	-0.0649	-0.0563	0.2304	-0.2389	-0.1801	0.6217	-0.1575	-0.3131
CHEMBL4204225	CC(C)[C@H](NC(=O)c1ccc2ccccc2c1)C(=O)N1C2CCC(O)(CC2)C1C(=O)N[C@H]1CC(=O)OC1O	IC50 (nM)p	'='	15.85	0.493	1	Caspase-1	0.464	B (single protein format)	0.577	Test	0.4106	0.8013	0.8308	0.2181	-0.6525	0.2821	-0.0649	-0.244	0.2304	-0.2389	-0.1801	0.6547	-0.5204	-0.0958
CHEMBL322966	CC(C)[C@H](NC(=O)OCc1ccccc1)C(=O)N[C@@H](C)C(=O)NC(CC(=O)O)C(=O)COc1ccc2ccc(=O)oc2c1	IC50 (nM)p	'='	17	0.493	1	Caspase-1	0.464	B (single protein format)	0.577	Training	0.4106	0.4147	0.3454	0.9624	-0.6525	0.3495	-0.0649	0.5893	0.2304	-0.2389	-0.1801	1.2823	-0.2301	-0.3052
CHEMBL4205336	CC(C)[C@H](NC(=O)c1ccc2ccccc2c1)C(=O)N1[C@H]2CC[C@](O)(CC2)[C@H]1C(=O)N[C@H]1CC(=O)OC1O	IC50 (nM)p	'='	17	0.493	1	Caspase-1	0.464	B (assay format)	0.64	Training	0.4106	0.8013	0.8308	0.2181	-0.6525	0.2821	-0.0649	-0.244	0.3797	-0.197	-0.6165	0.5249	-0.0141	-0.3732
CHEMBL1221643	Cc1[nH]c2ccccc2c1CCNC(=O)C[C@H](C(=O)N[C@H](C=O)CC(=O)O)C(C)C	IC50 (nM)p	'='	18	0.493	1	Caspase-1	0.464	B (single protein format)	0.577	Training	0.4106	0.054	0.2296	-0.2042	-0.6525	-0.2266	-0.0649	-0.1214	0.2304	-0.2389	-0.1801	0.8388	-0.1575	-0.4773
CHEMBL111938	CC(=O)N[C@@H](Cc1ccc(O)cc1)C(=O)N[C@H](C(=O)N[C@@H](C)C(=O)NC(CC(=O)O)C(=O)CCCCCc1ccccc1)C(C)C	IC50 (nM)p	'='	18.5	0.493	1	Caspase-1	0.464	B (single protein format)	0.577	Test	0.4106	0.6186	0.9134	0.6923	-0.6525	0.6473	-0.0649	0.5461	0.2304	-0.2389	-0.1801	1.3689	0.1328	-0.0891
CHEMBL242938	CC1=CC[C@H](NC(=O)c2ccc3ccccc3c2)C(=O)N(CC(=O)N[C@H]2CC(=O)OC2O)C1	IC50 (nM)p	'='	19	0.493	1	Caspase-1	0.464	B (single protein format)	0.577	Training	0.4106	0.5009	0.2634	0.0386	-0.6525	-0.1283	-0.0649	-0.3448	0.2304	-0.2389	-0.1801	-0.6105	-0.7381	-0.2125
CHEMBL242510	O=C(CN1CC=CC[C@H](NC(=O)c2cc3ccccc3s2)C1=O)N[C@H]1CC(=O)OC1O	IC50 (nM)p	'='	20	0.493	1	Caspase-1	0.464	B (single protein format)	0.577	Training	0.4106	0.3031	0.2469	0.1702	-0.6525	-0.2152	-0.0649	-0.1733	0.2304	-0.2389	-0.1801	-0.5774	-1.101	0.1071
CHEMBL23226	CC(C)[C@H](NC(=O)OCc1ccccc1)C(=O)NC(CC(=O)O)C(=O)CF	IC50 (nM)p	'='	20	0.493	1	Caspase-1	0.464	B (single protein format)	0.577	Training	-0.177	-0.2449	-0.2241	0.1296	-0.6525	-0.2612	0.5409	-0.0465	-2.6078	1.3051	0.0254	0.6547	-0.5204	-0.3575
CHEMBL2323966	CC(C)(C)[C@@H](NC(=O)c1ccc(N)c(Cl)c1)C(=O)N1CCC[C@H]1C(=O)N[C@H](/C=C/S(C)(=O)=O)CC(=O)O	IC50 (nM)p	'='	20	0.493	1	Caspase-1	0.464	B (single protein format)	0.577	Test	-0.6109	1.2671	0.7282	0.744	0.692	0.2644	-0.0609	0.3778	-0.4552	0.7923	0.2542	0.7318	0.0302	0.6816
CHEMBL4215570	CC(C)n1cc(NC(=O)c2ccc(Nc3ccc4ccccc4c3)cc2)c(=O)n(CC(=O)N[C@H]2CC(=O)OC2O)c1=O	IC50 (nM)p	'='	21	0.493	1	Caspase-1	0.464	B (single protein format)	0.577	Training	0.4106	0.4685	1.1195	0.6686	-0.6525	-0.0554	-0.0649	-0.1101	0.2304	-0.2389	-0.1801	0.6776	-0.5204	0.1196
CHEMBL442714	O=C(CN1CC(CO)=CC[C@H](NC(=O)c2ccc3ccccc3c2)C1=O)N[C@H]1CC(=O)OC1O	IC50 (nM)p	'='	22	0.493	1	Caspase-1	0.464	B (single protein format)	0.577	Training	0.4106	0.7534	0.3736	0.2243	-0.6525	-0.0849	-0.0649	-0.2388	0.2304	-0.2389	-0.1801	-0.5774	-1.101	-0.0958
CHEMBL285638	CC(=O)N[C@@H](CC(=O)O)C(=O)N[C@@H](CCC(=O)O)C(=O)N[C@H](C(=O)N[C@H](CC=O)CC(=O)O)C(C)C	IC50 (nM)p	'='	22.3	0.493	1	Caspase-1	0.464	B (cell-based format)	0.316	Training	0.4106	0.5787	0.9206	1.4796	-0.6525	0.7653	-0.0649	1.9145	0.1674	-0.011	-0.1773	0.5423	0.1452	-0.1578
CHEMBL4212402	CC(C)n1cc(NC(=O)c2ccc(Nc3ccc4ccccc4c3)cc2)c(=O)n(C2(C(=O)N[C@H]3CC(=O)OC3O)CC2)c1=O	IC50 (nM)p	'='	23	0.493	1	Caspase-1	0.464	B (cell-based format)	0.316	Test	0.4106	0.4417	1.1673	0.663	-0.6525	0.1275	-0.0649	-0.1734	0.1674	-0.011	-0.1773	0.4951	-0.1232	-0.0043
CHEMBL1221598	CC(C)[C@H](CC(=O)NCCc1c[nH]c2ccccc12)C(=O)N[C@H](C=O)CC(=O)O	IC50 (nM)p	'='	23.1	0.493	1	Caspase-1	0.464	B (single protein format)	0.577	Training	0.4106	0.115	0.1641	-0.2191	-0.6525	-0.2809	-0.0649	-0.1196	0.2304	-0.2389	-0.1801	0.6547	-0.5204	-0.4773
CHEMBL1221689	Cc1nc2ccccc2n1CCNC(=O)C[C@H](C(=O)N[C@H](C=O)CC(=O)O)C(C)C	IC50 (nM)p	'='	23.8	0.493	1	Caspase-1	0.464	B (single protein format)	0.577	Training	0.4106	0.2306	0.4049	0.0528	-0.6525	-0.2169	-0.0649	-0.0609	0.2304	-0.2389	-0.1801	0.7413	-0.1575	-0.3131
CHEMBL165535	C[C@H](NC(=O)[C@H](CCC(=O)O)NC(=O)OCc1ccccc1)C(=O)NC(CC(=O)O)C(=O)CNS(=O)(=O)CCc1ccccc1	IC50 (nM)p	'='	25.3	0.493	1	Caspase-1	0.464	B (single protein format)	0.577	Training	0.4106	0.8331	0.9474	1.6795	0.9289	0.311	-0.0649	1.8947	0.2304	-0.2389	-0.1801	0.0501	-0.8107	0.0442
CHEMBL1223112	COC(=O)C[C@H]1CCC[C@H]2CC(=O)N(OCC(=O)[C@H](CC(=O)O)NC(=O)[C@H](C)NC(=O)[C@@H](NC(=O)OCc3ccccc3)C(C)C)[C@H]21	IC50 (nM)p	'='	26	0.493	1	Caspase-1	0.464	B (single protein format)	0.577	Test	0.4106	0.7838	0.9363	1.4501	-0.5646	1.1045	-0.0649	0.9057	0.2304	-0.2389	-0.1801	1.2437	0.4589	-0.0651
CHEMBL2324340	CC[C@H](C)[C@H](NC(=O)[C@H](CCC(N)=O)NC(=O)[C@H](Cc1c[nH]c2ccccc12)NC(=O)OCc1ccccc1)C(=O)N[C@H](/C=C/S(C)(=O)=O)CC(=O)O	IC50 (nM)p	'='	26	0.493	1	Caspase-1	0.464	B (single protein format)	0.577	Training	0.4106	1.3031	1.2898	1.7506	0.692	0.8025	-0.0649	1.9602	0.2304	-0.2389	-0.1801	1.4386	-0.5503	0.3754
CHEMBL1221690	CC(C)[C@H](CC(=O)NCCn1c(-c2cccnc2)nc2ccccc21)C(=O)N[C@H](C=O)CC(=O)O	IC50 (nM)p	'='	26.5	0.493	1	Caspase-1	0.464	B (single protein format)	0.577	Training	0.4106	0.184	0.241	0.1823	-0.4573	-0.2712	-0.0649	-0.0128	0.2304	-0.2389	-0.1801	0.6547	-0.5204	-0.2965
CHEMBL396535	O=C(CN1CC=CC[C@H](NC(=O)c2nccc3ccccc23)C1=O)N[C@H]1CC(=O)OC1O	IC50 (nM)p	'='	27	0.493	1	Caspase-1	0.464	B (single protein format)	0.577	Training	0.4106	0.3748	0.3	0.2109	-0.4573	-0.2152	-0.0649	-0.2706	0.2304	-0.2389	-0.1801	-0.5774	-1.101	-0.1958
CHEMBL4216115	CC(C)n1cc(NC(=O)c2ccc(Nc3cnc4ccccc4n3)cc2)c(=O)n(C2(C(=O)N[C@H]3CC(=O)OC3O)CC2)c1=O	IC50 (nM)p	'='	27	0.493	1	Caspase-1	0.464	B (cell-based format)	0.316	Test	0.4106	0.3389	1.0518	1.0167	-0.2621	0.1275	-0.0649	-0.0116	0.1674	-0.011	-0.1773	0.4951	-0.1232	0.0204
CHEMBL242726	O=C(CN1CC=CC[C@H](NC(=O)c2cccc(Cl)c2)C1=O)N[C@H]1CC(=O)OC1O	IC50 (nM)p	'='	29	0.493	1	Caspase-1	0.464	B (single protein format)	0.577	Training	-0.5923	0.337	0.2273	0.185	-0.6525	-0.2152	-0.0609	-0.3444	-0.4552	0.2448	0.2584	-0.5774	-1.101	0.3969
CHEMBL212345	O=C1C[C@H](NC(=O)C2(C(=O)NNC(=O)c3ccc4ccccc4c3)Cc3ccccc3C2)C(O)O1	IC50 (nM)p	'='	30	0.493	1	Caspase-1	0.464	B (single protein format)	0.577	Training	0.4106	0.1179	-0.0655	0.0045	-0.1424	-0.5001	-0.0649	-0.1469	0.2304	-0.2389	-0.1801	-0.5774	-1.101	-0.2125
CHEMBL370347	O=C(CN1CCCN(C(=O)c2ccccc2)C[C@H](NC(=O)c2nccc3ccccc23)C1=O)N[C@H]1CC(=O)OC1O	IC50 (nM)p	'='	30	0.493	1	Caspase-1	0.464	B (single protein format)	0.577	Training	0.4106	0.9908	0.7343	0.6477	-0.4573	-0.0795	-0.0649	-0.0929	0.2304	-0.2389	-0.1801	-0.5774	-1.101	0.0442
CHEMBL387453	O=C(CN1CCSC[C@H](NC(=O)c2ccc3ccccc3c2)C1=O)N[C@H]1CC(=O)OC1O	IC50 (nM)p	'='	30	0.493	1	Caspase-1	0.464	B (single protein format)	0.577	Test	0.4106	-0.2774	0.3345	0.1851	-0.6525	-0.157	-0.0649	0.0046	0.2304	-0.2389	-0.1801	-0.5774	-1.101	0.1071
CHEMBL370157	O=C1C[C@H](NC(=O)[C@@H]2COC[C@@H]3C/C=C\C[C@H](NC(=O)c4ccccc4Cl)C(=O)N32)C(O)O1	IC50 (nM)p	'='	33	0.493	1	Caspase-1	0.464	B (single protein format)	0.577	Training	-0.3408	0.4093	0.517	0.3938	-0.6525	0.0865	-0.0609	-0.32	-0.4552	1.4192	0.2528	-0.5774	-1.101	0.4186
CHEMBL322631	CC(C)CC(NC(=O)CNc1cccc2ccccc12)C(=O)N[C@H]1CC(=O)OC1O	IC50 (nM)p	'='	33	0.493	1	Caspase-1	0.464	B (single protein format)	0.577	Training	0.4106	0.1858	0.3478	-0.2135	-0.6525	-0.3437	-0.0649	-0.4539	0.2304	-0.2389	-0.1801	0.6547	-0.5204	-0.3605
CHEMBL1221646	CC(C)[C@H](CC(=O)NCCn1cnc2ccccc21)C(=O)N[C@H](C=O)CC(=O)O	IC50 (nM)p	'='	33.7	0.493	1	Caspase-1	0.464	B (single protein format)	0.577	Training	0.4106	0.2452	0.3179	0.0095	-0.6525	-0.2712	-0.0649	-0.0555	0.2304	-0.2389	-0.1801	0.6547	-0.5204	-0.3131
CHEMBL115328	O=C[C@H](CC(=O)O)NC(=O)C1CCC2CCC(NC(=O)OCc3ccccc3)C(=O)N21	IC50 (nM)p	'='	36	0.493	1	Caspase-1	0.464	B (single protein format)	0.577	Test	0.4106	0.1986	0.3678	0.3364	-0.6525	-0.004	-0.0649	0.1867	0.2304	-0.2389	-0.1801	-0.5774	-1.101	-0.3283
CHEMBL419508	O=C1C[C@H](NC(=O)[C@@H]2CCC[C@@H]3CCC[C@H](NC(=O)OCc4ccccc4)C(=O)N32)C(O)O1	IC50 (nM)p	'='	36	0.493	1	Caspase-1	0.464	B (single protein format)	0.577	Training	0.4106	0.3863	0.5846	0.3326	-0.6525	0.1698	-0.0649	-0.1091	0.2304	-0.2389	-0.1801	-0.5774	-1.101	-0.2114
CHEMBL1221599	CC(C)[C@H](CC(=O)NCCc1c[nH]c2ccc(F)cc12)C(=O)N[C@H](C=O)CC(=O)O	IC50 (nM)p	'='	37	0.493	1	Caspase-1	0.464	B (single protein format)	0.577	Training	-0.2244	0.0503	0.0894	-0.0183	-0.6525	-0.2809	0.5409	-0.1196	-0.0697	-0.8194	-0.0093	0.6547	-0.5204	-0.3609
CHEMBL114830	CC(C)[C@H](NC(=O)c1ccc2ccccc2c1)C(=O)N1CCC[C@H]1C(=O)NC(C=O)CC(=O)NS(C)(=O)=O	IC50 (nM)p	'='	38	0.493	1	Caspase-1	0.464	B (single protein format)	0.577	Training	0.4106	1.3302	1.0605	0.6968	0.9289	0.0657	-0.0649	0.4708	0.2304	-0.2389	-0.1801	1.0048	-0.4778	0.0423
CHEMBL372509	COc1ccccc1C(=O)N1CCCN(CC(=O)N[C@H]2CC(=O)OC2O)C(=O)[C@@H](NC(=O)c2ccc3ccccc3c2)C1	IC50 (nM)p	'='	38	0.493	1	Caspase-1	0.464	B (single protein format)	0.577	Test	0.4106	1.1751	0.8233	0.6594	-0.6525	0.0073	-0.0649	-0.1366	0.2304	-0.2389	-0.1801	-0.3943	-0.412	0.0494
CHEMBL4211859	Cc1cc(Nc2ccc3ccccc3c2)ccc1C(=O)Nc1cn(C(C)C)c(=O)n(C2(C(=O)N[C@H]3CC(=O)OC3O)CC2)c1=O	IC50 (nM)p	'='	38	0.493	1	Caspase-1	0.464	B (cell-based format)	0.316	Training	0.4106	0.4224	1.187	0.6609	-0.6525	0.1819	-0.0649	-0.1795	0.1674	-0.011	-0.1773	0.4707	0.1452	-0.0043
CHEMBL4208166	Cc1cnc(Nc2ccc(C(=O)Nc3cn(C)c(=O)n(C(C)C(=O)N[C@H]4CC(=O)OC4O)c3=O)cc2)cn1	IC50 (nM)p	'='	39.81	0.493	1	Caspase-1	0.464	B (single protein format)	0.577	Training	0.4106	0.6744	0.6501	1.0181	-0.2621	-0.1061	-0.0649	0.069	0.2304	-0.2389	-0.1801	0.7744	0.0489	0.3004
CHEMBL212870	O=C1C[C@H](NC(=O)C2(C(=O)NNC(=O)c3cccc4ccccc34)Cc3ccccc3C2)C(O)O1	IC50 (nM)p	'='	40	0.493	1	Caspase-1	0.464	B (single protein format)	0.577	Training	0.4106	0.1038	-0.0777	0.0032	-0.1424	-0.5001	-0.0649	-0.1544	0.2304	-0.2389	-0.1801	-0.5774	-1.101	-0.2125
CHEMBL212981	O=C1C[C@H](NC(=O)C2(C(=O)NNC(=O)c3cccc4ccccc34)CCCC2)C(O)O1	IC50 (nM)p	'='	40	0.493	1	Caspase-1	0.464	B (single protein format)	0.577	Test	0.4106	0.1379	0.0421	0.0032	-0.1424	-0.3045	-0.0649	-0.1544	0.2304	-0.2389	-0.1801	-0.5774	-1.101	-0.2125
CHEMBL1221644	Cc1c(CCNC(=O)C[C@H](C(=O)N[C@H](C=O)CC(=O)O)C(C)C)c2ccccc2n1C	IC50 (nM)p	'='	42.5	0.493	1	Caspase-1	0.464	B (single protein format)	0.577	Training	0.4106	-0.0605	0.011	-0.1949	-0.6525	-0.159	-0.0649	-0.1649	0.2304	-0.2389	-0.1801	0.8248	0.3392	-0.5691
CHEMBL101835	CC(C)C[C@H](NC(=O)[C@H](Cc1ccccc1)NC(=O)OCc1ccccc1)C(=O)N[C@H]1CC(=O)OC1O	IC50 (nM)p	'='	43	0.493	1	Caspase-1	0.464	B (single protein format)	0.577	Training	0.4106	0.1329	0.3288	0.3065	-0.6525	-0.0028	-0.0649	0.0599	0.2304	-0.2389	-0.1801	0.6547	-0.5204	-0.2114
CHEMBL196571	O=C(CN1CCCN(C(=O)N2CCOCC2)C[C@H](NC(=O)c2ccc3ccccc3c2)C1=O)N[C@H]1CC(=O)OC1O	IC50 (nM)p	'='	44	0.493	1	Caspase-1	0.464	B (single protein format)	0.577	Training	0.4106	1.7288	1.7053	0.9415	-0.6525	0.3024	-0.0649	-0.0445	0.2304	-0.2389	-0.1801	-0.5774	-1.101	0.2889
CHEMBL1221645	CC(C)[C@H](CC(=O)NCCn1ccc2ccccc21)C(=O)N[C@H](C=O)CC(=O)O	IC50 (nM)p	'='	45.3	0.493	1	Caspase-1	0.464	B (single protein format)	0.577	Test	0.4106	-0.0498	0.0609	-0.1868	-0.6525	-0.2712	-0.0649	-0.1606	0.2304	-0.2389	-0.1801	0.6547	-0.5204	-0.5691
CHEMBL324470	CCCCC(C(=O)N[C@@H](CC(=O)O)C(=O)COc1ccccc1)n1cncc(NC(=O)c2cccc3ccccc23)c1=O	IC50 (nM)p	'='	46	0.493	1	Caspase-1	0.464	B (single protein format)	0.577	Training	0.4106	0.0882	0.1245	0.4021	-0.6525	0.0944	-0.0649	-0.002	0.2304	-0.2389	-0.1801	0.4725	-0.8832	-0.2909
CHEMBL4213802	CC(C(=O)N[C@H]1CC(=O)OC1O)n1c(=O)c(NC(=O)c2ccc(Nc3cnc4ccccc4n3)cc2)cn(C)c1=O	IC50 (nM)p	'='	48	0.493	1	Caspase-1	0.464	B (cell-based format)	0.316	Training	0.4106	0.6515	0.6289	0.9974	-0.2621	-0.1604	-0.0649	0.0444	0.1674	-0.011	-0.1773	0.4306	0.0295	0.0204
CHEMBL209626	O=C1C[C@H](NC(=O)C2(C(=O)NNC(=O)c3cccc4ccccc34)CCCCC2)C(O)O1	IC50 (nM)p	'='	50	0.493	1	Caspase-1	0.464	B (single protein format)	0.577	Training	0.4106	0.1379	0.0479	0.0032	-0.1424	-0.2176	-0.0649	-0.1544	0.2304	-0.2389	-0.1801	-0.5774	-1.101	-0.2125
CHEMBL328412	CC(=O)N[C@@H](C(=O)O)C(=O)N[C@@H](CCC(=O)O)C(=O)N[C@H](C(=O)N[C@H]1CC(=O)OC1O)C(C)C	IC50 (nM)p	'='	50	0.493	1	Caspase-1	0.464	B (single protein format)	0.577	Test	0.4106	0.6639	0.8616	1.4485	-0.6525	0.5914	-0.0649	1.5883	0.2304	-0.2389	-0.1801	0.7413	-0.1575	0.0289
CHEMBL200500	O=C1C[C@H](NC(=O)[C@@H]2COC[C@@H]3C/C=C\C[C@H](NC(=O)c4ccccc4C(F)(F)F)C(=O)N32)C(O)O1	IC50 (nM)p	'='	50	0.493	1	Caspase-1	0.464	B (single protein format)	0.577	Training	0.5629	0.5836	0.6162	1.1348	-0.6525	0.366	1.7525	-0.32	1.1927	0.2583	0.5759	-0.5774	-1.101	-0.1615
CHEMBL213952	O=C1C[C@H](NC(=O)C2(C(=O)NNC(=O)c3cccc4ccccc34)CCC2)C(O)O1	IC50 (nM)p	'='	50	0.493	1	Caspase-1	0.464	B (single protein format)	0.577	Training	0.4106	0.1379	0.0281	0.0032	-0.1424	-0.3914	-0.0649	-0.1544	0.2304	-0.2389	-0.1801	-0.5774	-1.101	-0.2125
CHEMBL430648	CC(=O)N[C@@H](CC(=O)O)C(=O)N[C@@H](CCC(=O)O)C(=O)N[C@H](C(=O)N[C@H]1CC(=O)OC1O)C(C)C	IC50 (nM)p	'='	50	0.493	1	Caspase-1	0.464	B (single protein format)	0.577	Training	0.4106	0.7232	0.963	1.4692	-0.6525	0.6783	-0.0649	1.5765	0.2304	-0.2389	-0.1801	0.7413	-0.1575	0.0289
CHEMBL4203378	CC(C)n1cc(NC(=O)c2ccc(Nc3cnc4ccccc4n3)cc2)c(=O)n(C(C)C(=O)N[C@H]2CC(=O)OC2O)c1=O	IC50 (nM)p	'='	50	0.493	1	Caspase-1	0.464	B (cell-based format)	0.316	Test	0.4106	0.3761	1.122	1.035	-0.2621	0.0376	-0.0649	0.0292	0.1674	-0.011	-0.1773	0.9593	0.0915	0.0204
CHEMBL429646	COc1cccc(C(=O)N[C@H]2CC=CCN(CC(=O)N[C@H]3CC(=O)OC3O)C2=O)c1	IC50 (nM)p	'='	53	0.493	1	Caspase-1	0.464	B (single protein format)	0.577	Training	0.4106	0.5722	0.4081	0.2268	-0.6525	-0.1284	-0.0649	-0.3247	0.2304	-0.2389	-0.1801	-0.3943	-0.412	-0.1906
CHEMBL4203893	CC(C)n1cc(NC(=O)c2ccc(Nc3cnc4ccccc4n3)cc2)c(=O)n(CC(=O)N[C@H]2CC(=O)OC2O)c1=O	IC50 (nM)p	'='	53	0.493	1	Caspase-1	0.464	B (cell-based format)	0.316	Training	0.4106	0.3655	1.004	1.0224	-0.2621	-0.0554	-0.0649	0.0518	0.1674	-0.011	-0.1773	0.4951	-0.1232	0.0204
CHEMBL198178	O=C1C[C@H](NC(=O)[C@@H]2CCc3nc4cc(-c5cccc(Cl)c5)nc-4c(O)n32)C(O)O1	IC50 (nM)p	'='	55	0.493	1	Caspase-1	0.464	B (single protein format)	0.577	Training	-0.6124	-0.1609	-0.2253	0.0791	-0.4573	-0.7776	-0.0609	-0.5891	-0.4552	0.2448	0.2584	-0.5774	-1.101	0.1898
CHEMBL3949842	c1ccc(CCN2CCN(c3cc(N4CCCC4)nc(N4CCCC4)n3)CC2)cc1	IC50 (nM)p	'='	56	0.493	1	Caspase-1	0.464	B (assay format)	0.64	Test	0.4106	0.7441	0.4608	-0.7863	-0.2621	-0.4773	-0.0649	-1.6067	0.3797	-0.197	-0.6165	-0.7727	-0.6255	-0.604
CHEMBL115252	O=C[C@H](CC(=O)O)NS(=O)(=O)c1ccccc1OCCc1cccc2ccccc12	IC50 (nM)p	'='	62	0.493	1	Caspase-1	0.464	B (single protein format)	0.577	Training	0.4106	-0.069	-0.2079	-0.2128	0.9289	-1.0014	-0.0649	-0.0826	0.2304	-0.2389	-0.1801	-0.5774	-1.101	-0.6558
CHEMBL4211143	Cc1cc(Nc2ccc3ccccc3c2)ccc1C(=O)Nc1cn(C(C)C)c(=O)n(CC(=O)N[C@H]2CC(=O)OC2O)c1=O	IC50 (nM)p	'='	66	0.493	1	Caspase-1	0.464	B (cell-based format)	0.316	Training	0.4106	0.4492	1.139	0.6665	-0.6525	-0.001	-0.0649	-0.1162	0.1674	-0.011	-0.1773	0.4707	0.1452	-0.0043
CHEMBL425277	O=C(CN1CCSC[C@H](NC(=O)c2nccc3ccccc23)C1=O)N[C@H]1CC(=O)OC1O	IC50 (nM)p	'='	70	0.493	1	Caspase-1	0.464	B (single protein format)	0.577	Training	0.4106	-0.3422	0.2987	0.3562	-0.4573	-0.157	-0.0649	0.0785	0.2304	-0.2389	-0.1801	-0.5774	-1.101	0.1238
CHEMBL166521	CC(C)[C@H](NC(=O)OCc1ccccc1)C(=O)N[C@@H](C)C(=O)NC(CC(=O)O)C(=O)CNS(=O)(=O)CCc1ccccc1	IC50 (nM)p	'='	72	0.493	1	Caspase-1	0.464	B (single protein format)	0.577	Test	0.4106	1.0265	1.0021	1.1923	0.9289	0.217	-0.0649	1.2187	0.2304	-0.2389	-0.1801	1.2823	-0.2301	0.0435
CHEMBL200284	O=C1C[C@H](NC(=O)[C@@H]2COC[C@@H]3C/C=C\C[C@H](NC(=O)c4ccc(Cl)cc4)C(=O)N32)C(O)O1	IC50 (nM)p	'='	74	0.493	1	Caspase-1	0.464	B (single protein format)	0.577	Training	-0.6856	0.3605	0.5001	0.3987	-0.6525	0.0865	-0.0609	-0.3132	-0.4552	0.2177	0.26	-0.5774	-1.101	0.4186
CHEMBL4206773	CCC(C(=O)N[C@H]1CC(=O)OC1O)n1c(=O)c(NC(=O)c2ccc(Nc3ccc4ccccc4c3)cc2C)cn(C(C)C)c1=O	IC50 (nM)p	'='	76	0.493	1	Caspase-1	0.464	B (cell-based format)	0.316	Training	0.4106	0.5536	1.2487	0.6683	-0.6525	0.1788	-0.0649	-0.1489	0.1674	-0.011	-0.1773	1.2472	0.3062	-0.0043
CHEMBL242299	O=C(CN1CC/C=C\C[C@H](NC(=O)c2nccc3ccccc23)C1=O)N[C@H]1CC(=O)OC1O	IC50 (nM)p	'='	77	0.493	1	Caspase-1	0.464	B (single protein format)	0.577	Training	0.4106	0.3977	0.351	0.2172	-0.4573	-0.1283	-0.0649	-0.2694	0.2304	-0.2389	-0.1801	-0.5774	-1.101	-0.1958
CHEMBL214226	O=C(CN1CCSC[C@H](NC(=O)c2cc3ccccc3s2)C1=O)N[C@H]1CC(=O)OC1O	IC50 (nM)p	'='	80	0.493	1	Caspase-1	0.464	B (single protein format)	0.577	Test	0.4106	-0.4139	0.2461	0.3156	-0.6525	-0.157	-0.0649	0.1759	0.2304	-0.2389	-0.1801	-0.5774	-1.101	0.4267
CHEMBL4205336	CC(C)[C@H](NC(=O)c1ccc2ccccc2c1)C(=O)N1[C@H]2CC[C@](O)(CC2)[C@H]1C(=O)N[C@H]1CC(=O)OC1O	IC50 (nM)p	'='	86	0.493	1	Caspase-1	0.464	B (cell-based format)	0.316	Training	0.4106	0.8013	0.8308	0.2181	-0.6525	0.2821	-0.0649	-0.244	0.1674	-0.011	-0.1773	0.4782	-0.1232	-0.1636
CHEMBL3142757	CC(C)C[C@H](NC(=O)C(C)Nc1cccc2ccccc12)C(=O)N[C@H]1CC(=O)OC1O	IC50 (nM)p	'='	87	0.493	1	Caspase-1	0.464	B (single protein format)	0.577	Training	0.4106	0.2526	0.3628	-0.1986	-0.6525	-0.2507	-0.0649	-0.4639	0.2304	-0.2389	-0.1801	1.2823	-0.2301	-0.3605
CHEMBL211512	O=C1C[C@H](NC(=O)C2(C(=O)NNC(=O)c3ccc4ccccc4c3)CCCCC2)C(O)O1	IC50 (nM)p	'='	90	0.493	1	Caspase-1	0.464	B (single protein format)	0.577	Training	0.4106	0.152	0.0602	0.0045	-0.1424	-0.2176	-0.0649	-0.1469	0.2304	-0.2389	-0.1801	-0.5774	-1.101	-0.2125
CHEMBL3978901	c1c(N2CCCC2)nc(N2CCCC2)nc1N1CCN(CC2CCCCC2)CC1	IC50 (nM)p	'='	95	0.493	1	Caspase-1	0.464	B (assay format)	0.64	Test	0.4106	0.602	0.4865	-0.7863	-0.2621	-0.0319	-0.0649	-1.6067	0.3797	-0.197	-0.6165	-0.7727	-0.6255	-0.604
CHEMBL197979	O=C1C[C@H](NC(=O)[C@@H]2CCc3nc4cc(-c5ccc(Cl)cc5)nc-4c(O)n32)C(O)O1	IC50 (nM)p	'='	97	0.493	1	Caspase-1	0.464	B (single protein format)	0.577	Training	-0.6828	-0.1897	-0.2336	0.0799	-0.4573	-0.7776	-0.0609	-0.5891	-0.4552	0.2177	0.26	-0.5774	-1.101	0.1898
CHEMBL1221746	CC(C)[C@H](CC(=O)NCCc1cccc2nc(OCCN(C)C)ccc12)C(=O)N[C@H](C=O)CC(=O)O	IC50 (nM)p	'='	102	0.493	1	Caspase-1	0.464	B (single protein format)	0.577	Training	0.4106	-0.0591	0.0775	0.2089	-0.4573	0.0413	-0.0649	-0.0649	0.2304	-0.2389	-0.1801	0.6268	0.473	-0.5307
CHEMBL1221549	CC(C)[C@H](CC(=O)N(CCOc1ccccc1)CCC(=O)O)C(=O)N[C@H](C=O)CC(=O)O	IC50 (nM)p	'='	114	0.493	1	Caspase-1	0.464	B (single protein format)	0.577	Training	0.4106	0.2908	0.2956	0.3218	-0.6525	0.0811	-0.0649	0.3411	0.2304	-0.2389	-0.1801	0.6547	-0.5204	-0.5469
CHEMBL100559	CC(C)C(NC(=O)COc1cccc2c(NS(=O)(=O)C(F)(F)F)cccc12)C(=O)N[C@H]1CC(=O)OC1O	IC50 (nM)p	'='	127	0.493	1	Caspase-1	0.464	B (single protein format)	0.577	Test	0.2167	0.5854	0.1989	1.6156	0.9289	-0.1172	1.7525	0.3242	4.0979	0.7788	0.7281	0.6547	-0.5204	0.0497
CHEMBL214073	O=C(CN1CCS(=O)(=O)C[C@H](NC(=O)c2nccc3ccccc23)C1=O)N[C@H]1CC(=O)OC1O	IC50 (nM)p	'='	130	0.493	1	Caspase-1	0.464	B (single protein format)	0.577	Training	0.4106	0.8999	0.7445	0.8615	0.8872	-0.2344	-0.0649	0.3565	0.2304	-0.2389	-0.1801	-0.5774	-1.101	-0.0634
CHEMBL200819	O=C1C[C@H](NC(=O)[C@@H]2COC[C@@H]3C/C=C\C[C@H](NC(=O)c4ccccc4)C(=O)N32)C(O)O1	IC50 (nM)p	'='	130	0.493	1	Caspase-1	0.464	B (single protein format)	0.577	Training	0.4106	0.4927	0.6233	0.2526	-0.6525	0.0865	-0.0649	-0.3132	0.2304	-0.2389	-0.1801	-0.5774	-1.101	-0.1906
CHEMBL199784	O=C1C[C@H](NC(=O)[C@@H]2COC[C@@H]3C/C=C\C[C@H](NC(=O)c4ccc(C(F)(F)F)cc4)C(=O)N32)C(O)O1	IC50 (nM)p	'='	135	0.493	1	Caspase-1	0.464	B (single protein format)	0.577	Training	0.494	0.5829	0.6313	1.1377	-0.6525	0.366	1.7525	-0.3132	1.1927	0.2583	0.5772	-0.5774	-1.101	-0.1615
CHEMBL4215570	CC(C)n1cc(NC(=O)c2ccc(Nc3ccc4ccccc4c3)cc2)c(=O)n(CC(=O)N[C@H]2CC(=O)OC2O)c1=O	IC50 (nM)p	'='	140	0.493	1	Caspase-1	0.464	B (cell-based format)	0.316	Test	0.4106	0.4685	1.1195	0.6686	-0.6525	-0.0554	-0.0649	-0.1101	0.1674	-0.011	-0.1773	0.4951	-0.1232	-0.0043
CHEMBL100409	CC(C)C[C@H](NC(=O)COc1c(Cl)cc(Cl)c2ccccc12)C(=O)N[C@H]1CC(=O)OC1O	IC50 (nM)p	'='	141	0.493	1	Caspase-1	0.464	B (single protein format)	0.577	Training	-0.4184	-0.0461	0.1773	0.0986	-0.6525	-0.3365	-0.057	-0.4665	-1.1407	2.4989	0.6834	0.6547	-0.5204	0.7879
CHEMBL214166	O=C1C[C@H](NC(=O)C2(C(=O)NNC(=O)c3ccc4ccccc4c3)CCCC2)C(O)O1	IC50 (nM)p	'='	150	0.493	1	Caspase-1	0.464	B (single protein format)	0.577	Training	0.4106	0.152	0.0543	0.0045	-0.1424	-0.3045	-0.0649	-0.1469	0.2304	-0.2389	-0.1801	-0.5774	-1.101	-0.2125
CHEMBL213784	Cc1cccc(C(=O)NNC(=O)C2(C(=O)N[C@H]3CC(=O)OC3O)CCC2)c1	IC50 (nM)p	'='	150	0.493	1	Caspase-1	0.464	B (single protein format)	0.577	Training	0.4106	0.1525	0.0414	0.0045	-0.1424	-0.3371	-0.0649	-0.1469	0.2304	-0.2389	-0.1801	-0.6105	-0.7381	-0.2125
CHEMBL215512	O=C(CN1CCS(=O)(=O)C[C@H](NC(=O)c2ccc3ccccc3c2)C1=O)N[C@H]1CC(=O)OC1O	IC50 (nM)p	'='	150	0.493	1	Caspase-1	0.464	B (single protein format)	0.577	Test	0.4106	0.9647	0.7805	0.6903	0.692	-0.2344	-0.0649	0.2831	0.2304	-0.2389	-0.1801	-0.5774	-1.101	-0.0801
CHEMBL213978	O=C(CN1CCSC[C@H](NC(=O)c2cccc(C(F)(F)F)c2)C1=O)N[C@H]1CC(=O)OC1O	IC50 (nM)p	'='	150	0.493	1	Caspase-1	0.464	B (single protein format)	0.577	Training	0.5385	-0.1866	0.3492	1.0702	-0.6525	0.1225	1.7525	0.0046	1.1927	0.2583	0.5772	-0.5774	-1.101	0.1362
CHEMBL3898379	Cc1c(C)c2c(c(C)c1O)CC(CN1CCN(c3cc(N4CCCC4)nc(N4CCCC4)n3)CC1)C(C)O2	IC50 (nM)p	'='	167	0.493	1	Caspase-1	0.464	B (assay format)	0.64	Training	0.4106	0.8422	0.5927	-0.4209	-0.2621	-0.0343	-0.0649	-1.534	0.3797	-0.197	-0.6165	-0.2164	0.8266	-0.5809
CHEMBL242511	O=C(CN1CC=CC[C@H](NC(=O)c2ccccc2)C1=O)N[C@H]1CC(=O)OC1O	IC50 (nM)p	'='	168	0.493	1	Caspase-1	0.464	B (single protein format)	0.577	Training	0.4106	0.4404	0.3422	0.0397	-0.6525	-0.2152	-0.0649	-0.3444	0.2304	-0.2389	-0.1801	-0.5774	-1.101	-0.2125
CHEMBL1221550	CC(C)[C@H](CC(=O)N1CCCC(Oc2ccccc2)C1)C(=O)N[C@H](C=O)CC(=O)O	IC50 (nM)p	'='	170	0.493	1	Caspase-1	0.464	B (single protein format)	0.577	Test	0.4106	0.3541	0.3208	-0.1534	-0.6525	-0.0081	-0.0649	-0.3369	0.2304	-0.2389	-0.1801	0.6547	-0.5204	-0.5476
CHEMBL3941088	COc1cc(CN2CCN(c3cc(N4CCCC4)nc(N4CCCC4)n3)CC2)cc(OC)c1	IC50 (nM)p	'='	173	0.493	1	Caspase-1	0.464	B (assay format)	0.64	Training	0.4106	1.0055	0.6082	-0.4209	-0.2621	-0.3906	-0.0649	-1.5634	0.3797	-0.197	-0.6165	-0.3868	0.8256	-0.5582
CHEMBL1412861	C[C@]12C=CC(=O)C=C1CC[C@@H]1C2=CC[C@]2(C)[C@@H](C(=O)CN3CCN(c4cc(N5CCCC5)nc(N5CCCC5)n4)CC3)CC[C@@H]12	IC50 (nM)p	'='	174	0.493	1	Caspase-1	0.464	B (assay format)	0.64	Training	0.4106	0.7591	0.5024	-0.3552	-0.2621	1.2718	-0.0649	-1.3253	0.3797	-0.197	-0.6165	-0.0994	0.1388	-0.6029
CHEMBL377298	O=C[C@H](CC(=O)O)NC(=O)CCCCCNC(=O)c1ccc(Nc2cnc3ccccc3n2)cc1	IC50 (nM)p	'='	190	0.493	1	Caspase-1	0.464	B (single protein format)	0.577	Training	0.4106	0.0105	-0.0439	0.1456	-0.2621	-0.4439	-0.0649	-0.0161	0.2304	-0.2389	-0.1801	-0.5774	-1.101	-0.444
CHEMBL417149	CC(=O)N[C@@H](CC(=O)O)C(=O)N[C@@H](CCC(=O)O)C(=O)N[C@H](C(=O)N[C@H](C=O)CC(=O)O)C(C)C	IC50 (nM)p	'='	190	0.493	1	Caspase-1	0.464	B (single protein format)	0.577	Test	0.4106	0.5691	0.826	1.473	-0.6525	0.6783	-0.0649	1.8723	0.2304	-0.2389	-0.1801	0.7413	-0.1575	-0.088
CHEMBL379764	COc1cccc(C(=O)NNC(=O)C2(C(=O)N[C@H]3CC(=O)OC3O)CCCC2)c1	IC50 (nM)p	'='	200	0.493	1	Caspase-1	0.464	B (single protein format)	0.577	Training	0.4106	0.2847	0.1274	0.1916	-0.1424	-0.2177	-0.0649	-0.1272	0.2304	-0.2389	-0.1801	-0.3943	-0.412	-0.1906
CHEMBL4203155	CCC(C(=O)N[C@H]1CC(=O)OC1O)n1c(=O)c(NC(=O)c2ncc(Nc3ccc4ccccc4c3)cc2C)cn(C(C)C)c1=O	IC50 (nM)p	'='	200	0.493	1	Caspase-1	0.464	B (cell-based format)	0.316	Training	0.4106	0.4933	1.2163	0.8388	-0.4573	0.1788	-0.0649	-0.057	0.1674	-0.011	-0.1773	1.2472	0.3062	0.0081
CHEMBL3970645	O=C(c1ccccc1)c1ccc(CN2CCN(c3cc(N4CCCC4)nc(N4CCCC4)n3)CC2)cc1	IC50 (nM)p	'='	205	0.493	1	Caspase-1	0.464	B (assay format)	0.64	Training	0.4106	0.7519	0.4684	-0.5889	-0.2621	-0.434	-0.0649	-1.4943	0.3797	-0.197	-0.6165	-0.7727	-0.6255	-0.6034
CHEMBL4207501	CCC(C(=O)N[C@H]1CC(=O)OC(O)C1)n1c(=O)c(NC(=O)c2ccc(Nc3ccc4ccccc4c3)cc2C)cn(C(C)C)c1=O	IC50 (nM)p	'='	210	0.493	1	Caspase-1	0.464	B (cell-based format)	0.316	Test	0.4106	0.5219	1.3756	0.6728	-0.6525	0.2658	-0.0649	-0.0975	0.1674	-0.011	-0.1773	1.2472	0.3062	-0.0043
CHEMBL210118	O=C1C[C@H](NC(=O)C2(C(=O)NNC(=O)c3ccc4ccccc4c3)CCC2)C(O)O1	IC50 (nM)p	'='	240	0.493	1	Caspase-1	0.464	B (single protein format)	0.577	Training	0.4106	0.152	0.0403	0.0045	-0.1424	-0.3914	-0.0649	-0.1469	0.2304	-0.2389	-0.1801	-0.5774	-1.101	-0.2125
CHEMBL214215	COc1cccc(C(=O)NNC(=O)C2(C(=O)N[C@H]3CC(=O)OC3O)CCCCC2)c1	IC50 (nM)p	'='	240	0.493	1	Caspase-1	0.464	B (single protein format)	0.577	Training	0.4106	0.2847	0.1332	0.1916	-0.1424	-0.1307	-0.0649	-0.1272	0.2304	-0.2389	-0.1801	-0.3943	-0.412	-0.1906
CHEMBL317246	CC(C)C(NC(=O)CCOc1cccc2ccccc12)C(=O)N[C@H]1CC(=O)OC1O	IC50 (nM)p	'='	250	0.493	1	Caspase-1	0.464	B (single protein format)	0.577	Training	0.4106	0.3708	0.2341	-0.1801	-0.6525	-0.3365	-0.0649	-0.4506	0.2304	-0.2389	-0.1801	0.6547	-0.5204	-0.4307
CHEMBL386240	COc1cccc(C(=O)NNC(=O)C2(C(=O)N[C@H]3CC(=O)OC3O)CCC2)c1	IC50 (nM)p	'='	260	0.493	1	Caspase-1	0.464	B (single protein format)	0.577	Test	0.4106	0.2847	0.1135	0.1916	-0.1424	-0.3046	-0.0649	-0.1272	0.2304	-0.2389	-0.1801	-0.3943	-0.412	-0.1906
CHEMBL3939229	COc1cccc(CN2CCN(c3cc(N4CCCC4)nc(N4CCCC4)n3)CC2)c1	IC50 (nM)p	'='	262	0.493	1	Caspase-1	0.464	B (assay format)	0.64	Training	0.4106	0.8781	0.5399	-0.6062	-0.2621	-0.4774	-0.0649	-1.5878	0.3797	-0.197	-0.6165	-0.5798	0.1001	-0.581
CHEMBL372093	O=C1C[C@H](NC(=O)[C@@H]2CCc3nc4cc(-c5ccccc5)nc-4c(O)n32)C(O)O1	IC50 (nM)p	'='	264	0.493	1	Caspase-1	0.464	B (single protein format)	0.577	Training	0.4106	-0.0579	-0.112	-0.0661	-0.4573	-0.7776	-0.0649	-0.5891	0.2304	-0.2389	-0.1801	-0.5774	-1.101	-0.4194
CHEMBL269599	CS(=O)(=O)c1c(F)cc(-c2cc(C(N)=O)c(Cl)nn2)cc1F	IC50 (nM)p	'='	300	0.493	1	Caspase-1	0.464	B (single protein format)	0.577	Training	-0.5032	-0.1171	-0.5912	0.0244	1.4728	-1.3651	1.1507	-0.4535	0.0971	0.6995	0.5949	-0.2274	-1.0583	-0.2291
CHEMBL213408	Cc1ccccc1C(=O)NNC(=O)C1(C(=O)N[C@H]2CC(=O)OC2O)CCC1	IC50 (nM)p	'='	310	0.493	1	Caspase-1	0.464	B (single protein format)	0.577	Test	0.4106	0.1379	0.0589	0.0032	-0.1424	-0.3371	-0.0649	-0.1544	0.2304	-0.2389	-0.1801	-0.6105	-0.7381	-0.2125
CHEMBL246887	CCC(C(=O)N[C@@H](CC(=O)O)C(=O)CCCc1ccccc1)n1cc(C(C)(C)C)nc(NCc2cc(OC)cc(OC)c2)c1=O	IC50 (nM)p	'='	320	0.493	1	Caspase-1	0.464	B (single protein format)	0.577	Training	0.4106	0.4766	0.3665	0.3625	-0.6525	0.5362	-0.0649	-0.2258	0.2304	-0.2389	-0.1801	1.7979	1.5832	-0.2696
CHEMBL441854	O=C(CN1CCS(=O)(=O)C[C@H](NC(=O)c2cc3ccccc3s2)C1=O)N[C@H]1CC(=O)OC1O	IC50 (nM)p	'='	320	0.493	1	Caspase-1	0.464	B (single protein format)	0.577	Training	0.4106	0.8282	0.6916	0.8208	0.692	-0.2344	-0.0649	0.4544	0.2304	-0.2389	-0.1801	-0.5774	-1.101	0.2395
CHEMBL248309	CCC(C(=O)N[C@@H](CC(=O)O)C(=O)CCCc1ccccc1)n1cc(C(C)(C)C)nc(Nc2ccc3c(c2)OCCO3)c1=O	IC50 (nM)p	'='	330	0.493	1	Caspase-1	0.464	B (single protein format)	0.577	Training	0.4106	0.3354	0.4348	0.3823	-0.6525	0.4819	-0.0649	-0.2444	0.2304	-0.2389	-0.1801	1.4315	0.2053	-0.2696
CHEMBL466565	CC(C)C[C@H]1C[C@H]([C@@H](O)CC(=O)Cc2ccccc2)C(=O)N1	IC50 (nM)p	'='	330	0.493	1	Caspase-1	0.464	B (single protein format)	0.577	Test	0.4106	-0.0925	0.0501	-1.1087	-0.6525	-0.4756	-0.0649	-1.0475	0.2304	-0.2389	-0.1801	0.6547	-0.5204	-0.6934
CHEMBL101182	CC(C)CC(NC(=O)CNc1cccc(Oc2ccccc2)c1)C(=O)N[C@H]1CC(=O)OC1O	IC50 (nM)p	'='	330	0.493	1	Caspase-1	0.464	B (single protein format)	0.577	Training	0.4106	0.2554	0.4435	-0.0211	-0.6525	-0.3437	-0.0649	-0.4314	0.2304	-0.2389	-0.1801	0.6547	-0.5204	-0.3387
CHEMBL323570	CC(C)C(NC(=O)COc1cccc2ccccc12)C(=O)N[C@H]1CC(=O)OC1O	IC50 (nM)p	'='	336	0.493	1	Caspase-1	0.464	B (single protein format)	0.577	Training	0.4106	0.3081	0.2345	-0.1841	-0.6525	-0.4234	-0.0649	-0.4729	0.2304	-0.2389	-0.1801	0.6547	-0.5204	-0.4307
CHEMBL384930	O=C(CN1CCSC[C@H](NC(=O)c2ccccc2)C1=O)N[C@H]1CC(=O)OC1O	IC50 (nM)p	'='	350	0.493	1	Caspase-1	0.464	B (single protein format)	0.577	Training	0.4106	-0.2766	0.3412	0.1851	-0.6525	-0.157	-0.0649	0.0046	0.2304	-0.2389	-0.1801	-0.5774	-1.101	0.1071
CHEMBL4216830	Cc1cc(Nc2ccc3ccccc3c2)ccc1C(=O)Nc1cn(C(C)C)c(=O)n(C2(C(=O)N[C@H]3CC(=O)OC(O)C3)CC2)c1=O	IC50 (nM)p	'='	360	0.493	1	Caspase-1	0.464	B (cell-based format)	0.316	Test	0.4106	0.3912	1.3132	0.6654	-0.6525	0.2688	-0.0649	-0.1285	0.1674	-0.011	-0.1773	0.4707	0.1452	-0.0043
CHEMBL101145	CC(C)C(NC(=O)COc1c(C(=O)O)ccc2ccccc12)C(=O)N[C@H]1CC(=O)OC1O	IC50 (nM)p	'='	385	0.493	1	Caspase-1	0.464	B (single protein format)	0.577	Training	0.4106	0.3036	0.2217	0.2668	-0.6525	-0.2425	-0.0649	0.0457	0.2304	-0.2389	-0.1801	0.6547	-0.5204	-0.43
CHEMBL1221546	CC(C)[C@H](CC(=O)NCCC(=O)c1ccccc1)C(=O)N[C@H](C=O)CC(=O)O	IC50 (nM)p	'='	398	0.493	1	Caspase-1	0.464	B (single protein format)	0.577	Training	0.4106	-0.029	0.0328	-0.1493	-0.6525	-0.1397	-0.0649	-0.0103	0.2304	-0.2389	-0.1801	0.6547	-0.5204	-0.5688
CHEMBL318887	CC(C)C[C@H](NC(=O)CC(=O)c1cccc2ccccc12)C(=O)N[C@H]1CC(=O)OC1O	IC50 (nM)p	'='	408	0.493	1	Caspase-1	0.464	B (single protein format)	0.577	Training	0.4106	0.0227	0.1819	-0.1661	-0.6525	-0.2206	-0.0649	-0.3085	0.2304	-0.2389	-0.1801	0.6547	-0.5204	-0.4519
CHEMBL1221503	COc1ccc(CCCNC(=O)C[C@H](C(=O)N[C@H](C=O)CC(=O)O)C(C)C)cc1	IC50 (nM)p	'='	410	0.493	1	Caspase-1	0.464	B (single protein format)	0.577	Test	0.4106	0.1603	0.1337	-0.177	-0.6525	-0.1071	-0.0649	-0.143	0.2304	-0.2389	-0.1801	0.838	0.1686	-0.5476
CHEMBL198974	CC(C)(C)c1cc2nc3n(c(O)c-2n1)[C@H](C(=O)N[C@H]1CC(=O)OC1O)CC3	IC50 (nM)p	'='	421	0.493	1	Caspase-1	0.464	B (single protein format)	0.577	Training	0.4106	-0.1916	-0.125	-0.0541	-0.4573	-0.4299	-0.0649	-0.5819	0.2304	-0.2389	-0.1801	0.3817	-0.0124	-0.4194
CHEMBL420458	CC(C)C[C@H](NC(=O)COc1ccc(Cl)c2ccccc12)C(=O)N[C@H]1CC(=O)OC1O	IC50 (nM)p	'='	429	0.493	1	Caspase-1	0.464	B (single protein format)	0.577	Training	-0.19	0.0268	0.2191	-0.0406	-0.6525	-0.3365	-0.0609	-0.4656	-0.4552	1.4192	0.2528	0.6547	-0.5204	0.1786
CHEMBL213965	Cc1cccc(C(=O)NNC(=O)C2(C(=O)N[C@H]3CC(=O)OC3O)CCCCC2)c1	IC50 (nM)p	'='	430	0.493	1	Caspase-1	0.464	B (single protein format)	0.577	Training	0.4106	0.1525	0.0612	0.0045	-0.1424	-0.1633	-0.0649	-0.1469	0.2304	-0.2389	-0.1801	-0.6105	-0.7381	-0.2125
CHEMBL437907	Cc1cccc(C(=O)NNC(=O)C2(C(=O)N[C@H]3CC(=O)OC3O)Cc3ccccc3C2)c1	IC50 (nM)p	'='	430	0.493	1	Caspase-1	0.464	B (single protein format)	0.577	Test	0.4106	0.1183	-0.0644	0.0045	-0.1424	-0.4457	-0.0649	-0.1469	0.2304	-0.2389	-0.1801	-0.6105	-0.7381	-0.2125
CHEMBL1221502	CC(C)[C@H](CC(=O)NCCCc1ccccc1)C(=O)N[C@H](C=O)CC(=O)O	IC50 (nM)p	'='	444	0.493	1	Caspase-1	0.464	B (single protein format)	0.577	Training	0.4106	0.0234	0.0618	-0.3649	-0.6525	-0.194	-0.0649	-0.1632	0.2304	-0.2389	-0.1801	0.6547	-0.5204	-0.5693
CHEMBL3984293	O=[N+]([O-])c1ccc(CN2CCN(c3cc(N4CCCC4)nc(N4CCCC4)n3)CC2)cc1	IC50 (nM)p	'='	450	0.493	1	Caspase-1	0.464	B (assay format)	0.64	Training	0.4106	-2.9069	3.6417	-0.1516	0.3154	-0.5643	-0.0649	-1.0172	0.3797	-0.197	-0.6165	-0.7727	-0.6255	3.5429
CHEMBL3905486	c1c(N2CCCC2)nc(N2CCCC2)nc1N1CCNCC1	IC50 (nM)p	'='	455	0.493	1	Caspase-1	0.464	B (assay format)	0.64	Training	0.4106	1.0974	0.9102	-0.7919	-0.2621	-0.6222	-0.0649	-1.5429	0.3797	-0.197	-0.6165	-0.7727	-0.6255	-0.5073
CHEMBL210023	Cc1cccc(C(=O)NNC(=O)C2(C(=O)N[C@H]3CC(=O)OC3O)CCCC2)c1	IC50 (nM)p	'='	490	0.493	1	Caspase-1	0.464	B (single protein format)	0.577	Test	0.4106	0.1525	0.0554	0.0045	-0.1424	-0.2502	-0.0649	-0.1469	0.2304	-0.2389	-0.1801	-0.6105	-0.7381	-0.2125
CHEMBL6429	N#Cc1ccc(-c2cc(C(N)=O)c(Cl)nn2)cc1Cl	IC50 (nM)p	'='	500	0.493	1	Caspase-1	0.464	B (single protein format)	0.577	Training	0.4638	-0.539	-0.6834	-0.6724	0.1283	-1.39	-0.057	-0.5108	0.0111	3.0271	0.6944	-0.5774	-1.101	0.0315
CHEMBL3678067	CC(C)[C@H](NC(=O)[C@H](CCC(=O)O)NC(=O)[C@H](Cc1ccc(O)cc1)NC(=O)OCc1ccccc1)C(=O)N[C@H](/C=C/S(C)(=O)=O)CC(=O)O	IC50 (nM)p	'='	500	0.493	1	Caspase-1	0.464	B (single protein format)	0.577	Training	0.4106	1.1331	0.8295	1.8062	0.692	0.7246	-0.0649	1.7923	0.2304	-0.2389	-0.1801	1.0048	-0.4778	0.0442
CHEMBL4218951	CC(C(=O)N[C@H]1CC(=O)OC1O)n1c(=O)c(NC(=O)c2ccc3ccccc3c2)cn(C)c1=O	IC50 (nM)p	'='	501.19	0.493	1	Caspase-1	0.464	B (single protein format)	0.577	Training	0.4106	0.648	0.6068	0.4826	-0.6525	-0.1604	-0.0649	-0.1429	0.2304	-0.2389	-0.1801	0.5904	-0.314	0.0276
CHEMBL102005	CC(C)C[C@H](NC(=O)COc1ccccc1Cc1ccccc1)C(=O)N[C@H]1CC(=O)OC1O	IC50 (nM)p	'='	521	0.493	1	Caspase-1	0.464	B (single protein format)	0.577	Test	0.4106	0.1044	0.2945	-0.1821	-0.6525	-0.2713	-0.0649	-0.465	0.2304	-0.2389	-0.1801	0.6547	-0.5204	-0.4307
CHEMBL3133256	O=C1C(=O)N(Cc2ccccc2I)c2ccc(S(=O)(=O)N3CCC[C@H]3CF)cc21	IC50 (nM)p	'='	522	0.493	1	Caspase-1	0.464	B (assay format)	0.64	Training	-2.598	-0.2392	0.0426	-0.0928	0.7398	-0.8312	0.541	-0.953	-3.2554	1.2538	3.7514	-0.7727	-0.6255	0.0015
CHEMBL321074	CC(C)C[C@H](NC(=O)COc1ccccc1C1CCCC1)C(=O)N[C@H]1CC(=O)OC1O	IC50 (nM)p	'='	538	0.493	1	Caspase-1	0.464	B (single protein format)	0.577	Training	0.4106	0.1011	0.3038	-0.1826	-0.6525	0.0945	-0.0649	-0.4653	0.2304	-0.2389	-0.1801	0.6547	-0.5204	-0.4307
CHEMBL1221547	CC(C)[C@H](CC(=O)NCCOc1ccccc1)C(=O)N[C@H](C=O)CC(=O)O	IC50 (nM)p	'='	539	0.493	1	Caspase-1	0.464	B (single protein format)	0.577	Training	0.4106	0.0857	0.1925	-0.1639	-0.6525	-0.2556	-0.0649	-0.143	0.2304	-0.2389	-0.1801	0.6547	-0.5204	-0.5476
CHEMBL317796	CC(C)C[C@H](NC(=O)CC(=O)c1ccc2ccccc2c1)C(=O)N[C@H]1CC(=O)OC1O	IC50 (nM)p	'='	543	0.493	1	Caspase-1	0.464	B (single protein format)	0.577	Test	0.4106	0.0239	0.1832	-0.1652	-0.6525	-0.2206	-0.0649	-0.3044	0.2304	-0.2389	-0.1801	0.6547	-0.5204	-0.4519
CHEMBL316465	CC(C)C[C@H](NC(=O)CCSc1cccc2ccccc12)C(=O)N[C@H]1CC(=O)OC1O	IC50 (nM)p	'='	563	0.493	1	Caspase-1	0.464	B (single protein format)	0.577	Training	0.4106	-0.1931	0.0541	-0.2426	-0.6525	-0.1914	-0.0649	-0.2928	0.2304	-0.2389	-0.1801	0.6547	-0.5204	-0.1328
CHEMBL318386	CC(C)C[C@H](NC(=O)COc1cccc2ccccc12)C(=O)N[C@H]1CC(=O)OC1O	IC50 (nM)p	'='	570	0.493	1	Caspase-1	0.464	B (single protein format)	0.577	Training	0.4106	0.0943	0.2878	-0.1831	-0.6525	-0.3365	-0.0649	-0.4656	0.2304	-0.2389	-0.1801	0.6547	-0.5204	-0.4307
CHEMBL213553	Cc1ccc(C(=O)NNC(=O)C2(C(=O)N[C@H]3CC(=O)OC3O)CCC2)cc1	IC50 (nM)p	'='	580	0.493	1	Caspase-1	0.464	B (single protein format)	0.577	Training	0.4106	0.1525	0.0472	0.0045	-0.1424	-0.3371	-0.0649	-0.1469	0.2304	-0.2389	-0.1801	-0.6105	-0.7381	-0.2125
CHEMBL1221548	CC(C)[C@H](CC(=O)N(CCOc1ccccc1)C(C)C)C(=O)N[C@H](C=O)CC(=O)O	IC50 (nM)p	'='	584	0.493	1	Caspase-1	0.464	B (single protein format)	0.577	Test	0.4106	0.1908	0.7157	-0.1282	-0.6525	-0.0069	-0.0649	-0.343	0.2304	-0.2389	-0.1801	1.9098	0.0602	-0.5476
CHEMBL466747	CC(C)CC1(O)NC(=O)C2(OC(Cc3ccccc3)=CC2=O)C1O	IC50 (nM)p	'='	610	0.493	1	Caspase-1	0.464	B (single protein format)	0.577	Training	0.4106	-0.1558	0.1697	-0.7546	-0.6525	-0.3786	-0.0649	-0.8545	0.2304	-0.2389	-0.1801	0.6547	-0.5204	-0.5551
CHEMBL101728	CC(C)C[C@H](NC(=O)CCSc1ccc2ccccc2c1)C(=O)N[C@H]1CC(=O)OC1O	IC50 (nM)p	'='	611	0.493	1	Caspase-1	0.464	B (single protein format)	0.577	Training	0.4106	-0.217	0.0363	-0.2404	-0.6525	-0.1914	-0.0649	-0.2771	0.2304	-0.2389	-0.1801	0.6547	-0.5204	-0.1328
CHEMBL99681	CC(C)C[C@H](NC(=O)COc1ccccc1-c1ccccc1)C(=O)N[C@H]1CC(=O)OC1O	IC50 (nM)p	'='	636	0.493	1	Caspase-1	0.464	B (single protein format)	0.577	Training	0.4106	0.0943	0.2881	-0.1831	-0.6525	-0.3365	-0.0649	-0.4656	0.2304	-0.2389	-0.1801	0.6547	-0.5204	-0.4307
CHEMBL3968765	FC(F)(F)c1ccc(CN2CCN(c3cc(N4CCCC4)nc(N4CCCC4)n3)CC2)cc1	IC50 (nM)p	'='	639	0.493	1	Caspase-1	0.464	B (assay format)	0.64	Test	0.4911	0.8363	0.4735	0.0918	-0.2621	-0.2847	1.7525	-1.6075	1.3931	0.3267	0.1811	-0.7727	-0.6255	-0.5733
CHEMBL101644	CC(C)C[C@H](NC(=O)/C=C/c1ccccc1)C(=O)N[C@H]1CC(=O)OC1O	IC50 (nM)p	'='	650	0.493	1	Caspase-1	0.464	B (single protein format)	0.577	Training	0.4106	0.0292	0.1005	-0.3868	-0.6525	-0.2676	-0.0649	-0.5208	0.2304	-0.2389	-0.1801	0.6547	-0.5204	-0.4524
CHEMBL437105	O=C[C@H](CC(=O)O)NC(=O)[C@@H]1CCCN2C(=O)CC[C@H](NC(=O)c3nccc4ccccc34)C(=O)N12	IC50 (nM)p	'='	670	0.493	1	Caspase-1	0.464	B (cell-based format)	0.316	Training	0.4106	0.6324	0.775	0.6752	-0.4326	0.0159	-0.0649	0.202	0.1674	-0.011	-0.1773	-0.4332	-0.5527	-0.1464
CHEMBL3133146	O=C1C(=O)N(Cc2ccccc2[N+](=O)[O-])c2ccc(S(=O)(=O)N3CCC[C@H]3CF)cc21	IC50 (nM)p	'='	672	0.493	1	Caspase-1	0.464	B (assay format)	0.64	Training	-1.3638	-3.589	3.2101	0.4318	1.3173	-0.8312	0.5409	-0.3794	-2.6093	0.0088	-0.397	-0.7727	-0.6255	3.6352
CHEMBL183619	COc1ccc(I)cc1[C@@H](O)C(=O)N[C@H](C(=O)N[C@@H](CC(=O)O)C(=O)CSCc1ccccc1)C(C)C	IC50 (nM)p	'='	675	0.493	1	Caspase-1	0.464	B (single protein format)	0.577	Test	-0.6109	-0.2464	-0.0679	0.2075	-0.6525	0.0066	-0.0648	0.0314	-0.3825	-0.1093	3.7725	0.838	0.1686	0.3759
CHEMBL102901	CC(C)C[C@H](NC(=O)CCOc1cccc2ccccc12)C(=O)N[C@H]1CC(=O)OC1O	IC50 (nM)p	'='	686	0.493	1	Caspase-1	0.464	B (single protein format)	0.577	Training	0.4106	0.1582	0.2876	-0.1791	-0.6525	-0.2495	-0.0649	-0.4434	0.2304	-0.2389	-0.1801	0.6547	-0.5204	-0.4307
CHEMBL214044	COc1cccc(OC)c1C(=O)NNC(=O)C1(C(=O)N[C@H]2CC(=O)OC2O)CCCCC1	IC50 (nM)p	'='	700	0.493	1	Caspase-1	0.464	B (single protein format)	0.577	Training	0.4106	0.3858	0.1653	0.3696	-0.1424	-0.0439	-0.0649	-0.0795	0.2304	-0.2389	-0.1801	-0.211	0.2769	-0.1689
CHEMBL6439	NC(=O)c1cc(-c2ccc([N+](=O)[O-])cc2)nnc1Cl	IC50 (nM)p	'='	700	0.493	1	Caspase-1	0.464	B (single protein format)	0.577	Training	0.5227	-4.1375	2.4852	-0.3618	0.7058	-1.5004	-0.0609	-0.3945	0.0383	1.0245	0.263	-0.5774	-1.101	3.3766
CHEMBL3932441	c1ccc(CN2CCN(c3cc(N4CCCC4)nc(N4CCCC4)n3)CC2)cc1	IC50 (nM)p	'='	700	0.493	1	Caspase-1	0.464	B (assay format)	0.64	Test	0.4106	0.7457	0.4645	-0.7933	-0.2621	-0.5643	-0.0649	-1.6075	0.3797	-0.197	-0.6165	-0.7727	-0.6255	-0.604
CHEMBL3678069	CC(C)[C@H](NC(=O)[C@H](Cc1c[nH]c2ccccc12)NC(=O)[C@H](CC(=O)O)NC(=O)OCc1ccccc1)C(=O)N[C@H](/C=C/S(C)(=O)=O)CC(=O)O	IC50 (nM)p	'='	700	0.493	1	Caspase-1	0.464	B (single protein format)	0.577	Training	0.4106	1.2354	0.8852	1.783	0.692	0.6377	-0.0649	1.7894	0.2304	-0.2389	-0.1801	1.0048	-0.4778	0.136
CHEMBL3898411	FC(F)(F)c1cc(CN2CCN(c3cc(N4CCCC4)nc(N4CCCC4)n3)CC2)cc(C(F)(F)F)c1	IC50 (nM)p	'='	706	0.493	1	Caspase-1	0.464	B (assay format)	0.64	Training	0.7626	0.9279	0.5041	0.9769	-0.2621	-0.0052	3.57	-1.6075	2.4065	0.8503	0.9787	-0.7727	-0.6255	-0.5426
CHEMBL100114	COc1ccc(OCC(=O)N[C@@H](CC(C)C)C(=O)N[C@H]2CC(=O)OC2O)c2ccccc12	IC50 (nM)p	'='	831	0.493	1	Caspase-1	0.464	B (single protein format)	0.577	Training	0.4106	0.218	0.3418	0.0011	-0.6525	-0.2496	-0.0649	-0.4479	0.2304	-0.2389	-0.1801	0.838	0.1686	-0.4089
CHEMBL103820	Cc1ccc2ccccc2c1OCC(=O)N[C@@H](CC(C)C)C(=O)N[C@H]1CC(=O)OC1O	IC50 (nM)p	'='	843	0.493	1	Caspase-1	0.464	B (single protein format)	0.577	Test	0.4106	0.106	0.2887	-0.1852	-0.6525	-0.2821	-0.0649	-0.4665	0.2304	-0.2389	-0.1801	0.6217	-0.1575	-0.4307
CHEMBL166992	CC(C)[C@H](NC(=O)c1cc(Br)cc(Br)c1)C(=O)N[C@@H](CC(=O)O)C(=O)CSCc1ccccc1	IC50 (nM)p	'='	860	0.493	1	Caspase-1	0.464	B (single protein format)	0.577	Training	-0.5563	-0.5758	-0.2852	-0.0064	-0.6525	-0.2118	-0.0642	-0.1098	-1.2822	1.6243	3.2479	0.6547	-0.5204	1.2327
CHEMBL23453	COC(=O)CC(NC(=O)[C@@H](NC(=O)OCc1ccccc1)C(C)C)C(=O)CF	IC50 (nM)p	'='	900	0.493	1	Caspase-1	0.464	B (single protein format)	0.577	Training	-0.1756	-0.2602	-0.2429	0.1377	-0.6525	-0.2033	0.5409	-0.3379	-2.6078	1.3051	0.0254	0.6163	0.1686	-0.3567
CHEMBL3673264	CC(C)[C@H](NC(=O)[C@@H](NC(=O)[C@H](CC(=O)O)NC(=O)OCc1ccccc1)C1Cc2ccccc2C1)C(=O)N[C@H](/C=C/S(C)(=O)=O)CC(=O)O	IC50 (nM)p	'='	900	0.493	1	Caspase-1	0.464	B (single protein format)	0.577	Training	0.4106	1.1268	0.7732	1.6264	0.692	0.8006	-0.0649	1.7286	0.2304	-0.2389	-0.1801	1.0048	-0.4778	0.0442
CHEMBL74083	O=C(O)C[C@H](NC(=O)OCc1ccccc1)C(=O)COC(=O)Cc1c(Cl)ccc(Cl)c1Cl	IC50 (nM)p	'='	936	0.493	1	Caspase-1	0.464	B (single protein format)	0.577	Test	-0.5204	-0.6007	-0.6544	0.3518	-0.6525	-0.5859	-0.053	-0.0707	-1.8262	4.6407	1.1182	-0.5774	-1.101	1.0209
CHEMBL1223108	CC(C)[C@H](NC(=O)OCc1ccccc1)C(=O)N[C@@H](C)C(=O)N[C@@H](CC(=O)O)C(=O)CCCCCc1ccccc1	IC50 (nM)p	'='	976	0.493	1	Caspase-1	0.464	B (single protein format)	0.577	Training	0.4106	0.3312	0.3149	0.329	-0.6525	0.3497	-0.0649	0.3116	0.2304	-0.2389	-0.1801	1.2823	-0.2301	-0.3283
CHEMBL330143	CCC(C)c1ccc(Oc2ccccc2S(=O)(=O)N[C@H](C=O)C(=O)O)cc1C	IC50 (nM)p	'='	1000	0.493	1	Caspase-1	0.464	B (single protein format)	0.577	Training	0.4106	-0.1537	-0.3062	-0.235	0.9289	-0.8674	-0.0649	-0.0509	0.2304	-0.2389	-0.1801	1.0554	-0.2301	-0.6558
CHEMBL96334	Cc1cc(Oc2ccccc2S(=O)(=O)N[C@H](C=O)C(=O)O)ccc1C(C)C	IC50 (nM)p	'='	1000	0.493	1	Caspase-1	0.464	B (single protein format)	0.577	Training	0.4106	-0.1537	-0.3062	-0.235	0.9289	-0.9543	-0.0649	-0.0509	0.2304	-0.2389	-0.1801	0.6217	-0.1575	-0.6558
CHEMBL183109	C#CC[C@@H](C(=O)N[C@H](C(=O)N[C@@H](CC(=O)O)C(=O)CSCc1ccccc1)C(C)C)c1cc(Br)ccc1OC	IC50 (nM)p	'='	1030	0.493	1	Caspase-1	0.464	B (single protein format)	0.577	Test	-0.5937	-0.3478	-0.1571	0.0547	-0.6525	0.2191	-0.0646	-0.0606	-0.5259	0.6608	1.5375	0.9455	1.6926	0.5132
CHEMBL2324341	CCOC(=O)/C=C/[C@H](CC(=O)O)NC(=O)[C@@H](NC(=O)[C@@H](NC(=O)[C@H](CC(=O)O)NC(=O)OCc1ccccc1)c1ccccc1)C(C)C	IC50 (nM)p	'='	1050	0.493	1	Caspase-1	0.464	B (single protein format)	0.577	Training	0.4106	0.3706	0.3707	1.4631	-0.6525	0.7338	-0.0649	1.4359	0.2304	-0.2389	-0.1801	1.9501	-0.3027	-0.0868
CHEMBL3965572	c1cc(CN2CCN(c3cc(N4CCCC4)nc(N4CCCC4)n3)CC2)ccn1	IC50 (nM)p	'='	1060	0.493	1	Caspase-1	0.464	B (assay format)	0.64	Training	0.4106	0.7012	0.4044	-0.6151	-0.0669	-0.5643	-0.0649	-1.5533	0.3797	-0.197	-0.6165	-0.7727	-0.6255	-0.5864
CHEMBL99680	CC(C)C[C@H](NC(=O)COc1cccc(-c2ccccc2)c1)C(=O)N[C@H]1CC(=O)OC1O	IC50 (nM)p	'='	1100	0.493	1	Caspase-1	0.464	B (single protein format)	0.577	Training	0.4106	0.1008	0.2979	-0.1801	-0.6525	-0.3365	-0.0649	-0.4641	0.2304	-0.2389	-0.1801	0.6547	-0.5204	-0.4307
CHEMBL3673267	CC(C)[C@H](NC(=O)[C@H](Cc1ccc2ccccc2n1)NC(=O)[C@H](CC(=O)O)NC(=O)OCc1ccccc1)C(=O)N[C@H](/C=C/S(=O)(=O)Oc1ccccc1)CC(=O)O	IC50 (nM)p	'='	1200	0.493	-1	Caspase-1	0.464	B (single protein format)	0.577	Training	0.4106	0.5809	0.6623	2.0282	1.0689	0.5023	-0.0649	1.9222	0.2304	-0.2389	-0.1801	0.6547	-0.5204	0.0617
CHEMBL4208767	CC(C)[C@H](NC(=O)c1ccc2ccccc2c1)c1ccc(C(=O)N[C@H]2CC(=O)OC2O)cn1	IC50 (nM)p	'='	1258.93	0.493	-1	Caspase-1	0.464	B (single protein format)	0.577	Training	0.4106	0.1341	-0.287	-0.2359	-0.4573	-0.5284	-0.0649	-0.5336	0.2304	-0.2389	-0.1801	0.6547	-0.5204	-0.4357
CHEMBL3678071	CC(C)[C@H](NC(=O)[C@H](Cc1ccc(O)cc1)NC(=O)OCc1ccccc1)C(=O)N[C@@H](C)C(=O)N[C@H](/C=C/S(=O)(=O)c1ccccc1)CC(=O)O	IC50 (nM)p	'='	1300	0.493	-1	Caspase-1	0.464	B (single protein format)	0.577	Training	0.4106	0.7481	0.8842	1.3057	0.692	0.3214	-0.0649	1.0607	0.2304	-0.2389	-0.1801	1.2823	-0.2301	0.0436
CHEMBL100802	CC(C)C[C@H](NC(=O)CCOc1ccc2ccccc2c1)C(=O)N[C@H]1CC(=O)OC1O	IC50 (nM)p	'='	1320	0.493	-1	Caspase-1	0.464	B (single protein format)	0.577	Training	0.4106	0.165	0.2948	-0.1762	-0.6525	-0.2495	-0.0649	-0.4406	0.2304	-0.2389	-0.1801	0.6547	-0.5204	-0.4307
CHEMBL3673265	CC(C)[C@H](NC(=O)[C@H](CCC(=O)O)NC(=O)[C@H](CC(=O)O)NC(=O)OCc1ccccc1)C(=O)N[C@H](/C=C/S(C)(=O)=O)CC(=O)O	IC50 (nM)p	'='	1400	0.493	-1	Caspase-1	0.464	B (single protein format)	0.577	Test	0.4106	1.147	0.8475	2.1184	0.692	0.9164	-0.0649	2.4089	0.2304	-0.2389	-0.1801	1.0048	-0.4778	0.0448
CHEMBL319554	Cc1ccc(OCC(=O)N[C@@H](CC(C)C)C(=O)N[C@H]2CC(=O)OC2O)c(C23CC4CC(CC(C4)C2)C3)c1	IC50 (nM)p	'='	1430	0.493	-1	Caspase-1	0.464	B (single protein format)	0.577	Training	0.4106	0.0973	0.2982	-0.1831	-0.6525	0.5871	-0.0649	-0.4656	0.2304	-0.2389	-0.1801	0.6217	-0.1575	-0.4307
CHEMBL267142	N#Cc1ccc(-c2cc(C(N)=O)c(Cl)nn2)cc1	IC50 (nM)p	'='	1500	0.493	-1	Caspase-1	0.464	B (single protein format)	0.577	Training	0.7152	-0.496	-0.6652	-0.8129	0.1283	-1.39	-0.0609	-0.5013	0.6967	1.3399	0.263	-0.5774	-1.101	-0.5777
CHEMBL183379	COc1ccc(Br)cc1[C@@H](O)C(=O)N[C@H](C(=O)N[C@@H](CC(=O)O)C(=O)CSCc1ccccc1)C(C)C	IC50 (nM)p	'='	1540	0.493	-1	Caspase-1	0.464	B (single protein format)	0.577	Training	-0.6052	-0.2509	-0.0673	0.2253	-0.6525	0.0066	-0.0646	0.0314	-0.5259	0.6608	1.5375	0.838	0.1686	0.6298
CHEMBL166754	COc1ccc(S(C)(=O)=O)cc1CC(=O)N[C@H](C(=O)N[C@@H](CC(=O)O)C(=O)CSCc1c(F)cccc1Cl)C(C)C	IC50 (nM)p	'='	1600	0.493	-1	Caspase-1	0.464	B (single protein format)	0.577	Test	-0.894	0.0053	0.1752	0.9119	0.692	0.0865	0.5449	0.4915	-0.7553	1.3554	0.4219	1.188	0.2112	0.6301
CHEMBL352426	CC(C)[C@H](NC(=O)[C@H](C)NC(=O)[C@H](CC(=O)O)NC(=O)c1ccccc1)C(=O)N[C@@H](CC(=O)O)C(=O)CCCc1ccccc1	IC50 (nM)p	'='	1650	0.493	-1	Caspase-1	0.464	B (single protein format)	0.577	Training	0.4106	0.6349	0.644	0.9553	-0.6525	0.5783	-0.0649	1.0687	0.2304	-0.2389	-0.1801	1.2823	-0.2301	-0.0887
CHEMBL3133257	O=C1C(=O)N(Cc2cccc(I)c2)c2ccc(S(=O)(=O)N3CCC[C@H]3CF)cc21	IC50 (nM)p	'='	1697	0.493	-1	Caspase-1	0.464	B (assay format)	0.64	Training	-2.6268	-0.1843	0.0527	-0.0907	0.7398	-0.8312	0.541	-0.9528	-3.2554	0.1453	3.7656	-0.7727	-0.6255	0.0015
CHEMBL101220	CC(C)C[C@H](NC(=O)c1ccc2ccccc2c1)C(=O)N[C@H]1CC(=O)OC1O	IC50 (nM)p	'='	1740	0.493	-1	Caspase-1	0.464	B (single protein format)	0.577	Training	0.4106	0.0195	0.0536	-0.3947	-0.6525	-0.4378	-0.0649	-0.5517	0.2304	-0.2389	-0.1801	0.6547	-0.5204	-0.4524
CHEMBL322183	CC(C)C[C@H](NC(=O)COc1ccc(Cc2ccccc2)cc1)C(=O)N[C@H]1CC(=O)OC1O	IC50 (nM)p	'='	1800	0.493	-1	Caspase-1	0.464	B (single protein format)	0.577	Test	0.4106	0.1048	0.3008	-0.1793	-0.6525	-0.2713	-0.0649	-0.4637	0.2304	-0.2389	-0.1801	0.6547	-0.5204	-0.4307
CHEMBL353919	COc1ccc(OC)c(CC(=O)N[C@H](C(=O)N[C@@H](CC(=O)O)C(=O)CSCC2CCCCC2)C(C)C)c1	IC50 (nM)p	'='	1800	0.493	-1	Caspase-1	0.464	B (single protein format)	0.577	Training	0.4106	-0.3335	-0.0471	0.1224	-0.6525	0.5703	-0.0649	0.0309	0.2304	-0.2389	-0.1801	1.0211	0.8575	-0.2062
CHEMBL100769	CC(C)C[C@H](NC(=O)CCCc1ccc2ccccc2c1)C(=O)N[C@H]1CC(=O)OC1O	IC50 (nM)p	'='	1800	0.493	-1	Caspase-1	0.464	B (single protein format)	0.577	Training	0.4106	0.0657	0.2361	-0.3684	-0.6525	-0.1879	-0.0649	-0.4824	0.2304	-0.2389	-0.1801	0.6547	-0.5204	-0.4524
CHEMBL81038	CCOc1ccc(/C=C/C(=O)OC)cc1CC(=O)N[C@H](C(=O)N[C@@H](CC(=O)O)C(=O)CSCc1c(F)cccc1Cl)C(C)C	IC50 (nM)p	'='	1800	0.493	-1	Caspase-1	0.464	B (single protein format)	0.577	Training	-0.894	-0.515	-0.0197	0.7786	-0.6525	0.4616	0.5449	0.2747	-0.7553	1.3554	0.4219	1.9115	0.3863	0.4992
CHEMBL318035	CC(C)C[C@H](NC(=O)COc1cccc2c1CCCC2)C(=O)N[C@H]1CC(=O)OC1O	IC50 (nM)p	'='	1810	0.493	-1	Caspase-1	0.464	B (single protein format)	0.577	Test	0.4106	0.1021	0.3021	-0.1826	-0.6525	-0.0105	-0.0649	-0.4653	0.2304	-0.2389	-0.1801	0.6547	-0.5204	-0.4307
CHEMBL376760	N#CC(C#N)=C1C(=O)Nc2ccc(S(=O)(=O)N3CCC[C@H]3COc3ccccc3)cc21	IC50 (nM)p	'='	1830	0.493	-1	Caspase-1	0.464	B (single protein format)	0.577	Training	0.4106	0.328	0.4033	-0.1048	0.7398	-0.6784	-0.0649	0.0599	0.2304	-0.2389	-0.1801	-0.5774	-1.101	-0.3835
CHEMBL418983	CC(C)C[C@H](NC(=O)COc1ccc(C23CC4CC(CC(C4)C2)C3)cc1)C(=O)N[C@H]1CC(=O)OC1O	IC50 (nM)p	'='	1830	0.493	-1	Caspase-1	0.464	B (single protein format)	0.577	Training	0.4106	0.1046	0.3006	-0.1793	-0.6525	0.5327	-0.0649	-0.4637	0.2304	-0.2389	-0.1801	0.6547	-0.5204	-0.4307
CHEMBL101448	CC(C)C[C@H](NC(=O)CCc1cccc2ccccc12)C(=O)N[C@H]1CC(=O)OC1O	IC50 (nM)p	'='	1860	0.493	-1	Caspase-1	0.464	B (single protein format)	0.577	Training	0.4106	0.0541	0.2052	-0.3684	-0.6525	-0.2748	-0.0649	-0.4824	0.2304	-0.2389	-0.1801	0.6547	-0.5204	-0.4524
CHEMBL3895496	c1cncc(CN2CCN(c3cc(N4CCCC4)nc(N4CCCC4)n3)CC2)c1	IC50 (nM)p	'='	1870	0.493	-1	Caspase-1	0.464	B (assay format)	0.64	Test	0.4106	0.6938	0.4041	-0.6174	-0.0669	-0.5643	-0.0649	-1.5531	0.3797	-0.197	-0.6165	-0.7727	-0.6255	-0.5864
CHEMBL3133149	O=C1C(=O)N(Cc2nnnn2Cc2ccccc2)c2ccc(S(=O)(=O)N3CCC[C@H]3CF)cc21	IC50 (nM)p	'='	1878	0.493	-1	Caspase-1	0.464	B (assay format)	0.64	Training	-1.3638	-0.0585	0.6307	0.5812	2.0603	-0.7564	0.5409	-0.471	-2.6093	0.0088	-0.397	-0.7727	-0.6255	0.3344
CHEMBL328155	CC(C)C(NC(=O)COc1cc2ccccc2cc1C(=O)O)C(=O)N[C@H]1CC(=O)OC1O	IC50 (nM)p	'='	1890	0.493	-1	Caspase-1	0.464	B (single protein format)	0.577	Training	0.4106	0.3092	0.2281	0.2697	-0.6525	-0.2425	-0.0649	0.0479	0.2304	-0.2389	-0.1801	0.6547	-0.5204	-0.43
CHEMBL101442	CC(C)C[C@H](NC(=O)COc1ccc(-c2ccccc2)cc1)C(=O)N[C@H]1CC(=O)OC1O	IC50 (nM)p	'='	1900	0.493	-1	Caspase-1	0.464	B (single protein format)	0.577	Training	0.4106	0.1046	0.3005	-0.1793	-0.6525	-0.3365	-0.0649	-0.4637	0.2304	-0.2389	-0.1801	0.6547	-0.5204	-0.4307
CHEMBL6487	O=C(NCc1ccc(Cl)cc1Cl)c1cc(-c2ccncc2)nnc1Cl	IC50 (nM)p	'='	2000	0.493	-1	Caspase-1	0.464	B (single protein format)	0.577	Test	-1.0822	-0.6421	-0.898	-0.5451	0.3235	-1.4425	-0.053	-1.2762	-1.3328	3.1993	1.1347	-0.5774	-1.101	0.6742
CHEMBL6486	CCOC(=O)CNC(=O)c1cc(-c2ccncc2)nnc1Cl	IC50 (nM)p	'='	2000	0.493	-1	Caspase-1	0.464	B (single protein format)	0.577	Training	0.5399	-0.3776	-0.6838	-0.3112	0.3235	-1.0914	-0.0609	-0.9102	0.0383	1.0245	0.263	0.7178	-0.8832	-0.5429
CHEMBL3673262	CC(C)[C@H](NC(=O)[C@@H](NC(=O)[C@H](CC(=O)O)NC(=O)OCc1ccccc1)c1ccccc1)C(=O)N[C@H](/C=C/S(C)(=O)=O)CC(=O)O	IC50 (nM)p	'='	2000	0.493	-1	Caspase-1	0.464	B (single protein format)	0.577	Training	0.4106	1.0351	0.6987	1.6177	0.692	0.558	-0.0649	1.708	0.2304	-0.2389	-0.1801	1.0048	-0.4778	0.0442
CHEMBL100591	CC(C)C(NC(=O)COc1cc2ccccc2cc1NS(=O)(=O)C(F)(F)F)C(=O)N[C@H]1CC(=O)OC1O	IC50 (nM)p	'='	2180	0.493	-1	Caspase-1	0.464	B (single protein format)	0.577	Training	0.2167	0.5955	0.2163	1.6158	0.9289	-0.1172	1.7525	0.3366	4.0979	0.7788	0.7281	0.6547	-0.5204	0.0497
CHEMBL99999	CC(C)C[C@H](NC(=O)COc1ccc(C2CCCC2)cc1)C(=O)N[C@H]1CC(=O)OC1O	IC50 (nM)p	'='	2200	0.493	-1	Caspase-1	0.464	B (single protein format)	0.577	Test	0.4106	0.1048	0.3008	-0.1793	-0.6525	0.0945	-0.0649	-0.4637	0.2304	-0.2389	-0.1801	0.6547	-0.5204	-0.4307
CHEMBL94912	CCC(C)c1ccc(Oc2ccccc2S(=O)(=O)N[C@H](C=O)C(=O)O)cc1	IC50 (nM)p	'='	2200	0.493	-1	Caspase-1	0.464	B (single protein format)	0.577	Training	0.4106	-0.1504	-0.3088	-0.2341	0.9289	-0.9217	-0.0649	-0.0506	0.2304	-0.2389	-0.1801	1.0885	-0.5929	-0.6558
CHEMBL102154	CC(C)C[C@H](NC(=O)COc1ccc(Oc2ccccc2)cc1)C(=O)N[C@H]1CC(=O)OC1O	IC50 (nM)p	'='	2210	0.493	-1	Caspase-1	0.464	B (single protein format)	0.577	Training	0.4106	0.1579	0.3712	0.0114	-0.6525	-0.3365	-0.0649	-0.4485	0.2304	-0.2389	-0.1801	0.6547	-0.5204	-0.4089
CHEMBL215385	O=C(CN1CCS(=O)(=O)C[C@H](NC(=O)c2ccccc2)C1=O)N[C@H]1CC(=O)OC1O	IC50 (nM)p	'='	2300	0.493	-1	Caspase-1	0.464	B (single protein format)	0.577	Training	0.4106	0.9655	0.787	0.6903	0.692	-0.2344	-0.0649	0.2831	0.2304	-0.2389	-0.1801	-0.5774	-1.101	-0.0801
CHEMBL427283	N#CC(C#N)=C1C(=O)N(Cc2ccc(O)cc2)c2ccc(S(=O)(=O)N3CCC[C@H]3COc3ccccc3)cc21	IC50 (nM)p	'='	2300	0.493	-1	Caspase-1	0.464	B (single protein format)	0.577	Test	0.4106	0.468	0.448	0.0647	0.7398	-0.6121	-0.0649	0.0215	0.2304	-0.2389	-0.1801	-0.5774	-1.101	-0.3834
CHEMBL100801	CC(C)C[C@H](NC(=O)c1cccc2ccccc12)C(=O)N[C@H]1CC(=O)OC1O	IC50 (nM)p	'='	2300	0.493	-1	Caspase-1	0.464	B (single protein format)	0.577	Training	0.4106	0.0065	0.0464	-0.396	-0.6525	-0.4378	-0.0649	-0.5585	0.2304	-0.2389	-0.1801	0.6547	-0.5204	-0.4524
CHEMBL392245	CCC(C(=O)N[C@@H](CC(=O)O)C(=O)CCCc1ccccc1)n1cc(C(C)(C)C)nc(NCCc2cccs2)c1=O	IC50 (nM)p	'='	2310	0.493	-1	Caspase-1	0.464	B (single protein format)	0.577	Training	0.4106	-0.1092	0.0179	0.1309	-0.6525	0.4494	-0.0649	0.0037	0.2304	-0.2389	-0.1801	1.4315	0.2053	0.0064
CHEMBL101141	CC(C)C[C@H](NC(=O)COc1ccccc1OCc1ccccc1)C(=O)N[C@H]1CC(=O)OC1O	IC50 (nM)p	'='	2400	0.493	-1	Caspase-1	0.464	B (single protein format)	0.577	Training	0.4106	0.177	0.3643	0.0002	-0.6525	-0.246	-0.0649	-0.4405	0.2304	-0.2389	-0.1801	0.6547	-0.5204	-0.4089
CHEMBL361111	COc1ccc(-c2nc(C)no2)cc1[C@@H](O)C(=O)N[C@H](C(=O)N[C@@H](CC(=O)O)C(=O)CSCc1ccccc1)C(C)C	IC50 (nM)p	'='	2460	0.493	-1	Caspase-1	0.464	B (single protein format)	0.577	Test	0.4106	-0.1098	0.279	0.7247	-0.155	0.0609	-0.0649	0.4373	0.2304	-0.2389	-0.1801	0.9246	0.5314	0.1458
CHEMBL100788	CC(C)C[C@H](NC(=O)COc1ccc(OCc2ccccc2)cc1)C(=O)N[C@H]1CC(=O)OC1O	IC50 (nM)p	'='	2510	0.493	-1	Caspase-1	0.464	B (single protein format)	0.577	Training	0.4106	0.1859	0.3648	0.0058	-0.6525	-0.246	-0.0649	-0.4464	0.2304	-0.2389	-0.1801	0.6547	-0.5204	-0.4089
CHEMBL100643	CC(C)CC(NC(=O)[C@@H](CCC(=O)O)Oc1cccc2ccccc12)C(=O)N[C@H]1CC(=O)OC1O	IC50 (nM)p	'='	2550	0.493	-1	Caspase-1	0.464	B (single protein format)	0.577	Training	0.4106	0.1349	0.2546	0.2989	-0.6525	0.0231	-0.0649	0.1802	0.2304	-0.2389	-0.1801	0.6547	-0.5204	-0.43
CHEMBL321546	CC(C)C[C@H](NC(=O)COc1ccc2c(c1)CCCC2)C(=O)N[C@H]1CC(=O)OC1O	IC50 (nM)p	'='	2570	0.493	-1	Caspase-1	0.464	B (single protein format)	0.577	Training	0.4106	0.1007	0.2995	-0.1801	-0.6525	-0.0105	-0.0649	-0.4641	0.2304	-0.2389	-0.1801	0.6547	-0.5204	-0.4307
CHEMBL3359200	COC[C@@H]1CCCN1S(=O)(=O)c1cc(Cl)c2c(c1)C(=O)C(=O)N2CCCF	IC50 (nM)p	'='	2590	0.493	-1	Caspase-1	0.464	B (single protein format)	0.577	Test	-2.2187	0.1358	0.3223	0.1731	0.7398	-0.5453	0.5449	-0.897	-3.2934	-0.475	0.4698	-0.3943	-0.412	0.4037
CHEMBL354612	COc1ccc(OC)c(CC(=O)N[C@H](C(=O)N[C@@H](CC(=O)O)C(=O)CSCC(C)C)C(C)C)c1	IC50 (nM)p	'='	2600	0.493	-1	Caspase-1	0.464	B (single protein format)	0.577	Training	0.4106	-0.6353	0.0017	0.1284	-0.6525	0.3096	-0.0649	0.0554	0.2304	-0.2389	-0.1801	2.2533	1.4381	-0.2062
CHEMBL168816	CC(C)[C@H](NC(=O)c1cc2cc(F)ccc2[nH]1)C(=O)N[C@@H](CC(=O)O)C(=O)CSCc1ccccc1	IC50 (nM)p	'='	2600	0.493	-1	Caspase-1	0.464	B (single protein format)	0.577	Training	-0.2661	-0.375	-0.1225	0.091	-0.6525	-0.2118	0.5409	-0.0461	-0.0697	-0.8194	-0.0093	0.6547	-0.5204	-0.0413
CHEMBL2324339	CC[C@H](C)[C@H](NC(=O)[C@H](CCC(N)=O)NC(=O)[C@@H](NC(=O)OCc1ccccc1)C(C)C)C(=O)N[C@H](/C=C/S(C)(=O)=O)CC(=O)O	IC50 (nM)p	'='	2700	0.493	-1	Caspase-1	0.464	B (single protein format)	0.577	Training	0.4106	1.4096	1.3042	1.5987	0.692	0.9872	-0.0649	1.9053	0.2304	-0.2389	-0.1801	2.6708	0.0302	0.2834
CHEMBL226881	N#CC(C#N)=C1C(=O)N(Cc2ccc(O)cc2)c2ccc(S(=O)(=O)N3CCC[C@H]3COc3cccnc3)cc21	IC50 (nM)p	'='	2720	0.493	-1	Caspase-1	0.464	B (single protein format)	0.577	Test	0.4106	0.4105	0.3749	0.2406	0.935	-0.6121	-0.0649	0.0897	0.2304	-0.2389	-0.1801	-0.5774	-1.101	-0.3667
CHEMBL318312	CC(C)C[C@H](NC(=O)CSc1cccc2ccccc12)C(=O)N[C@H]1CC(=O)OC1O	IC50 (nM)p	'='	2750	0.493	-1	Caspase-1	0.464	B (single protein format)	0.577	Training	0.4106	-0.2773	0.163	-0.2456	-0.6525	-0.2783	-0.0649	-0.3567	0.2304	-0.2389	-0.1801	0.6547	-0.5204	-0.1328
CHEMBL390932	CN1C(=O)C(=C(C#N)C#N)c2cc(S(=O)(=O)N3CCC[C@H]3COc3ccccc3)ccc21	IC50 (nM)p	'='	2825	0.493	-1	Caspase-1	0.464	B (single protein format)	0.577	Training	0.4106	0.5979	0.4496	-0.0995	0.7398	-0.6193	-0.0649	-0.0399	0.2304	-0.2389	-0.1801	-0.0371	-0.6042	-0.3835
CHEMBL212809	O=C1C[C@H](NC(=O)C2(C(=O)NNC(=O)c3ccc4ccccc4c3)CC2)C(O)O1	IC50 (nM)p	'='	2900	0.493	-1	Caspase-1	0.464	B (single protein format)	0.577	Training	0.4106	0.1416	0.0164	0.0045	-0.1424	-0.4783	-0.0649	-0.1469	0.2304	-0.2389	-0.1801	-0.5774	-1.101	-0.2125
CHEMBL1762356	N#CC(C#N)=C1C(=O)N(Cc2ccc(OCCF)cc2)c2ccc(S(=O)(=O)N3CC[C@H]3COc3cccnc3)cc21	IC50 (nM)p	'='	2900	0.493	-1	Caspase-1	0.464	B (single protein format)	0.577	Test	-1.3538	0.0287	0.2389	0.5372	0.935	-0.4511	0.5409	0.0437	-2.6078	-2.3595	0.0384	-0.5774	-1.101	-0.1343
CHEMBL327298	CC(C)C(NC(=O)COc1ccc2ccccc2c1C(=O)O)C(=O)N[C@H]1CC(=O)OC1O	IC50 (nM)p	'='	2960	0.493	-1	Caspase-1	0.464	B (single protein format)	0.577	Training	0.4106	0.308	0.2283	0.269	-0.6525	-0.2425	-0.0649	0.0338	0.2304	-0.2389	-0.1801	0.6547	-0.5204	-0.43
CHEMBL8320	O=C1C=CC(=O)C=C1	IC50 (nM)p	'='	3000	0.493	-1	Caspase-1	0.464	B (single protein format)	0.577	Training	0.4106	-0.538	-0.7651	-1.5089	-0.6525	-1.0641	-0.0649	-1.5275	0.2304	-0.2389	-0.1801	-0.5774	-1.101	-1.0494
CHEMBL6847	NC(=O)c1cc(-c2ccncc2)nnc1Cl	IC50 (nM)p	'='	3000	0.493	-1	Caspase-1	0.464	B (single protein format)	0.577	Training	0.5227	-0.5277	-0.7428	-0.8253	0.3235	-1.5004	-0.0609	-0.9306	0.0383	1.0245	0.263	-0.5774	-1.101	-0.5444
CHEMBL3673261	COC(=O)C[C@@H](/C=C/S(C)(=O)=O)NC(=O)[C@@H](NC(=O)[C@@H](NC(=O)[C@H](CC(=O)OC)NC(=O)OCc1ccccc1)C1Cc2ccccc2C1)C(C)C	IC50 (nM)p	'>'	3000	0.493	-1	Caspase-1	0.464	B (single protein format)	0.577	Test	0.4106	1.0952	0.7346	1.6426	0.692	0.9164	-0.0649	1.1457	0.2304	-0.2389	-0.1801	0.9278	0.9001	0.0457
CHEMBL182095	CC(C)[C@H](O)C(=O)N[C@H](C(=O)N[C@@H](CC(=O)O)C(=O)CSCc1ccccc1)C(C)C	IC50 (nM)p	'='	3015	0.493	-1	Caspase-1	0.464	B (single protein format)	0.577	Training	0.4106	-0.0054	0.2063	-0.076	-0.6525	0.1841	-0.0649	0.0425	0.2304	-0.2389	-0.1801	1.8869	0.0602	-0.1332
CHEMBL82932	COc1ccc(Br)cc1CC(=O)N[C@H](C(=O)N[C@@H](CC(=O)O)C(=O)CSCc1ccccc1)C(C)C	IC50 (nM)p	'='	3040	0.493	-1	Caspase-1	0.464	B (single protein format)	0.577	Training	-0.7058	-0.3725	-0.1192	0.0622	-0.6525	-0.0489	-0.0646	-0.0419	-0.5259	0.6608	1.5375	0.838	0.1686	0.5132
CHEMBL101108	CC(C)C[C@H](NC(=O)Cc1ccc2ccccc2c1)C(=O)N[C@H]1CC(=O)OC1O	IC50 (nM)p	'='	3140	0.493	-1	Caspase-1	0.464	B (single protein format)	0.577	Training	0.4106	0.0092	0.1802	-0.3799	-0.6525	-0.3618	-0.0649	-0.5027	0.2304	-0.2389	-0.1801	0.6547	-0.5204	-0.4524
CHEMBL513297	COC[C@@H]1CCCN1S(=O)(=O)c1ccc2c(c1)C(=O)C(=O)N2C[C@H]1CO1	IC50 (nM)p	'='	3160	0.493	-1	Caspase-1	0.464	B (single protein format)	0.577	Test	0.4106	0.9287	0.8215	-0.0173	0.7398	-0.5712	-0.0649	-0.8359	0.2304	-0.2389	-0.1801	-0.3943	-0.412	-0.3946
CHEMBL318791	CC(C)C[C@H](NC(=O)Cc1cccc2ccccc12)C(=O)N[C@H]1CC(=O)OC1O	IC50 (nM)p	'='	3240	0.493	-1	Caspase-1	0.464	B (single protein format)	0.577	Training	0.4106	0.0093	0.1718	-0.3799	-0.6525	-0.3618	-0.0649	-0.5027	0.2304	-0.2389	-0.1801	0.6547	-0.5204	-0.4524
CHEMBL226828	N#CC(C#N)=C1C(=O)N(Cc2ccccc2)c2ccc(S(=O)(=O)N3CCC[C@H]3COc3cccnc3)cc21	IC50 (nM)p	'='	3250	0.493	-1	Caspase-1	0.464	B (single protein format)	0.577	Training	0.4106	0.4074	0.3717	0.0763	0.935	-0.6121	-0.0649	0.0231	0.2304	-0.2389	-0.1801	-0.5774	-1.101	-0.3668
CHEMBL516251	N#CC(C#N)=C1C(=O)N(Cc2ccccc2)c2ccc(S(=O)(=O)N3CCC3)cc21	IC50 (nM)p	'='	3300	0.493	-1	Caspase-1	0.464	B (single protein format)	0.577	Training	0.4106	0.4517	0.3221	-0.2906	0.7398	-0.8064	-0.0649	-0.0564	0.2304	-0.2389	-0.1801	-0.5774	-1.101	-0.4053
CHEMBL3673268	CC(C)[C@H](NC(=O)[C@H](Cc1ccc2ccccc2n1)NC(=O)[C@H](CC(=O)OC(C)(C)C)NC(=O)OCc1ccccc1)C(=O)N[C@H](/C=C/S(=O)(=O)N1CCOCC1)CC(=O)OC(C)(C)C	IC50 (nM)p	'>'	3330	0.493	-1	Caspase-1	0.464	B (single protein format)	0.577	Test	0.4106	1.4464	1.6149	2.3128	0.935	1.5572	-0.0649	1.1546	0.2304	-0.2389	-0.1801	2.1325	1.6568	0.3237
CHEMBL3678070	CS(=O)(=O)/C=C/[C@@H](N)CC(=O)O	IC50 (nM)p	'>'	3330	0.493	-1	Caspase-1	0.464	B (single protein format)	0.577	Training	0.4106	0.3702	-0.1274	-0.6648	0.692	-0.9407	-0.0649	-0.2376	0.2304	-0.2389	-0.1801	-0.2274	-1.0583	-0.6476
CHEMBL3678073	CC(C)[C@H](NC(=O)[C@H](Cc1cccc2ccccc12)NC(=O)[C@H](CC(=O)O)NC(=O)OCc1ccccc1)C(=O)N[C@H](/C=C/S(C)(=O)=O)CC(=O)O	IC50 (nM)p	'>'	3330	0.493	-1	Caspase-1	0.464	B (single protein format)	0.577	Training	0.4106	1.075	0.7659	1.6302	0.692	0.6377	-0.0649	1.738	0.2304	-0.2389	-0.1801	1.0048	-0.4778	0.0442
CHEMBL3678068	CC(C)[C@H](NC(=O)[C@H](Cc1ccccn1)NC(=O)[C@H](CC(=O)O)NC(=O)OCc1ccccc1)C(=O)N[C@H](/C=C/S(=O)(=O)c1ccccc1)CC(=O)O	IC50 (nM)p	'>'	3330	0.493	-1	Caspase-1	0.464	B (single protein format)	0.577	Training	0.4106	0.6291	0.6988	1.7796	0.8872	0.5023	-0.0649	1.7123	0.2304	-0.2389	-0.1801	0.6547	-0.5204	0.0608
CHEMBL3673270	CC(C)[C@H](NC(=O)[C@@H](NC(=O)[C@H](CC(=O)O)NC(=O)OCc1ccccc1)c1ccccc1)C(=O)N[C@H](/C=C/S(=O)(=O)c1ccccc1)CC(=O)O	IC50 (nM)p	'>'	3330	0.493	-1	Caspase-1	0.464	B (single protein format)	0.577	Test	0.4106	0.6268	0.6874	1.5844	0.692	0.4226	-0.0649	1.6276	0.2304	-0.2389	-0.1801	0.6547	-0.5204	0.0442
CHEMBL3678064	CC(C)[C@H](NC(=O)C(Cc1ccc2ccccc2n1)NC(=O)[C@H](CC(=O)O)NC(=O)OCc1ccccc1)C(=O)N[C@H](/C=C/S(=O)(=O)c1ccccc1)CC(=O)O	IC50 (nM)p	'>'	3330	0.493	-1	Caspase-1	0.464	B (single protein format)	0.577	Training	0.4106	0.6269	0.6974	1.7748	0.8872	0.5023	-0.0649	1.7029	0.2304	-0.2389	-0.1801	0.6547	-0.5204	0.0608
CHEMBL3678072	COC(=O)C[C@@H](/C=C/S(C)(=O)=O)NC(=O)[C@@H](NC(=O)[C@@H](NC(=O)[C@H](CC(=O)OC)NC(=O)OCc1ccccc1)c1ccccc1)C(C)C	IC50 (nM)p	'>'	3330	0.493	-1	Caspase-1	0.464	B (single protein format)	0.577	Training	0.4106	1.0034	0.6599	1.634	0.692	0.6738	-0.0649	1.125	0.2304	-0.2389	-0.1801	0.9278	0.9001	0.0457
CHEMBL3673258	CC(C)(C)OC(=O)C[C@H](N)/C=C/S(=O)(=O)c1ccccc1	IC50 (nM)p	'>'	3330	0.493	-1	Caspase-1	0.464	B (single protein format)	0.577	Training	0.4106	-0.0474	-0.1921	-0.6669	0.692	-0.7357	-0.0649	-0.7046	0.2304	-0.2389	-0.1801	0.1615	-0.0124	-0.6469
CHEMBL3673257	CC(C)(C)OC(=O)C[C@@H](/C=C/S(=O)(=O)c1ccccc1)NC(=O)OC(C)(C)C	IC50 (nM)p	'>'	3330	0.493	-1	Caspase-1	0.464	B (single protein format)	0.577	Test	0.4106	-0.2648	-0.1961	-0.0945	0.692	-0.2234	-0.0649	-0.4378	0.2304	-0.2389	-0.1801	0.9004	1.0762	-0.6757
CHEMBL3678066	CC(C)[C@H](NC(=O)[C@H](Cc1ccc(O)cc1)NC(=O)[C@H](CC(=O)O)NC(=O)OCc1ccccc1)C(=O)N[C@H](/C=C/S(C)(=O)=O)CC(=O)O	IC50 (nM)p	'>'	3330	0.493	-1	Caspase-1	0.464	B (single protein format)	0.577	Training	0.4106	1.0792	0.7784	1.7945	0.692	0.6377	-0.0649	1.8046	0.2304	-0.2389	-0.1801	1.0048	-0.4778	0.0442
CHEMBL3673260	Cc1ccc(S(=O)(=O)N[C@@H](Cc2ccc3ccccc3n2)C(=O)N[C@H](C(=O)N[C@H](/C=C(\Cl)S(C)(=O)=O)CC(=O)O)C(C)C)cc1	IC50 (nM)p	'>'	3330	0.493	-1	Caspase-1	0.464	B (single protein format)	0.577	Training	-0.8581	0.7569	0.397	1.2052	2.4685	0.0548	-0.0609	0.9573	0.6967	-0.949	0.3498	0.9717	-0.1149	0.167
CHEMBL3678074	CC(C)[C@H](NC(=O)[C@@H](NC(=O)[C@H](CC(=O)O)NC(=O)OCc1ccccc1)c1ccccc1)C(=O)N[C@H](/C=C(\Cl)S(C)(=O)=O)CC(=O)O	IC50 (nM)p	'>'	3330	0.493	-1	Caspase-1	0.464	B (single protein format)	0.577	Training	-0.8581	0.6593	0.4106	1.7731	0.692	0.6942	-0.0609	1.6874	0.6967	-0.949	0.3498	1.0048	-0.4778	0.2602
CHEMBL3673269	CC(C)[C@H](NC(=O)[C@@H](NC(=O)[C@H](CC(=O)O)NC(=O)OCc1ccccc1)C1Cc2ccccc2C1)C(=O)N[C@H](/C=C/S(=O)(=O)C(C)C)CC(=O)O	IC50 (nM)p	'>'	3330	0.493	-1	Caspase-1	0.464	B (single protein format)	0.577	Test	0.4106	0.8368	1.3591	1.6495	0.692	0.9551	-0.0649	1.7028	0.2304	-0.2389	-0.1801	1.9098	0.0602	0.0442
CHEMBL3673259	CC(C)[C@H](NC(=O)[C@H](Cc1ccc2ccccc2n1)NC(=O)[C@H](CC(=O)O)NC(=O)OCc1ccccc1)C(=O)N[C@H](/C=C(\Cl)S(C)(=O)=O)CC(=O)O	IC50 (nM)p	'>'	3330	0.493	-1	Caspase-1	0.464	B (single protein format)	0.577	Training	-0.8581	0.6594	0.4207	1.9635	0.8872	0.7739	-0.0609	1.7627	0.6967	-0.949	0.3498	1.0048	-0.4778	0.2769
CHEMBL3673256	CC(C)(C)OC(=O)C[C@H](N)/C=C/S(C)(=O)=O	IC50 (nM)p	'>'	3330	0.493	-1	Caspase-1	0.464	B (single protein format)	0.577	Training	0.4106	0.3611	-0.1803	-0.6336	0.692	-0.6003	-0.0649	-0.6234	0.2304	-0.2389	-0.1801	0.5116	0.0302	-0.6469
CHEMBL3673255	CC(C)[C@H](NC(=O)[C@@H](NC(=O)[C@H](CC(=O)OC(C)(C)C)NC(=O)OCc1ccccc1)c1ccccc1)C(=O)O	IC50 (nM)p	'>'	3330	0.493	-1	Caspase-1	0.464	B (single protein format)	0.577	Training	0.4106	0.1473	-0.095	0.5661	-0.6525	0.2265	-0.0649	0.3496	0.2304	-0.2389	-0.1801	1.3936	0.5682	-0.3273
CHEMBL1242699	CC(C)[C@H](NC(=O)OCc1ccccc1)C(=O)N[C@H](/C=C/S(C)(=O)=O)CC(=O)O	IC50 (nM)p	'>'	3330	0.493	-1	Caspase-1	0.464	B (single protein format)	0.577	Test	0.4106	0.6594	0.1734	0.3028	0.692	-0.1998	-0.0649	0.3673	0.2304	-0.2389	-0.1801	1.0048	-0.4778	-0.4365
CHEMBL387556	N#CC(C#N)=C1C(=O)N(Cc2ccc(Br)cc2)c2ccc(S(=O)(=O)N3CCC[C@H]3COc3cccnc3)cc21	IC50 (nM)p	'='	3400	0.493	-1	Caspase-1	0.464	B (single protein format)	0.577	Training	-0.69	0.2699	0.2482	0.2099	0.935	-0.6121	-0.0646	0.0231	-0.5259	0.6298	1.5411	-0.5774	-1.101	0.3744
CHEMBL94866	CCC(CC)c1ccc(Oc2ccccc2S(=O)(=O)N[C@H](C=O)C(=O)O)cc1	IC50 (nM)p	'='	3500	0.493	-1	Caspase-1	0.464	B (single protein format)	0.577	Training	0.4106	-0.1504	-0.3088	-0.2341	0.9289	-0.8348	-0.0649	-0.0506	0.2304	-0.2389	-0.1801	1.5223	-0.6655	-0.6558
CHEMBL1762360	N#CC(C#N)=C1C(=O)N(Cc2ccc(OCCF)cc2)c2ccc(S(=O)(=O)N3CCC[C@H]3COc3cccnc3)cc21	IC50 (nM)p	'='	3500	0.493	-1	Caspase-1	0.464	B (single protein format)	0.577	Training	-1.3538	0.0722	0.2961	0.5414	0.935	-0.3641	0.5409	0.0437	-2.6078	-2.3595	0.0384	-0.5774	-1.101	-0.1343
CHEMBL317511	CC(C)c1cccc(Oc2ccccc2S(=O)(=O)N[C@H](C=O)C(=O)O)c1	IC50 (nM)p	'='	3700	0.493	-1	Caspase-1	0.464	B (single protein format)	0.577	Test	0.4106	-0.1536	-0.308	-0.235	0.9289	-1.0086	-0.0649	-0.0509	0.2304	-0.2389	-0.1801	0.6547	-0.5204	-0.6558
CHEMBL167882	CCOc1ccc(OCC(=O)O)cc1CC(=O)N[C@H](C(=O)N[C@@H](CC(=O)O)C(=O)CSCc1c(F)cccc1Cl)C(C)C	IC50 (nM)p	'='	3800	0.493	-1	Caspase-1	0.464	B (single protein format)	0.577	Training	-0.894	-0.4236	0.0576	0.9795	-0.6525	0.3348	0.5449	0.6309	-0.7553	1.3554	0.4219	1.9501	-0.3027	0.5202
CHEMBL492060	N#CC(C#N)=C1C(=O)N(Cc2ccccc2)c2ccc(S(=O)(=O)N3CCOCC3)cc21	IC50 (nM)p	'='	3875	0.493	-1	Caspase-1	0.464	B (single protein format)	0.577	Training	0.4106	0.5929	0.6058	-0.0752	0.7398	-0.6906	-0.0649	-0.0029	0.2304	-0.2389	-0.1801	-0.5774	-1.101	-0.3835
CHEMBL427284	COc1ccc(CN2C(=O)C(=C(C#N)C#N)c3cc(S(=O)(=O)N4CCC[C@H]4COc4cccnc4)ccc32)cc1	IC50 (nM)p	'='	3900	0.493	-1	Caspase-1	0.464	B (single protein format)	0.577	Training	0.4106	0.5442	0.4427	0.2643	0.935	-0.5252	-0.0649	0.0433	0.2304	-0.2389	-0.1801	-0.3943	-0.412	-0.3451
CHEMBL103592	CC(C)C[C@H](NC(=O)C(C)Oc1cccc2ccccc12)C(=O)N[C@H]1CC(=O)OC1O	IC50 (nM)p	'='	3990	0.493	-1	Caspase-1	0.464	B (single protein format)	0.577	Test	0.4106	0.183	0.2523	-0.1668	-0.6525	-0.2447	-0.0649	-0.4758	0.2304	-0.2389	-0.1801	1.2823	-0.2301	-0.4307
CHEMBL6551	O=C(NCc1ccccc1)c1cc(-c2ccncc2)nnc1Cl	IC50 (nM)p	'='	4000	0.493	-1	Caspase-1	0.464	B (single protein format)	0.577	Training	0.5428	-0.3644	-0.6943	-0.8324	0.3235	-1.4425	-0.0609	-1.2741	0.0383	1.0245	0.263	-0.5774	-1.101	-0.5444
CHEMBL2096776	CC(C)[C@H](NC(=O)[C@@H](O)c1ccccc1)C(=O)N[C@@H](CC(=O)O)C(=O)CSCc1ccccc1	IC50 (nM)p	'='	4060	0.493	-1	Caspase-1	0.464	B (single protein format)	0.577	Training	0.4106	-0.2718	-0.0028	-0.0917	-0.6525	-0.0803	-0.0649	0.0002	0.2304	-0.2389	-0.1801	0.6547	-0.5204	-0.1332
CHEMBL519148	N#CC(C#N)=C1C(=O)N(Cc2ccccc2)c2ccc(S(=O)(=O)N3CCCCC3)cc21	IC50 (nM)p	'='	4100	0.493	-1	Caspase-1	0.464	B (single protein format)	0.577	Training	0.4106	0.4762	0.4217	-0.2906	0.7398	-0.6325	-0.0649	-0.0567	0.2304	-0.2389	-0.1801	-0.5774	-1.101	-0.4053
CHEMBL476023	COc1ccc(CN2C(=O)C(=C(C#N)C#N)c3cc(S(=O)(=O)N4CCC4)ccc32)cc1	IC50 (nM)p	'='	4183	0.493	-1	Caspase-1	0.464	B (single protein format)	0.577	Test	0.4106	0.5884	0.3931	-0.1026	0.7398	-0.7195	-0.0649	-0.0362	0.2304	-0.2389	-0.1801	-0.3943	-0.412	-0.3835
CHEMBL168065	CCOc1ccc(OCC(=O)OC(C)C)cc1CC(=O)N[C@H](C(=O)N[C@@H](CC(=O)O)C(=O)CSCc1c(F)cccc1Cl)C(C)C	IC50 (nM)p	'='	4200	0.493	-1	Caspase-1	0.464	B (single protein format)	0.577	Training	-0.894	-0.4366	0.0212	1.0126	-0.6525	0.5859	0.5449	0.2966	-0.7553	1.3554	0.4219	3.2051	0.2779	0.521
CHEMBL96066	O=C[C@@H](NS(=O)(=O)c1ccccc1Oc1ccc(C2CCCCC2)cc1)C(=O)O	IC50 (nM)p	'='	4300	0.493	-1	Caspase-1	0.464	B (single protein format)	0.577	Training	0.4106	-0.1504	-0.3088	-0.2341	0.9289	-0.7479	-0.0649	-0.0506	0.2304	-0.2389	-0.1801	-0.5774	-1.101	-0.6558
CHEMBL490850	COc1ccc(CN2C(=O)C(=C(C#N)C#N)c3cc(S(=O)(=O)N4CCSCC4)ccc32)cc1	IC50 (nM)p	'='	4300	0.493	-1	Caspase-1	0.464	B (single protein format)	0.577	Training	0.4106	-0.31	0.1622	0.0347	0.7398	-0.4875	-0.0649	0.3039	0.2304	-0.2389	-0.1801	-0.3943	-0.412	-0.0639
CHEMBL410908	O=C[C@@H](NS(=O)(=O)c1ccccc1Oc1ccc(-c2ccccc2)cc1)C(=O)O	IC50 (nM)p	'='	4400	0.493	-1	Caspase-1	0.464	B (single protein format)	0.577	Test	0.4106	-0.1504	-0.3091	-0.2341	0.9289	-1.2658	-0.0649	-0.0506	0.2304	-0.2389	-0.1801	-0.5774	-1.101	-0.6558
CHEMBL360690	COc1ccc(OC)c([C@@H](O)C(=O)N[C@H](C(=O)N[C@@H](CC(=O)O)C(=O)CSCc2ccccc2)C(C)C)c1	IC50 (nM)p	'='	4490	0.493	-1	Caspase-1	0.464	B (single protein format)	0.577	Training	0.4106	-0.0159	0.1154	0.2795	-0.6525	0.0934	-0.0649	0.0512	0.2304	-0.2389	-0.1801	1.0211	0.8575	-0.0897
CHEMBL523131	N#CC(C#N)=C1C(=O)N(Cc2ccccc2)c2ccc(S(=O)(=O)N3CCSCC3)cc21	IC50 (nM)p	'='	4575	0.493	-1	Caspase-1	0.464	B (single protein format)	0.577	Training	0.4106	-0.4467	0.0912	-0.1532	0.7398	-0.5743	-0.0649	0.2837	0.2304	-0.2389	-0.1801	-0.5774	-1.101	-0.0858
CHEMBL197926	O=C1C[C@H](NC(=O)[C@@H]2CCc3nc4ccccc4c(=O)n32)C(O)O1	IC50 (nM)p	'='	4583	0.493	-1	Caspase-1	0.464	B (single protein format)	0.577	Training	0.4106	-0.0107	-0.0947	-0.1767	-0.6525	-0.5181	-0.0649	-0.5989	0.2304	-0.2389	-0.1801	-0.5774	-1.101	-0.4357
CHEMBL3133147	O=C1C(=O)N(Cc2cccc([N+](=O)[O-])c2)c2ccc(S(=O)(=O)N3CCC[C@H]3CF)cc21	IC50 (nM)p	'='	4695	0.493	-1	Caspase-1	0.464	B (assay format)	0.64	Test	-1.3638	-3.7613	3.4091	0.4353	1.3173	-0.8312	0.5409	-0.3626	-2.6093	0.0088	-0.397	-0.7727	-0.6255	3.6352
CHEMBL477047	N#CC(C#N)=C1C(=O)N(Cc2ccccc2)c2ccc(S(=O)(=O)N3CCCC3)cc21	IC50 (nM)p	'='	4700	0.493	-1	Caspase-1	0.464	B (single protein format)	0.577	Training	0.4106	0.4667	0.4	-0.2906	0.7398	-0.7195	-0.0649	-0.0567	0.2304	-0.2389	-0.1801	-0.5774	-1.101	-0.4053
CHEMBL477659	COc1ccc(CN2C(=O)C(=C(C#N)C#N)c3cc(S(=O)(=O)N4CCCC4)ccc32)cc1	IC50 (nM)p	'='	4700	0.493	-1	Caspase-1	0.464	B (single protein format)	0.577	Training	0.4106	0.6033	0.4711	-0.1026	0.7398	-0.6326	-0.0649	-0.0365	0.2304	-0.2389	-0.1801	-0.3943	-0.412	-0.3835
CHEMBL1762354	N#CC(C#N)=C1C(=O)N(Cc2ccc(OCCF)cc2)c2ccc(S(=O)(=O)N3CC[C@H]3COc3ccccc3)cc21	IC50 (nM)p	'='	4775	0.493	-1	Caspase-1	0.464	B (single protein format)	0.577	Training	-1.3538	0.0861	0.312	0.3613	0.7398	-0.4511	0.5409	-0.0245	-2.6078	-2.3595	0.0384	-0.5774	-1.101	-0.151
CHEMBL95014	O=C[C@@H](NS(=O)(=O)c1ccccc1Oc1ccc(C2CCCC2)cc1)C(=O)O	IC50 (nM)p	'='	4800	0.493	-1	Caspase-1	0.464	B (single protein format)	0.577	Test	0.4106	-0.1504	-0.3088	-0.2341	0.9289	-0.8348	-0.0649	-0.0506	0.2304	-0.2389	-0.1801	-0.5774	-1.101	-0.6558
CHEMBL360046	COc1ccc(C(C)=O)cc1[C@@H](O)C(=O)N[C@H](C(=O)N[C@@H](CC(=O)O)C(=O)CSCc1ccccc1)C(C)C	IC50 (nM)p	'='	4850	0.493	-1	Caspase-1	0.464	B (single protein format)	0.577	Training	0.4106	-0.1425	0.0576	0.3311	-0.6525	0.2238	-0.0649	0.1778	0.2304	-0.2389	-0.1801	1.0459	0.5314	-0.1109
CHEMBL567893	COC(=O)[C@@H]1CCCN1C(=O)[C@@H](Cc1ccccc1)N(C)C(=O)[C@H](C)NC(=O)[C@@H](NC(=O)C[C@H](O)[C@H](CC(C)C)NC(=O)[C@H](CC(N)=O)NC(=O)[C@H](CC(C)C)NC(=O)[C@H](OC(=O)[C@@H](OC(=O)[C@H](C(C)C)N(C)C)C(C)C)C(C)C)[C@@H](C)O	IC50 (nM)p	'='	5000	0.493	-1	Caspase-1	0.464	B (single protein format)	0.577	Training	0.4106	2.1557	3.3131	3.4876	-0.6525	3.674	-0.0649	2.5365	0.2304	-0.2389	-0.1801	7.3124	4.5616	1.1072
CHEMBL268454	NC(=O)c1cc(-c2ccc(Br)cc2)nnc1Cl	IC50 (nM)p	'='	5000	0.493	-1	Caspase-1	0.464	B (single protein format)	0.577	Training	-0.5563	-0.6198	-0.8111	-0.8699	0.1283	-1.5004	-0.0606	-0.9848	-0.718	1.8913	1.9842	-0.5774	-1.101	0.1802
CHEMBL6791	NC(=O)c1cc(-c2ccc(C(F)(F)F)cc2)nnc1Cl	IC50 (nM)p	'='	5000	0.493	-1	Caspase-1	0.464	B (single protein format)	0.577	Test	0.606	-0.3929	-0.681	-0.1184	0.1283	-1.2209	1.7565	-0.9848	1.0006	1.5218	1.0204	-0.5774	-1.101	-0.532
CHEMBL197535	O=C1Nc2ccc(S(=O)(=O)N3CCC[C@H]3COc3cccnc3)cc2C1=O	IC50 (nM)p	'>'	5000	0.493	-1	Caspase-1	0.464	B (single protein format)	0.577	Training	0.4106	0.311	0.3314	-0.091	0.935	-0.9428	-0.0649	-0.7358	0.2304	-0.2389	-0.1801	-0.5774	-1.101	-0.3997
CHEMBL167670	COc1ccc(OC)c(CC(=O)N[C@H](C(=O)N[C@@H](CC(=O)O)C(=O)CSCc2c(F)cccc2Cl)C(C)C)c1	IC50 (nM)p	'='	5000	0.493	-1	Caspase-1	0.464	B (single protein format)	0.577	Training	-0.894	-0.347	-0.0197	0.4563	-0.6525	0.0379	0.5449	-0.0353	-0.7553	1.3554	0.4219	1.0211	0.8575	0.5195
CHEMBL197237	O=C1Nc2ccc(S(=O)(=O)N3CCC[C@H]3COc3ccncc3)cc2C1=O	IC50 (nM)p	'>'	5000	0.493	-1	Caspase-1	0.464	B (single protein format)	0.577	Training	0.4106	0.3224	0.3444	-0.0886	0.935	-0.9428	-0.0649	-0.7391	0.2304	-0.2389	-0.1801	-0.5774	-1.101	-0.3997
CHEMBL200927	O=C1C(=O)N(Cc2ccc(O)cc2)c2ccc(S(=O)(=O)N3CCC[C@H]3COc3ccccc3)cc21	IC50 (nM)p	'>'	5000	0.493	-1	Caspase-1	0.464	B (single protein format)	0.577	Test	0.4106	0.5066	0.4466	-0.099	0.7398	-0.8765	-0.0649	-0.8648	0.2304	-0.2389	-0.1801	-0.5774	-1.101	-0.4162
CHEMBL6582	NC(=O)c1cc(-c2ccc(Cl)cc2)nnc1Cl	IC50 (nM)p	'='	5000	0.493	-1	Caspase-1	0.464	B (single protein format)	0.577	Training	-0.5678	-0.6153	-0.8124	-0.8574	0.1283	-1.5004	-0.057	-0.9848	-0.6472	1.4792	0.7031	-0.5774	-1.101	0.0482
CHEMBL4213265	O=C1C[C@H](NC(=O)[C@@H]2C[C@@H]3CN2C(=O)[C@@H](NC(=O)c2ccc4ccccc4c2)CCCCO3)C(O)O1	IC50 (nM)p	'='	5011.87	0.493	-1	Caspase-1	0.464	B (single protein format)	0.577	Training	0.4106	0.648	0.6249	0.2581	-0.6525	0.0853	-0.0649	-0.3355	0.2304	-0.2389	-0.1801	-0.5774	-1.101	-0.1906
CHEMBL180623	CCC(C(=O)N[C@@H](CC(=O)O)C(=O)CCCc1ccccc1)n1cc(C(C)(C)C)nc(NCc2nonc2C)c1=O	IC50 (nM)p	'='	5130	0.493	-1	Caspase-1	0.464	B (single protein format)	0.577	Training	0.4106	0.1464	0.1171	0.5833	0.3425	0.4168	-0.0649	0.0865	0.2304	-0.2389	-0.1801	1.6395	0.5682	-0.258
CHEMBL101684	CC(C)C[C@H](NC(=O)COc1cccc2cnccc12)C(=O)N[C@H]1CC(=O)OC1O	IC50 (nM)p	'='	5140	0.493	-1	Caspase-1	0.464	B (single protein format)	0.577	Test	0.4106	0.0584	0.2479	-0.0091	-0.4573	-0.3365	-0.0649	-0.4151	0.2304	-0.2389	-0.1801	0.6547	-0.5204	-0.414
CHEMBL318295	CC(C)C[C@H](NC(=O)COc1cccc2ncccc12)C(=O)N[C@H]1CC(=O)OC1O	IC50 (nM)p	'='	5250	0.493	-1	Caspase-1	0.464	B (single protein format)	0.577	Training	0.4106	0.0449	0.2273	-0.0089	-0.4573	-0.3365	-0.0649	-0.4182	0.2304	-0.2389	-0.1801	0.6547	-0.5204	-0.414
CHEMBL319776	CC(C)c1ccc(Oc2ccccc2S(=O)(=O)N[C@H](C=O)C(=O)O)cc1	IC50 (nM)p	'='	5300	0.493	-1	Caspase-1	0.464	B (single protein format)	0.577	Training	0.4106	-0.1504	-0.3088	-0.2341	0.9289	-1.0086	-0.0649	-0.0506	0.2304	-0.2389	-0.1801	0.6547	-0.5204	-0.6558
CHEMBL490851	N#CC(C#N)=C1C(=O)N(Cc2ccc(Cl)c(Cl)c2)c2ccc(S(=O)(=O)N3CCSCC3)cc21	IC50 (nM)p	'='	5350	0.493	-1	Caspase-1	0.464	B (single protein format)	0.577	Training	-0.3609	-0.4723	0.0022	0.1339	0.7398	-0.5743	-0.057	0.2837	-1.1407	1.7965	0.69	-0.5774	-1.101	1.1328
CHEMBL521972	N#CC(C#N)=C1C(=O)N(Cc2ccc(Cl)c(Cl)c2)c2ccc(S(=O)(=O)N3CCOCC3)cc21	IC50 (nM)p	'='	5350	0.493	-1	Caspase-1	0.464	B (single protein format)	0.577	Test	-0.3609	0.5674	0.5166	0.212	0.7398	-0.6906	-0.057	-0.0029	-1.1407	1.7965	0.69	-0.5774	-1.101	0.835
CHEMBL360880	COc1ccc(-c2nc(C)no2)cc1CC(=O)N[C@H](C(=O)N[C@@H](CC(=O)O)C(=O)CSCc1ccccc1)C(C)C	IC50 (nM)p	'='	5450	0.493	-1	Caspase-1	0.464	B (single protein format)	0.577	Training	0.4106	-0.2307	0.2419	0.5616	-0.155	0.0054	-0.0649	0.3639	0.2304	-0.2389	-0.1801	0.9246	0.5314	0.0291
CHEMBL396625	CCC(C(=O)N[C@@H](CC(=O)O)C(=O)CCCc1ccccc1)n1cc(C(C)(C)C)nc(NC(CC(C)C)C(=O)O)c1=O	IC50 (nM)p	'='	5490	0.493	-1	Caspase-1	0.464	B (single protein format)	0.577	Training	0.4106	0.1937	0.4196	0.4679	-0.6525	0.908	-0.0649	0.3447	0.2304	-0.2389	-0.1801	2.6637	0.7859	-0.3125
CHEMBL6423	NC(=O)c1cc(-c2ccc(F)c(Cl)c2)nnc1Cl	IC50 (nM)p	'='	5500	0.493	-1	Caspase-1	0.464	B (single protein format)	0.577	Training	-0.3394	-0.5521	-0.7861	-0.6612	0.1283	-1.5004	0.5488	-0.9848	-0.9474	1.7017	0.8667	-0.5774	-1.101	0.1647
CHEMBL436989	N#CC(C#N)=C1C(=O)N(Cc2ccc(Br)cc2)c2ccc(S(=O)(=O)N3CCC[C@H]3COc3ccccc3)cc21	IC50 (nM)p	'='	5700	0.493	-1	Caspase-1	0.464	B (single protein format)	0.577	Test	-0.69	0.3273	0.3211	0.034	0.7398	-0.6121	-0.0646	-0.045	-0.5259	0.6298	1.5411	-0.5774	-1.101	0.3577
CHEMBL1762355	N#CC(C#N)=C1C(=O)N(Cc2ccc(OCCOCCF)cc2)c2ccc(S(=O)(=O)N3CC[C@H]3COc3ccccc3)cc21	IC50 (nM)p	'='	5733	0.493	-1	Caspase-1	0.464	B (single protein format)	0.577	Training	-2.5176	0.2798	0.3646	0.5863	0.7398	-0.2483	0.5409	0.0236	-2.6078	-2.3595	0.0384	-0.5774	-1.101	-0.1292
CHEMBL182078	COc1ccc(Br)cc1[C@@H](Cc1ccccc1)C(=O)N[C@H](C(=O)N[C@@H](CC(=O)O)C(=O)CSCc1ccccc1)C(C)C	IC50 (nM)p	'='	5810	0.493	-1	Caspase-1	0.464	B (single protein format)	0.577	Training	-0.5937	-0.3486	-0.1542	0.0547	-0.6525	0.0344	-0.0646	-0.0606	-0.5259	0.6608	1.5375	0.838	0.1686	0.5132
CHEMBL100933	CC(C)[C@@H](NC(=O)OCc1ccccc1)C(=O)C[C@H]1CC(=O)OC1O	IC50 (nM)p	'='	5850	0.493	-1	Caspase-1	0.464	B (single protein format)	0.577	Training	0.4106	-0.0102	-0.4017	-0.3205	-0.6525	-0.3552	-0.0649	-0.5043	0.2304	-0.2389	-0.1801	0.6547	-0.5204	-0.6909
CHEMBL167071	COc1ccc(C(C)=O)cc1CC(=O)N[C@H](C(=O)N[C@@H](CC(=O)O)C(=O)CSCc1ccccc1)C(C)C	IC50 (nM)p	'='	5900	0.493	-1	Caspase-1	0.464	B (single protein format)	0.577	Test	0.4106	-0.2635	0.0204	0.168	-0.6525	0.1683	-0.0649	0.1045	0.2304	-0.2389	-0.1801	1.0459	0.5314	-0.2275
CHEMBL166513	COc1ccc(OC)c(CC(=O)N[C@H](C(=O)N[C@@H](CC(=O)O)C(=O)CSCc2ccccc2)C(C)C)c1	IC50 (nM)p	'='	6000	0.493	-1	Caspase-1	0.464	B (single protein format)	0.577	Training	0.4106	-0.137	0.0766	0.1164	-0.6525	0.0379	-0.0649	-0.0222	0.2304	-0.2389	-0.1801	1.0211	0.8575	-0.2062
CHEMBL226779	N#CC(C#N)=C1C(=O)N(Cc2ccccc2)c2ccc(S(=O)(=O)N3CCC[C@H]3COc3ccccc3)cc21	IC50 (nM)p	'='	6220	0.493	-1	Caspase-1	0.464	B (single protein format)	0.577	Training	0.4106	0.4649	0.4448	-0.0996	0.7398	-0.6121	-0.0649	-0.045	0.2304	-0.2389	-0.1801	-0.5774	-1.101	-0.3835
CHEMBL352554	CCOc1ccc(OCC(=O)OC)cc1CC(=O)N[C@H](C(=O)N[C@@H](CC(=O)O)C(=O)CSCc1c(F)cccc1Cl)C(C)C	IC50 (nM)p	'='	6500	0.493	-1	Caspase-1	0.464	B (single protein format)	0.577	Training	-0.894	-0.439	0.0621	0.986	-0.6525	0.3927	0.5449	0.339	-0.7553	1.3554	0.4219	1.9115	0.3863	0.521
CHEMBL361397	C=CC[C@@H](C(=O)N[C@H](C(=O)N[C@@H](CC(=O)O)C(=O)CSCc1ccccc1)C(C)C)c1cc(Br)ccc1OC	IC50 (nM)p	'='	6505	0.493	-1	Caspase-1	0.464	B (single protein format)	0.577	Test	-0.5951	-0.3421	-0.1438	0.0547	-0.6525	0.2191	-0.0646	-0.0606	-0.5259	0.6608	1.5375	1.0682	0.8943	0.5132
CHEMBL492061	COc1ccc(CN2C(=O)C(=C(C#N)C#N)c3cc(S(=O)(=O)N4CCOCC4)ccc32)cc1	IC50 (nM)p	'='	6825	0.493	-1	Caspase-1	0.464	B (single protein format)	0.577	Training	0.4106	0.7297	0.6767	0.1128	0.7398	-0.6038	-0.0649	0.0173	0.2304	-0.2389	-0.1801	-0.3943	-0.412	-0.3618
CHEMBL317782	CC(C)C[C@H](NC(=O)C(C)Oc1cccc2cc(Br)ccc12)C(=O)N[C@H]1CC(=O)OC1O	IC50 (nM)p	'='	6840	0.493	-1	Caspase-1	0.464	B (single protein format)	0.577	Training	-0.3997	0.0802	0.1617	-0.0339	-0.6525	-0.2447	-0.0646	-0.4758	-0.5259	0.6608	1.5375	1.2823	-0.2301	0.3106
CHEMBL387041	COC[C@@H]1CCCN1S(=O)(=O)c1ccc2c(c1)C(=O)C(=O)N2Cc1ccc(O[Si](C)(C)C(C)(C)C)cc1	IC50 (nM)p	'>'	7000	0.493	-1	Caspase-1	0.464	B (single protein format)	0.577	Training	0.4106	-2.0021	-0.7607	0.0988	0.7398	-0.1588	-0.0649	-0.8782	0.2304	-0.2389	-0.1801	-2.6647	0.7325	1.7186
CHEMBL2348693	COCC[C@@H]1CCCN1S(=O)(=O)c1ccc2c(c1)C(=O)C(=O)N2CCCCF	IC50 (nM)p	'='	7340	0.493	-1	Caspase-1	0.464	B (single protein format)	0.577	Test	-1.7561	0.3244	0.4103	0.0394	0.7398	-0.3714	0.5409	-0.8925	-2.6078	-1.5353	0.0384	-0.3943	-0.412	-0.2056
CHEMBL433416	CC(C)C[C@H](NC(=O)Cc1ccc(-c2ccccc2)cc1)C(=O)N[C@H]1CC(=O)OC1O	IC50 (nM)p	'='	7430	0.493	-1	Caspase-1	0.464	B (single protein format)	0.577	Training	0.4106	0.0092	0.1811	-0.3799	-0.6525	-0.3618	-0.0649	-0.5027	0.2304	-0.2389	-0.1801	0.6547	-0.5204	-0.4524
CHEMBL3359203	COC[C@@H]1CCCN1S(=O)(=O)c1cc(F)c2c(c1)C(=O)C(=O)N2CCCF	IC50 (nM)p	'='	7430	0.493	-1	Caspase-1	0.464	B (single protein format)	0.577	Training	-1.7934	0.1851	0.3864	0.2277	0.7398	-0.5453	1.1467	-0.897	-2.9079	-1.8642	0.2054	-0.3943	-0.412	-0.089
CHEMBL319324	Cc1cc(Oc2ccccc2S(=O)(=O)N[C@H](C=O)C(=O)O)cc(C)c1C	IC50 (nM)p	'='	7800	0.493	-1	Caspase-1	0.464	B (single protein format)	0.577	Training	0.4106	-0.1572	-0.3034	-0.2359	0.9289	-1.1028	-0.0649	-0.0512	0.2304	-0.2389	-0.1801	-0.6767	-0.0124	-0.6558
CHEMBL1221596	CC(C)[C@H](CC(=O)N1CCN(c2ccccc2)CC1)C(=O)N[C@H](C=O)CC(=O)O	IC50 (nM)p	'='	7810	0.493	-1	Caspase-1	0.464	B (single protein format)	0.577	Test	0.4106	0.1551	0.2199	-0.1734	-0.6525	-0.1167	-0.0649	-0.3529	0.2304	-0.2389	-0.1801	0.6547	-0.5204	-0.5691
CHEMBL431848	Cc1ccc(Oc2ccccc2S(=O)(=O)N[C@H](C=O)C(=O)O)cc1	IC50 (nM)p	'='	9000	0.493	-1	Caspase-1	0.464	B (single protein format)	0.577	Training	0.4106	-0.1501	-0.3085	-0.2341	0.9289	-1.2114	-0.0649	-0.0506	0.2304	-0.2389	-0.1801	-0.6105	-0.7381	-0.6558
CHEMBL101714	CC(C)C[C@H](NC(=O)CCOc1ccccc1)C(=O)N[C@H]1CC(=O)OC1O	IC50 (nM)p	'='	9420	0.493	-1	Caspase-1	0.464	B (single protein format)	0.577	Training	0.4106	0.1701	0.3045	-0.1753	-0.6525	-0.2495	-0.0649	-0.44	0.2304	-0.2389	-0.1801	0.6547	-0.5204	-0.4307
CHEMBL359479	CC(C)[C@H](NC(=O)C1(O)CC1)C(=O)N[C@@H](CC(=O)O)C(=O)CSCc1ccccc1	IC50 (nM)p	'='	9590	0.493	-1	Caspase-1	0.464	B (single protein format)	0.577	Training	0.4106	-0.1633	0.1407	-0.0817	-0.6525	0.0996	-0.0649	0.0199	0.2304	-0.2389	-0.1801	0.6547	-0.5204	-0.1332
CHEMBL3359202	CCCCN1C(=O)C(=O)c2cc(S(=O)(=O)N3CCC[C@H]3COC)cc(F)c21	IC50 (nM)p	'='	9970	0.493	-1	Caspase-1	0.464	B (single protein format)	0.577	Test	-0.3178	0.7269	0.6985	-0.0283	0.7398	-0.518	0.5409	-0.897	-0.0697	-0.5679	-0.0131	0.6556	-0.1943	-0.2998
CHEMBL439753	O=C1C(=O)N(Cc2ccccc2)c2ccc(S(=O)(=O)N3CCC[C@H]3COc3ccccc3)cc21	IC50 (nM)p	'>'	10000	0.493	-1	Caspase-1	0.464	B (single protein format)	0.577	Training	0.4106	0.5035	0.4433	-0.2633	0.7398	-0.8765	-0.0649	-0.9314	0.2304	-0.2389	-0.1801	-0.5774	-1.101	-0.4164
CHEMBL379831	COc1cccc(C(=O)NNC(=O)C2(C(=O)N[C@H]3CC(=O)OC3O)CC2)c1	IC50 (nM)p	'>='	10000	0.493	-1	Caspase-1	0.464	B (single protein format)	0.577	Training	0.4106	0.2742	0.0896	0.1916	-0.1424	-0.3915	-0.0649	-0.1272	0.2304	-0.2389	-0.1801	-0.3943	-0.412	-0.1906
CHEMBL200677	COc1ccc(CN2C(=O)C(=O)c3cc(S(=O)(=O)N4CCC[C@H]4COc4ccccc4)ccc32)cc1	IC50 (nM)p	'>'	10000	0.493	-1	Caspase-1	0.464	B (single protein format)	0.577	Training	0.4106	0.6402	0.5144	-0.0754	0.7398	-0.7896	-0.0649	-0.9112	0.2304	-0.2389	-0.1801	-0.3943	-0.412	-0.3946
CHEMBL100741	CC(C)C[C@H](NC(=O)COc1ccccc1)C(=O)N[C@H]1CC(=O)OC1O	IC50 (nM)p	'>'	10000	0.493	-1	Caspase-1	0.464	B (single protein format)	0.577	Test	0.4106	0.1053	0.3053	-0.1793	-0.6525	-0.3365	-0.0649	-0.4637	0.2304	-0.2389	-0.1801	0.6547	-0.5204	-0.4307
CHEMBL62993	O=C1Nc2ccc(S(=O)(=O)N3CCC[C@H]3COc3ccccc3)cc2C1=O	IC50 (nM)p	'>'	10000	0.493	-1	Caspase-1	0.464	B (single protein format)	0.577	Training	0.4106	0.3686	0.4045	-0.2668	0.7398	-0.9428	-0.0649	-0.804	0.2304	-0.2389	-0.1801	-0.5774	-1.101	-0.4164
CHEMBL510809	N#CC(C#N)=C1C(=O)N(Cc2ccc(Cl)c(Cl)c2)c2ccc(S(=O)(=O)N3CCC3)cc21	IC50 (nM)p	'>'	10000	0.493	-1	Caspase-1	0.464	B (single protein format)	0.577	Training	-0.3609	0.4261	0.2331	-0.0034	0.7398	-0.8064	-0.057	-0.0564	-1.1407	1.7965	0.69	-0.5774	-1.101	0.8132
CHEMBL200767	O=C1Nc2ccc(S(=O)(=O)N3CC[C@H]3COc3ccccc3)cc2C1=O	IC50 (nM)p	'>'	10000	0.493	-1	Caspase-1	0.464	B (single protein format)	0.577	Training	0.4106	0.325	0.3473	-0.2711	0.7398	-1.0298	-0.0649	-0.8041	0.2304	-0.2389	-0.1801	-0.5774	-1.101	-0.4164
CHEMBL100405	CC(C)C[C@H](NC(=O)COc1ccc2ccccc2c1)C(=O)N[C@H]1CC(=O)OC1O	IC50 (nM)p	'='	10000	0.493	-1	Caspase-1	0.464	B (single protein format)	0.577	Test	0.4106	0.1005	0.296	-0.1801	-0.6525	-0.3365	-0.0649	-0.4641	0.2304	-0.2389	-0.1801	0.6547	-0.5204	-0.4307
CHEMBL521801	COc1ccc(CN2C(=O)C(=C(C#N)C#N)c3cc(S(=O)(=O)N4CCCCC4)ccc32)cc1	IC50 (nM)p	'>'	10000	0.493	-1	Caspase-1	0.464	B (single protein format)	0.577	Training	0.4106	0.6129	0.4927	-0.1026	0.7398	-0.5457	-0.0649	-0.0365	0.2304	-0.2389	-0.1801	-0.3943	-0.412	-0.3835
CHEMBL371709	CN1C(=O)C(=O)c2cc(S(=O)(=O)N3CC[C@H]3COc3ccccc3)ccc21	IC50 (nM)p	'>'	10000	0.493	-1	Caspase-1	0.464	B (single protein format)	0.577	Training	0.4106	0.5937	0.3962	-0.2675	0.7398	-0.9706	-0.0649	-0.9252	0.2304	-0.2389	-0.1801	-0.0371	-0.6042	-0.4164
CHEMBL1762359	N#CC(C#N)=C1C(=O)N(Cc2ccc(OCCOCCF)cc2)c2ccc(S(=O)(=O)N3CCC[C@H]3COc3ccccc3)cc21	IC50 (nM)p	'>'	10000	0.493	-1	Caspase-1	0.464	B (single protein format)	0.577	Training	-2.5176	0.3234	0.4219	0.5905	0.7398	-0.1614	0.5409	0.0237	-2.6078	-2.3595	0.0384	-0.5774	-1.101	-0.1292
CHEMBL181355	CCC[C@@H](C(=O)N[C@H](C(=O)N[C@@H](CC(=O)O)C(=O)CSCc1ccccc1)C(C)C)c1cc(Br)ccc1OC	IC50 (nM)p	'>'	10000	0.493	-1	Caspase-1	0.464	B (single protein format)	0.577	Test	-0.5966	-0.3367	-0.1132	0.0547	-0.6525	0.2191	-0.0646	-0.0606	-0.5259	0.6608	1.5375	1.8878	0.3863	0.5132
CHEMBL217457	COC[C@@H]1CCCN1S(=O)(=O)c1ccc2c(c1)C(=O)C(=O)N2Cc1ccc(I)cc1	IC50 (nM)p	'>'	10000	0.493	-1	Caspase-1	0.464	B (single protein format)	0.577	Training	-0.6856	0.5831	0.4682	-0.1205	0.7398	-0.7896	-0.0648	-0.8975	-0.3825	-0.1344	3.7782	-0.3943	-0.412	0.0709
CHEMBL1762358	N#CC(C#N)=C1C(=O)N(Cc2ccc(OCCF)cc2)c2ccc(S(=O)(=O)N3CCC[C@H]3COc3ccccc3)cc21	IC50 (nM)p	'>'	10000	0.493	-1	Caspase-1	0.464	B (single protein format)	0.577	Training	-1.3538	0.1297	0.3693	0.3655	0.7398	-0.3641	0.5409	-0.0244	-2.6078	-2.3595	0.0384	-0.5774	-1.101	-0.151
CHEMBL210114	Cc1cccc(C)c1C(=O)NNC(=O)C1(C(=O)N[C@H]2CC(=O)OC2O)CCCCC1	IC50 (nM)p	'>='	10000	0.493	-1	Caspase-1	0.464	B (single protein format)	0.577	Training	0.4106	0.1232	0.0889	0.002	-0.1424	-0.1089	-0.0649	-0.1616	0.2304	-0.2389	-0.1801	-0.6437	-0.3752	-0.2125
CHEMBL215480	COC[C@@H]1CCCN1S(=O)(=O)c1ccc2c(c1)C(=O)C(=O)N2Cc1ccc(OCCF)cc1	IC50 (nM)p	'>'	10000	0.493	-1	Caspase-1	0.464	B (assay format)	0.64	Test	-1.3538	0.3743	0.5158	0.2289	0.7398	-0.5417	0.5409	-0.8768	-2.6093	-2.4302	-0.3864	-0.5798	0.1001	-0.4658
CHEMBL360292	CO[C@H](C(=O)N[C@H](C(=O)N[C@@H](CC(=O)O)C(=O)CSCc1ccccc1)C(C)C)c1ccccc1	IC50 (nM)p	'>'	10000	0.493	-1	Caspase-1	0.464	B (single protein format)	0.577	Training	0.4106	-0.2342	0.0163	-0.0676	-0.6525	-0.0224	-0.0649	-0.0544	0.2304	-0.2389	-0.1801	0.838	0.1686	-0.228
CHEMBL182295	COc1ccc(Br)cc1[C@@H](C)C(=O)N[C@H](C(=O)N[C@@H](CC(=O)O)C(=O)CSCc1ccccc1)C(C)C	IC50 (nM)p	'>'	10000	0.493	-1	Caspase-1	0.464	B (single protein format)	0.577	Training	-0.6009	-0.2896	-0.1391	0.0578	-0.6525	0.0453	-0.0646	-0.0517	-0.5259	0.6608	1.5375	1.454	0.4589	0.5132
CHEMBL197549	O=C1C(=O)N(Cc2ccccc2)c2ccc(S(=O)(=O)N3CCC[C@H]3COc3cccnc3)cc21	IC50 (nM)p	'>'	10000	0.493	-1	Caspase-1	0.464	B (single protein format)	0.577	Training	0.4106	0.446	0.3704	-0.0874	0.935	-0.8765	-0.0649	-0.8633	0.2304	-0.2389	-0.1801	-0.5774	-1.101	-0.3997
CHEMBL6473	CNC(=O)c1cc(-c2ccncc2)nnc1Cl	IC50 (nM)p	'='	10000	0.493	-1	Caspase-1	0.464	B (single protein format)	0.577	Test	0.5313	-0.1771	-0.7221	-0.8221	0.3235	-1.4497	-0.0609	-1.2341	0.0383	1.0245	0.263	0.0304	-0.6539	-0.5444
CHEMBL217777	COC[C@@H]1CCCN1S(=O)(=O)c1ccc2c(c1)C(=O)C(=O)N2Cc1ccc(OC)cc1	IC50 (nM)p	'>'	10000	0.493	-1	Caspase-1	0.464	B (assay format)	0.64	Training	0.4106	0.8463	0.6623	-0.0483	0.7398	-0.7028	-0.0649	-0.8773	0.3797	-0.197	-0.6165	-0.3868	0.8256	-0.6878
CHEMBL200493	O=C1C(=O)N(Cc2ccccc2F)c2ccc(S(=O)(=O)N3CC[C@H]3COc3ccccc3)cc21	IC50 (nM)p	'>'	10000	0.493	-1	Caspase-1	0.464	B (single protein format)	0.577	Training	-0.3882	0.3651	0.2865	-0.0697	0.7398	-0.9634	0.5409	-0.9316	-0.0697	-0.3047	-0.0113	-0.5774	-1.101	-0.2998
CHEMBL182096	COc1ccc(Br)cc1[C@H](C(=O)N[C@H](C(=O)N[C@@H](CC(=O)O)C(=O)CSCc1ccccc1)C(C)C)C(C)C	IC50 (nM)p	'>'	10000	0.493	-1	Caspase-1	0.464	B (single protein format)	0.577	Training	-0.5923	-0.3581	-0.05	0.0522	-0.6525	0.2191	-0.0646	-0.069	-0.5259	0.6608	1.5375	2.0701	0.7491	0.5132
CHEMBL200886	O=C1C(=O)N(Cc2ccc(F)cc2)c2ccc(S(=O)(=O)N3CC[C@H]3COc3ccccc3)cc21	IC50 (nM)p	'>'	10000	0.493	-1	Caspase-1	0.464	B (single protein format)	0.577	Test	-0.3437	0.382	0.3013	-0.0657	0.7398	-0.9634	0.5409	-0.9315	-0.0697	-0.831	-0.0084	-0.5774	-1.101	-0.2998
CHEMBL371879	CN1C(=O)C(=O)c2cc(S(=O)(=O)N3CCC[C@H]3COc3cccnc3)ccc21	IC50 (nM)p	'>'	10000	0.493	-1	Caspase-1	0.464	B (single protein format)	0.577	Training	0.4106	0.5797	0.3805	-0.0874	0.935	-0.8837	-0.0649	-0.857	0.2304	-0.2389	-0.1801	-0.0371	-0.6042	-0.3997
CHEMBL4213490	C[C@@H](C(=O)N[C@H]1CC(=O)OC1O)N1C(=O)NC(NC(=O)c2ccc3ccccc3c2)C1=O	IC50 (nM)p	'>'	10000	0.493	-1	Caspase-1	0.464	B (single protein format)	0.577	Training	0.4106	0.0907	0.4778	0.5134	-0.6525	-0.301	-0.0649	0.1236	0.2304	-0.2389	-0.1801	0.0501	-0.8107	0.0276
CHEMBL317530	CC(C)C[C@H](Nc1ccccc1)C(=O)N[C@H]1CC(=O)OC1O	IC50 (nM)p	'>'	10000	0.493	-1	Caspase-1	0.464	B (single protein format)	0.577	Training	0.4106	-0.0311	-0.0407	-0.6417	-0.6525	-0.5844	-0.0649	-0.8189	0.2304	-0.2389	-0.1801	0.6547	-0.5204	-0.6004
CHEMBL482841	O=C1C(=O)N(Cc2ccccc2)c2ccc(S(=O)(=O)N3CCSCC3)cc21	IC50 (nM)p	'>'	10000	0.493	-1	Caspase-1	0.464	B (single protein format)	0.577	Test	0.4106	-0.4081	0.0897	-0.317	0.7398	-0.8387	-0.0649	-0.6027	0.2304	-0.2389	-0.1801	-0.5774	-1.101	-0.1185
CHEMBL476022	O=C1C(=O)N(Cc2ccccc2)c2ccc(S(=O)(=O)N3CCC3)cc21	IC50 (nM)p	'>'	10000	0.493	-1	Caspase-1	0.464	B (single protein format)	0.577	Training	0.4106	0.4903	0.3208	-0.4543	0.7398	-1.0708	-0.0649	-0.9428	0.2304	-0.2389	-0.1801	-0.5774	-1.101	-0.4381
CHEMBL371687	O=C1C(=O)N(Cc2cccc(F)n2)c2ccc(S(=O)(=O)N3CC[C@H]3COc3ccccc3)cc21	IC50 (nM)p	'>'	10000	0.493	-1	Caspase-1	0.464	B (single protein format)	0.577	Training	0.1089	0.3946	0.2995	0.153	0.935	-0.9634	0.5409	-0.8842	0.152	-0.2912	-0.004	-0.5774	-1.101	-0.3635
CHEMBL372322	COc1ccc(CN2C(=O)C(=O)c3cc(S(=O)(=O)N4CCC[C@H]4COc4cccnc4)ccc32)cc1	IC50 (nM)p	'>'	10000	0.493	-1	Caspase-1	0.464	B (single protein format)	0.577	Training	0.4106	0.5828	0.4414	0.1005	0.935	-0.7896	-0.0649	-0.8431	0.2304	-0.2389	-0.1801	-0.3943	-0.412	-0.3779
CHEMBL198682	O=C1C(=O)N(Cc2ccc(F)cc2)c2ccc(S(=O)(=O)N3CCC[C@H]3COc3cccnc3)cc21	IC50 (nM)p	'>'	10000	0.493	-1	Caspase-1	0.464	B (single protein format)	0.577	Test	-0.3437	0.3679	0.2854	0.1144	0.935	-0.8765	0.5409	-0.8633	-0.0697	-0.831	-0.0084	-0.5774	-1.101	-0.2832
CHEMBL200785	O=C1C(=O)N(Cc2ccccc2)c2ccc(S(=O)(=O)N3CC[C@H]3COc3ccccc3)cc21	IC50 (nM)p	'>'	10000	0.493	-1	Caspase-1	0.464	B (single protein format)	0.577	Training	0.4106	0.4599	0.3861	-0.2676	0.7398	-0.9634	-0.0649	-0.9315	0.2304	-0.2389	-0.1801	-0.5774	-1.101	-0.4164
CHEMBL492059	N#CC(C#N)=C1C(=O)N(Cc2ccc(Cl)c(Cl)c2)c2ccc(S(=O)(=O)N3CCCCC3)cc21	IC50 (nM)p	'>'	10000	0.493	-1	Caspase-1	0.464	B (single protein format)	0.577	Training	-0.3609	0.4506	0.3327	-0.0034	0.7398	-0.6325	-0.057	-0.0567	-1.1407	1.7965	0.69	-0.5774	-1.101	0.8132
CHEMBL182563	CC(C)[C@H](NC(=O)C(O)(C(F)(F)F)C(F)(F)F)C(=O)N[C@@H](CC(=O)O)C(=O)CSCc1ccccc1	IC50 (nM)p	'>'	10000	0.493	-1	Caspase-1	0.464	B (single protein format)	0.577	Training	0.3733	-0.1871	-0.3066	1.6782	-0.6525	0.4848	3.57	-0.0193	2.155	0.1268	1.3377	0.6547	-0.5204	-0.0749
CHEMBL367365	COc1ccc(Br)cc1[C@H](C(=O)N[C@H](C(=O)N[C@@H](CC(=O)O)C(=O)CSCc1ccccc1)C(C)C)C1CC1	IC50 (nM)p	'>'	10000	0.493	-1	Caspase-1	0.464	B (single protein format)	0.577	Test	-0.5908	-0.3611	-0.1149	0.0522	-0.6525	0.2191	-0.0646	-0.069	-0.5259	0.6608	1.5375	0.838	0.1686	0.5132
CHEMBL183655	CCC(O)(CC)C(=O)N[C@H](C(=O)N[C@@H](CC(=O)O)C(=O)CSCc1ccccc1)C(C)C	IC50 (nM)p	'>'	10000	0.493	-1	Caspase-1	0.464	B (single protein format)	0.577	Training	0.4106	0.0002	0.291	-0.0753	-0.6525	0.2735	-0.0649	0.0273	0.2304	-0.2389	-0.1801	2.7545	-0.0849	-0.1332
CHEMBL217777	COC[C@@H]1CCCN1S(=O)(=O)c1ccc2c(c1)C(=O)C(=O)N2Cc1ccc(OC)cc1	IC50 (nM)p	'>'	10000	0.493	-1	Caspase-1	0.464	B (single protein format)	0.577	Training	0.4106	0.8463	0.6623	-0.0483	0.7398	-0.7028	-0.0649	-0.8773	0.2304	-0.2389	-0.1801	-0.211	0.2769	-0.3946
CHEMBL183120	CC(C)[C@H](NC(=O)C(O)(c1ccccc1)c1ccccc1)C(=O)N[C@@H](CC(=O)O)C(=O)CSCc1ccccc1	IC50 (nM)p	'>'	10000	0.493	-1	Caspase-1	0.464	B (single protein format)	0.577	Training	0.4106	-0.3242	-0.0644	-0.1094	-0.6525	-0.0742	-0.0649	-0.0471	0.2304	-0.2389	-0.1801	0.6547	-0.5204	-0.1332
CHEMBL362695	CC(C)[C@H](NC(=O)[C@H](O)C(C)C)C(=O)N[C@@H](CC(=O)O)C(=O)CSCc1ccccc1	IC50 (nM)p	'>'	10000	0.493	-1	Caspase-1	0.464	B (single protein format)	0.577	Test	0.4106	-0.0054	0.2063	-0.076	-0.6525	0.1841	-0.0649	0.0425	0.2304	-0.2389	-0.1801	1.8869	0.0602	-0.1332
CHEMBL3133253	O=C1C(=O)N(Cc2ccc(Br)cc2)c2ccc(S(=O)(=O)N3CCC[C@H]3CF)cc21	IC50 (nM)p	'>'	10000	0.493	-1	Caspase-1	0.464	B (assay format)	0.64	Training	-2.4658	-0.2212	0.0726	-0.0721	0.7398	-0.8312	0.5412	-0.9528	-3.4058	0.9237	1.4156	-0.7727	-0.6255	0.2689
CHEMBL213759	O=C1C(=O)N(Cc2ccc(OCCF)cc2)c2ccc(S(=O)(=O)N3CCC[C@H]3COc3ccccc3)cc21	IC50 (nM)p	'>'	10000	0.493	-1	Caspase-1	0.464	B (assay format)	0.64	Training	-1.3538	0.1683	0.3678	0.2018	0.7398	-0.6285	0.5409	-0.9108	-2.6093	-2.4302	-0.3864	-0.7727	-0.6255	-0.4658
CHEMBL1762349	O=C1C(=O)N(Cc2ccc(OCCF)cc2)c2ccc(S(=O)(=O)N3CC[C@H]3COc3cccnc3)cc21	IC50 (nM)p	'>'	10000	0.493	-1	Caspase-1	0.464	B (single protein format)	0.577	Training	-1.3538	0.0671	0.2376	0.3734	0.935	-0.7155	0.5409	-0.8427	-2.6078	-2.3595	0.0384	-0.5774	-1.101	-0.1671
CHEMBL3133255	O=C1C(=O)N(Cc2ccc(F)cc2)c2ccc(S(=O)(=O)N3CCC[C@H]3CF)cc21	IC50 (nM)p	'>'	10000	0.493	-1	Caspase-1	0.464	B (assay format)	0.64	Test	-2.1181	-0.1617	0.1112	-0.0039	0.7398	-0.8312	1.1467	-0.9528	-2.9254	-0.6147	-0.2162	-0.7727	-0.6255	-0.389
CHEMBL3133258	O=C1C(=O)N(Cc2ccc(I)cc2)c2ccc(S(=O)(=O)N3CCC[C@H]3CF)cc21	IC50 (nM)p	'>'	10000	0.493	-1	Caspase-1	0.464	B (assay format)	0.64	Training	-2.4601	-0.2102	0.073	-0.09	0.7398	-0.8312	0.541	-0.9528	-3.2554	0.1188	3.7716	-0.7727	-0.6255	0.0015
CHEMBL3133259	COc1ccc(CN2C(=O)C(=O)c3cc(S(=O)(=O)N4CCC[C@H]4CF)ccc32)cc1	IC50 (nM)p	'>'	10000	0.493	-1	Caspase-1	0.464	B (assay format)	0.64	Training	-1.3638	0.0531	0.2671	-0.0177	0.7398	-0.7444	0.5409	-0.9326	-2.6093	0.0088	-0.397	-0.5798	0.1001	-0.4888
CHEMBL3133254	O=C1C(=O)N(Cc2ccc(Cl)cc2)c2ccc(S(=O)(=O)N3CCC[C@H]3CF)cc21	IC50 (nM)p	'>'	10000	0.493	-1	Caspase-1	0.464	B (assay format)	0.64	Training	-2.4745	-0.2166	0.0714	-0.0596	0.7398	-0.8312	0.5449	-0.9528	-3.3313	0.4897	0.0665	-0.7727	-0.6255	0.1299
CHEMBL3133252	O=C1C(=O)N(Cc2ccccc2)c2ccc(S(=O)(=O)N3CCC[C@H]3CF)cc21	IC50 (nM)p	'>'	10000	0.493	-1	Caspase-1	0.464	B (assay format)	0.64	Test	-1.3638	-0.0836	0.1961	-0.2057	0.7398	-0.8312	0.5409	-0.9528	-2.6093	0.0088	-0.397	-0.7727	-0.6255	-0.5117
CHEMBL3673263	CC(C)[C@H](NC(=O)[C@H](Cc1ccc2ccccc2n1)NC(=O)[C@H](CC(=O)O)NC(=O)OCc1ccccc1)C(=O)N[C@H](/C=C/S(C)(=O)=O)CC(=O)O	IC50 (nM)p	'>'	10000	0.493	-1	Caspase-1	0.464	B (single protein format)	0.577	Training	0.4106	1.0352	0.7086	1.8081	0.8872	0.6377	-0.0649	1.7833	0.2304	-0.2389	-0.1801	1.0048	-0.4778	0.0608
CHEMBL478694	N#CC(C#N)=C1C(=O)N(Cc2ccc(Cl)c(Cl)c2)c2ccc(S(=O)(=O)N3CCCC3)cc21	IC50 (nM)p	'>'	10000	0.493	-1	Caspase-1	0.464	B (single protein format)	0.577	Training	-0.3609	0.4411	0.311	-0.0034	0.7398	-0.7195	-0.057	-0.0567	-1.1407	1.7965	0.69	-0.5774	-1.101	0.8132
CHEMBL4209211	CC(C)N(NC(=O)c1ccc2ccccc2c1)C(=O)C1CCC[C@H]1C(=O)N[C@H]1CC(=O)OC1O	IC50 (nM)p	'>'	10000	0.493	-1	Caspase-1	0.464	B (single protein format)	0.577	Training	0.4106	0.5214	0.7333	0.0648	-0.538	-0.0474	-0.0649	-0.3742	0.2304	-0.2389	-0.1801	0.6776	-0.5204	-0.2125
CHEMBL4214469	C[C@@H](C(=O)N[C@H]1CC(=O)OC1O)N1C(=O)CC(NC(=O)c2ccc3ccccc3c2)C1=O	IC50 (nM)p	'>'	10000	0.493	-1	Caspase-1	0.464	B (single protein format)	0.577	Test	0.4106	0.2621	0.3895	0.3033	-0.6525	-0.2437	-0.0649	-0.1314	0.2304	-0.2389	-0.1801	0.0501	-0.8107	-0.2119
CHEMBL3133148	O=C1C(=O)N(Cc2ccc([N+](=O)[O-])cc2)c2ccc(S(=O)(=O)N3CCC[C@H]3CF)cc21	IC50 (nM)p	'>'	10000	0.493	-1	Caspase-1	0.464	B (assay format)	0.64	Training	-1.3638	-3.7365	3.3721	0.436	1.3173	-0.8312	0.5409	-0.3625	-2.6093	0.0088	-0.397	-0.7727	-0.6255	3.6352
CHEMBL3133251	O=C1C(=O)N(Cc2ccc(OCCF)cc2)c2ccc(S(=O)(=O)N3CCC[C@H]3CF)cc21	IC50 (nM)p	'>'	10000	0.493	-1	Caspase-1	0.464	B (assay format)	0.64	Training	-3.1282	-0.4189	0.1205	0.2594	0.7398	-0.5833	1.1467	-0.9322	-5.5983	-2.2224	-0.1669	-0.7727	-0.6255	-0.2668
CHEMBL4215229	CC(C)N(NC(=O)c1ccc2ccccc2c1)C(=O)C1CCCC[C@H]1C(=O)N[C@H]1CC(=O)OC1O	IC50 (nM)p	'>'	10000	0.493	-1	Caspase-1	0.464	B (single protein format)	0.577	Training	0.4106	0.5214	0.7408	0.0648	-0.538	0.0396	-0.0649	-0.3742	0.2304	-0.2389	-0.1801	0.6776	-0.5204	-0.2125
CHEMBL4215468	CC(C)N(NC(=O)c1ccc2ccccc2c1)C(=O)C1CNC[C@H]1C(=O)N[C@H]1CC(=O)OC1O	IC50 (nM)p	'>'	10000	0.493	-1	Caspase-1	0.464	B (single protein format)	0.577	Test	0.4106	0.8681	0.9019	0.2268	-0.538	-0.1198	-0.0649	-0.2491	0.2304	-0.2389	-0.1801	0.6776	-0.5204	-0.1205
CHEMBL4202809	C[C@@H](C(=O)N[C@H]1CC(=O)OC1O)N1C(=O)CCC(NC(=O)c2ccc3ccccc3c2)C1=O	IC50 (nM)p	'>'	10000	0.493	-1	Caspase-1	0.464	B (single protein format)	0.577	Training	0.4106	0.3323	0.4467	0.3147	-0.6525	-0.1567	-0.0649	-0.1415	0.2304	-0.2389	-0.1801	0.0501	-0.8107	-0.2119
CHEMBL329917	CC(=O)N[C@@H](CC(=O)O)C(=O)N[C@H]1CCC[C@H]2SC[C@@H](C(=O)N[C@H]3CC(=O)OC3O)N2C1=O	IC50 (nM)p	'='	10400	0.493	-1	Caspase-1	0.464	B (single protein format)	0.577	Training	0.4106	0.1394	0.6939	1.1433	-0.6525	0.6256	-0.0649	1.0914	0.2304	-0.2389	-0.1801	-0.4908	-0.7381	0.3478
CHEMBL96181	Cc1cccc(Oc2ccccc2S(=O)(=O)N[C@H](C=O)C(=O)O)c1	IC50 (nM)p	'='	11000	0.493	-1	Caspase-1	0.464	B (single protein format)	0.577	Training	0.4106	-0.1535	-0.3027	-0.235	0.9289	-1.2114	-0.0649	-0.0509	0.2304	-0.2389	-0.1801	-0.6105	-0.7381	-0.6558
CHEMBL2348694	COCCCC1CCCN1S(=O)(=O)c1ccc2c(c1)C(=O)C(=O)N2	IC50 (nM)p	'='	11600	0.493	-1	Caspase-1	0.464	B (single protein format)	0.577	Test	0.4106	0.6344	0.4773	-0.2295	0.7398	-0.6822	-0.0649	-0.7651	0.2304	-0.2389	-0.1801	-0.3943	-0.412	-0.4164
CHEMBL73653	O=C(O)C[C@H](NC(=O)OCc1ccccc1)C(=O)COC(=O)CCc1ccccc1	IC50 (nM)p	'='	12000	0.493	-1	Caspase-1	0.464	B (single protein format)	0.577	Training	0.4106	-0.4402	-0.5502	-0.0634	-0.6525	-0.4989	-0.0649	-0.0505	0.2304	-0.2389	-0.1801	-0.5774	-1.101	-0.8068
CHEMBL2348691	COCC[C@@H]1CCCN1S(=O)(=O)c1ccc2c(c1)C(=O)C(=O)N2	IC50 (nM)p	'='	12100	0.493	-1	Caspase-1	0.464	B (single protein format)	0.577	Training	0.4106	0.6334	0.4482	-0.2343	0.7398	-0.7691	-0.0649	-0.7663	0.2304	-0.2389	-0.1801	-0.3943	-0.412	-0.4164
CHEMBL266661	CCOC(=O)c1cc(-c2ccncc2)nnc1Cl	IC50 (nM)p	'='	13000	0.493	-1	Caspase-1	0.464	B (single protein format)	0.577	Training	0.6247	-0.5896	-0.8231	-0.7507	0.3235	-1.3321	-0.0609	-1.3029	0.0383	1.0245	0.263	0.7178	-0.8832	-0.7829
CHEMBL96907	Cc1cccc(Oc2ccccc2S(=O)(=O)N[C@H](C=O)C(=O)O)c1C	IC50 (nM)p	'='	13000	0.493	-1	Caspase-1	0.464	B (single protein format)	0.577	Test	0.4106	-0.1425	-0.3	-0.2369	0.9289	-1.1571	-0.0649	-0.0518	0.2304	-0.2389	-0.1801	-0.6437	-0.3752	-0.6558
CHEMBL2323967	CC(C)(C)[C@H](NC(=O)[C@H](CC(=O)O)NC(=O)OCc1ccccc1)C(=O)N1CC[C@H]1C(=O)N[C@H](/C=C/S(C)(=O)=O)CC(=O)O	IC50 (nM)p	'='	13200	0.493	-1	Caspase-1	0.464	B (single protein format)	0.577	Training	0.4106	1.3856	0.9264	1.6378	0.692	0.8043	-0.0649	1.5708	0.2304	-0.2389	-0.1801	0.7318	0.0302	0.0442
CHEMBL101341	CC(C)C[C@H](NC(=O)COc1cccc2cccnc12)C(=O)N[C@H]1CC(=O)OC1O	IC50 (nM)p	'='	13700	0.493	-1	Caspase-1	0.464	B (single protein format)	0.577	Training	0.4106	0.0445	0.2289	-0.0112	-0.4573	-0.3365	-0.0649	-0.4109	0.2304	-0.2389	-0.1801	0.6547	-0.5204	-0.414
CHEMBL419885	Cc1ccccc1Oc1ccccc1S(=O)(=O)N[C@H](C=O)C(=O)O	IC50 (nM)p	'='	14000	0.493	-1	Caspase-1	0.464	B (single protein format)	0.577	Training	0.4106	-0.1382	-0.3022	-0.2363	0.9289	-1.2114	-0.0649	-0.0515	0.2304	-0.2389	-0.1801	-0.6105	-0.7381	-0.6558
CHEMBL168847	COc1cccc(CC(=O)N[C@H](C(=O)N[C@@H](CC(=O)O)C(=O)CSCc2ccccc2)C(C)C)c1	IC50 (nM)p	'='	14000	0.493	-1	Caspase-1	0.464	B (single protein format)	0.577	Test	0.4106	-0.2729	0.0203	-0.0687	-0.6525	-0.0489	-0.0649	-0.0406	0.2304	-0.2389	-0.1801	0.838	0.1686	-0.228
CHEMBL2348859	O=C1Nc2ccc(S(=O)(=O)N3CCC[C@H]3COCC(F)(F)F)cc2C1=O	IC50 (nM)p	'='	14700	0.493	-1	Caspase-1	0.464	B (single protein format)	0.577	Training	-0.7719	0.5878	0.2374	0.6691	0.7398	-0.562	1.7525	-0.7833	1.1927	-1.3321	0.604	-0.5774	-1.101	-0.3872
CHEMBL216447	COC[C@@H]1CCCN1S(=O)(=O)c1ccc2c(c1)C(=O)C(=O)N2Cc1ccc(OCCBr)cc1	IC50 (nM)p	'>'	15000	0.493	-1	Caspase-1	0.464	B (single protein format)	0.577	Training	-1.1181	0.0027	0.5421	0.1303	0.7398	-0.2111	-0.0646	-0.8768	-5.0284	-0.6491	2.7373	-0.3943	-0.412	0.3291
CHEMBL227035	O=C1C(=O)N(Cc2ccc(O)cc2)c2ccc(S(=O)(=O)N3CCC[C@H]3COc3cccnc3)cc21	IC50 (nM)p	'>'	15000	0.493	-1	Caspase-1	0.464	B (single protein format)	0.577	Training	0.4106	0.449	0.3734	0.0769	0.935	-0.8765	-0.0649	-0.7967	0.2304	-0.2389	-0.1801	-0.5774	-1.101	-0.3995
CHEMBL60190	COC[C@@H]1CCCN1S(=O)(=O)c1ccc2c(c1)C(=O)C(=O)N2	IC50 (nM)p	'>'	15000	0.493	-1	Caspase-1	0.464	B (single protein format)	0.577	Test	0.4106	0.5747	0.5524	-0.2398	0.7398	-0.856	-0.0649	-0.7701	0.2304	-0.2389	-0.1801	-0.3943	-0.412	-0.4164
CHEMBL1762350	COc1ccc(CN2C(=O)C(=O)c3cc(S(=O)(=O)N4CC[C@H]4COc4cccnc4)ccc32)cc1	IC50 (nM)p	'>'	15000	0.493	-1	Caspase-1	0.464	B (single protein format)	0.577	Training	0.4106	0.5392	0.3842	0.0963	0.935	-0.8765	-0.0649	-0.8431	0.2304	-0.2389	-0.1801	-0.3943	-0.412	-0.3779
CHEMBL376112	O=C1C(=O)N(Cc2ccc(Br)cc2)c2ccc(S(=O)(=O)N3CCC[C@H]3COc3ccccc3)cc21	IC50 (nM)p	'>'	15000	0.493	-1	Caspase-1	0.464	B (single protein format)	0.577	Training	-0.69	0.3659	0.3199	-0.1297	0.7398	-0.8765	-0.0646	-0.9314	-0.5259	0.6298	1.5411	-0.5774	-1.101	0.3249
CHEMBL227036	O=C1C(=O)N(Cc2ccc(Br)cc2)c2ccc(S(=O)(=O)N3CCC[C@H]3COc3cccnc3)cc21	IC50 (nM)p	'>'	15000	0.493	-1	Caspase-1	0.464	B (single protein format)	0.577	Training	-0.69	0.3085	0.2467	0.0462	0.935	-0.8765	-0.0646	-0.8633	-0.5259	0.6298	1.5411	-0.5774	-1.101	0.3415
CHEMBL2348692	CCCCN1C(=O)C(=O)c2cc(S(=O)(=O)N3CCC[C@H]3CCOC)ccc21	IC50 (nM)p	'='	15500	0.493	-1	Caspase-1	0.464	B (single protein format)	0.577	Test	0.4106	0.8727	0.7142	-0.2167	0.7398	-0.4311	-0.0649	-0.8925	0.2304	-0.2389	-0.1801	0.6556	-0.1943	-0.4164
CHEMBL578159	N#Cc1nc(Nc2cc(F)cc(F)c2)c2ncn(CC(F)F)c2n1	IC50 (nM)p	'='	16218.1	0.493	-1	Caspase-1	0.464	B (single protein format)	0.577	Training	-2.0061	-0.5215	-0.6679	0.1155	-0.2621	-1.2639	2.3583	-0.8992	-1.1356	-2.7871	0.6488	-0.5774	-1.101	-0.0946
CHEMBL6521	NC(=O)c1cc(-c2ccc(NS(=O)(=O)c3ccccc3)cc2)nnc1Cl	IC50 (nM)p	'='	18000	0.493	-1	Caspase-1	0.464	B (single protein format)	0.577	Training	0.5227	-0.1321	-0.2593	-0.183	1.7097	-1.5004	-0.0609	-0.2409	0.0383	1.0245	0.263	-0.5774	-1.101	-0.1893
CHEMBL2348700	O=C1Nc2ccc(S(=O)(=O)N3CCC[C@H]3COCCF)cc2C1=O	IC50 (nM)p	'='	18400	0.493	-1	Caspase-1	0.464	B (single protein format)	0.577	Training	-2.3595	0.0323	0.2387	0.0211	0.7398	-0.6949	0.5409	-0.7786	-2.6078	-2.3595	0.0384	-0.5774	-1.101	-0.2056
CHEMBL180131	CC(C)[C@H](NC(=O)C(C)(C)O)C(=O)N[C@@H](CC(=O)O)C(=O)CSCc1ccccc1	IC50 (nM)p	'='	18400	0.493	-1	Caspase-1	0.464	B (single protein format)	0.577	Test	0.4106	-0.0927	0.2584	-0.057	-0.6525	0.0996	-0.0649	0.0555	0.2304	-0.2389	-0.1801	1.1474	0.2053	-0.1332
CHEMBL2348698	CCCCN1C(=O)C(=O)c2cc(S(=O)(=O)N3CCC[C@H]3COCC)ccc21	IC50 (nM)p	'='	18400	0.493	-1	Caspase-1	0.464	B (single protein format)	0.577	Training	0.4106	0.7346	0.8677	-0.2014	0.7398	-0.4166	-0.0649	-0.9021	0.2304	-0.2389	-0.1801	1.7677	-0.6655	-0.4164
CHEMBL319251	CC(C)C[C@@H](NC(=O)OCc1ccccc1)C(=O)C[C@H]1CC(=O)OC1O	IC50 (nM)p	'='	18820	0.493	-1	Caspase-1	0.464	B (single protein format)	0.577	Training	0.4106	-0.2482	-0.2637	-0.3207	-0.6525	-0.2683	-0.0649	-0.5023	0.2304	-0.2389	-0.1801	0.6547	-0.5204	-0.6909
CHEMBL183564	CC(C)[C@H](NC(=O)C(C)(O)c1ccccc1)C(=O)N[C@@H](CC(=O)O)C(=O)CSCc1ccccc1	IC50 (nM)p	'='	18900	0.493	-1	Caspase-1	0.464	B (single protein format)	0.577	Training	0.4106	-0.2354	0.0435	-0.0859	-0.6525	0.0127	-0.0649	-0.0058	0.2304	-0.2389	-0.1801	0.901	-0.1575	-0.1332
CHEMBL95094	O=C[C@@H](NS(=O)(=O)c1ccccc1-c1ccccc1)C(=O)O	IC50 (nM)p	'='	20000	0.493	-1	Caspase-1	0.464	B (single protein format)	0.577	Test	0.4106	-0.2136	-0.3925	-0.421	0.9289	-1.2658	-0.0649	-0.0884	0.2304	-0.2389	-0.1801	-0.5774	-1.101	-0.6775
CHEMBL456799	O=C1C(=O)N(Cc2cn(CCF)nn2)c2ccc(S(=O)(=O)N3CCC[C@H]3COc3ccc(F)cc3F)cc21	IC50 (nM)p	'>'	20000	0.493	-1	Caspase-1	0.464	B (single protein format)	0.577	Training	-2.5032	-0.0137	0.3486	0.9692	1.6699	-0.6442	1.7525	-0.6903	-3.2074	-2.9845	0.3724	-0.5774	-1.101	0.4292
CHEMBL1762363	O=C1C(=O)N(Cc2cn(CCF)nn2)c2ccc(S(=O)(=O)N3CCC[C@H]3COc3cccnc3)cc21	IC50 (nM)p	'>'	20000	0.493	-1	Caspase-1	0.464	B (single protein format)	0.577	Training	-1.0908	0.0738	0.4501	0.7491	1.8651	-0.6442	0.5409	-0.621	-2.6078	-2.0693	0.0337	-0.5774	-1.101	0.2128
CHEMBL456798	O=C1C(=O)N(Cc2cn(CCF)nn2)c2ccc(S(=O)(=O)N3CCC[C@H]3COc3ccccc3)cc21	IC50 (nM)p	'>'	20000	0.493	-1	Caspase-1	0.464	B (single protein format)	0.577	Training	-1.0908	0.1313	0.5232	0.5732	1.6699	-0.6442	0.5409	-0.6891	-2.6078	-2.0693	0.0337	-0.5774	-1.101	0.1961
CHEMBL1762366	O=C1C(=O)N(Cc2cn(CCF)nn2)c2ccc(S(=O)(=O)N3CC[C@H]3COc3ccc(F)cc3F)cc21	IC50 (nM)p	'>'	20000	0.493	-1	Caspase-1	0.464	B (single protein format)	0.577	Test	-2.5032	-0.0572	0.291	0.965	1.6699	-0.7311	1.7525	-0.6903	-3.2074	-2.9845	0.3724	-0.5774	-1.101	0.4292
CHEMBL1762346	O=C1C(=O)N(Cc2ccc(OCCF)cc2)c2ccc(S(=O)(=O)N3CC[C@H]3COc3ccccc3)cc21	IC50 (nM)p	'>'	20000	0.493	-1	Caspase-1	0.464	B (single protein format)	0.577	Training	-1.3538	0.1247	0.3106	0.1975	0.7398	-0.7155	0.5409	-0.9108	-2.6078	-2.3595	0.0384	-0.5774	-1.101	-0.1838
CHEMBL1762362	O=C1C(=O)N(Cc2cn(CCF)nn2)c2ccc(S(=O)(=O)N3CC[C@H]3COc3cccnc3)cc21	IC50 (nM)p	'>'	20000	0.493	-1	Caspase-1	0.464	B (single protein format)	0.577	Training	-1.0908	0.0301	0.3928	0.7448	1.8651	-0.7311	0.5409	-0.621	-2.6078	-2.0693	0.0337	-0.5774	-1.101	0.2128
CHEMBL1762353	O=C1C(=O)N(Cc2ccc(OCCF)cc2)c2ccc(S(=O)(=O)N3CCC[C@H]3COc3cccnc3)cc21	IC50 (nM)p	'>'	20000	0.493	-1	Caspase-1	0.464	B (single protein format)	0.577	Training	-1.3538	0.1107	0.2948	0.3777	0.935	-0.6285	0.5409	-0.8426	-2.6078	-2.3595	0.0384	-0.5774	-1.101	-0.1671
CHEMBL293034	CN1C(=O)C(=O)c2cc(S(=O)(=O)N3CCC[C@H]3COc3ccccc3)ccc21	IC50 (nM)p	'>'	20000	0.493	-1	Caspase-1	0.464	B (single protein format)	0.577	Test	0.4106	0.6371	0.4534	-0.2633	0.7398	-0.8837	-0.0649	-0.9251	0.2304	-0.2389	-0.1801	-0.0371	-0.6042	-0.4164
CHEMBL1762361	O=C1C(=O)N(Cc2cn(CCF)nn2)c2ccc(S(=O)(=O)N3CC[C@H]3COc3ccccc3)cc21	IC50 (nM)p	'>'	20000	0.493	-1	Caspase-1	0.464	B (single protein format)	0.577	Training	-1.0908	0.0877	0.466	0.5689	1.6699	-0.7311	0.5409	-0.6892	-2.6078	-2.0693	0.0337	-0.5774	-1.101	0.1961
CHEMBL354345	CC(C)[C@H](NC(=O)Cc1ccccc1)C(=O)N[C@@H](CC(=O)O)C(=O)CSCc1ccccc1	IC50 (nM)p	'='	21200	0.493	-1	Caspase-1	0.464	B (single protein format)	0.577	Training	0.4106	-0.4053	-0.0524	-0.2558	-0.6525	-0.1357	-0.0649	-0.0604	0.2304	-0.2389	-0.1801	0.6547	-0.5204	-0.2497
CHEMBL321112	O=C[C@@H](NS(=O)(=O)c1ccccc1Oc1ccccc1)C(=O)O	IC50 (nM)p	'='	24000	0.493	-1	Caspase-1	0.464	B (single protein format)	0.577	Training	0.4106	-0.1498	-0.3053	-0.2341	0.9289	-1.2658	-0.0649	-0.0506	0.2304	-0.2389	-0.1801	-0.5774	-1.101	-0.6558
CHEMBL2348701	CCCCN1C(=O)C(=O)c2cc(S(=O)(=O)N3CCC[C@H]3COCCF)ccc21	IC50 (nM)p	'='	24700	0.493	-1	Caspase-1	0.464	B (single protein format)	0.577	Test	-2.3595	0.2714	0.5046	0.0387	0.7398	-0.3569	0.5409	-0.9048	-2.6078	-2.3595	0.0384	0.4725	-0.8832	-0.2056
CHEMBL215480	COC[C@@H]1CCCN1S(=O)(=O)c1ccc2c(c1)C(=O)C(=O)N2Cc1ccc(OCCF)cc1	IC50 (nM)p	'>'	25000	0.493	-1	Caspase-1	0.464	B (single protein format)	0.577	Training	-1.3538	0.3743	0.5158	0.2289	0.7398	-0.5417	0.5409	-0.8768	-2.6078	-2.3595	0.0384	-0.3943	-0.412	-0.1838
CHEMBL482634	O=C1C(=O)N(Cc2ccc(Cl)c(Cl)c2)c2ccc(S(=O)(=O)N3CCOCC3)cc21	IC50 (nM)p	'>'	25000	0.493	-1	Caspase-1	0.464	B (single protein format)	0.577	Training	-0.3609	0.606	0.5152	0.0482	0.7398	-0.955	-0.057	-0.8893	-1.1407	1.7965	0.69	-0.5774	-1.101	0.8022
CHEMBL484273	O=C1Nc2ccc(S(=O)(=O)N3CCOCC3)cc2C1=O	IC50 (nM)p	'>'	25000	0.493	-1	Caspase-1	0.464	B (single protein format)	0.577	Training	0.4106	0.4966	0.5656	-0.2424	0.7398	-1.0214	-0.0649	-0.7618	0.2304	-0.2389	-0.1801	-0.5774	-1.101	-0.4164
CHEMBL216819	COC[C@@H]1CCCN1S(=O)(=O)c1ccc2c(c1)C(=O)C(=O)N2C	IC50 (nM)p	'>'	25000	0.493	-1	Caspase-1	0.464	B (single protein format)	0.577	Test	0.4106	0.8433	0.6013	-0.2362	0.7398	-0.7969	-0.0649	-0.8912	0.2304	-0.2389	-0.1801	0.146	0.0847	-0.4164
CHEMBL1762348	O=C1C(=O)N(Cc2ccc(OCCOCCOCCF)cc2)c2ccc(S(=O)(=O)N3CC[C@H]3COc3ccccc3)cc21	IC50 (nM)p	'>'	25000	0.493	-1	Caspase-1	0.464	B (single protein format)	0.577	Training	-2.5463	0.5176	0.5665	0.6475	0.7398	-0.31	0.5409	-0.8173	-2.6078	-2.3595	0.0384	-0.5774	-1.101	-0.1403
CHEMBL1762351	O=C1C(=O)N(Cc2ccc(OCCOCCF)cc2)c2ccc(S(=O)(=O)N3CCC[C@H]3COc3ccccc3)cc21	IC50 (nM)p	'>'	25000	0.493	-1	Caspase-1	0.464	B (single protein format)	0.577	Training	-2.5176	0.3619	0.4204	0.4268	0.7398	-0.4258	0.5409	-0.8627	-2.6078	-2.3595	0.0384	-0.5774	-1.101	-0.1621
CHEMBL3759602	CCCCCCCCCC(=O)[C@@]12O[C@@]13C1=COC(C[C@H](C)O)=CC1=CC(=O)[C@]3(C)OC2=O	IC50 (nM)p	'='	25000	0.493	-1	Caspase-1	0.464	B (single protein format)	0.577	Training	0.4106	-0.2355	-0.2315	-0.4858	-0.6525	0.8067	-0.0649	-0.981	0.2304	-0.2389	-0.1801	1.3463	-0.2301	-0.8879
CHEMBL2348860	CCCCN1C(=O)C(=O)c2cc(S(=O)(=O)N3CCC[C@H]3COCC(F)(F)F)ccc21	IC50 (nM)p	'='	25900	0.493	-1	Caspase-1	0.464	B (single protein format)	0.577	Test	-0.7719	0.827	0.5035	0.6867	0.7398	-0.224	1.7525	-0.9095	1.1927	-1.3321	0.604	0.4725	-0.8832	-0.3872
CHEMBL166472	COc1ccccc1CC(=O)N[C@H](C(=O)N[C@@H](CC(=O)O)C(=O)CSCc1ccccc1)C(C)C	IC50 (nM)p	'='	28000	0.493	-1	Caspase-1	0.464	B (single protein format)	0.577	Training	0.4106	-0.2687	0.0084	-0.0707	-0.6525	-0.0489	-0.0649	-0.0419	0.2304	-0.2389	-0.1801	0.838	0.1686	-0.228
CHEMBL2348861	O=C1C(=O)N(CCCCF)c2ccc(S(=O)(=O)N3CCC[C@H]3COCC(F)(F)F)cc21	IC50 (nM)p	'='	30700	0.493	-1	Caspase-1	0.464	B (single protein format)	0.577	Training	-2.9385	0.2788	0.1996	0.9427	0.7398	-0.1643	2.3583	-0.9095	-1.6455	-2.6285	0.8225	-0.5774	-1.101	-0.1764
CHEMBL100927	CC(C)C[C@H](NC(=O)COc1ccnc2ccccc12)C(=O)N[C@H]1CC(=O)OC1O	IC50 (nM)p	'='	35300	0.493	-1	Caspase-1	0.464	B (single protein format)	0.577	Training	0.4106	0.0686	0.2491	-0.0098	-0.4573	-0.3365	-0.0649	-0.4141	0.2304	-0.2389	-0.1801	0.6547	-0.5204	-0.414
CHEMBL1762357	COc1ccc(CN2C(=O)C(=C(C#N)C#N)c3cc(S(=O)(=O)N4CC[C@H]4COc4cccnc4)ccc32)cc1	IC50 (nM)p	'>'	36000	0.493	-1	Caspase-1	0.464	B (single protein format)	0.577	Test	0.4106	0.5006	0.3855	0.26	0.935	-0.6121	-0.0649	0.0432	0.2304	-0.2389	-0.1801	-0.3943	-0.412	-0.3451
CHEMBL100578	CC(C)C[C@H](NC(=O)COc1nccc2ccccc12)C(=O)N[C@H]1CC(=O)OC1O	IC50 (nM)p	'='	44200	0.493	-1	Caspase-1	0.464	B (single protein format)	0.577	Training	0.4106	-0.0493	0.1884	0.0095	-0.4573	-0.3365	-0.0649	-0.3843	0.2304	-0.2389	-0.1801	0.6547	-0.5204	-0.4348
CHEMBL2348702	O=C1C(=O)N(CCCCF)c2ccc(S(=O)(=O)N3CCC[C@H]3COCCF)cc21	IC50 (nM)p	'='	45800	0.493	-1	Caspase-1	0.464	B (single protein format)	0.577	Training	-4.5262	-0.2767	0.2007	0.2948	0.7398	-0.2972	1.1467	-0.9048	-5.446	-3.6539	0.2569	-0.5774	-1.101	0.0052
CHEMBL213759	O=C1C(=O)N(Cc2ccc(OCCF)cc2)c2ccc(S(=O)(=O)N3CCC[C@H]3COc3ccccc3)cc21	IC50 (nM)p	'>'	50000	0.493	-1	Caspase-1	0.464	B (single protein format)	0.577	Training	-1.3538	0.1683	0.3678	0.2018	0.7398	-0.6285	0.5409	-0.9108	-2.6078	-2.3595	0.0384	-0.5774	-1.101	-0.1838
CHEMBL1762365	O=C1C(=O)N(Cc2ccc(OCCF)cc2)c2ccc(S(=O)(=O)N3CCC[C@H]3COc3ccc(F)cc3F)cc21	IC50 (nM)p	'>'	50000	0.493	-1	Caspase-1	0.464	B (single protein format)	0.577	Test	-2.7661	0.0232	0.1933	0.5978	0.7398	-0.6285	1.7525	-0.912	-3.2074	-3.2747	0.3771	-0.5774	-1.101	0.0492
CHEMBL372994	O=C1C(=O)N(Cc2cccc(F)n2)c2ccc(S(=O)(=O)N3CCC[C@H]3COc3ccccc3)cc21	IC50 (nM)p	'>'	50000	0.493	-1	Caspase-1	0.464	B (single protein format)	0.577	Training	0.1089	0.4382	0.3567	0.1572	0.935	-0.8765	0.5409	-0.8841	0.152	-0.2912	-0.004	-0.5774	-1.101	-0.3635
CHEMBL370012	O=C1C(=O)N(Cc2ccc(F)nc2)c2ccc(S(=O)(=O)N3CC[C@H]3COc3ccccc3)cc21	IC50 (nM)p	'>'	50000	0.493	-1	Caspase-1	0.464	B (single protein format)	0.577	Training	0.4092	0.4524	0.3665	0.1471	0.935	-0.9634	0.5409	-0.8821	0.4212	-0.0648	-0.003	-0.5774	-1.101	-0.3635
CHEMBL200476	CC(=O)Oc1ccc(CN2C(=O)C(=O)c3cc(S(=O)(=O)N4CCC[C@H]4COc4ccccc4)ccc32)cc1	IC50 (nM)p	'>'	50000	0.493	-1	Caspase-1	0.464	B (single protein format)	0.577	Training	0.4106	0.4985	0.4413	0.2305	0.7398	-0.6376	-0.0649	-0.6299	0.2304	-0.2389	-0.1801	-0.4908	-0.7381	-0.4149
CHEMBL200220	CSc1ccc(CN2C(=O)C(=O)c3cc(S(=O)(=O)N4CCC[C@H]4COc4ccccc4)ccc32)cc1	IC50 (nM)p	'>'	50000	0.493	-1	Caspase-1	0.464	B (single protein format)	0.577	Test	0.4106	0.0197	0.2846	-0.1417	0.7398	-0.7024	-0.0649	-0.7795	0.2304	-0.2389	-0.1801	-1.2796	-1.0462	-0.0968
CHEMBL382084	CSc1ccc(CN2C(=O)C(=O)c3cc(S(=O)(=O)N4CC[C@H]4COc4ccccc4)ccc32)cc1	IC50 (nM)p	'>'	50000	0.493	-1	Caspase-1	0.464	B (single protein format)	0.577	Training	0.4106	-0.0238	0.2273	-0.146	0.7398	-0.7893	-0.0649	-0.7796	0.2304	-0.2389	-0.1801	-1.2796	-1.0462	-0.0968
CHEMBL198755	CSc1ccc(CN2C(=O)C(=O)c3cc(S(=O)(=O)N4CCC[C@H]4COc4cccnc4)ccc32)cc1	IC50 (nM)p	'>'	50000	0.493	-1	Caspase-1	0.464	B (single protein format)	0.577	Training	0.4106	-0.0379	0.2114	0.0342	0.935	-0.7024	-0.0649	-0.7114	0.2304	-0.2389	-0.1801	-1.2796	-1.0462	-0.0802
CHEMBL1762364	O=C1C(=O)N(Cc2ccc(OCCF)cc2)c2ccc(S(=O)(=O)N3CC[C@H]3COc3ccc(F)cc3F)cc21	IC50 (nM)p	'>'	50000	0.493	-1	Caspase-1	0.464	B (single protein format)	0.577	Training	-2.7661	-0.0202	0.1357	0.5936	0.7398	-0.7155	1.7525	-0.912	-3.2074	-3.2747	0.3771	-0.5774	-1.101	0.0492
CHEMBL200813	COc1ccc(CN2C(=O)C(=O)c3cc(S(=O)(=O)N4CC[C@H]4COc4ccccc4)ccc32)cc1	IC50 (nM)p	'>'	50000	0.493	-1	Caspase-1	0.464	B (single protein format)	0.577	Test	0.4106	0.5967	0.4571	-0.0796	0.7398	-0.8765	-0.0649	-0.9113	0.2304	-0.2389	-0.1801	-0.3943	-0.412	-0.3946
CHEMBL200653	O=C1C(=O)N(Cc2ccc(F)nc2)c2ccc(S(=O)(=O)N3CCC[C@H]3COc3ccccc3)cc21	IC50 (nM)p	'>'	50000	0.493	-1	Caspase-1	0.464	B (single protein format)	0.577	Training	0.4092	0.4958	0.4238	0.1513	0.935	-0.8765	0.5409	-0.882	0.4212	-0.0648	-0.003	-0.5774	-1.101	-0.3635
CHEMBL372607	O=C1C(=O)N(Cc2ccc(F)cc2)c2ccc(S(=O)(=O)N3CCC[C@H]3COc3ccccc3)cc21	IC50 (nM)p	'>'	50000	0.493	-1	Caspase-1	0.464	B (single protein format)	0.577	Training	-0.3437	0.4254	0.3585	-0.0615	0.7398	-0.8765	0.5409	-0.9314	-0.0697	-0.831	-0.0084	-0.5774	-1.101	-0.2998
CHEMBL196855	O=C1C(=O)N(Cc2ccnc(F)c2)c2ccc(S(=O)(=O)N3CC[C@H]3COc3ccccc3)cc21	IC50 (nM)p	'>'	50000	0.493	-1	Caspase-1	0.464	B (single protein format)	0.577	Training	0.3618	0.471	0.3635	0.1486	0.935	-0.9634	0.5409	-0.8817	0.4212	-0.0571	-0.0039	-0.5774	-1.101	-0.3635
CHEMBL373012	O=C1C(=O)N(Cc2ccnc(F)c2)c2ccc(S(=O)(=O)N3CCC[C@H]3COc3ccccc3)cc21	IC50 (nM)p	'>'	50000	0.493	-1	Caspase-1	0.464	B (single protein format)	0.577	Test	0.3618	0.5147	0.4207	0.1529	0.935	-0.8765	0.5409	-0.8816	0.4212	-0.0571	-0.0039	-0.5774	-1.101	-0.3635
CHEMBL1762347	O=C1C(=O)N(Cc2ccc(OCCOCCF)cc2)c2ccc(S(=O)(=O)N3CC[C@H]3COc3ccccc3)cc21	IC50 (nM)p	'>'	50000	0.493	-1	Caspase-1	0.464	B (single protein format)	0.577	Training	-2.5176	0.3183	0.3632	0.4225	0.7398	-0.5127	0.5409	-0.8628	-2.6078	-2.3595	0.0384	-0.5774	-1.101	-0.1621
CHEMBL1762352	O=C1C(=O)N(Cc2ccc(OCCOCCOCCF)cc2)c2ccc(S(=O)(=O)N3CCC[C@H]3COc3ccccc3)cc21	IC50 (nM)p	'>'	50000	0.493	-1	Caspase-1	0.464	B (single protein format)	0.577	Training	-2.5463	0.5611	0.6238	0.6517	0.7398	-0.2231	0.5409	-0.8172	-2.6078	-2.3595	0.0384	-0.5774	-1.101	-0.1403
CHEMBL3758580	CCCCCCCCCC(=O)C1=C2C=C3C=C(C[C@H](C)O)N(CCO)C=C3C(=O)[C@]2(C)OC1=O	IC50 (nM)p	'='	50000	0.493	-1	Caspase-1	0.464	B (single protein format)	0.577	Training	0.4106	-0.0939	-0.1152	-0.4774	-0.6525	0.951	-0.0649	-0.9558	0.2304	-0.2389	-0.1801	1.3463	-0.2301	-0.8147
CHEMBL167557	O=C(O)CC(NC(=O)OCc1ccccc1)C(=O)CNS(=O)(=O)CCc1cccc2ccccc12	IC50 (nM)p	'='	55600	0.493	-1	Caspase-1	0.464	B (single protein format)	0.577	Test	0.4106	0.2592	0.1587	0.3194	0.9289	-0.6242	-0.0649	0.5149	0.2304	-0.2389	-0.1801	-0.5774	-1.101	-0.4365
CHEMBL6484	NC(=O)c1cc(-c2ccccc2)nnc1Cl	IC50 (nM)p	'='	57000	0.493	-1	Caspase-1	0.464	B (single protein format)	0.577	Training	0.5227	-0.4835	-0.6908	-1.0035	0.1283	-1.5004	-0.0609	-0.9848	0.0383	1.0245	0.263	-0.5774	-1.101	-0.561
CHEMBL96069	O=C[C@@H](NS(=O)(=O)c1ccccc1Oc1ccc(-c2ccc(C(=O)O)cc2)cc1)C(=O)O	IC50 (nM)p	'='	58000	0.493	-1	Caspase-1	0.464	B (single protein format)	0.577	Training	0.4106	-0.1452	-0.3058	0.2219	0.9289	-1.0848	-0.0649	0.459	0.2304	-0.2389	-0.1801	-0.5774	-1.101	-0.6551
CHEMBL217220	COC[C@@H]1CCCN1S(=O)(=O)c1ccc2c(c1)C(=O)C(=O)N2Cc1ccc(O)cc1	IC50 (nM)p	'>'	60000	0.493	-1	Caspase-1	0.464	B (single protein format)	0.577	Training	0.4106	0.7127	0.5944	-0.072	0.7398	-0.7896	-0.0649	-0.8309	0.2304	-0.2389	-0.1801	-0.3943	-0.412	-0.4162
CHEMBL6538	COc1ccc(-c2cc(C(N)=O)c(Cl)nn2)cc1	IC50 (nM)p	'='	66000	0.493	-1	Caspase-1	0.464	B (single protein format)	0.577	Test	0.7152	-0.3356	-0.601	-0.8156	0.1283	-1.4136	-0.0609	-0.9646	0.6967	1.3399	0.263	-0.3943	-0.412	-0.5727
CHEMBL37630	CC(=O)N[C@@H](Cc1ccc(O)cc1)C(=O)N[C@H](C(=O)N[C@@H](C)C(=O)N[C@H](C=O)CC(=O)O)C(C)C	IC50 (nM)p	'='	68000	0.493	-1	Caspase-1	0.464	B (cell-based format)	0.316	Training	0.4106	0.5786	0.8725	0.6936	-0.6525	0.2187	-0.0649	0.6039	0.1674	-0.011	-0.1773	1.0065	0.3599	-0.1586
CHEMBL417149	CC(=O)N[C@@H](CC(=O)O)C(=O)N[C@@H](CCC(=O)O)C(=O)N[C@H](C(=O)N[C@H](C=O)CC(=O)O)C(C)C	IC50 (nM)p	'='	70000	0.493	-1	Caspase-1	0.464	B (cell-based format)	0.316	Training	0.4106	0.5691	0.826	1.473	-0.6525	0.6783	-0.0649	1.8723	0.1674	-0.011	-0.1773	0.5423	0.1452	-0.1578
CHEMBL567134	CCNc1nc(C#N)nc2c1ncn2-c1cc(F)cc(F)c1	IC50 (nM)p	'='	70794.6	0.493	-1	Caspase-1	0.464	B (single protein format)	0.577	Training	-0.9285	-0.1702	-0.1165	-0.4354	-0.2621	-1.3809	1.1467	-0.8838	-0.3692	-1.3727	0.1598	0.7178	-0.8832	-0.0489
CHEMBL422379	O=C(O)CC(NC(=O)OCc1ccccc1)C(=O)CNS(=O)(=O)CCc1ccccc1	IC50 (nM)p	'='	73000	0.493	-1	Caspase-1	0.464	B (single protein format)	0.577	Test	0.4106	0.2601	0.1685	0.3194	0.9289	-0.6242	-0.0649	0.5149	0.2304	-0.2389	-0.1801	-0.5774	-1.101	-0.4365
CHEMBL2011680	CC(=O)N[C@H](C(=O)O[C@H]1CCC(C)(C)[C@@H]2CC=C3C(=O)OC[C@]3(O)[C@@]12C)C(C)C	IC50 (nM)p	'='	90000	0.493	-1	Caspase-1	0.464	B (single protein format)	0.577	Training	0.4106	0.0015	-0.0968	-0.3896	-0.6525	0.5273	-0.0649	-0.7279	0.2304	-0.2389	-0.1801	1.7005	0.9311	-0.6909
CHEMBL2011679	CC(=O)N[C@H](C(=O)O[C@H]1CCC(C)(C)[C@@H]2CC=C3C(=O)OC[C@@H]3[C@@]12C)C(C)C	IC50 (nM)p	'='	100000	0.493	-1	Caspase-1	0.464	B (single protein format)	0.577	Training	0.4106	-0.165	-0.2952	-0.5542	-0.6525	0.4767	-0.0649	-0.8514	0.2304	-0.2389	-0.1801	1.7005	0.9311	-0.8075
CHEMBL168471	CC(C)C[C@H](C=O)NC(=O)[C@@H](NS(=O)(=O)c1ccc(F)cc1)C(C)C	IC50 (nM)p	'>'	100000	0.493	-1	Caspase-1	0.464	B (single protein format)	0.577	Training	-0.3739	0.2355	0.2589	-0.2462	0.9289	-0.5915	0.5409	-0.4543	-0.0697	-0.831	-0.0084	1.8869	0.0602	-0.3217
CHEMBL6475	N#Cc1cc(-c2ccncc2)nnc1Cl	IC50 (nM)p	'='	110000	0.493	-1	Caspase-1	0.464	B (single protein format)	0.577	Test	0.6721	-0.5982	-0.788	-1.0503	0.3235	-1.5619	-0.0609	-1.1015	0.0383	1.0245	0.263	-0.5774	-1.101	-0.7677
CHEMBL354101	O=C(O)CC(NC(=O)OCc1ccccc1)C(=O)CNS(=O)(=O)CCC1CCCCC1	IC50 (nM)p	'='	136000	0.493	-1	Caspase-1	0.464	B (single protein format)	0.577	Training	0.4106	0.2943	0.266	0.3218	0.9289	-0.0918	-0.0649	0.5155	0.2304	-0.2389	-0.1801	-0.5774	-1.101	-0.4365
CHEMBL34031	CC(=O)N[C@@H](Cc1ccc(O)cc1)C(=O)N[C@H](C(=O)N[C@@H](C)C(=O)N[C@H](CC=O)CC(=O)O)C(C)C	IC50 (nM)p	'='	142000	0.493	-1	Caspase-1	0.464	B (cell-based format)	0.316	Training	0.4106	0.5894	0.9684	0.7002	-0.6525	0.3056	-0.0649	0.6468	0.1674	-0.011	-0.1773	1.0065	0.3599	-0.1586
CHEMBL3759333	CCCCCCCCCC(=O)[C@@H]1C(=O)O[C@@]2(C)C(=O)C=C3C=C(C[C@H](C)O)OC=C3[C@@H]12	IC50 (nM)p	'='	150000	0.493	-1	Caspase-1	0.464	B (single protein format)	0.577	Training	0.4106	-0.292	-0.2839	-0.6566	-0.6525	0.7634	-0.0649	-1.0255	0.2304	-0.2389	-0.1801	1.3463	-0.2301	-0.9096
CHEMBL166048	O=C(O)CC(NC(=O)OCc1ccccc1)C(=O)CNS(=O)(=O)Cc1ccccc1	IC50 (nM)p	'='	168000	0.493	-1	Caspase-1	0.464	B (single protein format)	0.577	Test	0.4106	0.1754	0.0623	0.3017	0.9289	-0.7112	-0.0649	0.4879	0.2304	-0.2389	-0.1801	-0.5774	-1.101	-0.4365
CHEMBL168724	O=C(O)CC(NC(=O)OCc1ccccc1)C(=O)CNS(=O)(=O)c1cccc2ccccc12	IC50 (nM)p	'='	174000	0.493	-1	Caspase-1	0.464	B (single protein format)	0.577	Training	0.4106	-0.0031	-0.0809	0.2839	0.9289	-0.8211	-0.0649	0.4082	0.2304	-0.2389	-0.1801	-0.5774	-1.101	-0.4365
CHEMBL167544	O=C(O)CC(NC(=O)OCc1ccccc1)C(=O)CNS(=O)(=O)CC1CCc2ccccc21	IC50 (nM)p	'='	194000	0.493	-1	Caspase-1	0.464	B (single protein format)	0.577	Training	0.4106	0.2434	0.1354	0.3099	0.9289	-0.454	-0.0649	0.5017	0.2304	-0.2389	-0.1801	-0.5774	-1.101	-0.4365
CHEMBL308500	CC(=O)N[C@@H](Cc1ccc(O)cc1)C(=O)N[C@H](C(=O)N[C@@H](C)C(=O)NCCC(=O)O)C(C)C	IC50 (nM)p	'='	200000	0.493	-1	Caspase-1	0.464	B (single protein format)	0.577	Training	0.4106	0.694	0.8958	0.4713	-0.6525	0.0872	-0.0649	0.4491	0.2304	-0.2389	-0.1801	1.3689	0.1328	-0.0897
CHEMBL165763	O=C(O)CC(NC(=O)OCc1ccccc1)C(=O)CNS(=O)(=O)CCCc1ccccc1	IC50 (nM)p	'='	245000	0.493	-1	Caspase-1	0.464	B (single protein format)	0.577	Test	0.4106	0.313	0.2394	0.3254	0.9289	-0.5373	-0.0649	0.5161	0.2304	-0.2389	-0.1801	-0.5774	-1.101	-0.4365
CHEMBL6581	NC(=O)c1cc(-c2ccncc2)cnc1Cl	IC50 (nM)p	'>'	250000	0.493	-1	Caspase-1	0.464	B (single protein format)	0.577	Training	0.2569	-0.5847	-0.7886	-1.0079	-0.2621	-1.5004	-0.0609	-1.0401	0.0383	1.0245	0.263	-0.5774	-1.101	-0.561
CHEMBL6805	Cc1c(-c2ccc(Cl)cc2)nnc(Cl)c1C(N)=O	IC50 (nM)p	'>'	250000	0.493	-1	Caspase-1	0.464	B (single protein format)	0.577	Training	-0.4845	-0.6107	-0.7885	-0.8617	0.1283	-1.4461	-0.057	-1.0071	0.0111	1.7946	0.7024	-0.6105	-0.7381	0.0148
CHEMBL6734	CSc1nnc(-c2ccncc2)cc1C(N)=O	IC50 (nM)p	'>'	250000	0.493	-1	Caspase-1	0.464	B (single protein format)	0.577	Training	0.4106	-0.9364	-0.8153	-0.8635	0.3235	-1.3264	-0.0649	-0.5591	0.2304	-0.2389	-0.1801	-1.2796	-1.0462	-0.4408
CHEMBL7086	NC(=O)c1cnnc(-c2ccncc2)c1	IC50 (nM)p	'>'	250000	0.493	-1	Caspase-1	0.464	B (single protein format)	0.577	Test	0.4106	-0.5089	-0.7094	-0.9895	0.3235	-1.5004	-0.0649	-0.8998	0.2304	-0.2389	-0.1801	-0.5774	-1.101	-0.7937
CHEMBL267835	CNC(=O)c1cc(Cl)nnc1Cl	IC50 (nM)p	'>'	250000	0.493	-1	Caspase-1	0.464	B (single protein format)	0.577	Training	0.6247	-0.1069	-0.6267	-0.822	0.1283	-1.4497	-0.057	-1.2737	-0.1538	1.5914	0.7117	0.0304	-0.6539	-0.345
CHEMBL6930	COc1nnc(-c2ccncc2)cc1C(N)=O	IC50 (nM)p	'>'	250000	0.493	-1	Caspase-1	0.464	B (single protein format)	0.577	Training	0.4106	-0.6121	-0.8101	-0.7881	0.3235	-1.4136	-0.0649	-0.8279	0.2304	-0.2389	-0.1801	-0.6159	-0.412	-0.7595
CHEMBL268455	CN(C)C(=O)c1cc(-c2ccncc2)nnc1Cl	IC50 (nM)p	'>'	250000	0.493	-1	Caspase-1	0.464	B (single protein format)	0.577	Training	0.5399	0.3019	-0.694	-0.82	0.3235	-1.3991	-0.0609	-1.3986	0.0383	1.0245	0.263	0.5031	-0.1075	-0.5444
CHEMBL166476	O=C(O)CC(NC(=O)OCc1ccccc1)C(=O)CNS(=O)(=O)c1ccccc1	IC50 (nM)p	'='	291000	0.493	-1	Caspase-1	0.464	B (single protein format)	0.577	Test	0.4106	0.023	-0.0331	0.2883	0.9289	-0.8211	-0.0649	0.4199	0.2304	-0.2389	-0.1801	-0.5774	-1.101	-0.4365
CHEMBL216071	COC[C@@H]1CCCN1S(=O)(=O)c1ccc2c(c1)C(=O)C(=O)N2Cc1ccc(OCCOS(=O)(=O)c2ccc(C)cc2)cc1	IC50 (nM)p	'>'	500000	0.493	-1	Caspase-1	0.464	B (single protein format)	0.577	Training	0.4106	0.9036	1.0823	0.8602	2.266	-0.5326	-0.0649	-0.1372	0.2304	-0.2389	-0.1801	-0.4274	-0.0491	-0.2614
CHEMBL384023	O=C1C(=O)N(Cc2ccc(I)cc2)c2ccc(S(=O)(=O)N3CCC[C@H]3COc3ccccc3)cc21	IC50 (nM)p	'>'	500000	0.493	-1	Caspase-1	0.464	B (single protein format)	0.577	Training	-0.6856	0.3769	0.3203	-0.1476	0.7398	-0.8765	-0.0648	-0.9314	-0.3825	-0.1344	3.7782	-0.5774	-1.101	0.0709
CHEMBL386510	Cc1ccc(S(=O)(=O)OCCOc2ccc(CN3C(=O)C(=O)c4cc(S(=O)(=O)N5CCC[C@H]5COc5ccccc5)ccc43)cc2)cc1	IC50 (nM)p	'>'	500000	0.493	-1	Caspase-1	0.464	B (single protein format)	0.577	Training	0.4106	0.6975	0.9344	0.8331	2.266	-0.6194	-0.0649	-0.1712	0.2304	-0.2389	-0.1801	-0.6105	-0.7381	-0.2614
CHEMBL513663	C=Cc1ccc(CN2C(=O)C(=O)c3cc(S(=O)(=O)N4CCC[C@H]4COC)ccc32)cc1	IC50 (nM)p	'>'	500000	0.493	-1	Caspase-1	0.464	B (single protein format)	0.577	Test	0.4106	0.7093	0.5902	-0.2362	0.7398	-0.6194	-0.0649	-0.8975	0.2304	-0.2389	-0.1801	-0.164	0.3137	-0.4164
CHEMBL217821	CC(C)(C)[Si](C)(C)Oc1ccc(CN2C(=O)C(=O)c3cc(S(=O)(=O)N4CCC[C@H]4COc4ccccc4)ccc32)cc1	IC50 (nM)p	'>'	500000	0.493	-1	Caspase-1	0.464	B (single protein format)	0.577	Training	0.4106	-2.2081	-0.9086	0.0718	0.7398	-0.2456	-0.0649	-0.9122	0.2304	-0.2389	-0.1801	-2.8478	0.0436	1.7186
CHEMBL468088	C=CCCN1C(=O)C(=O)c2cc(S(=O)(=O)N3CCC[C@H]3COC)ccc21	IC50 (nM)p	'>'	500000	0.493	-1	Caspase-1	0.464	B (single protein format)	0.577	Training	0.4106	0.7493	0.6886	-0.2264	0.7398	-0.518	-0.0649	-0.8964	0.2304	-0.2389	-0.1801	-0.164	0.3137	-0.4164
CHEMBL512101	C=CCN1C(=O)C(=O)c2cc(S(=O)(=O)N3CCC[C@H]3COC)ccc21	IC50 (nM)p	'>'	500000	0.493	-1	Caspase-1	0.464	B (single protein format)	0.577	Training	0.4106	0.7877	0.6185	-0.2292	0.7398	-0.6049	-0.0649	-0.8966	0.2304	-0.2389	-0.1801	-0.164	0.3137	-0.4164
CHEMBL492385	COC[C@@H]1CCCN1S(=O)(=O)c1ccc2c(c1)C(=O)C(=O)N2Cc1ccc(C(F)CO)cc1	IC50 (nM)p	'>'	500000	0.493	-1	Caspase-1	0.464	B (single protein format)	0.577	Test	-1.2719	0.6642	0.5742	0.1799	0.7398	-0.5133	0.5409	-0.768	-1.1445	-2.0615	0.0118	-0.3943	-0.412	-0.089
CHEMBL3359188	COC[C@@H]1CCCN1S(=O)(=O)c1cc(I)c2c(c1)C(=O)C(=O)N2CCCCF	IC50 (nM)p	'='	500000	0.493	-1	Caspase-1	0.464	B (single protein format)	0.577	Training	-2.8667	0.1351	0.3385	0.1435	0.7398	-0.4583	0.541	-0.897	-3.2213	-0.891	3.9654	-0.3943	-0.412	0.2817
CHEMBL493374	COC[C@@H]1CCCN1S(=O)(=O)c1ccc2c(c1)C(=O)C(=O)N2CCC1CO1	IC50 (nM)p	'>'	500000	0.493	-1	Caspase-1	0.464	B (single protein format)	0.577	Training	0.4106	0.918	0.8691	-0.0113	0.7398	-0.4843	-0.0649	-0.8334	0.2304	-0.2389	-0.1801	-0.3943	-0.412	-0.3946
CHEMBL494220	COC[C@@H]1CCCN1S(=O)(=O)c1ccc2c(c1)C(=O)C(=O)N2Cc1ccc(OCC2CO2)cc1	IC50 (nM)p	'>'	500000	0.493	-1	Caspase-1	0.464	B (single protein format)	0.577	Training	0.4106	0.9618	0.8464	0.1719	0.7398	-0.4807	-0.0649	-0.8083	0.2304	-0.2389	-0.1801	-0.3943	-0.412	-0.3729
CHEMBL467252	C=CCOc1ccc(CN2C(=O)C(=O)c3cc(S(=O)(=O)N4CCC[C@H]4COC)ccc32)cc1	IC50 (nM)p	'>'	500000	0.493	-1	Caspase-1	0.464	B (single protein format)	0.577	Test	0.4106	0.8196	0.6597	-0.0432	0.7398	-0.5144	-0.0649	-0.8781	0.2304	-0.2389	-0.1801	-0.164	0.3137	-0.3946
CHEMBL521984	COC[C@@H]1CCCN1S(=O)(=O)c1ccc2c(c1)C(=O)C(=O)N2CCCCCCCCCC1CO1	IC50 (nM)p	'>'	500000	0.493	-1	Caspase-1	0.464	B (single protein format)	0.577	Training	0.4106	0.9593	0.9161	-0.007	0.7398	0.1242	-0.0649	-0.8361	0.2304	-0.2389	-0.1801	-0.3943	-0.412	-0.3946
CHEMBL511723	COC[C@@H]1CCCN1S(=O)(=O)c1ccc2c(c1)C(=O)C(=O)N2C[C@H](O)CO	IC50 (nM)p	'>'	500000	0.493	-1	Caspase-1	0.464	B (single protein format)	0.577	Training	0.4106	1.3986	1.289	0.1598	0.7398	-0.5133	-0.0649	-0.5812	0.2304	-0.2389	-0.1801	-0.3943	-0.412	-0.1832
CHEMBL493375	COC[C@@H]1CCCN1S(=O)(=O)c1ccc2c(c1)C(=O)C(=O)N2CCC(O)CF	IC50 (nM)p	'>'	500000	0.493	-1	Caspase-1	0.464	B (single protein format)	0.577	Training	-1.1339	0.4528	0.9665	0.2172	0.7398	-0.4101	0.5409	-0.7421	-2.6078	-0.2235	0.0337	-0.3943	-0.412	-0.089
CHEMBL467251	COC[C@@H]1CCCN1S(=O)(=O)c1ccc2c(c1)C(=O)C(=O)N2Cc1ccc(C(F)CBr)cc1	IC50 (nM)p	'>'	500000	0.493	-1	Caspase-1	0.464	B (single protein format)	0.577	Test	-1.5722	0.2396	0.3689	0.1378	0.7398	-0.1665	0.5412	-0.8975	-6.4033	1.8197	2.887	-0.3943	-0.412	0.5182
CHEMBL524017	COC[C@@H]1CCCN1S(=O)(=O)c1ccc2c(c1)C(=O)C(=O)N2C[C@H](O)CF	IC50 (nM)p	'>'	500000	0.493	-1	Caspase-1	0.464	B (single protein format)	0.577	Training	-0.6009	0.4575	0.903	0.214	0.7398	-0.497	0.5409	-0.762	-2.6078	-0.2235	0.0337	-0.3943	-0.412	-0.089
CHEMBL385930	O=C1C(=O)N(Cc2ccc(OCCBr)cc2)c2ccc(S(=O)(=O)N3CCC[C@H]3COc3ccccc3)cc21	IC50 (nM)p	'>'	500000	0.493	-1	Caspase-1	0.464	B (single protein format)	0.577	Training	-1.1181	-0.2034	0.3943	0.1032	0.7398	-0.298	-0.0646	-0.9108	-5.0284	-0.6491	2.7373	-0.5774	-1.101	0.3291
CHEMBL466422	COC[C@@H]1CCCN1S(=O)(=O)c1ccc2c(c1)C(=O)C(=O)N2Cc1ccc(OCC(O)CF)cc1	IC50 (nM)p	'>'	500000	0.493	-1	Caspase-1	0.464	B (single protein format)	0.577	Training	-0.4788	0.4315	0.996	0.4036	0.7398	-0.4066	0.5409	-0.732	-2.6078	-0.2235	0.0337	-0.3943	-0.412	-0.0672
CHEMBL513513	C=CCCCCCCCCCN1C(=O)C(=O)c2cc(S(=O)(=O)N3CCC[C@H]3COC)ccc21	IC50 (nM)p	'>'	500000	0.493	-1	Caspase-1	0.464	B (single protein format)	0.577	Test	0.4106	0.7995	0.7254	-0.2221	0.7398	0.0905	-0.0649	-0.8963	0.2304	-0.2389	-0.1801	-0.164	0.3137	-0.4164
CHEMBL523666	COC[C@@H]1CCCN1S(=O)(=O)c1ccc2c(c1)C(=O)C(=O)N2Cc1ccc(C2CO2)cc1	IC50 (nM)p	'>'	500000	0.493	-1	Caspase-1	0.464	B (single protein format)	0.577	Training	0.4106	0.8144	0.6874	-0.0369	0.7398	-0.5857	-0.0649	-0.854	0.2304	-0.2389	-0.1801	-0.3943	-0.412	-0.3946
CHEMBL2348696	COCCCC1CCCN1S(=O)(=O)c1ccc2c(c1)C(=O)C(=O)N2CCCCF	IC50 (nM)p	'>'	500000	0.493	-1	Caspase-1	0.464	B (single protein format)	0.577	Training	-1.7561	0.3252	0.4393	0.0442	0.7398	-0.2845	0.5409	-0.8913	-2.6078	-1.5353	0.0384	-0.3943	-0.412	-0.2056
CHEMBL466423	COC[C@@H]1CCCN1S(=O)(=O)c1ccc2c(c1)C(=O)C(=O)N2CCC(O)CO	IC50 (nM)p	'>'	500000	0.493	-1	Caspase-1	0.464	B (single protein format)	0.577	Training	0.4106	1.3709	1.4037	0.163	0.7398	-0.4264	-0.0649	-0.5756	0.2304	-0.2389	-0.1801	-0.3943	-0.412	-0.1832
CHEMBL2348695	CCCCN1C(=O)C(=O)c2cc(S(=O)(=O)N3CCCC3CCCOC)ccc21	IC50 (nM)p	'>'	500000	0.493	-1	Caspase-1	0.464	B (single protein format)	0.577	Test	0.4106	0.8735	0.7432	-0.2119	0.7398	-0.3442	-0.0649	-0.8913	0.2304	-0.2389	-0.1801	0.6556	-0.1943	-0.4164
CHEMBL3359197	COC[C@@H]1CCCN1S(=O)(=O)c1cc(Br)c2c(c1)C(=O)C(=O)N2CCCCO	IC50 (nM)p	'='	500000	0.493	-1	Caspase-1	0.464	B (single protein format)	0.577	Training	-0.7546	1.0671	0.9073	0.1059	0.7398	-0.4746	-0.0646	-0.7028	-0.5259	1.2954	1.5214	-0.3943	-0.412	0.4414
CHEMBL3359201	COC[C@@H]1CCCN1S(=O)(=O)c1cc(F)c2c(c1)C(=O)C(=O)N2	IC50 (nM)p	'='	500000	0.493	-1	Caspase-1	0.464	B (single protein format)	0.577	Training	-0.1785	0.485	0.4478	-0.0455	0.7398	-0.856	0.5409	-0.7734	-0.0697	-0.5698	-0.0127	-0.3943	-0.412	-0.2998
CHEMBL2348699	CCOC[C@@H]1CCCN1S(=O)(=O)c1ccc2c(c1)C(=O)C(=O)N2CCCCF	IC50 (nM)p	'>'	500000	0.493	-1	Caspase-1	0.464	B (single protein format)	0.577	Training	-1.7561	0.1864	0.5638	0.0547	0.7398	-0.3569	0.5409	-0.9021	-2.6078	-1.5353	0.0384	0.7178	-0.8832	-0.2056
CHEMBL3359199	CCCCN1C(=O)C(=O)c2cc(S(=O)(=O)N3CCC[C@H]3COC)cc(Cl)c21	IC50 (nM)p	'='	500000	0.493	-1	Caspase-1	0.464	B (single protein format)	0.577	Test	-0.7431	0.6776	0.6345	-0.0829	0.7398	-0.518	-0.0609	-0.897	-0.4552	0.8214	0.2512	0.6556	-0.1943	0.1929
CHEMBL3359187	COC[C@@H]1CCCN1S(=O)(=O)c1cc(I)c2c(c1)C(=O)C(=O)N2CCCF	IC50 (nM)p	'='	500000	0.493	-1	Caspase-1	0.464	B (single protein format)	0.577	Training	-2.1828	0.1416	0.3295	0.1435	0.7398	-0.5453	0.541	-0.897	-3.2213	-0.891	3.9654	-0.3943	-0.412	0.2817
CHEMBL3359198	COC[C@@H]1CCCN1S(=O)(=O)c1cc(Cl)c2c(c1)C(=O)C(=O)N2	IC50 (nM)p	'='	500000	0.493	-1	Caspase-1	0.464	B (single protein format)	0.577	Training	-0.4127	0.4325	0.4041	-0.1002	0.7398	-0.856	-0.0609	-0.7734	-0.4552	0.8117	0.2521	-0.3943	-0.412	0.1929
CHEMBL3359189	COC[C@@H]1CCCN1S(=O)(=O)c1cc(I)c2c(c1)C(=O)C(=O)N2CCCCO	IC50 (nM)p	'='	500000	0.493	-1	Caspase-1	0.464	B (single protein format)	0.577	Training	-0.7029	1.0767	0.919	0.0884	0.7398	-0.4746	-0.0648	-0.7028	-0.3825	0.4054	3.7469	-0.3943	-0.412	0.1874
CHEMBL2348697	CCOC[C@@H]1CCCN1S(=O)(=O)c1ccc2c(c1)C(=O)C(=O)N2	IC50 (nM)p	'>'	500000	0.493	-1	Caspase-1	0.464	B (single protein format)	0.577	Test	0.4106	0.4954	0.6016	-0.219	0.7398	-0.7546	-0.0649	-0.7759	0.2304	-0.2389	-0.1801	0.7178	-0.8832	-0.4164
CHEMBL3359186	CCCCN1C(=O)C(=O)c2cc(S(=O)(=O)N3CCC[C@H]3COC)cc(I)c21	IC50 (nM)p	'='	500000	0.493	-1	Caspase-1	0.464	B (single protein format)	0.577	Training	-0.7072	0.6833	0.6416	-0.1126	0.7398	-0.518	-0.0648	-0.897	-0.3825	0.4054	3.7469	0.6556	-0.1943	0.0709
CHEMBL167433	O=C(O)CC(NC(=O)OCc1ccccc1)C(=O)CCCCCc1ccccc1	IC50 (nM)p	'='	1034000	0.493	-1	Caspase-1	0.464	B (single protein format)	0.577	Training	0.4106	-0.4353	-0.5187	-0.5439	-0.6525	-0.4915	-0.0649	-0.3923	0.2304	-0.2389	-0.1801	-0.5774	-1.101	-0.8083
CHEMBL167666	CS(=O)(=O)NCC(=O)C(CC(=O)O)NC(=O)OCc1ccccc1	IC50 (nM)p	'='	1833000	0.493	-1	Caspase-1	0.464	B (single protein format)	0.577	Training	0.4106	0.4716	0.1986	0.3325	0.9289	-0.6857	-0.0649	0.5501	0.2304	-0.2389	-0.1801	-0.2274	-1.0583	-0.4365
CHEMBL4108792	COc1cccc2c1ncc1c(=O)n(-c3cccc(Cl)c3)c(=O)n([C@@H]3CCN(C(=O)OC(C)(C)C)C3)c12	IC50 (nM)p	'='	0.3	0.493	1	TNF-alpha	0.384	B (single protein format)	0.577	Training	-0.8308	0.0358	0.1038	0.151	-0.4573	0.0343	-0.1414	-0.3965	-0.4552	0.2448	0.2584	0.3446	0.6766	0.3182
CHEMBL3954709	COc1cccc2c1ncc1c(=O)n(-c3cccc(Cl)c3)c(=O)n(C3CCN(C(=O)NC(C)C)CC3)c12	IC50 (nM)p	'='	0.3	0.493	1	TNF-alpha	0.384	B (single protein format)	0.577	Training	-0.8308	0.2482	1.0111	0.1147	-0.4573	0.0217	-0.1414	-0.3173	-0.4552	0.2448	0.2584	0.8608	0.1686	0.5567
CHEMBL3955760	COc1cccc2c1ncc1c(=O)n(-c3cccc(Cl)c3)c(=O)n(C3CCN(S(=O)(=O)C(C)C)CC3)c12	IC50 (nM)p	'='	0.4	0.493	1	TNF-alpha	0.384	B (single protein format)	0.577	Training	-0.8308	0.6643	1.22	0.3491	0.935	-0.1046	-0.1414	-0.1328	-0.4552	0.2448	0.2584	0.8608	0.1686	0.4491
CHEMBL3932863	COc1cccc2c1ncc1c(=O)n(-c3cccc(Cl)c3)c(=O)n(C3CCN(S(=O)(=O)N(C)C)CC3)c12	IC50 (nM)p	'='	0.4	0.493	1	TNF-alpha	0.384	B (single protein format)	0.577	Test	-0.8308	1.4967	1.4893	0.5616	0.9829	-0.2454	-0.1414	-0.0574	-0.4552	0.2448	0.2584	0.6864	0.5814	0.6886
CHEMBL3938364	COc1cccc2c1ncc1c(=O)n(-c3cccc(Cl)c3)c(=O)n(C3CCN(S(=O)(=O)C4CCS(=O)(=O)C4)CC3)c12	IC50 (nM)p	'='	0.4	0.493	1	TNF-alpha	0.384	B (single protein format)	0.577	Training	-0.8308	1.0643	1.1621	0.9654	2.2795	0.0363	-0.1414	0.4061	-0.4552	0.2448	0.2584	-0.3943	-0.412	0.5814
CHEMBL3971431	CCNC(=O)N1CCC(n2c(=O)n(-c3cccc(Cl)c3)c(=O)c3cnc4c(OC)cccc4c32)CC1	IC50 (nM)p	'='	0.6	0.493	1	TNF-alpha	0.384	B (single protein format)	0.577	Training	-0.8308	0.4249	0.7955	0.1158	-0.4573	-0.063	-0.1414	-0.2917	-0.4552	0.2448	0.2584	0.9011	-0.1943	0.5567
CHEMBL3911773	COc1cccc2c1ncc1c(=O)n(-c3ccc(Cl)cc3)c(=O)n(C3CCC(C)CC3)c12	IC50 (nM)p	'='	0.9	0.493	1	TNF-alpha	0.384	B (single protein format)	0.577	Training	-0.7934	-0.351	-0.2661	-0.5725	-0.4573	-0.208	-0.1414	-0.7166	-0.4552	0.2177	0.26	0.2218	-0.1217	0.0772
CHEMBL3938524	COc1cccc2c1ncc1c(=O)n(-c3cccc(Cl)c3)c(=O)n(C3CCC(C(=O)O)CC3)c12	IC50 (nM)p	'='	1	0.493	1	TNF-alpha	0.384	B (single protein format)	0.577	Test	-0.8308	-0.3428	-0.2979	-0.1026	-0.4573	-0.1223	-0.1414	-0.1533	-0.4552	0.2448	0.2584	-0.3943	-0.412	0.0779
CHEMBL3960339	COc1cccc2c1ncc1c(=O)n(-c3cccc(Cl)c3)c(=O)n(C3CCN(S(=O)(=O)c4ccccc4)CC3)c12	IC50 (nM)p	'='	1	0.493	1	TNF-alpha	0.384	B (single protein format)	0.577	Training	-0.8308	0.3825	0.5441	0.2873	0.935	-0.3685	-0.1414	-0.1907	-0.4552	0.2448	0.2584	-0.3943	-0.412	0.4491
CHEMBL3972551	CCCCn1c(=O)n(-c2cccc(C)c2)c(=O)c2cnc3c(OC)cccc3c21	IC50 (nM)p	'='	1	0.493	1	TNF-alpha	0.384	B (single protein format)	0.577	Training	0.4106	-0.1284	-0.0944	-0.7252	-0.4573	-0.4015	-0.145	-0.711	0.2304	-0.2389	-0.1801	0.6225	0.1686	-0.532
CHEMBL3966151	COc1cccc2c1ncc1c(=O)n(-c3cccc(Cl)c3)c(=O)n(C3CCN(C(=O)OC(C)(C)C)CC3)c12	IC50 (nM)p	'='	1	0.493	1	TNF-alpha	0.384	B (single protein format)	0.577	Training	-0.8308	0.0586	0.1417	0.1587	-0.4573	0.1134	-0.1414	-0.395	-0.4552	0.2448	0.2584	0.3446	0.6766	0.3182
CHEMBL3962096	COc1cccc2c1ncc1c(=O)n(-c3ccc4c(c3)OCO4)c(=O)n(C3CCN(C(=O)OC(C)(C)C)CC3)c12	IC50 (nM)p	'='	1	0.493	1	TNF-alpha	0.384	B (single protein format)	0.577	Test	0.4106	0.3283	0.4029	0.4153	-0.4573	0.2189	-0.145	-0.3372	0.2304	-0.2389	-0.1801	0.3446	0.6766	-0.2475
CHEMBL3958848	COc1cccc2c1ncc1c(=O)n(-c3cccc(C)c3)c(=O)n(C3CCC(C)CC3)c12	IC50 (nM)p	'='	1	0.493	1	TNF-alpha	0.384	B (single protein format)	0.577	Training	0.4106	-0.2278	-0.1172	-0.7193	-0.4573	-0.1585	-0.145	-0.7168	0.2304	-0.2389	-0.1801	0.1888	0.2411	-0.532
CHEMBL3931657	COc1cccc2c1ncc1c(=O)n(-c3cccc(Cl)c3)c(=O)n(C3CCN(C(=O)c4ccccc4)CC3)c12	IC50 (nM)p	'='	1	0.493	1	TNF-alpha	0.384	B (single protein format)	0.577	Training	-0.8308	0.1779	0.0572	-0.1457	-0.4573	-0.2427	-0.1414	-0.5604	-0.4552	0.2448	0.2584	-0.3943	-0.412	0.3173
CHEMBL3644500	COc1cccc2c1ncc1c(=O)n(-c3ccc4c(c3)OCO4)c(=O)n(C3CCCC3)c12	IC50 (nM)p	'='	2	0.493	1	TNF-alpha	0.384	B (single protein format)	0.577	Training	0.4106	-0.0645	0.0044	-0.3174	-0.4573	-0.2608	-0.145	-0.659	0.2304	-0.2389	-0.1801	-0.3943	-0.412	-0.4885
CHEMBL3976439	COc1cccc2c1ncc1c(=O)n(-c3cccc(Cl)c3)c(=O)n(C3CCN(C(C)=O)CC3)c12	IC50 (nM)p	'='	2	0.493	1	TNF-alpha	0.384	B (single protein format)	0.577	Test	-0.8308	0.1933	0.3685	-0.0964	-0.4573	-0.1636	-0.1414	-0.5084	-0.4552	0.2448	0.2584	-0.3076	-0.0491	0.3173
CHEMBL3986640	COc1cccc2c1ncc1c(=O)n(-c3cccc(Cl)c3)c(=O)n(CC3CCN(S(C)(=O)=O)CC3)c12	IC50 (nM)p	'='	2	0.493	1	TNF-alpha	0.384	B (single protein format)	0.577	Training	-0.8308	0.9024	0.7615	0.3166	0.935	-0.1716	-0.1414	-0.1011	-0.4552	0.2448	0.2584	-0.0442	-0.3694	0.4491
CHEMBL3921402	COc1cccc2c1ncc1c(=O)n(-c3cccc(Cl)c3)c(=O)n(C3CCC(F)(F)CC3)c12	IC50 (nM)p	'='	2	0.493	1	TNF-alpha	0.384	B (single protein format)	0.577	Training	-3.2546	-0.4967	-0.5891	-0.0435	-0.4573	-0.1702	0.9621	-0.7168	-0.4179	-2.5259	0.711	-0.3943	-0.412	0.1791
CHEMBL3644501	COc1cccc2c1ncc1c(=O)n(-c3cccc(Cl)c3)c(=O)n(C3CCN(S(C)(=O)=O)CC3)c12	IC50 (nM)p	'='	2.4	0.493	1	TNF-alpha	0.384	B (single protein format)	0.577	Training	-0.8308	0.7995	0.8008	0.3295	0.935	-0.2452	-0.1414	-0.1061	-0.4552	0.2448	0.2584	-0.0442	-0.3694	0.4491
CHEMBL3948031	COc1cccc2c1ncc1c(=O)n(-c3cccc(Cl)c3)c(=O)n(C3CCCCC3)c12	IC50 (nM)p	'='	4	0.493	1	TNF-alpha	0.384	B (single protein format)	0.577	Test	-0.8308	-0.334	-0.252	-0.574	-0.4573	-0.2871	-0.1414	-0.7168	-0.4552	0.2448	0.2584	-0.3943	-0.412	0.0772
CHEMBL3986436	COc1cccc2c1ncc1c(=O)n(-c3cccc(Cl)c3)c(=O)n(C3CCC(C)CC3)c12	IC50 (nM)p	'='	4	0.493	1	TNF-alpha	0.384	B (single protein format)	0.577	Training	-0.8308	-0.3417	-0.2852	-0.574	-0.4573	-0.208	-0.1414	-0.7168	-0.4552	0.2448	0.2584	0.2218	-0.1217	0.0772
CHEMBL3947142	COc1cccc2c1ncc1c(=O)n(-c3cccc(Cl)c3)c(=O)n(C3CCNCC3)c12	IC50 (nM)p	'='	5	0.493	1	TNF-alpha	0.384	B (single protein format)	0.577	Training	-0.8308	0.1095	0.0102	-0.397	-0.4573	-0.3531	-0.1414	-0.6478	-0.4552	0.2448	0.2584	-0.3943	-0.412	0.1692
CHEMBL3644499	COc1cccc2c1ncc1c(=O)n(-c3cccc(C)c3)c(=O)n(C3CCCC3)c12	IC50 (nM)p	'='	6	0.493	1	TNF-alpha	0.384	B (single protein format)	0.577	Training	0.4106	-0.2203	-0.0886	-0.7193	-0.4573	-0.3168	-0.145	-0.7168	0.2304	-0.2389	-0.1801	-0.4274	-0.0491	-0.532
CHEMBL3932267	CCc1cccc(-n2c(=O)c3cnc4c(OC)cccc4c3n(C3CCCC3)c2=O)c1	IC50 (nM)p	'='	6	0.493	1	TNF-alpha	0.384	B (single protein format)	0.577	Test	0.4106	-0.2126	-0.0915	-0.7193	-0.4573	-0.2179	-0.145	-0.7168	0.2304	-0.2389	-0.1801	0.6556	-0.1943	-0.532
CHEMBL3945875	COc1cccc2c1ncc1c(=O)n(-c3cccc(Cl)c3)c(=O)n(C3CCC(NS(C)(=O)=O)CC3)c12	IC50 (nM)p	'='	6	0.493	1	TNF-alpha	0.384	B (single protein format)	0.577	Training	-0.8308	0.6295	0.5782	0.3155	1.1241	-0.1518	-0.1414	0.1125	-0.4552	0.2448	0.2584	-0.0442	-0.3694	0.4491
CHEMBL3986932	COc1cccc2c1ncc1c(=O)n(-c3ccc4c(c3)OCO4)c(=O)n(C3CCN(S(C)(=O)=O)CC3)c12	IC50 (nM)p	'='	8	0.493	1	TNF-alpha	0.384	B (single protein format)	0.577	Training	0.4106	1.069	1.0619	0.5861	0.935	-0.1398	-0.145	-0.0483	0.2304	-0.2389	-0.1801	-0.0442	-0.3694	-0.1167
CHEMBL3913144	COc1cccc2c1ncc1c(=O)n(-c3cccc(Cl)c3)c(=O)n(C3CCCC3)c12	IC50 (nM)p	'='	9	0.493	1	TNF-alpha	0.384	B (single protein format)	0.577	Training	-0.8308	-0.334	-0.2567	-0.574	-0.4573	-0.3663	-0.1414	-0.7168	-0.4552	0.2448	0.2584	-0.3943	-0.412	0.0772
CHEMBL3642490	CCN1CCN(C(N=O)c2ccc(C#C[C@]3(CN4Cc5ccc(OC)cc5C4=O)NC(=O)NC3=O)cc2)CC1	IC50 (nM)p	'='	20	0.493	1	TNF-alpha	0.384	B (single protein format)	0.577	Test	0.4106	-0.1328	-0.1932	0.3478	0.5869	0.335	-0.145	0.0975	0.2304	-0.2389	-0.1801	0.9011	-0.1943	-0.3079
CHEMBL3962756	COc1cccc2c1ncc1c(=O)n(-c3ccccc3Cl)c(=O)n(C3CCC(C)CC3)c12	IC50 (nM)p	'='	20	0.493	1	TNF-alpha	0.384	B (single protein format)	0.577	Training	-0.6756	-0.3896	-0.2883	-0.5775	-0.4573	-0.208	-0.1414	-0.7171	-0.4552	0.7846	0.2537	0.2218	-0.1217	0.0772
CHEMBL1713298	O=C(Nc1ccc(OC(F)(F)F)cc1)c1ccc(CN2CCc3ccccc3C2)cc1	IC50 (nM)p	'='	24.4	0.493	1	TNF-alpha	0.384	F (assay format)	0.125	Training	0.9566	0.1456	-0.5205	-0.1228	-0.6525	-0.4129	1.5103	-0.8706	1.8322	0.5507	0.2657	-0.2723	-0.3625	-0.4386
CHEMBL3644503	COc1cccc2c1ncc1c(=O)n(-c3cccc(Cl)c3)c(=O)n([C@@H]3CCN(S(C)(=O)=O)C3)c12	IC50 (nM)p	'='	29	0.493	1	TNF-alpha	0.384	B (single protein format)	0.577	Training	-0.8308	0.7607	0.7412	0.3194	0.935	-0.3244	-0.1414	-0.1073	-0.4552	0.2448	0.2584	-0.0442	-0.3694	0.4491
CHEMBL3644498	COc1cccc2c1ncc1c(=O)n(-c3cc(C)cs3)c(=O)n(C3CCCC3)c12	IC50 (nM)p	'='	30	0.493	1	TNF-alpha	0.384	B (single protein format)	0.577	Test	0.4106	-0.6284	-0.218	-0.5873	-0.4573	-0.3168	-0.145	-0.4312	0.2304	-0.2389	-0.1801	-0.4274	-0.0491	-0.2125
CHEMBL4110900	COc1cccc2c1ncc1c(=O)n(-c3cccc(Cl)c3)c(=O)n([C@@H]3CCNC3)c12	IC50 (nM)p	'='	31	0.493	1	TNF-alpha	0.384	B (single protein format)	0.577	Training	-0.8308	0.0584	0.0168	-0.4018	-0.4573	-0.4323	-0.1414	-0.6575	-0.4552	0.2448	0.2584	-0.3943	-0.412	0.1692
CHEMBL1705002	COC(=O)CC1=NN(c2nc3ccccc3s2)C(=O)/C1=C(/C)Nc1ccc(Cl)cc1	IC50 (nM)p	'='	36.9	0.493	1	TNF-alpha	0.384	F (assay format)	0.125	Training	-0.8063	-0.6104	-0.7	-0.2122	-0.5584	-0.3361	-0.1414	-0.0562	-0.2866	0.1176	0.0947	-0.2046	0.127	-0.0082
CHEMBL1732490	COC(=O)CC1=NN(c2nc3ccccc3s2)C(=O)/C1=C(/C)Nc1ccccc1	IC50 (nM)p	'='	37.3	0.493	1	TNF-alpha	0.384	F (assay format)	0.125	Training	0.4106	-0.4769	-0.5601	-0.3582	-0.5584	-0.3361	-0.145	-0.0562	0.0324	-0.0949	-0.1101	-0.2046	0.127	-0.2917
CHEMBL1417851	COCCn1c(C)cc(C(=O)COC(=O)c2ccccc2Br)c1C	IC50 (nM)p	'<'	39.1	0.493	1	TNF-alpha	0.384	F (assay format)	0.125	Test	-0.1684	-0.3434	-0.7558	-0.705	-0.6525	-0.4065	-0.1447	-0.7116	-0.3195	0.9261	0.6834	-0.0158	0.2958	-0.255
CHEMBL1392142	Cc1cc(C(=O)COC(=O)c2ccccc2O)c(C)n1Cc1cccs1	IC50 (nM)p	'<'	39.1	0.493	1	TNF-alpha	0.384	F (assay format)	0.125	Training	0.4106	-0.8425	-1.0265	-0.7788	-0.6525	-0.5878	-0.145	-0.4459	0.0324	-0.0949	-0.1101	-0.101	-0.0248	-0.4613
CHEMBL1595790	Cc1ccc2oc(N=C(N)NC(=O)C(C)(C)C)nc2c1	IC50 (nM)p	'<'	39.1	0.493	1	TNF-alpha	0.384	F (assay format)	0.125	Training	0.4106	-0.6156	0.0172	-0.6833	-0.6525	-0.4585	-0.145	0.2609	0.0324	-0.0949	-0.1101	0.1586	0.3129	-0.2683
CHEMBL1701407	COC(=O)CC1=NN(c2nc3ccccc3s2)C(=O)/C1=C(/C)Nc1ccc(OC)cc1	IC50 (nM)p	'<'	39.1	0.493	1	TNF-alpha	0.384	F (assay format)	0.125	Training	0.4106	-0.3409	-0.4908	-0.1703	-0.5584	-0.257	-0.145	-0.0378	0.0324	-0.0949	-0.1101	-0.1193	0.4476	-0.2816
CHEMBL1288726	CCN1CCN(c2ccc(O)c(-c3ccc(C#C[C@]4(CN5Cc6ccc(OC)cc6C5=O)NC(=O)NC4=O)cc3F)n2)CC1	IC50 (nM)p	'='	39.75	0.493	1	TNF-alpha	0.384	B (single protein format)	0.577	Test	0.0399	-0.2018	-0.2897	0.4623	-0.4573	0.2503	0.4068	-0.0612	-0.0697	-0.2931	-0.0131	0.9011	-0.1943	-0.1751
CHEMBL3642470	COc1ccc2c(c1)C(=O)N(C[C@@]1(C#Cc3ccc(C(N=O)C4CCN(C)CC4)cc3)NC(=O)NC1=O)C2	IC50 (nM)p	'='	40	0.493	1	TNF-alpha	0.384	B (single protein format)	0.577	Training	0.4106	-0.1238	-0.1685	0.1206	0.5869	0.3163	-0.145	0.0769	0.2304	-0.2389	-0.1801	-0.4082	0.0847	-0.308
CHEMBL3640389	COc1ccc2c(c1F)C(=O)N(C[C@@]1(C#Cc3ccc(C(N=O)N4CCNC[C@@H]4C)c(F)c3)NC(=O)NC1=O)C2	IC50 (nM)p	'='	42	0.493	1	TNF-alpha	0.384	B (single protein format)	0.577	Training	-0.8293	0.2263	-0.0607	0.713	0.5869	0.2778	0.9585	0.1418	-0.3692	-0.1151	0.152	0.2333	-0.1217	0.0169
CHEMBL3640355	COc1ccc2c(c1)C(=O)N(C[C@@]1(C#Cc3ccc(-c4nc(-c5cnn(C)c5)ccc4OC(=O)C(C)(C)C)cc3)NC(=O)NC1=O)C2	IC50 (nM)p	'='	42.75	0.493	1	TNF-alpha	0.384	B (single protein format)	0.577	Training	0.4106	-0.1647	-0.2958	0.5116	-0.308	0.2975	-0.145	0.1972	0.2304	-0.2389	-0.1801	0.5509	1.1733	-0.2737
CHEMBL3642492	COc1ccc2c(c1)C(=O)N(C[C@@]1(C#Cc3ccc(/C(=N/O)N4CCCN(C)CC4)cc3)NC(=O)NC1=O)C2	IC50 (nM)p	'='	45	0.493	1	TNF-alpha	0.384	B (single protein format)	0.577	Test	0.4106	0.3268	0.236	0.2691	0.5226	0.3344	-0.145	0.0021	0.2304	-0.2389	-0.1801	-0.4082	0.0847	-0.0522
CHEMBL1597561	Cc1cc(C(=O)COC(=O)c2ccccc2Br)c(C)n1CC1CCCO1	IC50 (nM)p	'='	45.6	0.493	1	TNF-alpha	0.384	F (assay format)	0.125	Training	-0.1684	-0.4696	-0.6698	-0.7156	-0.6525	-0.2306	-0.1447	-0.7311	-0.3195	0.9261	0.6834	-0.101	-0.0248	-0.255
CHEMBL3642505	COc1ccc2c(c1)C(=O)N(C[C@@]1(C#Cc3ccc(/C(=N/O)N4CCCN(C(C)C)CC4)cc3)NC(=O)NC1=O)C2	IC50 (nM)p	'='	47	0.493	1	TNF-alpha	0.384	B (single protein format)	0.577	Training	0.4106	0.3296	0.1531	0.3054	0.5226	0.5147	-0.145	0.0006	0.2304	-0.2389	-0.1801	0.8608	0.1686	-0.0522
CHEMBL3640354	COc1ccc2c(c1)C(=O)N(C[C@@]1(C#Cc3ccc(-c4nc(-c5cnn(C)c5)ccc4OC(=O)C(C)C)cc3)NC(=O)NC1=O)C2	IC50 (nM)p	'='	47.97	0.493	1	TNF-alpha	0.384	B (single protein format)	0.577	Training	0.4106	-0.1667	-0.2949	0.5185	-0.308	0.2184	-0.145	0.2044	0.2304	-0.2389	-0.1801	0.824	0.6653	-0.2737
CHEMBL72511	CNC(=O)[C@@H](NC(=O)[C@H](c1ccc(OC)cc1)[C@H](CO)C(=O)NO)C(C)(C)C	IC50 (nM)p	'='	48	0.493	1	TNF-alpha	0.384	F (assay format)	0.125	Test	0.4106	1.1172	0.5248	-0.1015	0.6342	0.1261	-0.145	0.2246	0.0324	-0.0949	-0.1101	0.5421	0.6727	-0.1574
CHEMBL3640353	CCC(=O)Oc1ccc(-c2cnn(C)c2)nc1-c1ccc(C#C[C@]2(CN3Cc4ccc(OC)cc4C3=O)NC(=O)NC2=O)cc1	IC50 (nM)p	'='	55.9	0.493	1	TNF-alpha	0.384	B (single protein format)	0.577	Training	0.4106	-0.1695	-0.2939	0.5281	-0.308	0.1392	-0.145	0.212	0.2304	-0.2389	-0.1801	0.6417	0.3024	-0.2737
CHEMBL3640339	COc1ccc2c(c1)C(=O)N(C[C@@]1(C#Cc3ccc(-c4nc(-c5cnn(C)c5)ccc4O)cc3)NC(=O)NC1=O)C2	IC50 (nM)p	'='	61	0.493	1	TNF-alpha	0.384	B (single protein format)	0.577	Training	0.4106	-0.1695	-0.2908	0.2134	-0.308	-0.1575	-0.145	0.0251	0.2304	-0.2389	-0.1801	-0.4082	0.0847	-0.275
CHEMBL3640341	COc1ccc2c(c1)C(=O)N(C[C@@]1(C#Cc3ccc(-c4nc(-c5cccnc5)ccc4OC(C)=O)cc3)NC(=O)NC1=O)C2	IC50 (nM)p	'='	61.65	0.493	1	TNF-alpha	0.384	B (single protein format)	0.577	Training	0.4106	-0.1679	-0.2549	0.3534	-0.2621	-0.0015	-0.145	0.1633	0.2304	-0.2389	-0.1801	-0.3076	-0.0491	-0.2739
CHEMBL3642511	COc1ccc2c(c1)C(=O)N(C[C@@]1(C#Cc3ccc(C(N=O)N4CCN(C)CC4)cc3)NC(=O)NC1=O)C2	IC50 (nM)p	'='	65	0.493	1	TNF-alpha	0.384	B (single protein format)	0.577	Test	0.4106	-0.1385	-0.1858	0.3172	0.5869	0.2393	-0.145	0.098	0.2304	-0.2389	-0.1801	-0.4082	0.0847	-0.3079
CHEMBL3640336	COc1ccc2c(c1)C(=O)N(C[C@@]1(C#Cc3ccc(-c4nc(-c5ccncc5)ccc4O)cc3)NC(=O)NC1=O)C2	IC50 (nM)p	'='	65	0.493	1	TNF-alpha	0.384	B (single protein format)	0.577	Training	0.4106	-0.1663	-0.258	0.0277	-0.2621	-0.2191	-0.145	-0.033	0.2304	-0.2389	-0.1801	-0.3943	-0.412	-0.2752
CHEMBL3640369	COc1ccc2c(c1F)C(=O)N(C[C@@]1(C#Cc3ccc(-c4nc(-c5cnn(C)c5)ccc4OC(=O)C(C)(C)C)c(F)c3)NC(=O)NC1=O)C2	IC50 (nM)p	'='	68.45	0.493	1	TNF-alpha	0.384	B (single protein format)	0.577	Training	-0.8121	-0.255	-0.4547	0.898	-0.308	0.2975	0.9585	0.1922	-0.3692	-0.117	0.1515	0.5509	1.1733	-0.0408
CHEMBL3640391	CCN1CCN(C(N=O)c2ccc(C#C[C@]3(CN4Cc5ccc(OC)c(F)c5C4=O)NC(=O)NC3=O)cc2F)[C@@H](C)C1	IC50 (nM)p	'='	69	0.493	1	TNF-alpha	0.384	B (single protein format)	0.577	Training	-0.8293	-0.2282	-0.3614	0.7483	0.5869	0.4196	0.9585	0.0874	-0.3692	-0.1151	0.152	1.5286	0.096	-0.0748
CHEMBL1481543	Cc1ccc(C(=O)O/N=C(\N)c2ccccn2)c(C)c1	IC50 (nM)p	'='	70.6	0.493	1	TNF-alpha	0.384	F (assay format)	0.125	Test	0.4106	-0.5569	-0.7707	-0.9547	-0.1222	-0.7356	-0.145	-0.3974	0.0324	-0.0949	-0.1101	-0.3031	-0.0248	-0.4834
CHEMBL3642508	CCN1CCN(c2ccc(O)c(-c3ccc(C#C[C@]4(CN5Cc6ccc(OC)cc6C5=O)NC(=O)NC4=O)cc3)n2)CC1	IC50 (nM)p	'='	72.4	0.493	1	TNF-alpha	0.384	B (single protein format)	0.577	Training	0.4106	-0.1612	-0.2511	0.2664	-0.4573	0.2503	-0.145	-0.0609	0.2304	-0.2389	-0.1801	0.9011	-0.1943	-0.2915
CHEMBL3982748	COc1cccc2c1ncc1c(=O)n(-c3cccc(SC)c3)c(=O)n(C3CCCC3)c12	IC50 (nM)p	'='	74	0.493	1	TNF-alpha	0.384	B (single protein format)	0.577	Training	0.4106	-0.6905	-0.2812	-0.5984	-0.4573	-0.2078	-0.145	-0.5784	0.2304	-0.2389	-0.1801	-1.0963	-0.3572	-0.2125
CHEMBL3642499	CCCCN1CCN(/C(=N/O)c2ccc(C#C[C@]3(CN4Cc5ccc(OC)cc5C4=O)NC(=O)NC3=O)cc2)CC1	IC50 (nM)p	'='	74	0.493	1	TNF-alpha	0.384	B (single protein format)	0.577	Training	0.4106	0.2585	0.2349	0.2701	0.5226	0.5092	-0.145	-0.0001	0.2304	-0.2389	-0.1801	0.6556	-0.1943	-0.0522
CHEMBL3640352	COc1ccc2c(c1F)C(=O)N(C[C@@]1(C#Cc3ccc(-c4nc(-c5cnn(C)c5)ccc4O)c(F)c3)NC(=O)NC1=O)C2	IC50 (nM)p	'='	75.4	0.493	1	TNF-alpha	0.384	B (single protein format)	0.577	Test	-0.8135	-0.2598	-0.4501	0.5997	-0.308	-0.1575	0.9585	0.0201	-0.3692	-0.117	0.1515	-0.4082	0.0847	-0.0421
CHEMBL3642500	COc1ccc2c(c1)C(=O)N(C[C@@]1(C#Cc3ccc(C(N=O)N4CCN(C5CCCCC5)CC4)cc3)NC(=O)NC1=O)C2	IC50 (nM)p	'='	76	0.493	1	TNF-alpha	0.384	B (single protein format)	0.577	Training	0.4106	-0.1291	-0.189	0.3309	0.5869	0.6571	-0.145	0.0963	0.2304	-0.2389	-0.1801	-0.3943	-0.412	-0.3079
CHEMBL3640408	COc1ccc2c(c1)C(=O)N(C[C@@]1(C#Cc3ccc(NC(=O)C4CCN(C)CC4)cc3)NC(=O)NC1=O)C2	IC50 (nM)p	'='	78	0.493	1	TNF-alpha	0.384	B (single protein format)	0.577	Training	0.4106	0.0942	0.1436	0.1289	-0.6525	0.3696	-0.145	0.0909	0.2304	-0.2389	-0.1801	-0.4082	0.0847	-0.0685
CHEMBL1487136	Cc1cc(C(=O)NC2CCCc3c2cnn3-c2ccc(C)c(C)c2)n(C)n1	IC50 (nM)p	'='	79.3	0.493	1	TNF-alpha	0.384	F (assay format)	0.125	Training	0.4106	-0.4329	-0.708	-0.7718	-0.3538	-0.4453	-0.145	-0.6649	0.0324	-0.0949	-0.1101	-0.2129	0.3752	-0.4837
CHEMBL3640337	COc1ccc2c(c1)C(=O)N(C[C@@]1(C#Cc3ccc(-c4nc(-c5cccnc5)ccc4O)cc3)NC(=O)NC1=O)C2	IC50 (nM)p	'='	80.25	0.493	1	TNF-alpha	0.384	B (single protein format)	0.577	Test	0.4106	-0.1637	-0.2533	0.0243	-0.2621	-0.2191	-0.145	-0.0318	0.2304	-0.2389	-0.1801	-0.3943	-0.412	-0.2752
CHEMBL3642553	COc1ccc2c(c1)C(=O)N(C[C@@]1(C#Cc3ccc(C(N=O)N4CCNC[C@@H]4C)cc3)NC(=O)NC1=O)C2	IC50 (nM)p	'='	84	0.493	1	TNF-alpha	0.384	B (single protein format)	0.577	Training	0.4106	0.3227	0.1032	0.3267	0.5869	0.2778	-0.145	0.1485	0.2304	-0.2389	-0.1801	0.2333	-0.1217	-0.2161
CHEMBL3642512	COc1ccc2c(c1)C(=O)N(C[C@@]1(C#Cc3ccc(C(N=O)N4CCC(=O)CC4)cc3)NC(=O)NC1=O)C2	IC50 (nM)p	'='	86	0.493	1	TNF-alpha	0.384	B (single protein format)	0.577	Training	0.4106	-0.0947	-0.1439	0.3637	0.5869	0.2986	-0.145	0.264	0.2304	-0.2389	-0.1801	-0.3943	-0.412	-0.3075
CHEMBL3640406	COc1ccc2c(c1F)C(=O)N(C[C@@]1(C#Cc3cncc(NC(=O)C4CCN(C)CC4)c3)NC(=O)NC1=O)C2	IC50 (nM)p	'='	86	0.493	1	TNF-alpha	0.384	B (single protein format)	0.577	Training	-0.4414	-0.0328	-0.0537	0.4892	-0.4573	0.3696	0.4068	0.1438	-0.0697	-0.0629	-0.0154	-0.4082	0.0847	0.0647
CHEMBL3642517	CCN1CCN(C(N=O)c2ccc(C#C[C@]3(CN4Cc5ccc(OC)cc5C4=O)NC(=O)NC3=O)cn2)CC1	IC50 (nM)p	'='	87	0.493	1	TNF-alpha	0.384	B (single protein format)	0.577	Test	0.4106	-0.1516	-0.2307	0.5205	0.7821	0.335	-0.145	0.1692	0.2304	-0.2389	-0.1801	0.9011	-0.1943	-0.2912
CHEMBL3642516	COc1ccc2c(c1)C(=O)N(C[C@@]1(C#Cc3ccc(C(N=O)N4CCN(C)CC4)nc3)NC(=O)NC1=O)C2	IC50 (nM)p	'='	87	0.493	1	TNF-alpha	0.384	B (single protein format)	0.577	Training	0.4106	-0.1573	-0.2236	0.4899	0.7821	0.2393	-0.145	0.1697	0.2304	-0.2389	-0.1801	-0.4082	0.0847	-0.2912
CHEMBL3640351	COc1ccc2c(c1F)C(=O)N(C[C@@]1(C#Cc3ccc(-c4nc(-c5cnn(C)c5)ccc4O)cc3)NC(=O)NC1=O)C2	IC50 (nM)p	'='	87	0.493	1	TNF-alpha	0.384	B (single protein format)	0.577	Training	-0.4414	-0.2192	-0.4114	0.4038	-0.308	-0.1575	0.4068	0.0204	-0.0697	-0.0629	-0.0154	-0.4082	0.0847	-0.1585
CHEMBL3642496	COc1ccc2c(c1)C(=O)N(C[C@@]1(C#Cc3ccc(C(N=O)N4CCN(C5CC5)CC4)cc3)NC(=O)NC1=O)C2	IC50 (nM)p	'='	92	0.493	1	TNF-alpha	0.384	B (single protein format)	0.577	Training	0.4106	-0.1285	-0.1874	0.3309	0.5869	0.4196	-0.145	0.0963	0.2304	-0.2389	-0.1801	-0.3943	-0.412	-0.3079
CHEMBL3640371	COc1ccc2c(c1F)C(=O)N(C[C@@]1(C#Cc3ccc(-c4ncccc4O)cc3)NC(=O)NC1=O)C2	IC50 (nM)p	'='	96	0.493	1	TNF-alpha	0.384	B (single protein format)	0.577	Test	-0.4414	-0.1924	-0.3454	0.0447	-0.4573	-0.2191	0.4068	-0.0792	-0.0697	-0.0629	-0.0154	-0.3943	-0.412	-0.1753
CHEMBL3642509	COc1ccc2c(c1)C(=O)N(C[C@@]1(C#Cc3ccc(C(N=O)N4CCOCC4)cc3)NC(=O)NC1=O)C2	IC50 (nM)p	'='	100	0.493	1	TNF-alpha	0.384	B (single protein format)	0.577	Training	0.4106	0.069	-0.0142	0.3522	0.5869	0.2063	-0.145	0.1294	0.2304	-0.2389	-0.1801	-0.3943	-0.412	-0.2863
CHEMBL3640306	COc1ccc2c(c1)C(=O)N(C[C@@]1(C#Cc3ccc4c(c3)c(N)nn4CCN(C)C)NC(=O)NC1=O)C2	IC50 (nM)p	'='	101	0.493	1	TNF-alpha	0.384	B (single protein format)	0.577	Training	0.4106	-0.1304	-0.1409	0.2587	-0.5032	0.0601	-0.145	0.2287	0.2304	-0.2389	-0.1801	-0.4221	0.5814	-0.0522
CHEMBL3640366	COc1ccc2c(c1F)C(=O)N(C[C@@]1(C#Cc3ccc(-c4nc(-c5cccnc5)ccc4O)cc3)NC(=O)NC1=O)C2	IC50 (nM)p	'='	105.65	0.493	1	TNF-alpha	0.384	B (single protein format)	0.577	Training	-0.4414	-0.2134	-0.3739	0.2148	-0.2621	-0.2191	0.4068	-0.0365	-0.0697	-0.0629	-0.0154	-0.3943	-0.412	-0.1587
CHEMBL3640322	COc1ccc2c(c1F)C(=O)N(C[C@@]1(C#Cc3ccc(C(CN)N4CCC(N)C4)cc3)NC(=O)NC1=O)C2	IC50 (nM)p	'='	109	0.493	1	TNF-alpha	0.384	B (single protein format)	0.577	Test	-0.4414	0.4608	0.6675	0.2157	-0.6525	0.3196	0.4068	0.1587	-0.0697	-0.0629	-0.0154	-0.3943	-0.412	0.3476
CHEMBL3640401	CCN1CCN(C(=O)C2CCC(=O)N2c2ccc(C#C[C@]3(CN4Cc5ccc(OC)cc5C4=O)NC(=O)NC3=O)cc2)CC1	IC50 (nM)p	'='	113	0.493	1	TNF-alpha	0.384	B (single protein format)	0.577	Training	0.4106	0.6774	0.9052	0.628	-0.6525	0.7438	-0.145	0.1537	0.2304	-0.2389	-0.1801	0.9011	-0.1943	0.1715
CHEMBL1288000	COc1ccc2c(c1)C(=O)N(C[C@@]1(C#Cc3ccc(-c4ncccc4O)cc3)NC(=O)NC1=O)C2	IC50 (nM)p	'='	117	0.493	1	TNF-alpha	0.384	B (single protein format)	0.577	Training	0.4106	-0.1427	-0.2248	-0.1458	-0.4573	-0.2191	-0.145	-0.0745	0.2304	-0.2389	-0.1801	-0.3943	-0.412	-0.2919
CHEMBL3640324	COc1ccc2c(c1F)C(=O)N(C[C@@]1(C#Cc3ccc(N4CCNCC4)cc3)NC(=O)NC1=O)C2	IC50 (nM)p	'='	118	0.493	1	TNF-alpha	0.384	B (single protein format)	0.577	Training	-0.4414	0.2102	0.0305	0.0833	-0.6525	0.1085	0.4068	-0.1373	-0.0697	-0.0629	-0.0154	-0.3943	-0.412	-0.1
CHEMBL3640367	COc1ccc2c(c1F)C(=O)N(C[C@@]1(C#Cc3ccc(-c4nc(-c5cccnc5)ccc4O)c(F)c3)NC(=O)NC1=O)C2	IC50 (nM)p	'='	118.7	0.493	1	TNF-alpha	0.384	B (single protein format)	0.577	Test	-0.8135	-0.2539	-0.4126	0.4106	-0.2621	-0.2191	0.9585	-0.0368	-0.3692	-0.117	0.1515	-0.3943	-0.412	-0.0422
CHEMBL3642445	COc1ccc2c(c1)C(=O)N(C[C@@]1(C#Cc3ccc([C@@]4(CN)NC(=O)NC4=O)cc3)NC(=O)NC1=O)C2	IC50 (nM)p	'='	122	0.493	1	TNF-alpha	0.384	B (single protein format)	0.577	Training	0.4106	0.2572	0.4852	0.5448	-0.6525	0.2656	-0.145	0.835	0.2304	-0.2389	-0.1801	-0.3943	-0.412	0.4411
CHEMBL3964458	COc1cccc2c1ncc1c(=O)n(-c3cccc(C#N)c3)c(=O)n(C3CCCC3)c12	IC50 (nM)p	'='	123	0.493	1	TNF-alpha	0.384	B (single protein format)	0.577	Training	0.4106	-0.244	-0.1048	-0.5287	-0.4573	-0.2657	-0.145	-0.2765	0.2304	-0.2389	-0.1801	-0.3943	-0.412	-0.5153
CHEMBL3640368	COc1ccc2c(c1F)C(=O)N(C[C@@]1(C#Cc3ccc(-c4nc(N5CCC(=O)CC5)ccc4O)cc3)NC(=O)NC1=O)C2	IC50 (nM)p	'='	123.85	0.493	1	TNF-alpha	0.384	B (single protein format)	0.577	Training	-0.4414	-0.1722	-0.3179	0.4728	-0.4573	0.214	0.4068	0.0999	-0.0697	-0.0629	-0.0154	-0.3943	-0.412	-0.1747
CHEMBL3640340	CCN1CCN(Cc2ccc(C#C[C@]3(CN4Cc5ccc(OC)c(F)c5C4=O)NC(=O)NC3=O)cc2)CC1	IC50 (nM)p	'='	124.6	0.493	1	TNF-alpha	0.384	B (single protein format)	0.577	Test	-0.4414	-0.1874	-0.3269	0.1155	-0.6525	0.3185	0.4068	-0.1933	-0.0697	-0.0629	-0.0154	0.9011	-0.1943	-0.1918
CHEMBL3640402	COc1ccc2c(c1)C(=O)N(C[C@@]1(C#Cc3ccc(N4C(=O)CCC4C(=O)NC4CC4)cc3)NC(=O)NC1=O)C2	IC50 (nM)p	'='	127	0.493	1	TNF-alpha	0.384	B (single protein format)	0.577	Training	0.4106	0.5043	0.7333	0.4042	-0.6525	0.5317	-0.145	0.2886	0.2304	-0.2389	-0.1801	-0.3943	-0.412	0.1713
CHEMBL3640309	COc1ccc2c(c1)C(=O)N(C[C@@]1(C#Cc3ccc(-c4cc(N)[nH]n4)cc3)NC(=O)NC1=O)C2	IC50 (nM)p	'='	128	0.493	1	TNF-alpha	0.384	B (single protein format)	0.577	Training	0.4106	-0.2201	0.1468	0.0196	-0.0547	-0.2191	-0.145	0.332	0.2304	-0.2389	-0.1801	-0.3943	-0.412	0.0697
CHEMBL3642450	COc1ccc2c(c1)C(=O)N(C[C@@]1(C#Cc3ccc(-c4nnc[nH]4)cc3OC)NC(=O)NC1=O)C2	IC50 (nM)p	'='	131	0.493	1	TNF-alpha	0.384	B (single protein format)	0.577	Training	0.4106	0.0386	-0.0995	0.2782	-0.2621	-0.14	-0.145	0.252	0.2304	-0.2389	-0.1801	-0.211	0.2769	-0.0141
CHEMBL3642528	COc1ccc2c(c1F)C(=O)N(C[C@@]1(C#Cc3cccnc3)NC(=O)NC1=O)C2	IC50 (nM)p	'='	134	0.493	1	TNF-alpha	0.384	B (single protein format)	0.577	Test	-0.4414	-0.1863	-0.3354	-0.1132	-0.4573	-0.2191	0.4068	-0.1563	-0.0697	-0.0629	-0.0154	-0.3943	-0.412	-0.1755
CHEMBL3640319	COc1ccc2c(c1F)C(=O)N(C[C@@]1(C#Cc3ccc(C4(O)CCNCC4)cc3)NC(=O)NC1=O)C2	IC50 (nM)p	'='	137	0.493	1	TNF-alpha	0.384	B (single protein format)	0.577	Training	-0.4414	0.4156	0.2049	0.0586	-0.6525	0.236	0.4068	-0.0232	-0.0697	-0.0629	-0.0154	-0.3943	-0.412	0.0163
CHEMBL3642560	COc1ccc2c(c1)C(=O)N(C[C@@]1(C#Cc3ccc4c(c3)CCCC43NC(=O)NC3=O)NC(=O)NC1=O)C2	IC50 (nM)p	'='	137	0.493	1	TNF-alpha	0.384	B (single protein format)	0.577	Training	0.4106	-0.0649	0.3048	0.3913	-0.6525	0.3843	-0.145	0.5731	0.2304	-0.2389	-0.1801	-0.3943	-0.412	0.1713
CHEMBL1288211	COc1ccc2c(c1)C(=O)N(C[C@@]1(C#Cc3ccc(CC(N)=O)cc3)NC(=O)NC1=O)C2	IC50 (nM)p	'='	139	0.493	1	TNF-alpha	0.384	B (single protein format)	0.577	Training	0.4106	-0.0601	0.1022	-0.048	-0.6525	0.0068	-0.145	0.5222	0.2304	-0.2389	-0.1801	-0.3943	-0.412	-0.0687
CHEMBL1569174	CCOC(=O)c1ccc(NC(=O)c2ccc(CN3CCc4ccccc4C3)cc2)cc1	IC50 (nM)p	'='	140	0.493	1	TNF-alpha	0.384	F (assay format)	0.125	Test	0.4106	-0.4362	-0.6047	-0.8747	-0.6525	-0.3773	-0.145	-0.6332	0.0324	-0.0949	-0.1101	0.3304	-0.2612	-0.4987
CHEMBL3642451	COc1ccc2c(c1)C(=O)N(C[C@@]1(C#Cc3ccc(C(=O)NO)cc3OC)NC(=O)NC1=O)C2	IC50 (nM)p	'='	146	0.493	1	TNF-alpha	0.384	B (single protein format)	0.577	Training	0.4106	0.2198	0.0801	0.3104	0.6342	-0.0065	-0.145	0.2243	0.2304	-0.2389	-0.1801	-0.211	0.2769	0.0696
CHEMBL3640383	COc1ccc2c(c1F)C(=O)N(C[C@@]1(C#Cc3ccc(C4(C)NC(=O)NC4=O)c(F)c3)NC(=O)NC1=O)C2	IC50 (nM)p	'='	148	0.493	1	TNF-alpha	0.384	B (single protein format)	0.577	Training	-1.0635	-0.1558	0.1396	0.7871	-0.6525	0.2359	0.9585	0.5801	-0.3692	-0.117	0.1515	-0.1479	-0.0491	0.4043
CHEMBL3640397	COc1ccc2c(c1F)C(=O)N(C[C@@]1(C#Cc3ccc(N4C(=O)NC5(CC5)C4=O)c(F)c3)NC(=O)NC1=O)C2	IC50 (nM)p	'='	148	0.493	1	TNF-alpha	0.384	B (single protein format)	0.577	Training	-0.9744	-0.049	0.2504	0.7835	-0.6525	0.2997	0.9585	0.3022	-0.3692	-0.3937	0.152	-0.3943	-0.412	0.4043
CHEMBL3642537	COc1ccc2c(c1)C(=O)N(C[C@@]1(C#Cc3ccc(/N=C(\N)NC#N)cc3)NC(=O)NC1=O)C2	IC50 (nM)p	'='	150	0.493	1	TNF-alpha	0.384	B (single protein format)	0.577	Test	0.4106	-0.2447	-0.0108	0.3228	-0.6525	0.0425	-0.145	1.3112	0.2304	-0.2389	-0.1801	-0.3943	-0.412	0.2037
CHEMBL3642501	COc1ccc2c(c1)C(=O)N(C[C@@]1(C#Cc3ccc(C(N=O)N4CCN(C5CCCCCC5)CC4)cc3)NC(=O)NC1=O)C2	IC50 (nM)p	'='	151	0.493	1	TNF-alpha	0.384	B (single protein format)	0.577	Training	0.4106	-0.1291	-0.189	0.3309	0.5869	0.7363	-0.145	0.0963	0.2304	-0.2389	-0.1801	-0.3943	-0.412	-0.3079
CHEMBL3642563	COc1ccc2c(c1)C(=O)N(C[C@@]1(C#Cc3ccc4c(c3)CCC43NC(=O)NC3=O)NC(=O)NC1=O)C2	IC50 (nM)p	'='	151	0.493	1	TNF-alpha	0.384	B (single protein format)	0.577	Training	0.4106	-0.078	0.2769	0.3913	-0.6525	0.3052	-0.145	0.5731	0.2304	-0.2389	-0.1801	-0.3943	-0.412	0.1713
CHEMBL3640394	COc1ccc2c(c1F)C(=O)N(C[C@@]1(C#Cc3ccc(C4(C(N)=O)CCN(C)CC4)cc3)NC(=O)NC1=O)C2	IC50 (nM)p	'='	152	0.493	1	TNF-alpha	0.384	B (single protein format)	0.577	Training	-0.4414	-0.0218	-0.0668	0.3141	-0.6525	0.3926	0.4068	0.433	-0.0697	-0.0629	-0.0154	-0.4082	0.0847	0.048
CHEMBL3639392	CCN1CCN(C(=O)C2CCC(=O)N2c2ccc(C#C[C@]3(CN4Cc5ccc(OC)c(F)c5C4=O)NC(=O)NC3=O)cc2)CC1	IC50 (nM)p	'='	152	0.493	1	TNF-alpha	0.384	B (single protein format)	0.577	Test	-0.4414	0.6277	0.7846	0.8184	-0.6525	0.7438	0.4068	0.149	-0.0697	-0.0629	-0.0154	0.9011	-0.1943	0.2879
CHEMBL3642491	COc1ccc2c(c1)C(=O)N(C[C@@]1(C#Cc3ccc(C(N=O)N4CCSCC4)cc3)NC(=O)NC1=O)C2	IC50 (nM)p	'='	153	0.493	1	TNF-alpha	0.384	B (single protein format)	0.577	Training	0.4106	-0.7996	-0.5428	0.2741	0.5869	0.3122	-0.145	0.3692	0.2304	-0.2389	-0.1801	-0.3943	-0.412	0.0115
CHEMBL3642513	COc1ccc2c(c1)C(=O)N(C[C@@]1(C#Cc3ccc(C(N=O)N4CCCCC4)cc3)NC(=O)NC1=O)C2	IC50 (nM)p	'='	154	0.493	1	TNF-alpha	0.384	B (single protein format)	0.577	Training	0.4106	-0.1138	-0.1701	0.1368	0.5869	0.2591	-0.145	0.0925	0.2304	-0.2389	-0.1801	-0.3943	-0.412	-0.308
CHEMBL3640312	COc1ccc2c(c1)C(=O)N(C[C@@]1(C#Cc3ccc4c(=O)[nH][nH]c4c3)NC(=O)NC1=O)C2	IC50 (nM)p	'='	156	0.493	1	TNF-alpha	0.384	B (single protein format)	0.577	Training	0.4106	0.0812	0.0488	0.0802	-0.1424	-0.0856	-0.145	0.1283	0.2304	-0.2389	-0.1801	-0.3943	-0.412	0.0233
CHEMBL3640343	CCN1CCN(Cc2ccc(C#C[C@]3(CN4Cc5ccc(OC)c(F)c5C4=O)NC(=O)NC3=O)cn2)CC1	IC50 (nM)p	'='	156	0.493	1	TNF-alpha	0.384	B (single protein format)	0.577	Test	-0.4414	-0.2221	-0.3879	0.2929	-0.4573	0.3185	0.4068	-0.1485	-0.0697	-0.0629	-0.0154	0.9011	-0.1943	-0.1752
CHEMBL3640387	COc1ccc2c(c1)C(=O)N(C[C@@]1(C#Cc3ccc(Nc4c(NCCN(C)C)c(=O)c4=O)cc3)NC(=O)NC1=O)C2	IC50 (nM)p	'='	161	0.493	1	TNF-alpha	0.384	B (single protein format)	0.577	Training	0.4106	0.2303	0.3205	0.4714	-0.6525	0.4876	-0.145	0.2016	0.2304	-0.2389	-0.1801	-0.4221	0.5814	-0.1237
CHEMBL3640315	COc1ccc2c(c1)C(=O)N(C[C@@]1(C#Cc3ccc4c(CN(C)C)n[nH]c4c3)NC(=O)NC1=O)C2	IC50 (nM)p	'='	163	0.493	1	TNF-alpha	0.384	B (single protein format)	0.577	Training	0.4106	-0.0897	-0.2105	0.0383	-0.0547	-0.0278	-0.145	-0.0529	0.2304	-0.2389	-0.1801	-0.4221	0.5814	-0.1999
CHEMBL3925334	COc1cccc2c1ncc1c(=O)n(-c3ccc(C)cc3)c(=O)n(C3CCCC3)c12	IC50 (nM)p	'='	163	0.493	1	TNF-alpha	0.384	B (single protein format)	0.577	Training	0.4106	-0.211	-0.1067	-0.7186	-0.4573	-0.3168	-0.145	-0.7166	0.2304	-0.2389	-0.1801	-0.4274	-0.0491	-0.532
CHEMBL3640386	COc1ccc2c(c1)C(=O)N(C[C@@]1(C#Cc3ccc(Nc4c(NCCN5CCOCC5)c(=O)c4=O)cc3)NC(=O)NC1=O)C2	IC50 (nM)p	'='	169	0.493	1	TNF-alpha	0.384	B (single protein format)	0.577	Test	0.4106	0.4297	0.4259	0.6999	-0.6525	0.7053	-0.145	0.2353	0.2304	-0.2389	-0.1801	-0.3943	-0.412	-0.1019
CHEMBL3640374	COc1ccc2c(c1)C(=O)N(C[C@@]1(C#Cc3ccc(C4(CNS(C)(=O)=O)NC(=O)NC4=O)cc3)NC(=O)NC1=O)C2	IC50 (nM)p	'='	176	0.493	1	TNF-alpha	0.384	B (single protein format)	0.577	Training	0.4106	0.8148	1.0006	1.2657	0.9289	0.3658	-0.145	1.4329	0.2304	-0.2389	-0.1801	-0.0442	-0.3694	0.5432
CHEMBL1524014	CCc1cc(C(=O)NC2CCCc3c2cnn3-c2cccc(C)c2C)n(C)n1	IC50 (nM)p	'='	179	0.493	1	TNF-alpha	0.384	F (assay format)	0.125	Training	0.4106	-0.4938	-0.6857	-0.7839	-0.3538	-0.3464	-0.145	-0.6678	0.0324	-0.0949	-0.1101	0.1789	0.3077	-0.4837
CHEMBL3952484	CCn1c(=O)c2cnc3c(OC)cccc3c2n(C2CCCC2)c1=O	IC50 (nM)p	'='	180	0.493	1	TNF-alpha	0.384	B (single protein format)	0.577	Training	0.4106	-0.027	0.1714	-0.6823	-0.4573	-0.2091	-0.145	-0.6915	0.2304	-0.2389	-0.1801	0.9011	-0.1943	-0.532
CHEMBL3642493	COc1ccc2c(c1)C(=O)N(C[C@@]1(C#Cc3ccc(/C(=N/O)N4CCC4)cc3)NC(=O)NC1=O)C2	IC50 (nM)p	'='	186	0.493	1	TNF-alpha	0.384	B (single protein format)	0.577	Test	0.4106	0.4098	0.1359	0.0803	0.5226	0.1167	-0.145	-0.0042	0.2304	-0.2389	-0.1801	-0.3943	-0.412	-0.0524
CHEMBL3642441	COc1ccc2c(c1F)C(=O)N(C[C@@]1(C#Cc3ccc4c(c3)CCC43NC(=O)NC3=O)NC(=O)NC1=O)C2	IC50 (nM)p	'='	186	0.493	1	TNF-alpha	0.384	B (single protein format)	0.577	Training	-0.4414	-0.1277	0.1563	0.5817	-0.6525	0.3052	0.4068	0.5684	-0.0697	-0.0629	-0.0154	-0.3943	-0.412	0.2878
CHEMBL3642463	CCN1CCN(c2n[nH]c3cc(C#C[C@]4(CN5Cc6ccc(OC)cc6C5=O)NC(=O)NC4=O)ccc23)CC1	IC50 (nM)p	'='	187.95	0.493	1	TNF-alpha	0.384	B (single protein format)	0.577	Training	0.4106	0.304	0.3665	0.2737	-0.0547	0.2503	-0.145	-0.0351	0.2304	-0.2389	-0.1801	0.9011	-0.1943	0.0396
CHEMBL3642535	COc1ccc2c(c1F)C(=O)N(C[C@@]1(C#Cc3cccnc3C)NC(=O)NC1=O)C2	IC50 (nM)p	'='	193	0.493	1	TNF-alpha	0.384	B (single protein format)	0.577	Training	-0.4414	-0.2204	-0.3766	-0.0992	-0.4573	-0.1696	0.4068	-0.1597	-0.0697	-0.0629	-0.0154	-0.1863	-0.0491	-0.1755
CHEMBL1287908	COc1ccc2c(c1)C(=O)N(C[C@@]1(C#Cc3ccc(CC4CCN(C)CC4)nc3)NC(=O)NC1=O)C2	IC50 (nM)p	'='	194.9	0.493	1	TNF-alpha	0.384	B (single protein format)	0.577	Test	0.4106	-0.1631	-0.2392	-0.1123	-0.4573	0.3053	-0.145	-0.1511	0.2304	-0.2389	-0.1801	-0.4082	0.0847	-0.2919
CHEMBL1461631	Cn1nccc1C(=O)NC1CCCc2c1cnn2-c1ccc(C(C)(C)C)cc1	IC50 (nM)p	'='	200	0.493	1	TNF-alpha	0.384	F (assay format)	0.125	Training	0.4106	-0.4215	-0.6297	-0.797	-0.3538	-0.2771	-0.145	-0.6543	0.0324	-0.0949	-0.1101	0.1675	0.3752	-0.4837
CHEMBL3944621	CCn1c(=O)c2cnc3c(OC)cccc3c2n(C2CCC(C)CC2)c1=O	IC50 (nM)p	'='	200	0.493	1	TNF-alpha	0.384	B (single protein format)	0.577	Training	0.4106	-0.0347	0.1428	-0.6823	-0.4573	-0.0508	-0.145	-0.6915	0.2304	-0.2389	-0.1801	1.5171	0.096	-0.532
CHEMBL3640422	CCN1CCN(/C(=N/O)c2cnc(C#C[C@]3(CN4Cc5ccc(OC)cc5C4=O)NC(=O)NC3=O)c(OC)c2)CC1	IC50 (nM)p	'='	204	0.493	1	TNF-alpha	0.384	B (single protein format)	0.577	Training	0.4106	0.3515	0.2649	0.6403	0.7178	0.43	-0.145	0.0735	0.2304	-0.2389	-0.1801	1.0842	0.4946	-0.0137
CHEMBL1287882	COc1ccc2c(c1)C(=O)N(C[C@@]1(C#Cc3ccc(N4CCNCC4)cc3)NC(=O)NC1=O)C2	IC50 (nM)p	'='	205	0.493	1	TNF-alpha	0.384	B (single protein format)	0.577	Test	0.4106	0.2599	0.1511	-0.1071	-0.6525	0.1085	-0.145	-0.1326	0.2304	-0.2389	-0.1801	-0.3943	-0.412	-0.2166
CHEMBL1702900	Cc1ccc([N+](=O)[O-])cc1NC(=O)c1cc(Cl)c2ccccc2c1O	IC50 (nM)p	'='	206	0.493	1	TNF-alpha	0.384	F (assay format)	0.125	Training	0.0773	-4.0852	2.5543	-0.6007	-0.075	-0.9214	-0.1414	-0.2764	-0.2866	0.6902	0.0907	-0.2877	-0.1936	1.6166
CHEMBL3642486	COc1ccc2c(c1)C(=O)N(C[C@@]1(C#Cc3ccc(C4(C)NC(=O)NC4=O)s3)NC(=O)NC1=O)C2	IC50 (nM)p	'='	208	0.493	1	TNF-alpha	0.384	B (single protein format)	0.577	Training	0.4106	-0.2683	0.3229	0.5292	-0.6525	0.2359	-0.145	0.8003	0.2304	-0.2389	-0.1801	-0.1479	-0.0491	0.4909
CHEMBL3642431	COc1ccc2c(c1)C(=O)N(C[C@@]1(C#Cc3ccc(CCN)cc3)NC(=O)NC1=O)C2	IC50 (nM)p	'='	219	0.493	1	TNF-alpha	0.384	B (single protein format)	0.577	Training	0.4106	0.3105	0.1861	-0.3212	-0.6525	-0.041	-0.145	0.0214	0.2304	-0.2389	-0.1801	-0.3943	-0.412	-0.0388
CHEMBL3642514	COc1ccc2c(c1)C(=O)N(C[C@@]1(C#Cc3ccc(C(N=O)N4CCN(C)CC4)s3)NC(=O)NC1=O)C2	IC50 (nM)p	'='	220	0.493	1	TNF-alpha	0.384	B (single protein format)	0.577	Test	0.4106	-0.2395	-0.2902	0.4475	0.5869	0.2393	-0.145	0.3138	0.2304	-0.2389	-0.1801	-0.4082	0.0847	0.0117
CHEMBL3642494	COc1ccc2c(c1)C(=O)N(C[C@@]1(C#Cc3cccc(C(N=O)N4CCN(C)CC4)c3)NC(=O)NC1=O)C2	IC50 (nM)p	'='	221	0.493	1	TNF-alpha	0.384	B (single protein format)	0.577	Training	0.4106	-0.1385	-0.1856	0.3172	0.5869	0.2393	-0.145	0.098	0.2304	-0.2389	-0.1801	-0.4082	0.0847	-0.3079
CHEMBL3640308	COc1ccc2c(c1)C(=O)N(C[C@@]1(C#Cc3ccc(-c4cc(N)n(C)n4)cc3)NC(=O)NC1=O)C2	IC50 (nM)p	'='	223	0.493	1	TNF-alpha	0.384	B (single protein format)	0.577	Training	0.4106	-0.0388	-0.0992	0.0499	-0.5032	-0.1575	-0.145	0.1421	0.2304	-0.2389	-0.1801	-0.4082	0.0847	-0.022
CHEMBL3642541	CCC1(c2ccc(C#CC3(CN4Cc5ccc(OC)cc5C4=O)NC(=O)NC3=O)cc2)NC(=O)NC1=O	IC50 (nM)p	'='	225	0.493	1	TNF-alpha	0.384	B (single protein format)	0.577	Training	0.4106	0.0374	0.3492	0.3945	-0.6525	0.3151	-0.145	0.5763	0.2304	-0.2389	-0.1801	0.6556	-0.1943	0.1713
CHEMBL3640297	COc1ccc2c(c1F)C(=O)N(C[C@@]1(C#Cc3ccc4c(=O)[nH][nH]c4c3)NC(=O)NC1=O)C2	IC50 (nM)p	'='	226.45	0.493	1	TNF-alpha	0.384	B (single protein format)	0.577	Test	-0.4414	0.0315	-0.0718	0.2707	-0.1424	-0.0856	0.4068	0.1236	-0.0697	-0.0629	-0.0154	-0.3943	-0.412	0.1398
CHEMBL3642449	COc1ccc2c(c1)C(=O)N(C[C@@]1(C#Cc3ccc(C4=NCCN4)cc3)NC(=O)NC1=O)C2	IC50 (nM)p	'='	227	0.493	1	TNF-alpha	0.384	B (single protein format)	0.577	Training	0.4106	0.1322	-0.0187	-0.0929	-0.6525	0.053	-0.145	0.0036	0.2304	-0.2389	-0.1801	-0.3943	-0.412	-0.0525
CHEMBL3642521	COc1ccc2c(c1)C(=O)N(C[C@@]1(C#Cc3ccc(C4(C(N)=O)CC4)cc3)NC(=O)NC1=O)C2	IC50 (nM)p	'='	227	0.493	1	TNF-alpha	0.384	B (single protein format)	0.577	Training	0.4106	0.0539	0.0346	-0.0595	-0.6525	0.175	-0.145	0.4322	0.2304	-0.2389	-0.1801	-0.3943	-0.412	-0.0687
CHEMBL3640344	COc1ccc2c(c1F)C(=O)N(C[C@@]1(C#Cc3ccc(CN4CCN(c5ccncc5)CC4)nc3)NC(=O)NC1=O)C2	IC50 (nM)p	'='	228	0.493	1	TNF-alpha	0.384	B (single protein format)	0.577	Training	-0.4414	-0.2595	-0.4294	0.4376	-0.2621	0.1613	0.4068	-0.0989	-0.0697	-0.0629	-0.0154	-0.3943	-0.412	-0.1585
CHEMBL1480238	COC(=O)c1ccc2nc(Nc3nc4c(F)cc(F)cc4s3)sc2c1	IC50 (nM)p	'='	230	0.493	1	TNF-alpha	0.384	F (assay format)	0.125	Test	-0.4299	-0.6852	-0.9282	-0.2212	-0.6525	-0.8868	0.9585	0.2675	-0.2466	-0.5118	0.0467	-0.2902	-0.0419	-0.0776
CHEMBL3642458	COc1ccc2c(c1)C(=O)N(C[C@@]1(C#Cc3ccc(-c4cc[nH]n4)nc3)NC(=O)NC1=O)C2	IC50 (nM)p	'='	231	0.493	1	TNF-alpha	0.384	B (single protein format)	0.577	Training	0.4106	-0.0641	-0.1181	0.0278	0.1405	-0.2191	-0.145	0.0328	0.2304	-0.2389	-0.1801	-0.3943	-0.412	-0.1834
CHEMBL3640323	COc1ccc2c(c1)C(=O)N(C[C@@]1(C#Cc3ccc(C(CN)N4CCC(N)C4)cc3)NC(=O)NC1=O)C2	IC50 (nM)p	'='	233	0.493	1	TNF-alpha	0.384	B (single protein format)	0.577	Training	0.4106	0.5105	0.7881	0.0252	-0.6525	0.3196	-0.145	0.1634	0.2304	-0.2389	-0.1801	-0.3943	-0.412	0.2311
CHEMBL1732337	CC1Cc2cc(S(=O)(=O)N3CCN(c4ccc([N+](=O)[O-])cc4)CC3)ccc2N1C(=O)C1CC1	IC50 (nM)p	'='	236	0.493	1	TNF-alpha	0.384	F (assay format)	0.125	Training	0.4106	-3.2372	3.8168	0.1974	1.3173	-0.1969	-0.145	0.0893	0.0324	-0.0949	-0.1101	0.0197	-0.2274	1.5062
CHEMBL3642556	COc1ccc2c(c1)C(=O)N(C[C@@]1(C#Cc3ccc(-c4cn[nH]c4N)cc3)NC(=O)NC1=O)C2	IC50 (nM)p	'='	236	0.493	1	TNF-alpha	0.384	B (single protein format)	0.577	Test	0.4106	-0.2199	0.0235	0.0159	-0.0547	-0.2191	-0.145	0.3102	0.2304	-0.2389	-0.1801	-0.3943	-0.412	0.0697
CHEMBL1287881	CCN1CCN(Cc2ccc(C#C[C@]3(CN4Cc5ccc(OC)cc5C4=O)NC(=O)NC3=O)cc2)CC1	IC50 (nM)p	'='	238	0.493	1	TNF-alpha	0.384	B (single protein format)	0.577	Training	0.4106	-0.1377	-0.2063	-0.075	-0.6525	0.3185	-0.145	-0.1886	0.2304	-0.2389	-0.1801	0.9011	-0.1943	-0.3084
CHEMBL3642540	CCN1CCC(C(=O)O)(c2ccc(C#C[C@]3(CN4Cc5ccc(OC)cc5C4=O)NC(=O)NC3=O)cc2)CC1	IC50 (nM)p	'='	239.8	0.493	1	TNF-alpha	0.384	B (single protein format)	0.577	Training	0.4106	-0.1068	-0.1749	0.1947	-0.6525	0.4965	-0.145	0.3001	0.2304	-0.2389	-0.1801	0.9011	-0.1943	-0.3079
CHEMBL3958464	COc1cccc2c1ncc1c(=O)n(-c3ccc4c(c3)OCCO4)c(=O)n(C3CCCC3)c12	IC50 (nM)p	'='	240	0.493	1	TNF-alpha	0.384	B (single protein format)	0.577	Training	0.4106	-0.0326	0.0767	-0.3237	-0.4573	-0.1817	-0.145	-0.6737	0.2304	-0.2389	-0.1801	-0.3943	-0.412	-0.4885
CHEMBL3642544	COc1ccc2c(c1)C(=O)N(C[C@@]1(C#Cc3ccc(C4(C)NC(=O)NC4=O)c(F)c3)NC(=O)NC1=O)C2	IC50 (nM)p	'='	243	0.493	1	TNF-alpha	0.384	B (single protein format)	0.577	Test	-0.2115	-0.1061	0.2604	0.5967	-0.6525	0.2359	0.4068	0.5848	-0.0697	-0.2931	-0.0131	-0.1479	-0.0491	0.2878
CHEMBL3640414	COc1ccc2c(c1)C(=O)N(C[C@@]1(C#Cc3ccc(-n4c(C)n[nH]c4=O)cc3)NC(=O)NC1=O)C2	IC50 (nM)p	'='	243	0.493	1	TNF-alpha	0.384	B (single protein format)	0.577	Training	0.4106	0.015	0.3009	0.3879	-0.2158	0.1013	-0.145	0.2548	0.2304	-0.2389	-0.1801	-0.3076	-0.0491	0.1875
CHEMBL3640418	COc1ccc2c(c1)C(=O)N(C[C@@]1(C#Cc3ccc(-c4nnc(N)o4)cc3)NC(=O)NC1=O)C2	IC50 (nM)p	'='	244	0.493	1	TNF-alpha	0.384	B (single protein format)	0.577	Training	0.4106	-0.1959	-0.1343	0.3504	-0.2621	-0.2191	-0.145	0.7148	0.2304	-0.2389	-0.1801	-0.3943	-0.412	-0.0349
CHEMBL3640305	COc1ccc2c(c1)C(=O)N(C[C@@]1(C#Cc3ccc(C(O)C4CCN(C)CC4)cc3)NC(=O)NC1=O)C2	IC50 (nM)p	'='	244.5	0.493	1	TNF-alpha	0.384	B (single protein format)	0.577	Training	0.4106	0.0825	0.0113	-0.1187	-0.6525	0.3558	-0.145	-0.1229	0.2304	-0.2389	-0.1801	-0.4082	0.0847	-0.1919
CHEMBL3640317	COc1ccc2c(c1)C(=O)N(C[C@@]1(C#Cc3ccc(C4CCN(C)CC4)nc3)NC(=O)NC1=O)C2	IC50 (nM)p	'='	244.9	0.493	1	TNF-alpha	0.384	B (single protein format)	0.577	Test	0.4106	-0.1696	-0.2435	-0.1149	-0.4573	0.2327	-0.145	-0.1522	0.2304	-0.2389	-0.1801	-0.4082	0.0847	-0.2919
CHEMBL1699128	CC(C)(C)c1ccc(-c2nc3ccccc3s2)cc1	IC50 (nM)p	'='	246	0.493	1	TNF-alpha	0.384	F (assay format)	0.125	Training	0.4106	-0.6881	-0.8244	-1.6207	-0.6525	-0.7877	-0.145	-0.7924	0.0324	-0.0949	-0.1101	0.174	0.1441	-0.4546
CHEMBL3640348	CCN1CCN(Cc2ccc(C#C[C@]3(CN4Cc5ccc(OC)c(F)c5C4=O)NC(=O)NC3=O)cc2F)CC1	IC50 (nM)p	'='	249.8	0.493	1	TNF-alpha	0.384	B (single protein format)	0.577	Training	-1.0348	-0.2634	-0.3927	0.3123	-0.6525	0.3185	0.9585	-0.1934	-0.3692	-0.1151	0.1525	0.9011	-0.1943	-0.0754
CHEMBL3640347	COc1ccc2c(c1F)C(=O)N(C[C@@]1(C#Cc3ccc(CN4CCN(C5CCCCC5)CC4)cc3)NC(=O)NC1=O)C2	IC50 (nM)p	'='	255.4	0.493	1	TNF-alpha	0.384	B (single protein format)	0.577	Training	-0.4414	-0.1836	-0.3224	0.0986	-0.6525	0.6406	0.4068	-0.1944	-0.0697	-0.0629	-0.0154	-0.3943	-0.412	-0.1918
CHEMBL3642476	COc1ccc2c(c1)C(=O)N(C[C@@]1(C#Cc3ccc(C(O)(O)C(F)(F)F)cc3)NC(=O)NC1=O)C2	IC50 (nM)p	'='	257.8	0.493	1	TNF-alpha	0.384	B (single protein format)	0.577	Test	0.5859	-0.003	-0.1582	0.8113	-0.6525	0.2069	1.5103	0.0947	1.1927	0.2428	0.5853	-0.3943	-0.412	-0.0464
CHEMBL3640415	COc1ccc2c(c1)C(=O)N(C[C@@]1(C#Cc3ccc(-n4c(-c5cccnc5)n[nH]c4=O)cc3)NC(=O)NC1=O)C2	IC50 (nM)p	'='	258	0.493	1	TNF-alpha	0.384	B (single protein format)	0.577	Training	0.4106	-0.1858	0.1131	0.5135	-0.0205	0.0221	-0.145	0.2807	0.2304	-0.2389	-0.1801	-0.3943	-0.412	0.2042
CHEMBL3642435	COc1ccc2c(c1)C(=O)N(C[C@@]1(C#Cc3cncc(-c4cn[nH]c4)c3)NC(=O)NC1=O)C2	IC50 (nM)p	'='	260	0.493	1	TNF-alpha	0.384	B (single protein format)	0.577	Training	0.4106	-0.0955	-0.1481	0.0241	0.1405	-0.2191	-0.145	0.029	0.2304	-0.2389	-0.1801	-0.3943	-0.412	-0.1834
CHEMBL3642557	COc1ccc2c(c1)C(=O)N(CC1(C#Cc3ccc(/N=C(\NC#N)NC4CC4)cc3)NC(=O)NC1=O)C2	IC50 (nM)p	'='	268	0.493	1	TNF-alpha	0.384	B (single protein format)	0.577	Training	0.4106	0.0122	0.2559	0.3232	-0.6525	0.269	-0.145	0.9297	0.2304	-0.2389	-0.1801	-0.3943	-0.412	0.2037
CHEMBL306090	CNC(=O)[C@@H](NC(=O)[C@H](c1ccc(C)cc1)[C@H](CO)C(=O)NO)C(C)(C)C	IC50 (nM)p	'='	269	0.493	1	TNF-alpha	0.384	F (assay format)	0.125	Test	0.4106	0.9802	0.4533	-0.2895	0.6342	0.0965	-0.145	0.2062	0.0324	-0.0949	-0.1101	0.4415	0.521	-0.1675
CHEMBL3640419	CCNc1nnc(-c2ccc(C#C[C@]3(CN4Cc5ccc(OC)cc5C4=O)NC(=O)NC3=O)cc2)o1	IC50 (nM)p	'='	269	0.493	1	TNF-alpha	0.384	B (single protein format)	0.577	Training	0.4106	0.0386	0.1034	0.3691	-0.2621	-0.0542	-0.145	0.3642	0.2304	-0.2389	-0.1801	0.9011	-0.1943	-0.0349
CHEMBL3894945	COc1cccc2c1ncc1c(=O)n(C(C)C)c(=O)n(C3CCCC3)c12	IC50 (nM)p	'='	270	0.493	1	TNF-alpha	0.384	B (single protein format)	0.577	Training	0.4106	-0.1651	0.3861	-0.6777	-0.4573	-0.1244	-0.145	-0.702	0.2304	-0.2389	-0.1801	0.8608	0.1686	-0.532
CHEMBL3642495	COc1ccc2c(c1)C(=O)N(C[C@@]1(C#Cc3cccc(C(N=O)N4CCOCC4)c3)NC(=O)NC1=O)C2	IC50 (nM)p	'='	274	0.493	1	TNF-alpha	0.384	B (single protein format)	0.577	Training	0.4106	0.069	-0.014	0.3522	0.5869	0.2063	-0.145	0.1294	0.2304	-0.2389	-0.1801	-0.3943	-0.412	-0.2863
CHEMBL3642502	COc1ccc2c(c1)C(=O)N(C[C@@]1(C#Cc3ccc(C(N=O)N4CCN(c5ccccc5)CC4)cc3)NC(=O)NC1=O)C2	IC50 (nM)p	'='	278	0.493	1	TNF-alpha	0.384	B (single protein format)	0.577	Test	0.4106	-0.123	-0.1807	0.3142	0.5869	0.1777	-0.145	0.0949	0.2304	-0.2389	-0.1801	-0.3943	-0.412	-0.3079
CHEMBL3640403	COc1ccc2c(c1F)C(=O)N(C[C@@]1(C#Cc3ccc(N4C(=O)CCC4C(=O)NC4CC4)cc3)NC(=O)NC1=O)C2	IC50 (nM)p	'='	278	0.493	1	TNF-alpha	0.384	B (single protein format)	0.577	Training	-0.4414	0.4546	0.6127	0.5946	-0.6525	0.5317	0.4068	0.2839	-0.0697	-0.0629	-0.0154	-0.3943	-0.412	0.2878
CHEMBL3953457	COc1cccc2c1ncc1c(=O)n(-c3cccc(S(C)(=O)=O)c3)c(=O)n(C3CCCC3)c12	IC50 (nM)p	'='	280	0.493	1	TNF-alpha	0.384	B (single protein format)	0.577	Training	0.4106	0.2706	0.1612	-0.0766	0.8872	-0.243	-0.145	-0.2186	0.2304	-0.2389	-0.1801	-0.0442	-0.3694	-0.3997
CHEMBL3640301	COc1ccc2c(c1F)C(=O)N(C[C@@]1(C#Cc3ccc4c(c3)CN(C)C(=O)N4)NC(=O)NC1=O)C2	IC50 (nM)p	'='	281.3	0.493	1	TNF-alpha	0.384	B (single protein format)	0.577	Training	-0.4414	0.5125	0.1577	0.3405	-0.6525	0.0512	0.4068	0.1406	-0.0697	-0.0629	-0.0154	0.146	0.0847	0.2873
CHEMBL3642538	CCN1CCC(C(=O)OC)(c2ccc(C#C[C@]3(CN4Cc5ccc(OC)cc5C4=O)NC(=O)NC3=O)cc2)CC1	IC50 (nM)p	'='	288	0.493	1	TNF-alpha	0.384	B (single protein format)	0.577	Test	0.4106	-0.1266	-0.1868	0.2028	-0.6525	0.5492	-0.145	0.0892	0.2304	-0.2389	-0.1801	0.8625	0.4946	-0.3071
CHEMBL3640346	COc1ccc2c(c1F)C(=O)N(C[C@@]1(C#Cc3ccc(CN4CCN(c5ccncc5)CC4)cc3)NC(=O)NC1=O)C2	IC50 (nM)p	'='	289.6	0.493	1	TNF-alpha	0.384	B (single protein format)	0.577	Training	-0.4414	-0.2248	-0.3693	0.2602	-0.4573	0.1613	0.4068	-0.1436	-0.0697	-0.0629	-0.0154	-0.3943	-0.412	-0.1752
CHEMBL4284433	Cc1nc(Nc2nnc(-c3ccccc3)s2)c(C)c(C)c1O	IC50 (nM)p	'='	290	0.493	1	TNF-alpha	0.384	B (assay format)	0.64	Training	0.4106	-0.5132	-0.6515	-0.8811	-0.0669	-0.9559	-0.145	-0.1325	0.3797	-0.197	-0.6165	-0.6235	0.5209	-0.7369
CHEMBL3642488	COc1ccc2c(c1)C(=O)N(C[C@@]1(C#Cc3ccc4oc(C5(C)NC(=O)NC5=O)cc4c3)NC(=O)NC1=O)C2	IC50 (nM)p	'='	292	0.493	1	TNF-alpha	0.384	B (single protein format)	0.577	Training	0.4106	0.0133	0.4129	0.5867	-0.6525	0.2359	-0.145	0.6409	0.2304	-0.2389	-0.1801	-0.1479	-0.0491	0.193
CHEMBL3640407	COc1ccc2c(c1)C(=O)N(C[C@@]1(C#Cc3cncc(NC(=O)C4CCN(C)CC4)c3)NC(=O)NC1=O)C2	IC50 (nM)p	'='	299	0.493	1	TNF-alpha	0.384	B (single protein format)	0.577	Test	0.4106	0.0169	0.0669	0.2987	-0.4573	0.3696	-0.145	0.1485	0.2304	-0.2389	-0.1801	-0.4082	0.0847	-0.0519
CHEMBL4214663	COc1cccc(CNS(=O)(=O)c2cnc3ccc(-c4cccnc4)nn23)c1	IC50 (nM)p	'='	300	0.493	1	TNF-alpha	0.384	B (cell-based format)	0.316	Training	0.4106	-0.122	-0.1019	-0.2002	1.4528	-0.9494	-0.145	-0.125	0.1674	-0.011	-0.1773	-0.2977	-0.0431	-0.3644
CHEMBL3642533	COc1ccc2c(c1)C(=O)N(C[C@@]1(C#Cc3ccc(C(C(N)=O)N4CCCNCC4)cc3)NC(=O)NC1=O)C2	IC50 (nM)p	'='	302	0.493	1	TNF-alpha	0.384	B (single protein format)	0.577	Training	0.4106	0.3549	0.4265	0.3182	-0.6525	0.4245	-0.145	0.5263	0.2304	-0.2389	-0.1801	-0.3943	-0.412	0.0235
CHEMBL3640320	COc1ccc2c(c1F)C(=O)N(C[C@@]1(C#Cc3ccc(C(CN)N4CCC(NC(=O)OC(C)(C)C)C4)cc3)NC(=O)NC1=O)C2	IC50 (nM)p	'='	303	0.493	1	TNF-alpha	0.384	B (single protein format)	0.577	Training	-0.4414	0.2247	0.5392	0.7852	-0.6525	0.7862	0.4068	0.4614	-0.0697	-0.0629	-0.0154	0.3446	0.6766	0.3187
CHEMBL3640390	COc1ccc2c(c1F)C(=O)N(C[C@@]1(C#Cc3cncc(F)c3)NC(=O)NC1=O)C2	IC50 (nM)p	'='	305	0.493	1	TNF-alpha	0.384	B (single protein format)	0.577	Test	-0.8408	-0.2086	-0.3654	0.084	-0.4573	-0.2191	0.9585	-0.1583	-0.3692	-0.3241	0.1554	-0.3943	-0.412	-0.059
CHEMBL3640388	COc1ccc2c(c1)C(=O)N(C[C@@]1(C#Cc3ccc(Nc4c(N)c(=O)c4=O)cc3)NC(=O)NC1=O)C2	IC50 (nM)p	'='	306	0.493	1	TNF-alpha	0.384	B (single protein format)	0.577	Training	0.4106	0.2335	0.2158	0.2569	-0.6525	0.2238	-0.145	0.3617	0.2304	-0.2389	-0.1801	-0.3943	-0.412	0.054
CHEMBL3640330	CCN1CCN(C(=O)c2ccc(C#C[C@]3(CN4Cc5ccc(OC)c(F)c5C4=O)NC(=O)NC3=O)cc2)CC1	IC50 (nM)p	'='	307.85	0.493	1	TNF-alpha	0.384	B (single protein format)	0.577	Training	-0.4414	0.3031	0.2264	0.3596	-0.6525	0.3761	0.4068	-0.0416	-0.0697	-0.0629	-0.0154	0.9011	-0.1943	0.048
CHEMBL3642460	COc1ccc2c(c1)C(=O)N(C[C@@]1(C#Cc3ccc4c(N)n[nH]c4c3)NC(=O)NC1=O)C2	IC50 (nM)p	'='	309.6	0.493	1	TNF-alpha	0.384	B (single protein format)	0.577	Training	0.4106	0.0015	-0.0532	0.0374	-0.0547	-0.2191	-0.145	0.3125	0.2304	-0.2389	-0.1801	-0.3943	-0.412	0.0394
CHEMBL3640321	COc1ccc2c(c1)C(=O)N(C[C@@]1(C#Cc3ccc(C(CN)N4CCC(NC(=O)OC(C)(C)C)C4)cc3)NC(=O)NC1=O)C2	IC50 (nM)p	'='	316	0.493	1	TNF-alpha	0.384	B (single protein format)	0.577	Test	0.4106	0.2745	0.6599	0.5948	-0.6525	0.7862	-0.145	0.4661	0.2304	-0.2389	-0.1801	0.3446	0.6766	0.2023
CHEMBL3642554	COc1ccc2c(c1)C(=O)N(C[C@@]1(C#Cc3ccc(C(N=O)N4[C@@H](C)CNC[C@H]4C)cc3)NC(=O)NC1=O)C2	IC50 (nM)p	'='	327	0.493	1	TNF-alpha	0.384	B (single protein format)	0.577	Training	0.4106	0.3832	0.0331	0.3413	0.5869	0.3625	-0.145	0.1426	0.2304	-0.2389	-0.1801	0.8608	0.1686	-0.2161
CHEMBL3642564	CCN1CCN(C(N=O)c2ccc(C#C[C@]3(CN4CCc5cc(OC)ccc5C4=O)NC(=O)NC3=O)cc2)CC1	IC50 (nM)p	'='	335	0.493	1	TNF-alpha	0.384	B (single protein format)	0.577	Training	0.4106	-0.0859	-0.1289	0.3553	0.5869	0.4141	-0.145	0.0993	0.2304	-0.2389	-0.1801	0.9011	-0.1943	-0.3079
CHEMBL3640370	COc1ccc2c(c1)C(=O)N(C[C@@]1(C#Cc3ccc(-c4ncccc4OC(=O)C(C)(C)C)cc3)NC(=O)NC1=O)C2	IC50 (nM)p	'='	341.55	0.493	1	TNF-alpha	0.384	B (single protein format)	0.577	Training	0.4106	-0.1381	-0.2309	0.1525	-0.4573	0.236	-0.145	0.0965	0.2304	-0.2389	-0.1801	0.5648	0.6766	-0.2906
CHEMBL3642559	COc1ccc2c(c1)C(=O)N(C[C@@]1(C#Cc3ccc(N4CCC5(CC4)NC(=O)NC5=O)nc3)NC(=O)NC1=O)C2	IC50 (nM)p	'='	347.7	0.493	1	TNF-alpha	0.384	B (single protein format)	0.577	Test	0.4106	0.0083	0.4101	0.7667	-0.4573	0.4712	-0.145	0.6641	0.2304	-0.2389	-0.1801	-0.3943	-0.412	0.1882
CHEMBL4277438	Cc1nc(Nc2ccc(Cl)nc2)c(C)c(C)c1O	IC50 (nM)p	'='	360	0.493	1	TNF-alpha	0.384	B (assay format)	0.64	Training	0.5744	-0.5025	-0.733	-1.0786	-0.2621	-0.9559	-0.1414	-0.9054	0.8707	0.9624	-0.1423	-0.6235	0.5209	-1.0189
CHEMBL3642436	COc1ccc2c(c1)C(=O)N(C[C@@]1(C#Cc3cncc(-c4ccc(C(N)=O)cc4)c3)NC(=O)NC1=O)C2	IC50 (nM)p	'='	361	0.493	1	TNF-alpha	0.384	B (single protein format)	0.577	Training	0.4106	-0.0564	-0.0785	0.1069	-0.4573	-0.0625	-0.145	0.4382	0.2304	-0.2389	-0.1801	-0.3943	-0.412	-0.052
CHEMBL3640385	COc1ccc2c(c1F)C(=O)N(C[C@@]1(C#Cc3ccc4c(c3)C3(CC4)NC(=O)NC3=O)NC(=O)NC1=O)C2	IC50 (nM)p	'='	367	0.493	1	TNF-alpha	0.384	B (single protein format)	0.577	Training	-0.4414	-0.1281	0.1521	0.5817	-0.6525	0.3052	0.4068	0.5684	-0.0697	-0.0629	-0.0154	-0.3943	-0.412	0.2878
CHEMBL1704728	CSc1ccc(NC(=O)c2ccc(CN3CCc4ccccc4C3)cc2)cc1	IC50 (nM)p	'='	372	0.493	1	TNF-alpha	0.384	F (assay format)	0.125	Test	0.4106	-0.9097	-0.7548	-1.2435	-0.6525	-0.5287	-0.145	-0.7507	0.0324	-0.0949	-0.1101	-0.5991	-0.337	-0.3506
CHEMBL3642552	COc1ccc2c(c1)C(=O)N(C[C@@]1(C#Cc3ccc(-c4cn[nH]c4)nc3)NC(=O)NC1=O)C2	IC50 (nM)p	'='	372	0.493	1	TNF-alpha	0.384	B (single protein format)	0.577	Training	0.4106	-0.0856	-0.1398	0.0243	0.1405	-0.2191	-0.145	0.0465	0.2304	-0.2389	-0.1801	-0.3943	-0.412	-0.1834
CHEMBL3640325	COc1ccc2c(c1)C(=O)N(C[C@@]1(C#Cc3cncc(-c4ccc(O)c(-c5cn[nH]c5)n4)c3)NC(=O)NC1=O)C2	IC50 (nM)p	'='	374	0.493	1	TNF-alpha	0.384	B (single protein format)	0.577	Training	0.4106	-0.1205	-0.1781	0.3525	0.3357	-0.2191	-0.145	0.1705	0.2304	-0.2389	-0.1801	-0.3943	-0.412	-0.1666
CHEMBL3642545	COC(=O)Cc1ccc(C#C[C@]2(CN3Cc4ccc(OC)cc4C3=O)NC(=O)NC2=O)cc1	IC50 (nM)p	'='	379	0.493	1	TNF-alpha	0.384	B (single protein format)	0.577	Training	0.4106	-0.1051	-0.1709	0.001	-0.6525	0.0677	-0.145	0.1209	0.2304	-0.2389	-0.1801	-0.4328	0.2769	-0.3072
CHEMBL114343	COC(=O)CC(c1ccc(OC)c(OC)c1)N1C(=O)c2ccc(N)cc2C1=O	IC50 (nM)p	'='	380	0.493	1	TNF-alpha	0.384	F (assay format)	0.125	Test	0.4106	-0.0042	-0.2347	-0.3031	-0.6525	-0.3176	-0.145	-0.3603	0.0324	-0.0949	-0.1101	-0.1198	0.5993	-0.3527
CHEMBL3642485	COc1ccc2c(c1)C(=O)N(C[C@@]1(C#Cc3ccc(C4(C5CCC5)NC(=O)NC4=O)cc3)NC(=O)NC1=O)C2	IC50 (nM)p	'='	382	0.493	1	TNF-alpha	0.384	B (single protein format)	0.577	Training	0.4106	-0.0298	0.3186	0.3864	-0.6525	0.4734	-0.145	0.5635	0.2304	-0.2389	-0.1801	-0.3943	-0.412	0.1713
CHEMBL3640299	COc1ccc2c(c1F)C(=O)N(C[C@@]1(C#Cc3cc(F)c4c(=O)[nH][nH]c4c3)NC(=O)NC1=O)C2	IC50 (nM)p	'='	383.45	0.493	1	TNF-alpha	0.384	B (single protein format)	0.577	Training	-0.8049	-0.0119	-0.1377	0.465	-0.1424	-0.0856	0.9585	0.1163	-0.3692	-0.117	0.1511	-0.3943	-0.412	0.2562
CHEMBL3642464	COc1ccc2c(c1)C(=O)N(C[C@@]1(C#Cc3cncc(NS(C)(=O)=O)c3)NC(=O)NC1=O)C2	IC50 (nM)p	'='	386	0.493	1	TNF-alpha	0.384	B (single protein format)	0.577	Training	0.4106	0.6102	0.3694	0.5561	1.1241	-0.0958	-0.145	0.6398	0.2304	-0.2389	-0.1801	-0.0442	-0.3694	0.0798
CHEMBL3969462	CCCCn1c(=O)n(CC)c(=O)c2cnc3c(OC)cccc3c21	IC50 (nM)p	'='	390	0.493	1	TNF-alpha	0.384	B (single protein format)	0.577	Test	0.4106	0.0594	0.1577	-0.6881	-0.4573	-0.2938	-0.145	-0.685	0.2304	-0.2389	-0.1801	1.951	0.0234	-0.532
CHEMBL3642536	COc1ccc2c(c1F)C(=O)N(C[C@@]1(C#Cc3ccc(C)nc3)NC(=O)NC1=O)C2	IC50 (nM)p	'='	396	0.493	1	TNF-alpha	0.384	B (single protein format)	0.577	Training	-0.4414	-0.1968	-0.3563	-0.1003	-0.4573	-0.1696	0.4068	-0.1597	-0.0697	-0.0629	-0.0154	-0.2102	-0.0491	-0.1755
CHEMBL3642519	COc1ccc2c(c1)C(=O)N(C[C@@]1(C#Cc3ccc(C4(C)NC(=O)NC4=S)cc3)NC(=O)NC1=O)C2	IC50 (nM)p	'='	398	0.493	1	TNF-alpha	0.384	B (single protein format)	0.577	Training	0.4106	-0.4565	0.3264	0.3054	-0.6525	0.3153	-0.145	1.064	0.2304	-0.2389	-0.1801	-0.1479	-0.0491	0.8735
CHEMBL11440	O=C1CCC(N2C(=O)c3c(F)c(F)c(F)c(F)c3C2=O)C(=O)N1	IC50 (nM)p	'='	400	0.493	1	TNF-alpha	0.384	F (assay format)	0.125	Training	0.073	-0.2431	-0.271	0.1708	-0.6525	-0.3439	2.062	-0.2261	-0.5256	-0.0292	0.1977	-0.2723	-0.3625	-0.1704
CHEMBL3640329	COc1ccc2c(c1)C(=O)N(C[C@@]1(C#Cc3ccc(C(=O)N4CCC(N5CCCCC5)CC4)cc3)NC(=O)NC1=O)C2	IC50 (nM)p	'='	400.6	0.493	1	TNF-alpha	0.384	B (single protein format)	0.577	Test	0.4106	0.404	0.1954	0.1608	-0.6525	0.6983	-0.145	-0.0367	0.2304	-0.2389	-0.1801	-0.3943	-0.412	-0.0685
CHEMBL3949836	COc1cccc2c1ncc1c(=O)n(-c3cccs3)c(=O)n(C3CCCC3)c12	IC50 (nM)p	'='	410	0.493	1	TNF-alpha	0.384	B (single protein format)	0.577	Training	0.4106	-0.4706	-0.2734	-0.5833	-0.4573	-0.3663	-0.145	-0.4159	0.2304	-0.2389	-0.1801	-0.3943	-0.412	-0.2125
CHEMBL1408298	CCOc1cccc(C=NN=C(S)Nc2ccccc2[N+](=O)[O-])c1O	IC50 (nM)p	'='	414	0.493	1	TNF-alpha	0.384	F (assay format)	0.125	Training	0.4106	-3.7907	2.5271	-0.2096	0.2839	-0.6277	-0.145	0.6343	0.0324	-0.0949	-0.1101	0.3304	-0.2612	1.5196
CHEMBL3640404	COc1ccc2c(c1)C(=O)N(C[C@@]1(C#Cc3ccc(N4C(=O)CCC4C(=O)N4CCN(C)CC4)cc3)NC(=O)NC1=O)C2	IC50 (nM)p	'='	416	0.493	1	TNF-alpha	0.384	B (single protein format)	0.577	Training	0.4106	0.6716	0.9878	0.5974	-0.6525	0.6482	-0.145	0.1542	0.2304	-0.2389	-0.1801	-0.4082	0.0847	0.1715
CHEMBL3642447	COc1ccc2c(c1)C(=O)N(C[C@@]1(C#Cc3cc(C(N)=O)ccc3C)NC(=O)NC1=O)C2	IC50 (nM)p	'='	417	0.493	1	TNF-alpha	0.384	B (single protein format)	0.577	Test	0.4106	-0.0286	-0.0572	-0.0628	-0.6525	-0.013	-0.145	0.3951	0.2304	-0.2389	-0.1801	-0.4274	-0.0491	-0.0687
CHEMBL3642549	COc1ccc2c(c1)C(=O)N(C[C@@]1(C#Cc3ccc(NCCN(C)C)nc3)NC(=O)NC1=O)C2	IC50 (nM)p	'='	419	0.493	1	TNF-alpha	0.384	B (single protein format)	0.577	Training	0.4106	-0.0302	0.0317	0.0679	-0.4573	0.0678	-0.145	-0.0692	0.2304	-0.2389	-0.1801	-0.4221	0.5814	-0.1999
CHEMBL3642443	COc1ccc2c(c1)C(=O)N(C[C@@]1(C#Cc3ccc(C4(CN5Cc6cc(O)ccc6C5=O)NC(=O)NC4=O)cc3)NC(=O)NC1=O)C2	IC50 (nM)p	'='	419	0.493	1	TNF-alpha	0.384	B (single protein format)	0.577	Training	0.4106	0.2841	0.4732	0.9598	-0.6525	0.4287	-0.145	0.7852	0.2304	-0.2389	-0.1801	-0.3943	-0.412	0.4114
CHEMBL3642462	CCN1CCN(c2n[nH]c3ccc(C#C[C@]4(CN5Cc6ccc(OC)cc6C5=O)NC(=O)NC4=O)cc23)CC1	IC50 (nM)p	'='	421.75	0.493	1	TNF-alpha	0.384	B (single protein format)	0.577	Training	0.4106	0.3108	0.3683	0.2744	-0.0547	0.2503	-0.145	-0.0344	0.2304	-0.2389	-0.1801	0.9011	-0.1943	0.0396
CHEMBL3642429	COc1ccc2c(c1)C(=O)N(C[C@@]1(C#Cc3ccc(N(c4cccnc4)C4CCNCC4)nc3)NC(=O)NC1=O)C2	IC50 (nM)p	'='	430	0.493	1	TNF-alpha	0.384	B (single protein format)	0.577	Test	0.4106	0.2666	0.0293	0.2494	-0.2621	0.1943	-0.145	-0.0288	0.2304	-0.2389	-0.1801	-0.3943	-0.412	-0.1832
CHEMBL3642479	COc1ccc2c(c1)C(=O)N(C[C@@]1(C#Cc3cncc(C(=O)NN)c3)NC(=O)NC1=O)C2	IC50 (nM)p	'='	432	0.493	1	TNF-alpha	0.384	B (single protein format)	0.577	Training	0.4106	0.0752	-0.0115	0.2618	1.1976	-0.0856	-0.145	0.3308	0.2304	-0.2389	-0.1801	-0.3943	-0.412	0.0861
CHEMBL3642497	CCN1CCN(C(N=O)c2cncc(C#C[C@]3(CN4Cc5ccc(OC)cc5C4=O)NC(=O)NC3=O)c2)CC1	IC50 (nM)p	'='	435	0.493	1	TNF-alpha	0.384	B (single protein format)	0.577	Training	0.4106	-0.1646	-0.2236	0.5179	0.7821	0.335	-0.145	0.1486	0.2304	-0.2389	-0.1801	0.9011	-0.1943	-0.2912
CHEMBL3642522	CNC(=O)C1(c2ccc(C#C[C@]3(CN4Cc5ccc(OC)cc5C4=O)NC(=O)NC3=O)cc2)CC1	IC50 (nM)p	'='	443	0.493	1	TNF-alpha	0.384	B (single protein format)	0.577	Training	0.4106	0.3898	0.048	-0.0563	-0.6525	0.2211	-0.145	0.1383	0.2304	-0.2389	-0.1801	0.2136	0.035	-0.0687
CHEMBL3642466	COc1ccc2c(c1)C(=O)N(C[C@@]1(C#Cc3cncc(NC(C)=O)c3)NC(=O)NC1=O)C2	IC50 (nM)p	'='	444	0.493	1	TNF-alpha	0.384	B (single protein format)	0.577	Test	0.4106	-0.0392	0.1861	0.1445	-0.4573	-0.0064	-0.145	0.1763	0.2304	-0.2389	-0.1801	-0.3076	-0.0491	-0.052
CHEMBL3640326	CCN1CCN(C(=O)c2ccc(C#C[C@]3(CN4Cc5ccc(OC)cc5C4=O)NC(=O)NC3=O)cc2)CC1	IC50 (nM)p	'='	446	0.493	1	TNF-alpha	0.384	B (single protein format)	0.577	Training	0.4106	0.3528	0.347	0.1692	-0.6525	0.3761	-0.145	-0.0369	0.2304	-0.2389	-0.1801	0.9011	-0.1943	-0.0685
CHEMBL110421	COC(=O)CC(c1ccc(OC)c(OC)c1)N1C(=O)c2cccc(N)c2C1=O	IC50 (nM)p	'='	450	0.493	1	TNF-alpha	0.384	F (assay format)	0.125	Training	0.4106	-0.0499	-0.2722	-0.3073	-0.6525	-0.3176	-0.145	-0.3333	0.0324	-0.0949	-0.1101	-0.1198	0.5993	-0.3527
CHEMBL3917179	COc1cccc2c1ncc1c(=O)n(-c3ccc4c(c3)OCO4)c(=O)n(C3CCNCC3)c12	IC50 (nM)p	'='	450	0.493	1	TNF-alpha	0.384	B (single protein format)	0.577	Training	0.4106	0.379	0.2713	-0.1403	-0.4573	-0.2477	-0.145	-0.59	0.2304	-0.2389	-0.1801	-0.3943	-0.412	-0.3966
CHEMBL3938310	CCC(C)n1c(=O)c2cnc3c(OC)cccc3c2n(C2CCCC2)c1=O	IC50 (nM)p	'='	450	0.493	1	TNF-alpha	0.384	B (single protein format)	0.577	Test	0.4106	-0.0094	0.273	-0.6847	-0.4573	-0.0453	-0.145	-0.7023	0.2304	-0.2389	-0.1801	1.2832	0.096	-0.532
CHEMBL3640375	COc1ccc2c(c1)C(=O)N(C[C@@]1(C#Cc3ccc(-n4cnc(CCNC(C)=O)c4)cc3)NC(=O)NC1=O)C2	IC50 (nM)p	'='	453	0.493	1	TNF-alpha	0.384	B (single protein format)	0.577	Training	0.4106	0.4087	0.5622	0.3647	-0.6525	0.1486	-0.145	0.3096	0.2304	-0.2389	-0.1801	-0.3076	-0.0491	0.1875
CHEMBL3640311	COc1ccc2c(c1)C(=O)N(C[C@@]1(C#Cc3ccc4c(=O)[nH]n(C)c4c3)NC(=O)NC1=O)C2	IC50 (nM)p	'='	456	0.493	1	TNF-alpha	0.384	B (single protein format)	0.577	Training	0.4106	-0.0544	0.1261	0.1063	-0.538	-0.024	-0.145	0.0731	0.2304	-0.2389	-0.1801	-0.4082	0.0847	-0.0685
CHEMBL1495977	COC(=O)c1ccc2nc(Nc3nc4ccc(F)cc4s3)sc2c1	IC50 (nM)p	'='	462	0.493	1	TNF-alpha	0.384	F (assay format)	0.125	Training	-0.2374	-0.6569	-0.9259	-0.4144	-0.6525	-0.8868	0.4068	0.2748	-0.1072	-0.365	-0.0306	-0.2902	-0.0419	-0.1318
CHEMBL3640384	COc1ccc2c(c1)C(=O)N(C[C@@]1(C#Cc3ccc(-c4c(N)n[nH]c4C)cc3)NC(=O)NC1=O)C2	IC50 (nM)p	'='	488	0.493	1	TNF-alpha	0.384	B (single protein format)	0.577	Test	0.4106	-0.0316	0.057	0.0495	-0.0547	-0.1696	-0.145	0.3435	0.2304	-0.2389	-0.1801	-0.2102	-0.0491	0.0394
CHEMBL3642518	COc1ccc2c(c1)C(=O)N(C[C@@]1(C#Cc3ccc(C4(C)NC(=O)NC4=O)cc3C)NC(=O)NC1=O)C2	IC50 (nM)p	'='	490	0.493	1	TNF-alpha	0.384	B (single protein format)	0.577	Training	0.4106	-0.0571	0.343	0.4008	-0.6525	0.2854	-0.145	0.5865	0.2304	-0.2389	-0.1801	-0.1811	0.3137	0.1713
CHEMBL1612423	O=C(Nc1ccc(Cl)cc1)c1ccc(CN2CCc3ccccc3C2)cc1	IC50 (nM)p	'='	491	0.493	1	TNF-alpha	0.384	F (assay format)	0.125	Training	-0.8063	-0.5586	-0.7245	-1.219	-0.6525	-0.6872	-0.1414	-0.889	-0.2866	0.1176	0.0947	-0.2723	-0.3625	-0.2158
CHEMBL3984643	CCn1c(=O)c2cnc3c(C)cccc3c2n(C2CCCC2)c1=O	IC50 (nM)p	'='	500	0.493	1	TNF-alpha	0.384	B (single protein format)	0.577	Training	0.4106	-0.1617	0.1136	-0.8659	-0.4573	-0.2387	-0.145	-0.7207	0.2304	-0.2389	-0.1801	0.6848	-0.5204	-0.5538
CHEMBL3983488	CCCCCCCCCCCCCCO[C@@H]1[C@@H](OCCCCCCCCCCCCCC)[C@@H](OC)O[C@H](COC(=O)CCC(=O)OC[C@H](NC(=O)OCC2c3ccccc3-c3ccccc32)C(=O)O)[C@H]1OC	IC50 (nM)p	'='	500	0.493	1	TNF-alpha	0.384	B (assay format)	0.64	Test	0.4106	0.3295	0.158	1.2627	-0.6525	2.9919	-0.145	0.8136	0.3797	-0.197	-0.6165	1.8244	1.2841	-1.0065
CHEMBL4215614	COc1ccc(-c2ccc3ncc(S(=O)(=O)N4CCC(C#N)(c5ccccc5)CC4)n3n2)cc1OC	IC50 (nM)p	'='	500	0.493	1	TNF-alpha	0.384	B (cell-based format)	0.316	Training	0.4106	0.2232	0.3138	0.0264	1.0686	-0.452	-0.145	0.1015	0.1674	-0.011	-0.1773	-0.1622	0.4665	-0.3483
CHEMBL3642504	CCN1CCN(C(CO)c2ccc(C#C[C@]3(CN4Cc5ccc(OC)cc5C4=O)NC(=O)NC3=O)cc2)CC1	IC50 (nM)p	'='	504	0.493	1	TNF-alpha	0.384	B (single protein format)	0.577	Training	0.4106	0.0627	0.0206	0.125	-0.6525	0.4492	-0.145	-0.0925	0.2304	-0.2389	-0.1801	0.9011	-0.1943	-0.1918
CHEMBL3640377	COc1ccc2c(c1)C(=O)N(C[C@@]1(C#Cc3ccc(C4=NCCN4)c(C)c3)NC(=O)NC1=O)C2	IC50 (nM)p	'='	504	0.493	1	TNF-alpha	0.384	B (single protein format)	0.577	Training	0.4106	0.1236	-0.011	-0.0941	-0.6525	0.1024	-0.145	-0.0004	0.2304	-0.2389	-0.1801	-0.4274	-0.0491	-0.0525
CHEMBL3640300	COc1ccc2c(c1)C(=O)N(C[C@@]1(C#Cc3ccc4c(c3)CN(C)C(=O)N4)NC(=O)NC1=O)C2	IC50 (nM)p	'='	507.15	0.493	1	TNF-alpha	0.384	B (single protein format)	0.577	Test	0.4106	0.5622	0.2783	0.15	-0.6525	0.0512	-0.145	0.1453	0.2304	-0.2389	-0.1801	0.146	0.0847	0.1709
CHEMBL3642434	COc1ccc2c(c1)C(=O)N(C[C@@]1(C#Cc3cncc(-c4ccc(N)nc4)c3)NC(=O)NC1=O)C2	IC50 (nM)p	'='	513.5	0.493	1	TNF-alpha	0.384	B (single protein format)	0.577	Training	0.4106	-0.097	-0.1462	0.0288	-0.2621	-0.2191	-0.145	0.1058	0.2304	-0.2389	-0.1801	-0.3943	-0.412	-0.0055
CHEMBL3640431	COc1ccc2c(c1)C(=O)N(C[C@@]1(C#Cc3ccc(N4CCCCC4)nc3)NC(=O)NC1=O)C2	IC50 (nM)p	'='	514	0.493	1	TNF-alpha	0.384	B (single protein format)	0.577	Training	0.4106	-0.135	-0.2169	-0.102	-0.4573	0.1745	-0.145	-0.1433	0.2304	-0.2389	-0.1801	-0.3943	-0.412	-0.2919
CHEMBL3640423	COc1ccc2c(c1)C(=O)N(C[C@@]1(C#Cc3ncc(C(N=O)N4CCN(c5cnccn5)CC4)cc3OC)NC(=O)NC1=O)C2	IC50 (nM)p	'='	515	0.493	1	TNF-alpha	0.384	B (single protein format)	0.577	Training	0.4106	-0.0898	-0.2439	1.0266	1.1725	0.2568	-0.145	0.3092	0.2304	-0.2389	-0.1801	-0.211	0.2769	-0.2361
CHEMBL3642523	COc1ccc2c(c1)C(=O)N(C[C@@]1(C#Cc3ccc(C(C)(C)C(N)=O)cc3)NC(=O)NC1=O)C2	IC50 (nM)p	'='	517	0.493	1	TNF-alpha	0.384	B (single protein format)	0.577	Test	0.4106	0.1712	0.0028	-0.0549	-0.6525	0.175	-0.145	0.4742	0.2304	-0.2389	-0.1801	0.2452	0.3137	-0.0687
CHEMBL3642461	COc1ccc2c(c1)C(=O)N(C[C@@]1(C#Cc3ccc4[nH]nc(N)c4c3)NC(=O)NC1=O)C2	IC50 (nM)p	'='	520.1	0.493	1	TNF-alpha	0.384	B (single protein format)	0.577	Training	0.4106	0.0081	-0.0533	0.0382	-0.0547	-0.2191	-0.145	0.3134	0.2304	-0.2389	-0.1801	-0.3943	-0.412	0.0394
CHEMBL3640376	COc1ccc2c(c1)C(=O)N(C[C@@]1(C#Cc3ccc(-n4cnc(CCNC(C)=O)c4)nc3)NC(=O)NC1=O)C2	IC50 (nM)p	'='	524	0.493	1	TNF-alpha	0.384	B (single protein format)	0.577	Training	0.4106	0.326	0.4753	0.5439	-0.4573	0.1486	-0.145	0.3709	0.2304	-0.2389	-0.1801	-0.3076	-0.0491	0.2042
CHEMBL3642487	COc1ccc2c(c1)C(=O)N(C[C@@]1(C#Cc3csc(C4(C)NC(=O)NC4=O)c3)NC(=O)NC1=O)C2	IC50 (nM)p	'='	531	0.493	1	TNF-alpha	0.384	B (single protein format)	0.577	Training	0.4106	-0.3636	0.3442	0.5242	-0.6525	0.2359	-0.145	0.8163	0.2304	-0.2389	-0.1801	-0.1479	-0.0491	0.4909
CHEMBL3640413	COc1ccc2c(c1)C(=O)N(C[C@@]1(C#Cc3ccc(-n4cn[nH]c4=O)cc3)NC(=O)NC1=O)C2	IC50 (nM)p	'='	538	0.493	1	TNF-alpha	0.384	B (single protein format)	0.577	Test	0.4106	-0.149	0.2005	0.3543	-0.2158	0.0139	-0.145	0.284	0.2304	-0.2389	-0.1801	-0.3943	-0.412	0.1875
CHEMBL4280147	Cc1nc(Nc2cnc3ccccc3c2)c(C)c(C)c1O	IC50 (nM)p	'='	540	0.493	1	TNF-alpha	0.384	B (assay format)	0.64	Training	0.4106	-0.5663	-0.783	-1.2569	-0.2621	-0.9559	-0.145	-0.913	0.3797	-0.197	-0.6165	-0.6235	0.5209	-1.2464
CHEMBL3642542	COc1ccc2c(c1)C(=O)N(C[C@@]1(C#Cc3ccc(C4(C)NC(=O)NC4=O)nc3)NC(=O)NC1=O)C2	IC50 (nM)p	'='	544	0.493	1	TNF-alpha	0.384	B (single protein format)	0.577	Training	0.4106	-0.0967	0.313	0.5718	-0.4573	0.2359	-0.145	0.6521	0.2304	-0.2389	-0.1801	-0.1479	-0.0491	0.188
CHEMBL3642489	COc1ccc2c(c1)C(=O)N(C[C@@]1(C#Cc3ccc4oc(C5(C)NC(=O)NC5=O)c(C)c4c3)NC(=O)NC1=O)C2	IC50 (nM)p	'='	545	0.493	1	TNF-alpha	0.384	B (single protein format)	0.577	Training	0.4106	0.0202	0.4238	0.584	-0.6525	0.2854	-0.145	0.636	0.2304	-0.2389	-0.1801	-0.1811	0.3137	0.193
CHEMBL3642558	COc1ccc2c(c1)C(=O)N(CC1(C#Cc3cnc(N4CCC5(CC4)NC(=O)NC5=O)nc3N)NC(=O)NC1=O)C2	IC50 (nM)p	'='	557	0.493	1	TNF-alpha	0.384	B (single protein format)	0.577	Test	0.4106	0.6765	1.0882	1.113	-0.2621	0.4712	-0.145	0.9711	0.2304	-0.2389	-0.1801	-0.3943	-0.412	0.9065
CHEMBL3642532	COC(=O)C(c1ccc(C#C[C@]2(CN3Cc4ccc(OC)cc4C3=O)NC(=O)NC2=O)cc1)N1CCCNCC1	IC50 (nM)p	'='	566	0.493	1	TNF-alpha	0.384	B (single protein format)	0.577	Training	0.4106	0.3163	0.146	0.3656	-0.6525	0.4854	-0.145	0.1661	0.2304	-0.2389	-0.1801	-0.4328	0.2769	-0.2151
CHEMBL3642515	COc1ccc2c(c1)C(=O)N(C[C@@]1(C#Cc3ccc(C(N=O)N4CCOCC4)s3)NC(=O)NC1=O)C2	IC50 (nM)p	'='	571	0.493	1	TNF-alpha	0.384	B (single protein format)	0.577	Training	0.4106	-0.0319	-0.1199	0.4826	0.5869	0.2063	-0.145	0.3452	0.2304	-0.2389	-0.1801	-0.3943	-0.412	0.0333
CHEMBL3640338	CCN1CCN(c2ccc(OC)c(-c3ccc(C#C[C@]4(CN5Cc6ccc(OC)cc6C5=O)NC(=O)NC4=O)cc3)n2)CC1	IC50 (nM)p	'='	573.3	0.493	1	TNF-alpha	0.384	B (single protein format)	0.577	Training	0.4106	-0.0407	-0.214	0.2896	-0.4573	0.3294	-0.145	-0.1161	0.2304	-0.2389	-0.1801	1.0842	0.4946	-0.2699
CHEMBL3642468	COc1ccc2c(c1)C(=O)N(C[C@@]1(C#Cc3c[nH]c4nc(=O)oc-4c3)NC(=O)NC1=O)C2	IC50 (nM)p	'='	574	0.493	1	TNF-alpha	0.384	B (single protein format)	0.577	Test	0.4106	0.052	0.2098	0.3647	-0.6525	0.3832	-0.145	0.3731	0.2304	-0.2389	-0.1801	-0.3943	-0.412	0.1718
CHEMBL3640328	COc1ccc2c(c1)C(=O)N(C[C@@]1(C#Cc3ccc(C(=O)N4CCN(C5CCCCC5)CC4)cc3)NC(=O)NC1=O)C2	IC50 (nM)p	'='	578	0.493	1	TNF-alpha	0.384	B (single protein format)	0.577	Training	0.4106	0.3569	0.2762	0.1524	-0.6525	0.6983	-0.145	-0.0381	0.2304	-0.2389	-0.1801	-0.3943	-0.412	-0.0685
CHEMBL3640405	COc1ccc2c(c1)C(=O)N(C[C@@]1(C#Cc3ccc(N4C(=O)CCC4(C(=O)O)C(C)(C)O)nc3)NC(=O)NC1=O)C2	IC50 (nM)p	'='	578	0.493	1	TNF-alpha	0.384	B (single protein format)	0.577	Training	0.4106	0.3519	0.5229	0.8012	-0.4573	0.5998	-0.145	0.6751	0.2304	-0.2389	-0.1801	0.0984	0.3137	0.0652
CHEMBL1709705	CCC(=O)N1c2ccc(S(=O)(=O)N3CCN(c4ccc(Cl)cc4)CC3)cc2CC1C	IC50 (nM)p	'='	584	0.493	1	TNF-alpha	0.384	F (assay format)	0.125	Training	-0.7992	0.3411	0.5357	-0.2775	0.7398	-0.276	-0.1414	-0.4343	-0.2866	0.1176	0.0947	0.5083	-0.1261	-0.0428
CHEMBL3640332	COc1ccc2c(c1F)C(=O)N(C[C@@]1(C#Cc3ccc(CN4CCSCC4)nc3)NC(=O)NC1=O)C2	IC50 (nM)p	'='	587.5	0.493	1	TNF-alpha	0.384	B (single protein format)	0.577	Test	-0.4414	-0.8889	-0.8228	0.2193	-0.4573	0.2957	0.4068	0.1231	-0.0697	-0.0629	-0.0154	-0.3943	-0.412	0.1442
CHEMBL3642534	COc1ccc2c(c1)C(=O)N(C[C@@]1(C#Cc3ccc(C(C(=O)O)N4CCCNCC4)cc3)NC(=O)NC1=O)C2	IC50 (nM)p	'='	588	0.493	1	TNF-alpha	0.384	B (single protein format)	0.577	Training	0.4106	0.3271	0.1638	0.3587	-0.6525	0.4327	-0.145	0.3846	0.2304	-0.2389	-0.1801	-0.3943	-0.412	-0.2159
CHEMBL3640356	CCN1CCN(c2cccc(-c3ccc(C#C[C@]4(CN5Cc6ccc(OC)c(F)c6C5=O)NC(=O)NC4=O)cc3)n2)CC1	IC50 (nM)p	'='	605.65	0.493	1	TNF-alpha	0.384	B (single protein format)	0.577	Training	-0.4414	-0.2168	-0.3795	0.2987	-0.4573	0.2503	0.4068	-0.1485	-0.0697	-0.0629	-0.0154	0.9011	-0.1943	-0.1752
CHEMBL1607187	O=C(Nc1ccc(S(=O)(=O)N2CCCCC2)cc1)c1ccc(CN2CCc3ccccc3C2)cc1	IC50 (nM)p	'='	616	0.493	1	TNF-alpha	0.384	F (assay format)	0.125	Training	0.4106	0.4065	0.4134	-0.4952	0.7398	-0.2936	-0.145	-0.3627	0.0324	-0.0949	-0.1101	-0.2723	-0.3625	-0.3263
CHEMBL3640410	CCN1CCN(C(=O)c2ccc(OC)c(C#C[C@]3(CN4Cc5ccc(OC)cc5C4=O)NC(=O)NC3=O)n2)CC1	IC50 (nM)p	'='	622	0.493	1	TNF-alpha	0.384	B (single protein format)	0.577	Test	0.4106	0.4445	0.3678	0.5213	-0.4573	0.4552	-0.145	0.0498	0.2304	-0.2389	-0.1801	1.0842	0.4946	-0.0301
CHEMBL1411912	O=C(Nc1ccc(S(=O)(=O)N2CCOCC2)cc1)c1ccc(CN2CCc3ccccc3C2)cc1	IC50 (nM)p	'='	627	0.493	1	TNF-alpha	0.384	F (assay format)	0.125	Training	0.4106	0.5233	0.5975	-0.2798	0.7398	-0.3465	-0.145	-0.3137	0.0324	-0.0949	-0.1101	-0.2723	-0.3625	-0.3162
CHEMBL3642432	COc1ccc2c(c1)C(=O)N(C[C@@]1(C#Cc3ncc(NCc4nccc(=O)[nH]4)cc3OC)NC(=O)NC1=O)C2	IC50 (nM)p	'='	632	0.493	1	TNF-alpha	0.384	B (single protein format)	0.577	Training	0.4106	0.247	0.1494	0.6624	-0.4573	0.3502	-0.145	0.4022	0.2304	-0.2389	-0.1801	-0.211	0.2769	0.0783
CHEMBL3642548	COc1ccc2c(c1)C(=O)N(C[C@@]1(C#Cc3cccnc3N3CCOCC3)NC(=O)NC1=O)C2	IC50 (nM)p	'='	633	0.493	1	TNF-alpha	0.384	B (single protein format)	0.577	Training	0.4106	0.5184	0.4387	0.1116	-0.4573	0.1216	-0.145	-0.1073	0.2304	-0.2389	-0.1801	-0.3943	-0.412	-0.0308
CHEMBL1465706	O=C(Nc1ccc(S(=O)(=O)N2CCCC2)cc1)c1ccc(CN2CCc3ccccc3C2)cc1	IC50 (nM)p	'='	639	0.493	1	TNF-alpha	0.384	F (assay format)	0.125	Test	0.4106	0.3969	0.3919	-0.4952	0.7398	-0.3728	-0.145	-0.3627	0.0324	-0.0949	-0.1101	-0.2723	-0.3625	-0.3263
CHEMBL3642565	COc1ccc2c(c1)CCN(C[C@@]1(C#Cc3ccc(/C(=N/O)N4CCCN(C)CC4)cc3)NC(=O)NC1=O)C2=O	IC50 (nM)p	'='	639	0.493	1	TNF-alpha	0.384	B (single protein format)	0.577	Training	0.4106	0.3737	0.3003	0.2767	0.5226	0.4136	-0.145	0.0039	0.2304	-0.2389	-0.1801	-0.4082	0.0847	-0.0522
CHEMBL3642510	COc1ccc2c(c1)C(=O)N(C[C@@]1(C#Cc3ccc(C(N=O)N4CCCC4)cc3)NC(=O)NC1=O)C2	IC50 (nM)p	'='	641	0.493	1	TNF-alpha	0.384	B (single protein format)	0.577	Training	0.4106	-0.1137	-0.1696	0.1368	0.5869	0.18	-0.145	0.0925	0.2304	-0.2389	-0.1801	-0.3943	-0.412	-0.308
CHEMBL1700405	COc1ccc(NC(=O)c2ccc(CN3CCc4ccccc4C3)cc2)cc1	IC50 (nM)p	'='	650	0.493	1	TNF-alpha	0.384	F (assay format)	0.125	Training	0.4106	-0.2892	-0.5155	-1.1771	-0.6525	-0.6081	-0.145	-0.8706	0.0324	-0.0949	-0.1101	-0.1871	-0.0419	-0.4892
CHEMBL3640304	CSc1ccc2c(c1)C(=O)N(C[C@@]1(C#Cc3cccnc3)NC(=O)NC1=O)C2	IC50 (nM)p	'='	651.1	0.493	1	TNF-alpha	0.384	B (single protein format)	0.577	Test	0.4106	-0.7329	-0.414	-0.3698	-0.4573	-0.1397	-0.145	-0.0345	0.2304	-0.2389	-0.1801	-1.2796	-1.0462	0.0058
CHEMBL3640335	COc1ccc2c(c1)C(=O)N(C[C@@]1(C#Cc3ccc(-c4ccccc4O)cc3)NC(=O)NC1=O)C2	IC50 (nM)p	'='	652.1	0.493	1	TNF-alpha	0.384	B (single protein format)	0.577	Training	0.4106	-0.0941	-0.1672	-0.3181	-0.6525	-0.2191	-0.145	-0.1464	0.2304	-0.2389	-0.1801	-0.3943	-0.412	-0.3086
CHEMBL3640393	COc1ccc2c(c1F)C(=O)N(C[C@@]1(C#Cc3ccc(C4(C#N)CCN(C)CC4)cc3)NC(=O)NC1=O)C2	IC50 (nM)p	'='	669	0.493	1	TNF-alpha	0.384	B (single protein format)	0.577	Training	-0.4414	-0.2322	-0.3393	0.0888	-0.6525	0.3366	0.4068	0.2614	-0.0697	-0.0629	-0.0154	-0.4082	0.0847	-0.1753
CHEMBL3642459	COc1ccc2c(c1)C(=O)N(C[C@@]1(C#Cc3cncc(-c4cc[nH]n4)c3)NC(=O)NC1=O)C2	IC50 (nM)p	'='	678	0.493	1	TNF-alpha	0.384	B (single protein format)	0.577	Training	0.4106	-0.0847	-0.1122	0.0276	0.1405	-0.2191	-0.145	0.0177	0.2304	-0.2389	-0.1801	-0.3943	-0.412	-0.1834
CHEMBL3892871	CCCn1c(=O)n(CC)c(=O)c2cnc3c(OC)cccc3c21	IC50 (nM)p	'='	680	0.493	1	TNF-alpha	0.384	B (single protein format)	0.577	Test	0.4106	0.1966	0.0787	-0.6811	-0.4573	-0.3729	-0.145	-0.6848	0.2304	-0.2389	-0.1801	1.951	0.0234	-0.532
CHEMBL3640349	CCN1CCN(C(C)c2ccc(C#C[C@]3(CN4Cc5ccc(OC)c(F)c5C4=O)NC(=O)NC3=O)cc2)CC1	IC50 (nM)p	'='	695.1	0.493	1	TNF-alpha	0.384	B (single protein format)	0.577	Training	-0.4414	-0.1843	-0.3301	0.1348	-0.6525	0.4097	0.4068	-0.1936	-0.0697	-0.0629	-0.0154	1.5286	0.096	-0.1918
CHEMBL3640331	COc1ccc2c(c1F)C(=O)N(C[C@@]1(C#Cc3ccc(CN4CCOCC4)nc3)NC(=O)NC1=O)C2	IC50 (nM)p	'='	698.1	0.493	1	TNF-alpha	0.384	B (single protein format)	0.577	Training	-0.4414	-0.0206	-0.1861	0.2973	-0.4573	0.1898	0.4068	-0.1168	-0.0697	-0.0629	-0.0154	-0.3943	-0.412	-0.1536
CHEMBL3642456	COc1ccc2c(c1)C(=O)N(C[C@@]1(C#Cc3c(C)ncc(C(=O)O)c3O)NC(=O)NC1=O)C2	IC50 (nM)p	'='	699	0.493	1	TNF-alpha	0.384	B (single protein format)	0.577	Training	0.4106	-0.1305	-0.2121	0.3152	-0.4573	-0.0048	-0.145	0.4406	0.2304	-0.2389	-0.1801	-0.2102	-0.0491	-0.2912
CHEMBL1415184	Cc1cc(C(=O)NC2CCCc3c2cnn3-c2cccc(C)c2C)n(C)n1	IC50 (nM)p	'='	703	0.493	1	TNF-alpha	0.384	F (assay format)	0.125	Test	0.4106	-0.4314	-0.7121	-0.7739	-0.3538	-0.4453	-0.145	-0.6659	0.0324	-0.0949	-0.1101	-0.2129	0.3752	-0.4837
CHEMBL1325856	COCCn1c(C)cc(C(=O)COC(=O)c2cccc(O)c2)c1C	IC50 (nM)p	'='	704	0.493	1	TNF-alpha	0.384	F (assay format)	0.125	Training	0.4106	-0.2639	-0.6871	-0.6705	-0.6525	-0.4065	-0.145	-0.6467	0.0324	-0.0949	-0.1101	-0.0158	0.2958	-0.5999
CHEMBL1492752	Cn1nccc1C(=O)NC1CCCc2c1cnn2-c1ccc(F)cc1F	IC50 (nM)p	'='	712	0.493	1	TNF-alpha	0.384	F (assay format)	0.125	Training	-0.7848	-0.546	-0.7604	-0.4018	-0.3538	-0.5938	0.9585	-0.6553	-0.2466	-0.519	0.0473	-0.2788	-0.1314	-0.3753
CHEMBL3642478	COc1ccc2c(c1)C(=O)N(C[C@@]1(C#Cc3cncc(-c4noc(C(N)=O)n4)c3)NC(=O)NC1=O)C2	IC50 (nM)p	'='	712.9	0.493	1	TNF-alpha	0.384	B (single protein format)	0.577	Training	0.4106	0.0266	0.0134	0.7032	0.0402	-0.0625	-0.145	0.863	0.2304	-0.2389	-0.1801	-0.3943	-0.412	0.2051
CHEMBL3640298	COc1ccc2c(c1)C(=O)N(C[C@@]1(C#Cc3cc(F)c4c(=O)[nH][nH]c4c3)NC(=O)NC1=O)C2	IC50 (nM)p	'='	723	0.493	1	TNF-alpha	0.384	B (single protein format)	0.577	Test	0.0471	0.0378	-0.0171	0.2746	-0.1424	-0.0856	0.4068	0.121	-0.0697	-0.2931	-0.0135	-0.3943	-0.412	0.1398
CHEMBL3642520	COc1ccc2c(c1)C(=O)N(C[C@@]1(C#Cc3ccc([C@H]4CCC(=O)N4)cc3)NC(=O)NC1=O)C2	IC50 (nM)p	'='	736	0.493	1	TNF-alpha	0.384	B (single protein format)	0.577	Training	0.4106	0.1471	0.2137	-0.0396	-0.6525	0.1607	-0.145	0.1298	0.2304	-0.2389	-0.1801	-0.3943	-0.412	-0.0687
CHEMBL1706335	O=C(CSc1nc2scc(-c3ccccc3)c2c(=O)[nH]1)Nc1ccc(C(F)(F)F)cc1	IC50 (nM)p	'='	752	0.493	1	TNF-alpha	0.384	F (assay format)	0.125	Training	0.4925	-0.5533	-0.282	0.2595	-0.6525	-0.2698	1.5103	0.4647	0.4802	0.1365	0.2424	-0.2723	-0.3625	-0.069
CHEMBL57267	Cc1ccc2c(c1)sc(-c1ccc(N(C)C)cc1)[n+]2C	IC50 (nM)p	'='	762	0.493	1	TNF-alpha	0.384	F (assay format)	0.125	Training	0.4106	0.4991	0.002	-1.4513	-0.6525	-0.8741	-0.145	-0.9502	0.0324	-0.0949	-0.1101	0.3649	0.4854	0.4265
CHEMBL3640382	COc1ccc2c(c1)C(=O)N(C[C@@]1(C#Cc3ccc(-c4ccc(C)[nH]c4=O)nc3)NC(=O)NC1=O)C2	IC50 (nM)p	'='	766	0.493	1	TNF-alpha	0.384	B (single protein format)	0.577	Test	0.4106	-0.0031	0.1616	0.1072	-0.4573	0.3251	-0.145	0.1126	0.2304	-0.2389	-0.1801	-0.2102	-0.0491	-0.052
CHEMBL3642440	COc1ccc2c(c1)C(=O)N(C[C@@]1(C#Cc3cncc(-c4ccc(C(N)=O)o4)c3)NC(=O)NC1=O)C2	IC50 (nM)p	'='	776.1	0.493	1	TNF-alpha	0.384	B (single protein format)	0.577	Training	0.4106	-0.0039	-0.006	0.2989	-0.4573	-0.0625	-0.145	0.518	0.2304	-0.2389	-0.1801	-0.3943	-0.412	-0.0302
CHEMBL3640342	CCN1CCN(Cc2ccc(C#C[C@]3(CN4Cc5ccc(OC)cc5C4=O)NC(=O)NC3=O)cn2)CC1	IC50 (nM)p	'='	782.3	0.493	1	TNF-alpha	0.384	B (single protein format)	0.577	Training	0.4106	-0.1724	-0.2673	0.1024	-0.4573	0.3185	-0.145	-0.1438	0.2304	-0.2389	-0.1801	0.9011	-0.1943	-0.2917
CHEMBL3640333	COc1ccc2c(c1F)C(=O)N(C[C@@]1(C#Cc3ccc(CN4CCCCC4)nc3)NC(=O)NC1=O)C2	IC50 (nM)p	'='	785.1	0.493	1	TNF-alpha	0.384	B (single protein format)	0.577	Training	-0.4414	-0.2036	-0.364	0.0819	-0.4573	0.2427	0.4068	-0.1536	-0.0697	-0.0629	-0.0154	-0.3943	-0.412	-0.1753
CHEMBL3642452	COc1ccc2c(c1)C(=O)N(C[C@@]1(C#Cc3ccc(-n4ccnc4)cc3OC)NC(=O)NC1=O)C2	IC50 (nM)p	'='	786	0.493	1	TNF-alpha	0.384	B (single protein format)	0.577	Test	0.4106	0.2083	0.1224	0.084	-0.6525	-0.14	-0.145	-0.0595	0.2304	-0.2389	-0.1801	-0.211	0.2769	-0.0308
CHEMBL3640379	COc1ccc2c(c1)C(=O)N(C[C@@]1(C#Cc3ccc(-n4ccnc4)cc3)NC(=O)NC1=O)C2	IC50 (nM)p	'='	786	0.493	1	TNF-alpha	0.384	B (single protein format)	0.577	Training	0.4106	0.0943	0.0804	-0.0985	-0.6525	-0.2191	-0.145	-0.0769	0.2304	-0.2389	-0.1801	-0.3943	-0.412	-0.0525
CHEMBL3640420	COc1ccc2c(c1)C(=O)N(C[C@@]1(C#Cc3nc(N)ccc3O)NC(=O)NC1=O)C2	IC50 (nM)p	'='	808	0.493	1	TNF-alpha	0.384	B (single protein format)	0.577	Training	0.4106	-0.0629	-0.1014	0.016	-0.4573	-0.2191	-0.145	0.1281	0.2304	-0.2389	-0.1801	-0.3943	-0.412	-0.0221
CHEMBL3640357	CCN1CCN(c2cccc(-c3ccc(C#C[C@]4(CN5Cc6ccc(OC)c(F)c6C5=O)NC(=O)NC4=O)cc3F)n2)CC1	IC50 (nM)p	'='	808.3	0.493	1	TNF-alpha	0.384	B (single protein format)	0.577	Training	-0.8308	-0.2575	-0.4199	0.4946	-0.4573	0.2503	0.9585	-0.1488	-0.3692	-0.117	0.1515	0.9011	-0.1943	-0.0587
CHEMBL3642457	COc1ccc2c(c1)C(=O)N(C[C@@]1(C#Cc3cncc(-c4csc(N)n4)c3)NC(=O)NC1=O)C2	IC50 (nM)p	'='	811	0.493	1	TNF-alpha	0.384	B (single protein format)	0.577	Test	0.4106	-0.233	-0.21	0.2222	-0.4573	-0.2191	-0.145	0.9592	0.2304	-0.2389	-0.1801	-0.3943	-0.412	0.2837
CHEMBL3640424	COc1ccc2c(c1)C(=O)N(C[C@@]1(C#Cc3nc(N4C[C@@H](O)CC4=O)ccc3OC)NC(=O)NC1=O)C2	IC50 (nM)p	'='	837.1	0.493	1	TNF-alpha	0.384	B (single protein format)	0.577	Training	0.4106	0.4623	0.4555	0.4989	-0.4573	0.2661	-0.145	0.2306	0.2304	-0.2389	-0.1801	-0.211	0.2769	0.0863
CHEMBL3642526	C#C[C@]1(CN2Cc3ccc(OC)c(F)c3C2=O)NC(=O)NC1=O	IC50 (nM)p	'='	841	0.493	1	TNF-alpha	0.384	B (single protein format)	0.577	Training	-0.4414	-0.1619	-0.2939	-0.2868	-0.6525	-0.2191	0.4068	-0.1981	-0.0697	-0.0629	-0.0154	-0.2867	1.112	-0.1922
CHEMBL3642444	COc1ccc2c(c1)C(=O)N(C[C@]1(c3ccc(C#C[C@]4(CN5Cc6ccc(OC)cc6C5=O)NC(=O)NC4=O)cc3)NC(=O)NC1=O)C2	IC50 (nM)p	'='	849	0.493	1	TNF-alpha	0.384	B (single protein format)	0.577	Training	0.4106	0.4132	0.5343	0.9835	-0.6525	0.5078	-0.145	0.7443	0.2304	-0.2389	-0.1801	-0.211	0.2769	0.4331
CHEMBL3640358	COc1ccc2c(c1F)C(=O)N(C[C@@]1(C#Cc3ccc(-c4cccc(N5CCN(C6CCCCC6)CC5)n4)cc3)NC(=O)NC1=O)C2	IC50 (nM)p	'='	855.6	0.493	1	TNF-alpha	0.384	B (single protein format)	0.577	Test	-0.4414	0.2441	0.1223	0.2819	-0.4573	0.5725	0.4068	-0.1497	-0.0697	-0.0629	-0.0154	-0.3943	-0.412	0.0641
CHEMBL1727981	O=C(Nc1ccc(Cl)c([N+](=O)[O-])c1)c1ccc2ccccc2c1O	IC50 (nM)p	'='	870	0.493	1	TNF-alpha	0.384	F (assay format)	0.125	Training	-0.2072	-4.3166	2.4358	-0.6012	-0.075	-0.9709	-0.1414	-0.289	-0.2866	0.385	0.0914	-0.2723	-0.3625	1.6166
CHEMBL1329930	CCCOc1ccc(C=NN=C(S)Nc2ccccc2[N+](=O)[O-])c(O)c1	IC50 (nM)p	'='	880	0.493	1	TNF-alpha	0.384	F (assay format)	0.125	Training	0.4106	-3.7271	2.4979	-0.2216	0.2839	-0.5485	-0.145	0.6299	0.0324	-0.0949	-0.1101	0.2163	-0.2612	1.5196
CHEMBL3640412	CCNc1nnc(-c2ccc(OC)c(C#C[C@]3(CN4Cc5ccc(OC)cc5C4=O)NC(=O)NC3=O)n2)o1	IC50 (nM)p	'='	899	0.493	1	TNF-alpha	0.384	B (single protein format)	0.577	Training	0.4106	0.1453	0.1261	0.7206	-0.0669	0.0249	-0.145	0.4541	0.2304	-0.2389	-0.1801	1.0842	0.4946	0.0036
CHEMBL3936729	CCn1c(=O)c2cnc3c(OC)cccc3c2n(CCCF)c1=O	IC50 (nM)p	'='	900	0.493	1	TNF-alpha	0.384	B (single protein format)	0.577	Test	-1.065	-0.4822	-0.1544	-0.4321	-0.4573	-0.3186	0.4068	-0.685	-2.6078	-1.5353	0.0384	0.9011	-0.1943	-0.3212
CHEMBL3978166	CCn1c(=O)c2cnc3c(OC)cc(F)cc3c2n(C2CCCC2)c1=O	IC50 (nM)p	'='	920	0.493	1	TNF-alpha	0.384	B (single protein format)	0.577	Training	-0.1871	-0.087	0.0982	-0.4834	-0.4573	-0.2091	0.4068	-0.6921	-0.0697	-0.8058	-0.0102	0.9011	-0.1943	-0.4156
CHEMBL3642527	COc1ccc2c(c1)C(=O)N(C[C@@]1(C#Cc3cccnc3-c3cn[nH]c3)NC(=O)NC1=O)C2	IC50 (nM)p	'='	927	0.493	1	TNF-alpha	0.384	B (single protein format)	0.577	Training	0.4106	-0.1102	-0.1674	0.0259	0.1405	-0.2191	-0.145	0.0465	0.2304	-0.2389	-0.1801	-0.3943	-0.412	-0.1834
CHEMBL76297	CNC(=O)[C@@H](NC(=O)[C@H](c1ccccc1)[C@H](CO)C(=O)NO)C(C)(C)C	IC50 (nM)p	'='	928	0.493	1	TNF-alpha	0.384	F (assay format)	0.125	Training	0.4106	0.9802	0.4533	-0.2895	0.6342	0.047	-0.145	0.2062	0.0324	-0.0949	-0.1101	0.4569	0.3521	-0.1675
CHEMBL3642448	COc1ccc2c(c1)C(=O)N(C[C@@]1(C#Cc3ccc(CCNC(=O)C(F)(F)F)s3)NC(=O)NC1=O)C2	IC50 (nM)p	'='	930	0.493	1	TNF-alpha	0.384	B (single protein format)	0.577	Test	0.3172	0.0418	-0.2888	0.9843	-0.6525	0.324	1.5103	0.3519	1.1927	0.1171	0.5853	-0.3943	-0.412	0.28
CHEMBL3640392	COc1ccc2c(c1F)C(=O)N(C[C@@]1(C#Cc3cc(F)cnc3Cl)NC(=O)NC1=O)C2	IC50 (nM)p	'='	935	0.493	1	TNF-alpha	0.384	B (single protein format)	0.577	Training	-1.1138	-0.2461	-0.3816	0.2535	-0.4573	-0.2191	0.9621	-0.1614	-0.5613	0.1268	0.5985	-0.3943	-0.412	0.157
CHEMBL3640417	COc1ccc2c(c1)C(=O)N(C[C@@]1(C#Cc3ccccc3C=O)NC(=O)NC1=O)C2	IC50 (nM)p	'='	936	0.493	1	TNF-alpha	0.384	B (single protein format)	0.577	Training	0.4106	-0.0931	-0.1683	-0.2606	-0.6525	-0.1081	-0.145	-0.0528	0.2304	-0.2389	-0.1801	-0.3943	-0.412	-0.3082
CHEMBL3640399	CCN1CCN(C(=O)C2CC(=O)N(c3ccc(C#C[C@]4(CN5Cc6ccc(OC)cc6C5=O)NC(=O)NC4=O)cc3)C2)CC1	IC50 (nM)p	'='	940	0.493	1	TNF-alpha	0.384	B (single protein format)	0.577	Training	0.4106	0.7557	0.8321	0.6162	-0.6525	0.7383	-0.145	0.1642	0.2304	-0.2389	-0.1801	0.9011	-0.1943	0.1715
CHEMBL1468181	CC(C)(C)c1ccc(C(=O)O/N=C(\N)c2ccccn2)cc1	IC50 (nM)p	'='	952	0.493	1	TNF-alpha	0.384	F (assay format)	0.125	Test	0.4106	-0.5566	-0.772	-0.9533	-0.1222	-0.5179	-0.145	-0.3921	0.0324	-0.0949	-0.1101	0.174	0.1441	-0.4834
CHEMBL3642469	COc1ccc2c(c1)C(=O)N(C[C@@]1(C#Cc3ccc(C(N=O)c4ccc(F)cc4)cc3)NC(=O)NC1=O)C2	IC50 (nM)p	'='	954	0.493	1	TNF-alpha	0.384	B (single protein format)	0.577	Training	-0.3394	-0.174	-0.2461	0.1263	0.5869	-0.1421	0.4068	0.0538	-0.0697	-0.831	-0.0084	-0.3943	-0.412	-0.1917
CHEMBL3640302	O=C1NC(=O)[C@](C#Cc2cccnc2)(CN2Cc3ccc(I)cc3C2=O)N1	IC50 (nM)p	'='	976.7	0.493	1	TNF-alpha	0.384	B (single protein format)	0.577	Training	-0.3925	-0.3668	-0.3693	-0.3757	-0.4573	-0.2982	-0.1449	-0.1696	-0.3825	-0.1093	3.7725	-0.5774	-1.101	0.1735
CHEMBL1731774	Cn1nccc1C(=O)N[C@H]1CCCc2c1cnn2-c1ccccc1F	IC50 (nM)p	'='	994	0.493	1	TNF-alpha	0.384	F (assay format)	0.125	Training	-0.246	-0.4812	-0.7004	-0.6016	-0.3538	-0.5938	0.4068	-0.6553	-0.1072	-0.2552	-0.0318	-0.2788	-0.1314	-0.4295
CHEMBL124975	CCOC(=O)CCCn1cc(Br)c2cc(O)c(O)cc2c1=O	IC50 (nM)p	'='	1000	0.493	1	TNF-alpha	0.384	F (cell-based format)	0.355	Test	-1.4687	-0.4268	-0.7343	-0.5489	-0.6525	0.0398	-0.1447	-0.5065	-0.4377	-0.7164	0.9939	0.4306	-0.6416	0.0057
CHEMBL3958223	CCOC(=O)Cn1c(=O)c2cnc3c(OC)cccc3c2n(C2CCCC2)c1=O	IC50 (nM)p	'='	1000	0.493	1	TNF-alpha	0.384	B (single protein format)	0.577	Training	0.4106	-0.1041	-0.1082	-0.2032	-0.4573	0.0217	-0.145	-0.3806	0.2304	-0.2389	-0.1801	0.9011	-0.1943	-0.5305
CHEMBL3898279	CCn1c(=O)c2cnc3c(OC)cccc3c2n(CC(C)C)c1=O	IC50 (nM)p	'='	1100	0.493	1	TNF-alpha	0.384	B (single protein format)	0.577	Training	0.4106	0.2869	-0.0006	-0.6881	-0.4573	-0.2938	-0.145	-0.685	0.2304	-0.2389	-0.1801	2.1333	0.3863	-0.532
CHEMBL4060030	Nc1nccc(N(Cc2ccccc2)c2ccccc2-c2cccc(-c3cnc(N4CCNCC4)nc3)c2)n1	IC50 (nM)p	'='	1100	0.493	1	TNF-alpha	0.384	B (single protein format)	0.577	Training	0.4106	0.891	0.8124	-0.4723	0.1283	-0.7086	-0.145	-0.4442	0.2304	-0.2389	-0.1801	-0.5774	-1.101	0.2724
CHEMBL3640313	COc1ccc2c(c1)C(=O)N(C[C@@]1(C#Cc3ccc4c(N)nn(C)c4c3)NC(=O)NC1=O)C2	IC50 (nM)p	'='	1114.5	0.493	1	TNF-alpha	0.384	B (single protein format)	0.577	Test	0.4106	-0.0763	-0.1101	0.0677	-0.5032	-0.1575	-0.145	0.2198	0.2304	-0.2389	-0.1801	-0.4082	0.0847	-0.0523
CHEMBL3642455	COc1ccc2c(c1)C(=O)N(C[C@@]1(C#Cc3cnc(C)[nH]c3=O)NC(=O)NC1=O)C2	IC50 (nM)p	'='	1130	0.493	1	TNF-alpha	0.384	B (single protein format)	0.577	Training	0.4106	-0.0212	-0.0216	0.1654	-0.6525	0.2646	-0.145	0.2569	0.2304	-0.2389	-0.1801	-0.3076	-0.0491	-0.052
CHEMBL3640380	COc1ccc2c(c1)C(=O)N(C[C@@]1(C#Cc3ccc(-n4cncn4)cc3)NC(=O)NC1=O)C2	IC50 (nM)p	'='	1140	0.493	1	TNF-alpha	0.384	B (single protein format)	0.577	Training	0.4106	0.0659	0.3054	0.1004	-0.5032	-0.2191	-0.145	0.1133	0.2304	-0.2389	-0.1801	-0.3943	-0.412	0.187
CHEMBL3640327	COc1ccc2c(c1)C(=O)N(C[C@@]1(C#Cc3ccc(C(=O)N4CCN(C5CC5)CC4)cc3)NC(=O)NC1=O)C2	IC50 (nM)p	'='	1158	0.493	1	TNF-alpha	0.384	B (single protein format)	0.577	Training	0.4106	0.3574	0.277	0.1524	-0.6525	0.4608	-0.145	-0.0381	0.2304	-0.2389	-0.1801	-0.3943	-0.412	-0.0685
CHEMBL3640430	COc1ccc(N2CCC2=O)nc1C#C[C@]1(CN2Cc3ccc(OC)c(F)c3C2=O)NC(=O)NC1=O	IC50 (nM)p	'='	1171	0.493	1	TNF-alpha	0.384	B (single protein format)	0.577	Test	-0.4414	0.2068	0.0487	0.5135	-0.4573	0.143	0.4068	0.0598	-0.0697	-0.0629	-0.0154	-0.211	0.2769	0.0862
CHEMBL3642475	COc1ccc2c(c1)C(=O)N(C[C@@]1(C#Cc3ccc(F)c(C(O)(O)C(F)(F)F)c3)NC(=O)NC1=O)C2	IC50 (nM)p	'='	1178	0.493	1	TNF-alpha	0.384	B (single protein format)	0.577	Training	0.2123	-0.0629	-0.2318	1.0077	-0.6525	0.2069	2.062	0.0849	0.8932	0.1771	0.7531	-0.3943	-0.412	0.0701
CHEMBL1319304	CCCCCn1c(=O)[nH]c2cc(C(=O)N3CCN(Cc4ccc5c(c4)OCO5)CC3)ccc2c1=O	IC50 (nM)p	'='	1180	0.493	1	TNF-alpha	0.384	F (assay format)	0.125	Training	0.4106	0.3092	0.3487	-0.0588	-0.6525	0.1684	-0.145	-0.4098	0.0324	-0.0949	-0.1101	0.2163	-0.2612	-0.2557
CHEMBL3642430	COc1ccc2c(c1)C(=O)N(C[C@@]1(C#Cc3ccc(C(c4ccc[nH]4)c4ccc[nH]4)cc3)NC(=O)NC1=O)C2	IC50 (nM)p	'='	1199	0.493	1	TNF-alpha	0.384	B (single protein format)	0.577	Training	0.4106	0.2037	0.201	-0.1598	-0.6525	-0.1498	-0.145	-0.061	0.2304	-0.2389	-0.1801	-0.3943	-0.412	-0.1248
CHEMBL255489	Cc1cc2occ(CN(C)CCN(C)Cc3cn(-c4cccc(C(F)(F)F)c4)c4ccccc34)c(=O)c2cc1C	IC50 (nM)p	'='	1200	0.493	1	TNF-alpha	0.384	B (single protein format)	0.577	Test	0.5126	-0.4268	-0.7575	-0.1368	-0.6525	-0.0309	1.5103	-0.9608	1.1927	0.2583	0.5772	-0.6716	0.6182	-0.9986
CHEMBL3642507	COc1ccc2c(c1)C(=O)N(C[C@@]1(C#Cc3ccc(C/N=N/c4ccccc4)cc3)NC(=O)NC1=O)C2	IC50 (nM)p	'='	1224	0.493	1	TNF-alpha	0.384	B (single protein format)	0.577	Training	0.4106	-0.0962	-0.1701	-0.1097	0.0654	-0.1509	-0.145	-0.0474	0.2304	-0.2389	-0.1801	-0.3943	-0.412	-0.3086
CHEMBL3642467	CCOC(=O)Nc1cncc(C#C[C@]2(CN3Cc4ccc(OC)cc4C3=O)NC(=O)NC2=O)c1	IC50 (nM)p	'='	1230	0.493	1	TNF-alpha	0.384	B (single protein format)	0.577	Training	0.4106	-0.0469	0.0423	0.4082	-0.4573	0.1056	-0.145	0.3569	0.2304	-0.2389	-0.1801	0.9011	-0.1943	-0.051
CHEMBL3642546	COc1ccc2c(c1)C(=O)N(CC1(C#Cc3cccnc3N3CCN(C)CC3)NC(=O)NC1=O)C2	IC50 (nM)p	'='	1231	0.493	1	TNF-alpha	0.384	B (single protein format)	0.577	Training	0.4106	0.252	0.3404	0.0765	-0.4573	0.1547	-0.145	-0.1384	0.2304	-0.2389	-0.1801	-0.4082	0.0847	-0.0523
CHEMBL3642506	CO/N=C(\c1ccc(C#C[C@]2(CN3Cc4ccc(OC)cc4C3=O)NC(=O)NC2=O)cc1)N1CCOCC1	IC50 (nM)p	'='	1237	0.493	1	TNF-alpha	0.384	B (single protein format)	0.577	Test	0.4106	0.6463	0.5149	0.356	-0.3174	0.3013	-0.145	-0.0379	0.2304	-0.2389	-0.1801	-0.211	0.2769	-0.009
CHEMBL3913808	COc1cccc2c1ncc1c(=O)n(-c3ccccc3)c(=O)n(C3CCCC3)c12	IC50 (nM)p	'='	1300	0.493	1	TNF-alpha	0.384	B (single protein format)	0.577	Training	0.4106	-0.2097	-0.0971	-0.7186	-0.4573	-0.3663	-0.145	-0.7166	0.2304	-0.2389	-0.1801	-0.3943	-0.412	-0.532
CHEMBL1419822	Cn1c(=O)[nH]c(=O)c2c1nc([N+](=O)[O-])n2Cc1ccccc1	IC50 (nM)p	'='	1320	0.493	1	TNF-alpha	0.384	F (assay format)	0.125	Training	0.4106	-1.7257	2.1371	-0.0388	-0.075	-0.7005	-0.145	0.1845	0.0324	-0.0949	-0.1101	-0.0209	-0.1314	0.7866
CHEMBL3642498	COc1ccc2c(c1)C(=O)N(C[C@@]1(C#Cc3cncc(C(N=O)N4CCCN(C)CC4)c3)NC(=O)NC1=O)C2	IC50 (nM)p	'='	1322	0.493	1	TNF-alpha	0.384	B (single protein format)	0.577	Training	0.4106	-0.1739	-0.2123	0.4957	0.7821	0.3185	-0.145	0.1505	0.2304	-0.2389	-0.1801	-0.4082	0.0847	-0.2912
CHEMBL1703685	COc1ccc(-c2cc(C(=O)NC3CCCc4c3cnn4-c3ccccc3F)n(C)n2)cc1	IC50 (nM)p	'='	1360	0.493	1	TNF-alpha	0.384	F (assay format)	0.125	Test	-0.246	-0.3562	-0.6273	-0.4217	-0.3538	-0.5147	0.4068	-0.6618	-0.1072	-0.2552	-0.0318	-0.1936	0.1892	-0.4194
CHEMBL3639413	COc1ccc2c(c1)C(=O)N(C[C@@]1(C#Cc3ccc(C(=O)NS(C)(=O)=O)nc3)NC(=O)NC1=O)C2	IC50 (nM)p	'='	1368	0.493	1	TNF-alpha	0.384	B (single protein format)	0.577	Training	0.4106	0.6048	0.3683	0.7939	1.1241	0.0377	-0.145	0.9176	0.2304	-0.2389	-0.1801	-0.0442	-0.3694	0.0803
CHEMBL3642555	COc1ccc2c(c1)C(=O)N(C[C@@]1(C#Cc3ccc(N4CCCCC4=O)cc3)NC(=O)NC1=O)C2	IC50 (nM)p	'='	1394	0.493	1	TNF-alpha	0.384	B (single protein format)	0.577	Training	0.4106	0.3047	0.333	-0.0291	-0.6525	0.2223	-0.145	-0.0229	0.2304	-0.2389	-0.1801	-0.3943	-0.412	-0.0687
CHEMBL3977927	COc1cccc2c1ncc1c(=O)n(C)c(=O)n(C3CCCC3)c12	IC50 (nM)p	'='	1400	0.493	1	TNF-alpha	0.384	B (single protein format)	0.577	Training	0.4106	0.0745	-0.1435	-0.713	-0.4573	-0.3048	-0.145	-0.6811	0.2304	-0.2389	-0.1801	0.146	0.0847	-0.532
CHEMBL1485417	Cc1cc(C(=O)NC2CCCc3c2cnn3-c2ccc(C(C)(C)C)cc2)nn1C	IC50 (nM)p	'='	1440	0.493	1	TNF-alpha	0.384	F (assay format)	0.125	Test	0.4106	-0.4717	-0.7024	-0.7856	-0.3538	-0.2276	-0.145	-0.6735	0.0324	-0.0949	-0.1101	0.2532	0.5441	-0.4837
CHEMBL1710033	O=C(Nc1ccc(Br)cc1)c1ccc(CN2CCc3ccccc3C2)cc1	IC50 (nM)p	'='	1500	0.493	1	TNF-alpha	0.384	F (assay format)	0.125	Training	-0.8078	-0.5631	-0.7247	-1.2314	-0.6525	-0.6872	-0.1447	-0.889	-0.3195	0.3094	0.6909	-0.2723	-0.3625	-0.1544
CHEMBL1569988	CC(C)(C)c1ccc(C(=O)O/N=C(\N)c2ccccc2)cc1	IC50 (nM)p	'='	1510	0.493	1	TNF-alpha	0.384	F (assay format)	0.125	Training	0.4106	-0.5173	-0.7417	-1.1296	-0.3174	-0.5179	-0.145	-0.4878	0.0324	-0.0949	-0.1101	0.174	0.1441	-0.4912
CHEMBL3640310	COc1ccc2c(c1)C(=O)N(C[C@@]1(C#Cc3ccc4c(c3)c(=O)[nH]n4C)NC(=O)NC1=O)C2	IC50 (nM)p	'='	1527	0.493	1	TNF-alpha	0.384	B (single protein format)	0.577	Training	0.4106	-0.0546	0.1256	0.107	-0.538	-0.024	-0.145	0.0732	0.2304	-0.2389	-0.1801	-0.4082	0.0847	-0.0685
CHEMBL3640426	COc1ccc2c(c1)C(=O)N(C[C@@]1(C#Cc3nc(N4C(=O)CC[C@H]4CO)ccc3OC)NC(=O)NC1=O)C2	IC50 (nM)p	'='	1542	0.493	1	TNF-alpha	0.384	B (single protein format)	0.577	Test	0.4106	0.5772	0.5324	0.5309	-0.4573	0.3464	-0.145	0.1718	0.2304	-0.2389	-0.1801	-0.211	0.2769	0.0863
CHEMBL3642550	COc1ccc2c(c1)C(=O)N(C[C@@]1(C#Cc3cccnc3-c3cncnc3)NC(=O)NC1=O)C2	IC50 (nM)p	'='	1593	0.493	1	TNF-alpha	0.384	B (single protein format)	0.577	Training	0.4106	-0.0277	-0.0923	0.0494	-0.0669	-0.2191	-0.145	-0.0055	0.2304	-0.2389	-0.1801	-0.3943	-0.412	-0.0358
CHEMBL3642437	COc1ccc2c(c1)C(=O)N(C[C@@]1(C#Cc3cnc(N)nc3N)NC(=O)NC1=O)C2	IC50 (nM)p	'='	1597	0.493	1	TNF-alpha	0.384	B (single protein format)	0.577	Training	0.4106	0.1204	0.1335	0.2225	-0.2621	-0.2191	-0.145	0.5145	0.2304	-0.2389	-0.1801	-0.3943	-0.412	0.4265
CHEMBL433314	CNC(=O)[C@@H](NC(=O)[C@H](CC(C)C)[C@H](CO)C(=O)NO)C(C)(C)C	IC50 (nM)p	'='	1606	0.493	1	TNF-alpha	0.384	F (assay format)	0.125	Training	0.4106	1.0356	0.5546	-0.2839	0.6342	0.367	-0.145	0.2218	0.0324	-0.0949	-0.1101	1.0302	0.6223	-0.1675
CHEMBL3640378	COc1ccc2c(c1)C(=O)N(C[C@@]1(C#Cc3ccc(N4CCNC4=O)cc3)NC(=O)NC1=O)C2	IC50 (nM)p	'='	1618	0.493	1	TNF-alpha	0.384	B (single protein format)	0.577	Test	0.4106	0.3765	0.5583	0.1778	-0.6525	0.0853	-0.145	0.1814	0.2304	-0.2389	-0.1801	-0.3943	-0.412	0.1709
CHEMBL1721926	CCC(=O)N1c2ccc(S(=O)(=O)N3CCN(c4ccc(C(C)=O)cc4)CC3)cc2CC1C	IC50 (nM)p	'='	1630	0.493	1	TNF-alpha	0.384	F (assay format)	0.125	Training	0.4106	0.4793	0.6889	-0.185	0.7398	-0.0782	-0.145	-0.3009	0.0324	-0.0949	-0.1101	0.605	0.0428	-0.3261
CHEMBL3640360	COc1ccc2c(c1F)C(=O)N(C[C@@]1(C#Cc3ccc(-c4cccc(N5CCOCC5)n4)cc3)NC(=O)NC1=O)C2	IC50 (nM)p	'='	1635	0.493	1	TNF-alpha	0.384	B (single protein format)	0.577	Training	-0.4414	0.501	0.372	0.3032	-0.4573	0.1216	0.4068	-0.1169	-0.0697	-0.0629	-0.0154	-0.3943	-0.412	0.0857
CHEMBL3642426	COc1ccc2c(c1)C(=O)N(C[C@@]1(C#Cc3nc(-c4cncc(C#N)c4)ccc3OC)NC(=O)NC1=O)C2	IC50 (nM)p	'='	1790	0.493	-1	TNF-alpha	0.384	B (single protein format)	0.577	Training	0.4106	-0.0473	-0.1714	0.2322	-0.2621	-0.0394	-0.145	0.37	0.2304	-0.2389	-0.1801	-0.211	0.2769	-0.2369
CHEMBL1734509	CN(C)c1ccc(NC(=O)c2ccc(CN3CCc4ccccc4C3)cc2)cc1	IC50 (nM)p	'='	1830	0.493	-1	TNF-alpha	0.384	F (assay format)	0.125	Training	0.4106	-0.4496	-0.5964	-1.1984	-0.6525	-0.5641	-0.145	-0.8858	0.0324	-0.0949	-0.1101	-0.2853	0.0998	-0.4992
CHEMBL1333821	O=C(CSc1nc(O)c2c(-c3ccccc3)csc2n1)Nc1ccccc1	IC50 (nM)p	'='	1960	0.493	-1	TNF-alpha	0.384	F (assay format)	0.125	Training	0.4106	-0.6954	-0.3425	-0.6972	-0.2621	-0.8256	-0.145	0.047	0.0324	-0.0949	-0.1101	-0.2723	-0.3625	-0.0827
CHEMBL3642547	COc1ccc2c(c1)C(=O)N(CC1(C#Cc3cccnc3NCCN(C)C)NC(=O)NC1=O)C2	IC50 (nM)p	'='	1996	0.493	-1	TNF-alpha	0.384	B (single protein format)	0.577	Training	0.4106	0.0467	0.1646	0.0658	-0.4573	0.0678	-0.145	-0.0762	0.2304	-0.2389	-0.1801	-0.4221	0.5814	-0.0523
CHEMBL340346	CCOC(=O)CCCn1ccc2cc(O)c(O)cc2c1=O	IC50 (nM)p	'='	2000	0.493	-1	TNF-alpha	0.384	F (cell-based format)	0.355	Training	0.4106	-0.1433	-0.4944	-0.6775	-0.6525	-0.2728	-0.145	-0.5061	0.1552	-0.1218	-0.3423	0.4306	-0.6416	-0.5754
CHEMBL3640433	COc1ccc2c(c1)C(=O)N(C[C@@]1(C#Cc3nc(-c4ccc(N5CCNCC5)nc4)ccc3OC)NC(=O)NC1=O)C2	IC50 (nM)p	'='	2049	0.493	-1	TNF-alpha	0.384	B (single protein format)	0.577	Test	0.4106	0.3381	0.1141	0.4255	-0.2621	0.1876	-0.145	-0.0168	0.2304	-0.2389	-0.1801	-0.211	0.2769	-0.1615
CHEMBL1569954	CCOc1ccc(NC(=O)c2ccc(CN3CCc4ccccc4C3)cc2)cc1	IC50 (nM)p	'='	2050	0.493	-1	TNF-alpha	0.384	F (assay format)	0.125	Training	0.4106	-0.3169	-0.4426	-1.14	-0.6525	-0.5158	-0.145	-0.8698	0.0324	-0.0949	-0.1101	0.3304	-0.2612	-0.4892
CHEMBL1401026	CN(C)S(=O)(=O)c1cccc(CSCc2cccc(S(=O)(=O)N(C)C)c2)c1	IC50 (nM)p	'='	2090	0.493	-1	TNF-alpha	0.384	F (assay format)	0.125	Training	0.4106	0.8507	1.2802	-0.0808	2.1321	-0.5874	-0.145	0.1078	0.0324	-0.0949	-0.1101	0.7334	0.5621	-0.1163
CHEMBL3642539	COc1ccc2c(c1)C(=O)N(C[C@@]1(C#Cc3ccc(-c4ccccc4O)nc3)NC(=O)NC1=O)C2	IC50 (nM)p	'='	2090	0.493	-1	TNF-alpha	0.384	B (single protein format)	0.577	Training	0.4106	-0.1109	-0.1896	-0.1492	-0.4573	-0.2191	-0.145	-0.0984	0.2304	-0.2389	-0.1801	-0.3943	-0.412	-0.2919
CHEMBL1411639	Cc1cc(-c2ccc(C)c(S(=O)(=O)N3CCN(c4ccc([N+](=O)[O-])cc4)CC3)c2)on1	IC50 (nM)p	'='	2110	0.493	-1	TNF-alpha	0.384	F (assay format)	0.125	Test	0.4106	-3.485	3.2273	0.1363	1.8147	-0.6932	-0.145	0.0628	0.0324	-0.0949	-0.1101	-0.191	-0.0248	1.4123
CHEMBL3642531	COc1ccc2c(c1)C(=O)N(C[C@@]1(C#Cc3cccnc3-c3cccnc3)NC(=O)NC1=O)C2	IC50 (nM)p	'='	2113	0.493	-1	TNF-alpha	0.384	B (single protein format)	0.577	Training	0.4106	-0.1812	-0.2645	-0.1327	-0.2621	-0.2191	-0.145	-0.1102	0.2304	-0.2389	-0.1801	-0.3943	-0.412	-0.2753
CHEMBL1331314	CCCn1c(SCC(=O)Nc2nc3c(s2)CCCC3)nc2c1c(=O)n(C)c(=O)n2C	IC50 (nM)p	'='	2120	0.493	-1	TNF-alpha	0.384	F (assay format)	0.125	Training	0.4106	0.0512	-0.2139	0.2616	-0.6525	0.0895	-0.145	0.7223	0.0324	-0.0949	-0.1101	0.7191	0.2011	0.1484
CHEMBL3640400	COc1ccc2c(c1)C(=O)N(C[C@@]1(C#Cc3nc(-c4n[nH]c(=O)n4C4CCN(C)CC4)ccc3OC)NC(=O)NC1=O)C2	IC50 (nM)p	'='	2189	0.493	-1	TNF-alpha	0.384	B (single protein format)	0.577	Training	0.4106	0.0802	0.3662	0.8962	-0.0205	0.5607	-0.145	0.3318	0.2304	-0.2389	-0.1801	-0.225	0.7736	0.2261
CHEMBL65374	O=C(Nc1cccc([N+](=O)[O-])c1)c1cc2ccccc2cc1O	IC50 (nM)p	'='	2200	0.493	-1	TNF-alpha	0.384	F (assay format)	0.125	Test	0.4106	-4.0848	2.6079	-0.7376	-0.075	-0.9709	-0.145	-0.2651	0.0324	-0.0949	-0.1101	-0.2723	-0.3625	1.3331
CHEMBL3642524	COc1ccc2c(c1)C(=O)N(C[C@@]1(C#Cc3cccnc3-c3cnn(C)c3)NC(=O)NC1=O)C2	IC50 (nM)p	'='	2223	0.493	-1	TNF-alpha	0.384	B (single protein format)	0.577	Training	0.4106	-0.1877	-0.3009	0.0564	-0.308	-0.1575	-0.145	-0.0526	0.2304	-0.2389	-0.1801	-0.4082	0.0847	-0.2752
CHEMBL1719188	O=C(Nc1sc2c(c1C(=O)O)CCCC2)c1ccc(Br)cc1	IC50 (nM)p	'='	2250	0.493	-1	TNF-alpha	0.384	F (assay format)	0.125	Training	-0.6742	-0.8142	-0.97	-0.8176	-0.6525	-0.5092	-0.1447	-0.0133	-0.3195	0.3094	0.6909	-0.2723	-0.3625	-0.0054
CHEMBL3642551	COc1ccc2c(c1)C(=O)N(C[C@@]1(C#Cc3cccnc3-c3ccncc3)NC(=O)NC1=O)C2	IC50 (nM)p	'='	2265	0.493	-1	TNF-alpha	0.384	B (single protein format)	0.577	Training	0.4106	-0.184	-0.2703	-0.1293	-0.2621	-0.2191	-0.145	-0.1117	0.2304	-0.2389	-0.1801	-0.3943	-0.412	-0.2753
CHEMBL1302130	CC(Nc1ncnc2sccc12)c1ccccc1	IC50 (nM)p	'='	2350	0.493	-1	TNF-alpha	0.384	F (assay format)	0.125	Test	0.4106	-0.3514	-0.3005	-1.268	-0.2621	-0.9373	-0.145	-0.6573	0.0324	-0.0949	-0.1101	0.0197	-0.2274	-0.2317
CHEMBL3640318	COc1ccc2c(c1)C(=O)N(C[C@@]1(C#Cc3ccc(C4(O)CCNCC4)cc3)NC(=O)NC1=O)C2	IC50 (nM)p	'='	2390	0.493	-1	TNF-alpha	0.384	B (single protein format)	0.577	Training	0.4106	0.4653	0.3255	-0.1319	-0.6525	0.236	-0.145	-0.0185	0.2304	-0.2389	-0.1801	-0.3943	-0.412	-0.1001
CHEMBL3640372	COc1ccc2c(c1)C(=O)N(C[C@@]1(C#Cc3ccc(-c4cnccc4C)nc3)NC(=O)NC1=O)C2	IC50 (nM)p	'='	2392	0.493	-1	TNF-alpha	0.384	B (single protein format)	0.577	Training	0.4106	-0.1488	-0.2477	-0.136	-0.2621	-0.1696	-0.145	-0.1116	0.2304	-0.2389	-0.1801	-0.4274	-0.0491	-0.2753
CHEMBL3642477	COc1ccc2c(c1)C(=O)N(C[C@@]1(C#Cc3ccc(-c4noc(C)n4)cc3)NC(=O)NC1=O)C2	IC50 (nM)p	'='	2430	0.493	-1	TNF-alpha	0.384	B (single protein format)	0.577	Training	0.4106	-0.0833	0.2256	0.1537	-0.155	-0.1696	-0.145	0.1676	0.2304	-0.2389	-0.1801	-0.3076	-0.0491	-0.0516
CHEMBL3640359	COc1ccc2c(c1F)C(=O)N(C[C@@]1(C#Cc3ccc(-c4cccc(N5CCN(C6CCCCC6)CC5)n4)c(F)c3)NC(=O)NC1=O)C2	IC50 (nM)p	'='	2431	0.493	-1	TNF-alpha	0.384	B (single protein format)	0.577	Test	-0.8236	0.2041	0.0827	0.4777	-0.4573	0.5725	0.9585	-0.15	-0.3692	-0.117	0.1515	-0.3943	-0.412	0.1807
CHEMBL3644495	CCn1c(=O)c2cnc3c(Cl)cccc3c2n(C2CCCC2)c1=O	IC50 (nM)p	'='	2500	0.493	-1	TNF-alpha	0.384	B (single protein format)	0.577	Training	-0.3969	-0.2087	0.0451	-0.7234	-0.4573	-0.2882	-0.1414	-0.7207	-0.4552	0.7227	0.2528	0.7178	-0.8832	0.0555
CHEMBL3642525	COc1ccc2c(c1)C(=O)N(C[C@@]1(C#Cc3cccnc3-c3c(C)nn(C)c3C)NC(=O)NC1=O)C2	IC50 (nM)p	'='	2535	0.493	-1	TNF-alpha	0.384	B (single protein format)	0.577	Training	0.4106	-0.1897	-0.3935	0.0935	-0.308	-0.0586	-0.145	-0.0681	0.2304	-0.2389	-0.1801	-0.0162	0.8104	-0.2752
CHEMBL3640361	COc1ccc2c(c1F)C(=O)N(C[C@@]1(C#Cc3ccc(-c4cccc(N5CCOCC5)n4)c(F)c3)NC(=O)NC1=O)C2	IC50 (nM)p	'='	2557	0.493	-1	TNF-alpha	0.384	B (single protein format)	0.577	Training	-0.8236	0.461	0.3324	0.499	-0.4573	0.1216	0.9585	-0.1172	-0.3692	-0.117	0.1515	-0.3943	-0.412	0.2023
CHEMBL3644496	CCCc1cccc2c1ncc1c(=O)n(CC)c(=O)n(C3CCCC3)c12	IC50 (nM)p	'='	2600	0.493	-1	TNF-alpha	0.384	B (single protein format)	0.577	Test	0.4106	-0.1642	0.1082	-0.8665	-0.4573	-0.0606	-0.145	-0.721	0.2304	-0.2389	-0.1801	1.7677	-0.6655	-0.5538
CHEMBL1708503	Cn1nc(-c2ccc(Cl)cc2)cc1C(=O)NC1CCCc2c1cnn2-c1ccccc1F	IC50 (nM)p	'='	2720	0.493	-1	TNF-alpha	0.384	F (assay format)	0.125	Training	-1.338	-0.625	-0.8209	-0.4636	-0.3538	-0.5938	0.4104	-0.6803	-0.4262	-0.0427	0.173	-0.2788	-0.1314	-0.146
CHEMBL1377693	O=C(Nc1ccc(Oc2cccnc2)nc1)c1ccc(C(F)(F)F)cc1	IC50 (nM)p	'='	2790	0.493	-1	TNF-alpha	0.384	F (assay format)	0.125	Training	0.494	-0.3862	-0.6608	-0.0965	-0.2621	-0.7163	1.5103	-0.7375	0.4802	0.1365	0.2424	-0.2723	-0.3625	-0.4602
CHEMBL1525735	Cc1ccc(NC(=O)C2CCN(S(=O)(=O)c3ccc4c(c3)NC(=O)C(C)S4)CC2)cc1Cl	IC50 (nM)p	'='	2840	0.493	-1	TNF-alpha	0.384	F (assay format)	0.125	Training	-1.088	0.144	0.1608	0.0452	0.7398	-0.1743	-0.1414	0.1009	-0.2866	0.6929	0.092	0.0043	-0.0586	0.2175
CHEMBL1532328	O=C(Nc1ccc(F)cc1)c1ccc(CN2CCc3ccccc3C2)cc1	IC50 (nM)p	'='	2880	0.493	-1	TNF-alpha	0.384	F (assay format)	0.125	Test	-0.3897	-0.5037	-0.6781	-1.1632	-0.6525	-0.6872	0.4068	-0.889	-0.1072	-0.3704	-0.0302	-0.2723	-0.3625	-0.4451
CHEMBL88935	COC(=O)CC(c1ccc(OC)c(OC)c1)N1C(=O)c2ccccc2C1=O	IC50 (nM)p	'='	2900	0.493	-1	TNF-alpha	0.384	F (assay format)	0.125	Training	0.4106	-0.1598	-0.4211	-0.4409	-0.6525	-0.3176	-0.145	-0.4578	0.0324	-0.0949	-0.1101	-0.1198	0.5993	-0.4782
CHEMBL3640307	COc1ccc2c(c1)C(=O)N(C[C@@]1(C#Cc3ccc4c(c3)c(N)nn4C)NC(=O)NC1=O)C2	IC50 (nM)p	'='	2903.5	0.493	-1	TNF-alpha	0.384	B (single protein format)	0.577	Training	0.4106	-0.0768	-0.1156	0.0685	-0.5032	-0.1575	-0.145	0.2199	0.2304	-0.2389	-0.1801	-0.4082	0.0847	-0.0523
CHEMBL3640314	COc1ccc2c(c1)C(=O)N(C[C@@]1(C#Cc3ccc4c(C)n[nH]c4c3)NC(=O)NC1=O)C2	IC50 (nM)p	'='	2948	0.493	-1	TNF-alpha	0.384	B (single protein format)	0.577	Training	0.4106	-0.0232	-0.1582	-0.1218	-0.0547	-0.1696	-0.145	-0.0598	0.2304	-0.2389	-0.1801	-0.1863	-0.0491	-0.2001
CHEMBL3640409	COc1ccc2c(c1)C(=O)N(C[C@@]1(C#Cc3nc(C(=O)N4CCN(C)CC4)ccc3OC)NC(=O)NC1=O)C2	IC50 (nM)p	'='	2961	0.493	-1	TNF-alpha	0.384	B (single protein format)	0.577	Test	0.4106	0.4388	0.4485	0.4907	-0.4573	0.3596	-0.145	0.0503	0.2304	-0.2389	-0.1801	-0.225	0.7736	-0.0301
CHEMBL127259	CCOC(=O)CCCn1cnc2cc(OC)c(OC)cc2c1=O	IC50 (nM)p	'='	3000	0.493	-1	TNF-alpha	0.384	F (cell-based format)	0.355	Training	0.4106	-0.0467	-0.458	-0.436	-0.6525	-0.1818	-0.145	-0.5092	0.1552	-0.1218	-0.3423	0.7179	0.4386	-0.5284
CHEMBL127042	CCCn1c(=O)n(CCCC(=O)OCC)c(=O)c2nccnc21	IC50 (nM)p	'='	3000	0.493	-1	TNF-alpha	0.384	F (cell-based format)	0.355	Training	0.4106	-0.0361	-0.2376	-0.1775	-0.2621	-0.0629	-0.145	-0.2655	0.1552	-0.1218	-0.3423	1.2537	-0.4709	-0.3613
CHEMBL3938519	CCCCCCCCCCCCCCO[C@H]1C(OC)[C@@H](COC(=O)CCC(=O)OC[C@H](NC(=O)OCC2c3ccccc3-c3ccccc32)C(=O)O)OC(O)[C@@H]1OCCCCCCCCCCCCCC	IC50 (nM)p	'='	3000	0.493	-1	TNF-alpha	0.384	B (assay format)	0.64	Training	0.4106	0.2388	0.2881	1.2515	-0.6525	2.9391	-0.145	0.9365	0.3797	-0.197	-0.6165	1.6315	0.5586	-0.9066
CHEMBL3642473	COc1ccc2c(c1)C(=O)N(C[C@@]1(C#Cc3ccnc(SC)n3)NC(=O)NC1=O)C2	IC50 (nM)p	'='	3035	0.493	-1	TNF-alpha	0.384	B (single protein format)	0.577	Test	0.4106	-0.2691	-0.0525	0.0251	-0.2621	-0.0606	-0.145	0.2825	0.2304	-0.2389	-0.1801	-1.0963	-0.3572	0.267
CHEMBL1380813	Cc1oc(-c2ccccc2Cl)nc1CSc1nc(O)c2c(n1)CCCC2	IC50 (nM)p	'='	3090	0.493	-1	TNF-alpha	0.384	F (assay format)	0.125	Training	-0.1469	-0.6242	-0.741	-0.6942	-0.2621	-0.6226	-0.1414	-0.3625	-0.2866	0.6767	0.0914	-0.1867	-0.1936	-0.0514
CHEMBL3640345	COc1ccc2c(c1)C(=O)N(C[C@@]1(C#Cc3ccc(CN4CCN(c5nccs5)CC4)cc3)NC(=O)NC1=O)C2	IC50 (nM)p	'='	3127	0.493	-1	TNF-alpha	0.384	B (single protein format)	0.577	Training	0.4106	-0.0319	0.0055	0.2557	-0.6525	0.1613	-0.145	0.3611	0.2304	-0.2389	-0.1801	-0.3943	-0.412	0.2672
CHEMBL1530557	CC1Sc2ccc(S(=O)(=O)N3CCC(C(=O)Nc4ccc(Cl)cc4)CC3)cc2NC1=O	IC50 (nM)p	'='	3150	0.493	-1	TNF-alpha	0.384	F (assay format)	0.125	Training	-0.8063	0.2155	0.2204	0.0489	0.7398	-0.2238	-0.1414	0.102	-0.2866	0.1176	0.0947	0.0197	-0.2274	0.2175
CHEMBL1554526	Nc1nc2ccccc2n1C(=O)c1ccc(Cl)cc1Cl	IC50 (nM)p	'='	3180	0.493	-1	TNF-alpha	0.384	F (assay format)	0.125	Test	-0.5894	-0.7627	-0.6347	-0.8415	-0.6525	-0.9786	-0.1378	-0.4703	-0.6056	0.9153	0.2947	-0.2723	-0.3625	0.1869
CHEMBL1611733	CCCCCCCn1c(=O)c(C(=O)Nc2cnccn2)c(O)c2ccccc21	IC50 (nM)p	'='	3180	0.493	-1	TNF-alpha	0.384	F (assay format)	0.125	Training	0.4106	-0.2049	-0.4111	-0.6019	-0.2621	-0.0876	-0.145	-0.3172	0.0324	-0.0949	-0.1101	0.2163	-0.2612	-0.3721
CHEMBL1538784	CC(=O)c1ccc(N2CCN(S(=O)(=O)c3ccc4c(c3)CC(C)N4C(=O)C3CC3)CC2)cc1	IC50 (nM)p	'='	3185	0.493	-1	TNF-alpha	0.384	F (assay format)	0.125	Training	0.4106	0.422	0.6472	-0.2057	0.7398	0.001	-0.145	-0.315	0.0324	-0.0949	-0.1101	0.1165	-0.0586	-0.3261
CHEMBL1388113	c1ccc(CNc2ncnc3scc(-c4cccs4)c23)nc1	IC50 (nM)p	'='	3220	0.493	-1	TNF-alpha	0.384	F (assay format)	0.125	Training	0.4106	-0.6454	-0.5255	-0.9811	-0.0669	-1.0285	-0.145	-0.3733	0.0324	-0.0949	-0.1101	-0.2723	-0.3625	-0.0752
CHEMBL1595779	CSc1ccccc1OCc1cc(C(=O)N2CCC(c3ccncc3)CC2)no1	IC50 (nM)p	'='	3220	0.493	-1	TNF-alpha	0.384	F (assay format)	0.125	Test	0.4106	-0.523	-0.5428	-0.6582	0.0402	-0.3473	-0.145	-0.5919	0.0324	-0.0949	-0.1101	-0.5991	-0.337	-0.3149
CHEMBL1735926	CC(=O)N1c2ccc(S(=O)(=O)N3CCN(c4ccc([N+](=O)[O-])cc4)CC3)cc2CC1C	IC50 (nM)p	'='	3270	0.493	-1	TNF-alpha	0.384	F (assay format)	0.125	Training	0.4106	-3.3118	3.9449	0.2319	1.3173	-0.3552	-0.145	0.1086	0.0324	-0.0949	-0.1101	0.06	-0.0586	1.5062
CHEMBL1444568	CCCCn1c(CN2CCN(c3cccc(Cl)c3)CC2)nc2c1c(=O)n(C)c(=O)n2C	IC50 (nM)p	'='	3350	0.493	-1	TNF-alpha	0.384	F (assay format)	0.125	Training	-0.7302	0.1704	-0.0418	-0.1645	-0.6525	-0.0266	-0.1414	-0.5907	-0.2866	0.1302	0.094	0.7191	0.2011	0.0152
CHEMBL3640416	CCN1CCN(C(=O)C2CCC(=O)N2c2ccc(OC)c(C#C[C@]3(CN4Cc5ccc(OC)cc5C4=O)NC(=O)NC3=O)n2)CC1	IC50 (nM)p	'='	3363	0.493	-1	TNF-alpha	0.384	B (single protein format)	0.577	Training	0.4106	0.7078	0.8391	0.9861	-0.4573	0.8229	-0.145	0.2361	0.2304	-0.2389	-0.1801	1.0842	0.4946	0.2099
CHEMBL1377340	CCCCCn1c(=O)c(C(=O)Nc2ccccc2S(N)(=O)=O)c(O)c2ccccc21	IC50 (nM)p	'='	3440	0.493	-1	TNF-alpha	0.384	F (assay format)	0.125	Test	0.4106	0.2603	0.0634	-0.1449	1.5886	-0.2459	-0.145	0.6233	0.0324	-0.0949	-0.1101	0.2163	-0.2612	-0.2146
CHEMBL3916613	CCn1c(=O)c2cnc3c(OC)cc(Cl)cc3c2n(C2CCCC2)c1=O	IC50 (nM)p	'='	3500	0.493	-1	TNF-alpha	0.384	B (single protein format)	0.577	Training	-0.3753	-0.1161	0.0745	-0.5387	-0.4573	-0.2091	-0.1414	-0.6921	-0.4552	0.2738	0.2568	0.9011	-0.1943	0.0772
CHEMBL3640381	COc1ccc2c(c1)C(=O)N(C[C@@]1(C#Cc3ccc(-c4cccc(C)c4O)nc3)NC(=O)NC1=O)C2	IC50 (nM)p	'='	3505	0.493	-1	TNF-alpha	0.384	B (single protein format)	0.577	Training	0.4106	-0.1098	-0.1882	-0.1514	-0.4573	-0.1696	-0.145	-0.1025	0.2304	-0.2389	-0.1801	-0.4274	-0.0491	-0.2919
CHEMBL3642503	COc1ccc2c(c1)C(=O)N(C[C@@]1(C#Cc3ccc4c(c3)C(C)Oc3cccnc3-4)NC(=O)NC1=O)C2	IC50 (nM)p	'='	3546	0.493	-1	TNF-alpha	0.384	B (single protein format)	0.577	Training	0.4106	-0.0938	-0.1433	-0.1027	-0.4573	-0.0465	-0.145	-0.1355	0.2304	-0.2389	-0.1801	0.2333	-0.1217	-0.2703
CHEMBL3973186	CCn1c(=O)c2cnc3c(OC(F)(F)F)cccc3c2n(C2CCCC2)c1=O	IC50 (nM)p	'='	3600	0.493	-1	TNF-alpha	0.384	B (single protein format)	0.577	Test	1.0083	0.4143	0.2002	0.372	-0.4573	-0.0138	1.5103	-0.6935	4.0979	1.1484	0.6273	0.7178	-0.8832	-0.4233
CHEMBL1308276	Oc1nc(/C=C/c2ccc(Cl)cc2Cl)cc(C(F)(F)F)n1	IC50 (nM)p	'='	3750	0.493	-1	TNF-alpha	0.384	F (assay format)	0.125	Training	-0.7934	-0.6758	-0.9354	-0.1833	-0.2621	-0.698	1.5175	-0.7894	-0.1578	1.0234	0.6476	-0.2723	-0.3625	0.0888
CHEMBL1732803	COc1ccc(F)c(-c2nc(CN3CCN(c4ncnc5ccccc45)CC3)c(C)o2)c1	IC50 (nM)p	'='	3800	0.493	-1	TNF-alpha	0.384	F (assay format)	0.125	Training	-0.0132	0.1107	-0.0814	-0.4159	-0.2621	-0.5954	0.4068	-0.8089	-0.1072	-0.1255	-0.032	-0.1014	0.127	-0.3078
CHEMBL1450407	COc1ccc(N2CCN(S(=O)(=O)c3ccc4c(c3)CC(C)N4C(=O)C3CC3)CC2)cc1	IC50 (nM)p	'='	3850	0.493	-1	TNF-alpha	0.384	F (assay format)	0.125	Training	0.4106	0.5531	0.7028	-0.2564	0.7398	-0.1178	-0.145	-0.43	0.0324	-0.0949	-0.1101	0.105	0.0932	-0.3162
CHEMBL4204861	O=S(=O)(NCC1CCCO1)c1cnc2ccc(-c3cccnc3)nn12	IC50 (nM)p	'='	4000	0.493	-1	TNF-alpha	0.384	B (cell-based format)	0.316	Test	0.4106	0.019	0.18	-0.1547	1.4528	-0.6713	-0.145	-0.0941	0.1674	-0.011	-0.1773	-0.4332	-0.5527	-0.3644
CHEMBL4209925	COc1ccc(-c2ccc3ncc(S(=O)(=O)NCC4CCCO4)n3n2)cc1	IC50 (nM)p	'='	4000	0.493	-1	TNF-alpha	0.384	B (cell-based format)	0.316	Training	0.4106	0.1976	0.3008	-0.1416	1.2576	-0.5922	-0.145	-0.1264	0.1674	-0.011	-0.1773	-0.2977	-0.0431	-0.3606
CHEMBL126817	CCOC(=O)CCCn1cnc2ccc(N)cc2c1=O	IC50 (nM)p	'='	4000	0.493	-1	TNF-alpha	0.384	F (cell-based format)	0.355	Training	0.4106	-0.1466	-0.4167	-0.666	-0.6525	-0.3399	-0.145	-0.4577	0.1552	-0.1218	-0.3423	0.4306	-0.6416	-0.351
CHEMBL4206211	O=S(=O)(NCC1CCCO1)c1cnc2ccc(-c3cncc(F)c3)nn12	IC50 (nM)p	'='	4000	0.493	-1	TNF-alpha	0.384	B (cell-based format)	0.316	Training	-0.0348	-0.0066	0.1451	0.0425	1.4528	-0.6713	0.4068	-0.0962	-0.0546	-0.2042	-0.051	-0.4332	-0.5527	-0.2782
CHEMBL4216705	Nc1ncc(-c2ccc3ncc(S(N)(=O)=O)n3n2)cc1C(F)(F)F	IC50 (nM)p	'='	4000	0.493	-1	TNF-alpha	0.384	B (cell-based format)	0.316	Test	0.5802	-0.1802	-0.227	0.6513	2.1125	-0.8498	1.5103	0.4632	0.8792	0.3568	0.3819	-0.4332	-0.5527	-0.1818
CHEMBL1705298	COc1ccc(-c2nc(CN3CCN(c4ncnc5ccccc45)CC3)c(C)o2)cc1	IC50 (nM)p	'='	4080	0.493	-1	TNF-alpha	0.384	F (assay format)	0.125	Training	0.4106	0.1636	-0.035	-0.6111	-0.2621	-0.5954	-0.145	-0.8062	0.0324	-0.0949	-0.1101	-0.1014	0.127	-0.362
CHEMBL1364793	CCC(=O)N1c2ccc(S(=O)(=O)N3CCN(c4ccc([N+](=O)[O-])cc4)CC3)cc2CC1C	IC50 (nM)p	'='	4090	0.493	-1	TNF-alpha	0.384	F (assay format)	0.125	Training	0.4106	-3.1799	3.8585	0.2181	1.3173	-0.276	-0.145	0.1034	0.0324	-0.0949	-0.1101	0.5083	-0.1261	1.5062
CHEMBL3640364	COc1ccc2c(c1F)C(=O)N(C[C@@]1(C#Cc3ccc(-c4cccc(N5CCSCC5)n4)cc3)NC(=O)NC1=O)C2	IC50 (nM)p	'='	4154	0.493	-1	TNF-alpha	0.384	B (single protein format)	0.577	Training	-0.4414	-0.5421	-0.109	0.2251	-0.4573	0.2275	0.4068	0.123	-0.0697	-0.0629	-0.0154	-0.3943	-0.412	0.3836
CHEMBL1565083	COc1ccccc1CNc1ncnc2sccc12	IC50 (nM)p	'='	4190	0.493	-1	TNF-alpha	0.384	F (assay format)	0.125	Test	0.4106	-0.1474	-0.3802	-1.1027	-0.2621	-0.9494	-0.145	-0.6324	0.0324	-0.0949	-0.1101	-0.1871	-0.0419	-0.2216
CHEMBL111111	COC(=O)CC(c1ccc(OC)c(OC)c1)N1C(=O)c2ccc(C(C)(C)C)cc2C1=O	IC50 (nM)p	'='	4200	0.493	-1	TNF-alpha	0.384	F (assay format)	0.125	Training	0.4106	-0.1606	-0.4262	-0.4409	-0.6525	-0.001	-0.145	-0.4578	0.0324	-0.0949	-0.1101	0.3266	1.1059	-0.4782
CHEMBL1369879	c1ccc(-c2csc3ncnc(NCc4ccccn4)c23)cc1	IC50 (nM)p	'='	4230	0.493	-1	TNF-alpha	0.384	F (assay format)	0.125	Training	0.4106	-0.6148	-0.7505	-1.108	-0.0669	-1.0285	-0.145	-0.627	0.0324	-0.0949	-0.1101	-0.2723	-0.3625	-0.2926
CHEMBL1600776	C=CCC1(CC=C)CCCN1C(=O)c1cc(COc2ccc(C)nc2)on1	IC50 (nM)p	'='	4240	0.493	-1	TNF-alpha	0.384	F (assay format)	0.125	Training	0.4106	-0.1963	-0.1752	-0.7547	0.0402	-0.049	-0.145	-0.7457	0.0324	-0.0949	-0.1101	0.0276	0.4818	-0.4636
CHEMBL1717116	COc1ccc(N2CCN(S(=O)(=O)c3ccc4c(c3)CC(C)N4C(C)=O)CC2)cc1	IC50 (nM)p	'='	4300	0.493	-1	TNF-alpha	0.384	F (assay format)	0.125	Test	0.4106	0.4785	0.831	-0.2219	0.7398	-0.2761	-0.145	-0.4106	0.0324	-0.0949	-0.1101	0.1453	0.262	-0.3162
CHEMBL3640362	COc1ccc2c(c1)C(=O)N(C[C@@]1(C#Cc3cccc(N4CCSCC4)n3)NC(=O)NC1=O)C2	IC50 (nM)p	'='	4316	0.493	-1	TNF-alpha	0.384	B (single protein format)	0.577	Training	0.4106	-0.4833	0.0296	0.0339	-0.4573	0.2275	-0.145	0.1271	0.2304	-0.2389	-0.1801	-0.3943	-0.412	0.267
CHEMBL1733280	CC(=O)N1c2ccc(S(=O)(=O)N3CCN(c4ccc(C)cc4)CC3)cc2CC1C	IC50 (nM)p	'='	4320	0.493	-1	TNF-alpha	0.384	F (assay format)	0.125	Training	0.4106	0.3415	0.7574	-0.4098	0.7398	-0.3057	-0.145	-0.429	0.0324	-0.0949	-0.1101	0.0446	0.1103	-0.3263
CHEMBL1711273	CC1CCc2c(sc(NC(=O)c3ccc(Cl)cc3)c2C(=O)O)C1	IC50 (nM)p	'='	4410	0.493	-1	TNF-alpha	0.384	F (assay format)	0.125	Training	-0.6856	-0.7793	-1.0127	-0.8068	-0.6525	-0.43	-0.1414	-0.0161	-0.2866	0.1176	0.0947	0.0144	-0.2274	-0.0669
CHEMBL1529395	CCn1nc(C)cc1C(=O)NC1CCCc2c1cnn2-c1ccc(C)c(C)c1	IC50 (nM)p	'='	4430	0.493	-1	TNF-alpha	0.384	F (assay format)	0.125	Test	0.4106	-0.4699	-0.7112	-0.7414	-0.3538	-0.3497	-0.145	-0.666	0.0324	-0.0949	-0.1101	0.3964	0.2454	-0.4837
CHEMBL1372398	O=C(c1ccc(S(=O)(=O)c2cccc(Cl)c2)c([N+](=O)[O-])c1)N1CCN(c2ccccn2)CC1	IC50 (nM)p	'='	4430	0.493	-1	TNF-alpha	0.384	F (assay format)	0.125	Training	-0.7675	-3.7375	2.6188	0.2499	1.4646	-0.6664	-0.1414	0.0471	-0.2866	0.1302	0.094	-0.2723	-0.3625	1.686
CHEMBL1299751	O=C(c1ccc(S(=O)(=O)Cc2ccccc2Cl)c([N+](=O)[O-])c1)N1CCN(c2ccccn2)CC1	IC50 (nM)p	'='	4530	0.493	-1	TNF-alpha	0.384	F (assay format)	0.125	Training	-0.7503	-3.6384	2.6281	0.2562	1.4646	-0.5662	-0.1414	0.0793	-0.2866	0.6785	0.0923	-0.2723	-0.3625	1.686
CHEMBL1542713	O=C(COc1ccc2c(-c3ccccc3)cc(=O)oc2c1)Nc1cccnc1	IC50 (nM)p	'='	4590	0.493	-1	TNF-alpha	0.384	F (assay format)	0.125	Training	0.4106	-0.412	-0.4661	-0.7043	-0.4573	-0.5818	-0.145	-0.5393	0.0324	-0.0949	-0.1101	-0.2723	-0.3625	-0.4808
CHEMBL1405985	O=C(CSc1ccccc1NS(=O)(=O)c1ccccc1F)Nc1nnc(C(F)(F)F)s1	IC50 (nM)p	'='	4630	0.493	-1	TNF-alpha	0.384	F (assay format)	0.125	Test	-0.0966	-0.3965	-0.0748	1.0764	1.3193	-0.571	2.062	0.9292	0.3409	-0.0823	0.3217	-0.2723	-0.3625	0.0543
CHEMBL1299281	CCOC(=O)N1CCN(C(=O)c2ccc(Cn3c(=S)[nH]c4ccc(Br)cc4c3=O)cc2)CC1	IC50 (nM)p	'='	4690	0.493	-1	TNF-alpha	0.384	F (assay format)	0.125	Training	-0.4457	0.5365	0.2544	0.1053	-0.6525	0.0647	-0.1447	0.378	-0.3195	0.3238	0.6892	0.3304	-0.2612	0.5078
CHEMBL1538154	COc1ccc(-c2cc(C)no2)cc1S(=O)(=O)N1CCN(c2ccc(F)cc2)CC1	IC50 (nM)p	'='	4690	0.493	-1	TNF-alpha	0.384	F (assay format)	0.125	Training	-0.3868	0.1977	0.0216	-0.1207	1.2373	-0.6636	0.4068	-0.4317	-0.1072	-0.3704	-0.0302	-0.0903	0.127	-0.3557
CHEMBL110956	COC(=O)CC(c1ccc(OC)c(OC)c1)N1C(=O)c2cc3ccccc3cc2C1=O	IC50 (nM)p	'='	4700	0.493	-1	TNF-alpha	0.384	F (assay format)	0.125	Training	0.4106	-0.1612	-0.4305	-0.4409	-0.6525	-0.3176	-0.145	-0.4578	0.0324	-0.0949	-0.1101	-0.1198	0.5993	-0.4782
CHEMBL1568877	O=C(Nc1cccc([N+](=O)[O-])c1)c1ccc2ccccc2c1O	IC50 (nM)p	'='	4720	0.493	-1	TNF-alpha	0.384	F (assay format)	0.125	Test	0.4106	-4.0849	2.6079	-0.7405	-0.075	-0.9709	-0.145	-0.2736	0.0324	-0.0949	-0.1101	-0.2723	-0.3625	1.3331
CHEMBL1607172	Cc1ccccc1C(=O)N1CCN(c2ccc(NC(=O)c3ccc4c(c3)OCCO4)cc2)CC1	IC50 (nM)p	'='	4730	0.493	-1	TNF-alpha	0.384	F (assay format)	0.125	Training	0.4106	0.2184	0.0097	-0.5275	-0.6525	-0.2988	-0.145	-0.6954	0.0324	-0.0949	-0.1101	-0.2877	-0.1936	-0.3674
CHEMBL1327276	COCC1CCN(C(=O)c2cc(COc3ccc4ncccc4c3)on2)CC1	IC50 (nM)p	'='	4810	0.493	-1	TNF-alpha	0.384	F (assay format)	0.125	Training	0.4106	0.2967	-0.163	-0.5592	0.0402	-0.3311	-0.145	-0.7046	0.0324	-0.0949	-0.1101	-0.1871	-0.0419	-0.4535
CHEMBL1334593	CCCCn1c(=O)c(C(=O)Nc2cnccn2)c(O)c2ccccc21	IC50 (nM)p	'='	4920	0.493	-1	TNF-alpha	0.384	F (assay format)	0.125	Training	0.4106	-0.1906	-0.32	-0.6019	-0.2621	-0.3251	-0.145	-0.3172	0.0324	-0.0949	-0.1101	0.2163	-0.2612	-0.3721
CHEMBL3640334	COc1ccc2c(c1F)C(=O)N(C[C@@]1(C#Cc3ccc(CN4CCc5ccc(F)cc5C4)nc3)NC(=O)NC1=O)C2	IC50 (nM)p	'='	4980	0.493	-1	TNF-alpha	0.384	B (single protein format)	0.577	Test	-1.1813	-0.2611	-0.4341	0.2611	-0.4573	0.0645	0.9585	-0.1552	-0.3692	-0.6433	0.1554	-0.3943	-0.412	-0.0588
CHEMBL127144	CCOC(=O)CCCn1ccc2ccccc2c1=O	IC50 (nM)p	'='	5000	0.493	-1	TNF-alpha	0.384	F (cell-based format)	0.355	Training	0.4106	-0.1475	-0.4963	-0.9997	-0.6525	-0.2728	-0.145	-0.6694	0.1552	-0.1218	-0.3423	0.4306	-0.6416	-0.5756
CHEMBL171989	CCCn1c(=O)n(CCCC(=O)OCC)c(=O)c2c1ncn2C	IC50 (nM)p	'='	5000	0.493	-1	TNF-alpha	0.384	F (assay format)	0.125	Training	0.4106	0.3287	0.0419	-0.1611	-0.6525	-0.0014	-0.145	-0.2776	0.0324	-0.0949	-0.1101	1.0705	0.0713	-0.2678
CHEMBL127042	CCCn1c(=O)n(CCCC(=O)OCC)c(=O)c2nccnc21	IC50 (nM)p	'='	5000	0.493	-1	TNF-alpha	0.384	F (assay format)	0.125	Training	0.4106	-0.0361	-0.2376	-0.1775	-0.2621	-0.0629	-0.145	-0.2655	0.0324	-0.0949	-0.1101	0.819	-0.1599	-0.3715
CHEMBL338765	CCOC(=O)CCCn1ccc2cc(OC)c(OC)cc2c1=O	IC50 (nM)p	'='	5000	0.493	-1	TNF-alpha	0.384	F (cell-based format)	0.355	Test	0.4106	0.1046	-0.3473	-0.6311	-0.6525	-0.1147	-0.145	-0.6271	0.1552	-0.1218	-0.3423	0.7179	0.4386	-0.5415
CHEMBL126867	CCOC(=O)CCCN1CNc2cc(N)ccc2C1=O	IC50 (nM)p	'='	5000	0.493	-1	TNF-alpha	0.384	F (cell-based format)	0.355	Training	0.4106	0.2581	-0.1718	-0.6922	-0.6525	-0.3476	-0.145	-0.4796	0.1552	-0.1218	-0.3423	0.4306	-0.6416	-0.292
CHEMBL126246	CCOC(=O)CCCn1cc(C#N)c2cc(OC)c(OC)cc2c1=O	IC50 (nM)p	'='	5000	0.493	-1	TNF-alpha	0.384	F (cell-based format)	0.355	Training	0.4106	0.0467	-0.4201	-0.4453	-0.6525	-0.0108	-0.145	-0.1776	0.1552	-0.1218	-0.3423	0.7179	0.4386	-0.5284
CHEMBL255489	Cc1cc2occ(CN(C)CCN(C)Cc3cn(-c4cccc(C(F)(F)F)c4)c4ccccc34)c(=O)c2cc1C	IC50 (nM)p	'='	5000	0.493	-1	TNF-alpha	0.384	B (cell-based format)	0.316	Training	0.5126	-0.4268	-0.7575	-0.1368	-0.6525	-0.0309	1.5103	-0.9608	0.8792	0.3568	0.3828	-0.5028	0.7189	-0.8313
CHEMBL1464332	Cc1oc2c(C)c3oc(=O)c(CCC(=O)O)c(C)c3cc2c1-c1ccccc1	IC50 (nM)p	'='	5030	0.493	-1	TNF-alpha	0.384	F (assay format)	0.125	Test	0.4106	-0.511	-0.6945	-0.8275	-0.6525	-0.3064	-0.145	-0.2939	0.0324	-0.0949	-0.1101	-0.2175	0.1441	-0.6
CHEMBL1452157	C/C(Cl)=C\Cn1c(NCCc2ccccc2)nc2c1c(=O)n(C)c(=O)n2C	IC50 (nM)p	'='	5210	0.493	-1	TNF-alpha	0.384	F (assay format)	0.125	Training	-3.3164	-0.023	-0.3819	-0.341	-0.6525	-0.1257	-0.1414	-0.452	-0.2866	-2.48	0.1077	0.3162	0.2686	0.1265
CHEMBL1472304	CN(Cc1cccnc1)C(=O)c1cc(COc2ccc3ncccc3c2)on1	IC50 (nM)p	'='	5240	0.493	-1	TNF-alpha	0.384	F (assay format)	0.125	Training	0.4106	-0.0136	-0.6302	-0.6189	0.2354	-0.7664	-0.145	-0.6971	0.0324	-0.0949	-0.1101	-0.0209	-0.1314	-0.4558
CHEMBL1731586	CN(C)c1ccc(NC(=O)c2ccc(CN3CCc4ccccc43)cc2)cc1	IC50 (nM)p	'='	5370	0.493	-1	TNF-alpha	0.384	F (assay format)	0.125	Training	0.4106	-0.4451	-0.5983	-1.1985	-0.6525	-0.6323	-0.145	-0.8867	0.0324	-0.0949	-0.1101	-0.2853	0.0998	-0.4992
CHEMBL3640373	COc1ccc2c(c1)C(=O)N(C[C@@]1(C#Cc3ccc(-c4cnccc4OC)nc3)NC(=O)NC1=O)C2	IC50 (nM)p	'='	5377	0.493	-1	TNF-alpha	0.384	B (single protein format)	0.577	Test	0.4106	-0.0249	-0.1815	0.0481	-0.2621	-0.14	-0.145	-0.0811	0.2304	-0.2389	-0.1801	-0.211	0.2769	-0.2536
CHEMBL1484482	O=C(c1ccc(S(=O)(=O)N2CCCCC2)cc1)N1CCN(CCN2C(=O)c3cccc4cccc(c34)C2=O)CC1	IC50 (nM)p	'='	5550	0.493	-1	TNF-alpha	0.384	F (assay format)	0.125	Training	0.4106	0.9676	0.9921	0.2039	0.7398	0.135	-0.145	-0.1379	0.0324	-0.0949	-0.1101	-0.2723	-0.3625	-0.2144
CHEMBL322553	CCOc1ccc(C(CC(N)=O)N2C(=O)c3ccccc3C2=O)cc1OCC	IC50 (nM)p	'='	5600	0.493	-1	TNF-alpha	0.384	F (assay format)	0.125	Training	0.4106	-0.1243	0.0036	-0.416	-0.6525	-0.1938	-0.145	-0.036	0.0324	-0.0949	-0.1101	0.9333	-0.1599	-0.3672
CHEMBL1718730	COC(=O)c1c(NC(=O)C=Cc2cccs2)sc2c1CCC(C)C2	IC50 (nM)p	'='	5680	0.493	-1	TNF-alpha	0.384	F (assay format)	0.125	Training	0.4106	-0.9552	-1.0122	-0.8079	-0.6525	-0.2223	-0.145	-0.0132	0.0324	-0.0949	-0.1101	-0.0035	0.0932	-0.2013
CHEMBL1312200	O=C(CSc1nc2ccccc2c(=O)n1Cc1ccccc1)Nc1ccc(Br)cc1C(=O)O	IC50 (nM)p	'='	5700	0.493	-1	TNF-alpha	0.384	F (assay format)	0.125	Test	-0.45	-0.6116	-0.4759	-0.1666	-0.6525	-0.3068	-0.1447	0.2605	-0.3195	0.3238	0.6892	-0.2723	-0.3625	0.114
CHEMBL3640429	COCCN1CCN(c2ccc(OC)c(C#C[C@]3(CN4Cc5ccc(OC)cc5C4=O)NC(=O)NC3=O)n2)CC1	IC50 (nM)p	'='	5710.4	0.493	-1	TNF-alpha	0.384	B (single protein format)	0.577	Training	0.4106	0.2616	-0.0597	0.4911	-0.4573	0.4216	-0.145	-0.0668	0.2304	-0.2389	-0.1801	-0.0279	0.9659	-0.2482
CHEMBL23150	O=C1/C(=C/c2ccncc2)Cc2ccccc21	IC50 (nM)p	'='	5750	0.493	-1	TNF-alpha	0.384	B (assay format)	0.64	Training	0.4106	-0.5897	-0.8327	-1.5557	-0.4573	-0.7614	-0.145	-0.9826	0.3797	-0.197	-0.6165	-0.7727	-0.6255	-1.3605
CHEMBL1720257	CC(=O)N1c2ccc(S(=O)(=O)N3CCN(c4ccc(Cl)cc4)CC3)cc2CC1C	IC50 (nM)p	'='	5760	0.493	-1	TNF-alpha	0.384	F (assay format)	0.125	Training	-0.7992	0.2092	0.6222	-0.2637	0.7398	-0.3552	-0.1414	-0.429	-0.2866	0.1176	0.0947	0.06	-0.0586	-0.0428
CHEMBL1384652	CCCCn1c(SCC(=O)Nc2nnc(C(C)C)s2)nc2c1c(=O)n(C)c(=O)n2C	IC50 (nM)p	'='	5820	0.493	-1	TNF-alpha	0.384	F (assay format)	0.125	Test	0.4106	-0.2478	0.0628	0.4619	-0.2621	0.106	-0.145	1.0512	0.0324	-0.0949	-0.1101	1.2925	0.4713	0.1561
CHEMBL1586616	N#CC(c1ccccc1)c1ccc2c(C(F)(F)F)cc(C(F)(F)F)nc2n1	IC50 (nM)p	'='	5880	0.493	-1	TNF-alpha	0.384	F (assay format)	0.125	Training	0.5299	-0.3445	-0.7854	0.373	-0.2621	-0.4221	3.1656	-0.5587	0.928	0.2437	0.5942	-0.2723	-0.3625	-0.457
CHEMBL1453730	Cc1oc(-c2cc(F)ccc2F)nc1CN1CCN(c2ncnc3ccccc23)CC1	IC50 (nM)p	'='	5970	0.493	-1	TNF-alpha	0.384	F (assay format)	0.125	Training	-0.6684	-0.0857	-0.2214	-0.4022	-0.2621	-0.6745	0.9585	-0.8269	-0.2466	-0.3956	0.0475	-0.1867	-0.1936	-0.2637
CHEMBL170479	CCOC(=O)CCCn1c(=O)c2c(ncn2C)n(C)c1=O	IC50 (nM)p	'='	6000	0.493	-1	TNF-alpha	0.384	F (assay format)	0.125	Training	0.4106	0.2466	-0.0942	-0.1796	-0.6525	-0.1762	-0.145	-0.2693	0.0324	-0.0949	-0.1101	0.8333	0.2011	-0.2678
CHEMBL126283	CCOC(=O)CCCCn1cnc2cc(OC)c(OC)cc2c1=O	IC50 (nM)p	'='	6000	0.493	-1	TNF-alpha	0.384	F (cell-based format)	0.355	Test	0.4106	-0.0409	-0.4365	-0.436	-0.6525	-0.1026	-0.145	-0.5092	0.1552	-0.1218	-0.3423	0.7179	0.4386	-0.5284
CHEMBL4211218	COc1ccc(-c2ccc3ncc(S(=O)(=O)NCC4CCCO4)n3n2)cn1	IC50 (nM)p	'='	6000	0.493	-1	TNF-alpha	0.384	B (cell-based format)	0.316	Training	0.4106	0.1207	0.2198	0.055	1.4528	-0.5922	-0.145	-0.0393	0.1674	-0.011	-0.1773	-0.2977	-0.0431	-0.3483
CHEMBL502604	CCCCCCCCCCCCCCO[C@@H]1[C@@H](OCCCCCCCCCCCCCC)[C@@H](OC)O[C@H](C[N+](C)(C)C2CCCC2)[C@H]1O	IC50 (nM)p	'='	6000	0.493	-1	TNF-alpha	0.384	B (assay format)	0.64	Training	0.4106	4.3206	2.9569	-0.6996	-0.6525	2.3311	-0.145	-0.8585	0.3797	-0.197	-0.6165	4.6444	1.5394	0.8473
CHEMBL4212779	COc1cccc(CNS(=O)(=O)c2cnc3ccc(-c4cncc(F)c4)nn23)c1	IC50 (nM)p	'='	6000	0.493	-1	TNF-alpha	0.384	B (cell-based format)	0.316	Training	-0.0348	-0.1476	-0.137	-0.0029	1.4528	-0.9494	0.4068	-0.1271	-0.0546	-0.2042	-0.051	-0.2977	-0.0431	-0.2782
CHEMBL1537124	CC(=O)N1c2ccc(S(=O)(=O)N3CCC(C(=O)Nc4cccc(C)n4)CC3)cc2CC1C	IC50 (nM)p	'='	6020	0.493	-1	TNF-alpha	0.384	F (assay format)	0.125	Test	0.4106	0.4645	0.9298	0.0239	0.935	-0.0908	-0.145	-0.06	0.0324	-0.0949	-0.1101	0.1568	0.1103	-0.2069
CHEMBL1502127	Cc1ccccc1/C=C1\Sc2ccc(C(=O)N3CCN(c4ccccn4)CC3)cc2N(C)C1=O	IC50 (nM)p	'='	6220	0.493	-1	TNF-alpha	0.384	F (assay format)	0.125	Training	0.4106	0.0983	-0.4103	-0.6025	-0.4573	-0.215	-0.145	-0.6533	0.0324	-0.0949	-0.1101	-0.0363	0.0375	-0.2312
CHEMBL1370183	CCOC(=O)C1=C(Cc2ccc(Cl)cc2)C(=O)c2ccccc2C1=O	IC50 (nM)p	'='	6240	0.493	-1	TNF-alpha	0.384	F (assay format)	0.125	Training	-0.6986	-0.686	-0.9104	-0.9005	-0.6525	-0.3295	-0.1414	-0.6478	-0.2866	0.1176	0.0947	0.3304	-0.2612	-0.3264
CHEMBL1562819	Cc1onc(-c2ccccc2)c1C(=O)Nc1ncc([N+](=O)[O-])s1	IC50 (nM)p	'='	6310	0.493	-1	TNF-alpha	0.384	F (assay format)	0.125	Training	0.4106	-4.5782	3.2446	-0.1676	0.4224	-0.9214	-0.145	0.5954	0.0324	-0.0949	-0.1101	-0.1867	-0.1936	1.5074
CHEMBL1420187	CC(=O)c1ccc(N2CCN(S(=O)(=O)c3ccc4c(c3)CC(C)N4C(C)=O)CC2)cc1	IC50 (nM)p	'='	6500	0.493	-1	TNF-alpha	0.384	F (assay format)	0.125	Test	0.4106	0.3472	0.7752	-0.1712	0.7398	-0.1574	-0.145	-0.2956	0.0324	-0.0949	-0.1101	0.1568	0.1103	-0.3261
CHEMBL1578700	O=C(c1ccc(S(=O)(=O)c2ccccc2Cl)c([N+](=O)[O-])c1)N1CCN(Cc2ccccc2)CC1	IC50 (nM)p	'='	6580	0.493	-1	TNF-alpha	0.384	F (assay format)	0.125	Training	-0.6497	-3.7353	2.7354	0.0551	1.2694	-0.5982	-0.1414	-0.0115	-0.2866	0.3913	0.0908	-0.2723	-0.3625	1.6782
CHEMBL1561275	Cc1nn(-c2ccccc2)c2nc(C(Cl)(Cl)Cl)nc(O)c12	IC50 (nM)p	'='	6620	0.493	-1	TNF-alpha	0.384	F (assay format)	0.125	Training	2.0874	-0.0539	-0.4214	-0.4366	-0.1127	-0.5969	-0.1342	-0.7507	1.3362	1.5933	1.0493	-0.1756	-0.1936	-0.2578
CHEMBL1372308	Cc1c(O)ccc2c(-c3ccccc3)cc(=O)oc12	IC50 (nM)p	'='	6620	0.493	-1	TNF-alpha	0.384	F (assay format)	0.125	Training	0.4106	-0.5542	-0.7822	-1.339	-0.6525	-0.7581	-0.145	-0.8596	0.0324	-0.0949	-0.1101	-0.2877	-0.1936	-0.6103
CHEMBL1433943	CC1CCN(S(=O)(=O)c2nnc(NC(=O)c3cccc(Cl)c3)s2)CC1	IC50 (nM)p	'='	6640	0.493	-1	TNF-alpha	0.384	F (assay format)	0.125	Test	-0.5923	0.0942	-0.023	0.0253	1.1302	-0.4981	-0.1414	0.6943	-0.2866	0.1302	0.094	0.0144	-0.2274	0.1214
CHEMBL1299637	CC(C)(C)c1ccc(-c2noc(CCC(=O)NCc3ccco3)n2)cc1	IC50 (nM)p	'='	6760	0.493	-1	TNF-alpha	0.384	F (assay format)	0.125	Training	0.4106	-0.0955	-0.0933	-0.6973	-0.155	-0.4299	-0.145	-0.3761	0.0324	-0.0949	-0.1101	0.174	0.1441	-0.3696
CHEMBL1706800	CC1CCc2c(sc(NC(=O)c3ccc(Br)cc3)c2C(=O)O)C1	IC50 (nM)p	'='	6820	0.493	-1	TNF-alpha	0.384	F (assay format)	0.125	Training	-0.6742	-0.7837	-1.0114	-0.8193	-0.6525	-0.43	-0.1447	-0.0161	-0.3195	0.3094	0.6909	0.0144	-0.2274	-0.0054
CHEMBL1333593	COc1cc(C(=O)Nc2scc(-c3ccc(Br)cc3)c2C(=O)O)cc(OC)c1OC	IC50 (nM)p	'='	6880	0.493	-1	TNF-alpha	0.384	F (assay format)	0.125	Training	-0.6698	-0.3897	-0.5773	-0.2753	-0.6525	-0.5688	-0.1447	0.0712	-0.3195	0.3094	0.6909	-0.0166	0.5993	0.0249
CHEMBL4206607	N#CC1(c2ccccc2)CCN(S(=O)(=O)c2cnc3ccc(-c4cccnc4)nn23)CC1	IC50 (nM)p	'='	7000	0.493	-1	TNF-alpha	0.384	B (cell-based format)	0.316	Test	0.4106	-0.076	0.1027	-0.1681	1.2638	-0.6102	-0.145	0.1095	0.1674	-0.011	-0.1773	-0.4332	-0.5527	-0.3681
CHEMBL1333987	Oc1ccc(N=Nc2ccccc2C(F)(F)F)c2cccnc12	IC50 (nM)p	'='	7030	0.493	-1	TNF-alpha	0.384	F (assay format)	0.125	Training	0.5256	-0.5018	-0.821	-0.3729	0.2606	-0.8498	1.5103	-0.8887	0.4802	0.1365	0.2418	-0.2723	-0.3625	-0.5897
CHEMBL3640434	COc1ccc2c(c1)C(=O)N(C[C@@]1(C#Cc3nc(-c4ccc(S(=O)(=O)NC5CC5)cc4)ccc3OC)NC(=O)NC1=O)C2	IC50 (nM)p	'='	7043	0.493	-1	TNF-alpha	0.384	B (single protein format)	0.577	Training	0.4106	0.5372	0.4985	0.7173	1.1241	0.1096	-0.145	0.5779	0.2304	-0.2389	-0.1801	-0.211	0.2769	0.1016
CHEMBL3642433	COc1ccc2c(c1)C(=O)N(C[C@@]1(C#Cc3nc(N4CCN(c5ccncc5)CC4)ccc3OC)NC(=O)NC1=O)C2	IC50 (nM)p	'='	7271	0.493	-1	TNF-alpha	0.384	B (single protein format)	0.577	Training	0.4106	-0.0711	-0.2408	0.4336	-0.2621	0.1722	-0.145	-0.0671	0.2304	-0.2389	-0.1801	-0.211	0.2769	-0.2533
CHEMBL1335978	COc1cc(C(=O)Nc2sc3c(c2C(=O)O)CCC(C)C3)cc(OC)c1OC	IC50 (nM)p	'='	7410	0.493	-1	TNF-alpha	0.384	F (assay format)	0.125	Test	0.4106	-0.2738	-0.651	-0.403	-0.6525	-0.1928	-0.145	0.0542	0.0324	-0.0949	-0.1101	0.2701	0.7344	-0.32
CHEMBL110110	COc1ccc(C(CCO)N2C(=O)c3ccccc3C2=O)cc1OC	IC50 (nM)p	'='	7500	0.493	-1	TNF-alpha	0.384	F (assay format)	0.125	Training	0.4106	0.2636	-0.1411	-0.7245	-0.6525	-0.4165	-0.145	-0.628	0.0324	-0.0949	-0.1101	-0.1018	0.2787	-0.4247
CHEMBL1434502	Cc1ccc2c(c1)CCCN2S(=O)(=O)c1cccc(C(=O)Nc2ccccc2C(=O)O)c1	IC50 (nM)p	'='	7520	0.493	-1	TNF-alpha	0.384	F (assay format)	0.125	Training	0.4106	0.1082	0.0334	-0.2403	0.7398	-0.5301	-0.145	0.0824	0.0324	-0.0949	-0.1101	-0.2877	-0.1936	-0.3261
CHEMBL1369425	O=C(c1ccc(Cn2c(=S)[nH]c3ccccc3c2=O)cc1)N1CCN(c2ccccn2)CC1	IC50 (nM)p	'='	7610	0.493	-1	TNF-alpha	0.384	F (assay format)	0.125	Training	0.4106	0.117	-0.2099	-0.3957	-0.4573	-0.2523	-0.145	0.0736	0.0324	-0.0949	-0.1101	-0.2723	-0.3625	0.0586
CHEMBL111544	COC(=O)CC(c1ccc(OC)c(OC)c1)N1C(=O)c2c(Cl)ccc(Cl)c2C1=O	IC50 (nM)p	'='	7900	0.493	-1	TNF-alpha	0.384	F (assay format)	0.125	Test	-0.3423	-0.2673	-0.5413	-0.159	-0.6525	-0.3176	-0.1378	-0.4647	-0.6056	1.4475	0.2922	-0.1198	0.5993	0.0888
CHEMBL4202770	CS(=O)(=O)c1ccc(-c2ccc3ncc(S(=O)(=O)N4CCC(C#N)(c5ccccc5)CC4)n3n2)cc1	IC50 (nM)p	'='	8000	0.493	-1	TNF-alpha	0.384	B (cell-based format)	0.316	Training	0.4106	0.4558	0.4201	0.3004	2.413	-0.4869	-0.145	0.5568	0.1674	-0.011	-0.1773	-0.1742	-0.5211	-0.2826
CHEMBL1567684	COc1ccc(CN(C)S(=O)(=O)c2nnc(NC(=O)c3cccc(F)c3)s2)cc1	IC50 (nM)p	'='	8030	0.493	-1	TNF-alpha	0.384	F (assay format)	0.125	Training	-0.2891	0.2456	-0.203	0.2577	1.1302	-0.7621	0.4068	0.7194	-0.1072	-0.365	-0.0306	0.0644	0.1892	-0.0978
CHEMBL1462906	N#Cc1c(O)nc(SCc2cccc(C(F)(F)F)c2)nc1-c1ccccc1	IC50 (nM)p	'='	8050	0.493	-1	TNF-alpha	0.384	F (assay format)	0.125	Training	0.5371	-0.5408	-0.6825	-0.1877	-0.2621	-0.6138	1.5103	-0.0536	0.4802	0.1365	0.2424	-0.2723	-0.3625	-0.3218
CHEMBL1543504	CCc1cc2c3c(c1)C(C)CC(C)(C)N3C(=O)/C2=C1\SC(=O)NC1=O	IC50 (nM)p	'='	8160	0.493	-1	TNF-alpha	0.384	F (assay format)	0.125	Test	0.4106	-0.4837	-0.092	-0.692	-0.6525	0.193	-0.145	0.0746	0.0324	-0.0949	-0.1101	0.7322	0.2116	-0.2388
CHEMBL1426966	Cc1ccc(CSc2nc(O)c(C#N)c(-c3ccccc3)n2)cc1	IC50 (nM)p	'='	8200	0.493	-1	TNF-alpha	0.384	F (assay format)	0.125	Training	0.4106	-0.6319	-0.7027	-1.0728	-0.2621	-0.8189	-0.145	-0.0536	0.0324	-0.0949	-0.1101	-0.2877	-0.1936	-0.3353
CHEMBL1519375	C/C=C/Cn1c(SCCCc2ccccc2)nc2c1c(=O)[nH]c(=O)n2C	IC50 (nM)p	'='	8490	0.493	-1	TNF-alpha	0.384	F (assay format)	0.125	Training	0.4106	-0.4108	-0.3146	-0.5388	-0.6525	-0.1594	-0.145	0.0175	0.0324	-0.0949	-0.1101	0.1491	0.0037	-0.1198
CHEMBL1466495	Cc1ccc(SCc2cc(O)nc(SCC(=O)Nc3cc(Cl)ccc3Cl)n2)cc1	IC50 (nM)p	'='	8650	0.493	-1	TNF-alpha	0.384	F (assay format)	0.125	Training	-1.8839	-1.1286	-0.8161	-0.3991	-0.2621	-0.6408	-0.1378	-0.0712	-0.6056	0.602	0.2963	-0.2877	-0.1936	0.4844
CHEMBL1706268	CC(=O)N1CCc2cc(S(=O)(=O)N3CCN(c4ccc(C#N)cc4)CC3)ccc21	IC50 (nM)p	'='	8790	0.493	-1	TNF-alpha	0.384	F (assay format)	0.125	Test	0.4106	0.3969	0.606	-0.2396	0.7398	-0.3393	-0.145	0.0178	0.0324	-0.0949	-0.1101	-0.232	-0.1936	-0.3185
CHEMBL3642446	COc1ccc2c(c1)C(=O)N(C[C@@]1(C#Cc3cnc4ccccc4c3CO)NC(=O)NC1=O)C2	IC50 (nM)p	'='	8897	0.493	-1	TNF-alpha	0.384	B (single protein format)	0.577	Training	0.4106	0.017	-0.1436	-0.126	-0.4573	-0.1103	-0.145	-0.0953	0.2304	-0.2389	-0.1801	-0.3943	-0.412	-0.1754
CHEMBL1314048	Nc1nc2ccccc2n1Cc1ccc(Cl)cc1	IC50 (nM)p	'='	8920	0.493	-1	TNF-alpha	0.384	F (assay format)	0.125	Training	-0.7	-0.5531	-0.6016	-1.2162	-0.6525	-1.0362	-0.1414	-0.6477	-0.2866	0.1176	0.0947	-0.2723	-0.3625	-0.0969
CHEMBL419775	CCOC(=O)CCn1cnc2cc(OC)c(OC)cc2c1=O	IC50 (nM)p	'='	9000	0.493	-1	TNF-alpha	0.384	F (cell-based format)	0.355	Training	0.4106	-0.102	-0.494	-0.443	-0.6525	-0.2609	-0.145	-0.5041	0.1552	-0.1218	-0.3423	0.7179	0.4386	-0.5284
CHEMBL126415	CCOC(=O)CCCn1ccc2cc(OC(C)=O)c(OC(C)=O)cc2c1=O	IC50 (nM)p	'='	9000	0.493	-1	TNF-alpha	0.384	F (cell-based format)	0.355	Test	0.4106	-0.1535	-0.4984	-0.0194	-0.6525	0.1623	-0.145	-0.1226	0.1552	-0.1218	-0.3423	0.5665	-0.0726	-0.5733
CHEMBL126816	CCOC(=O)CCCn1cnc2cc(N)ccc2c1=O	IC50 (nM)p	'='	9000	0.493	-1	TNF-alpha	0.384	F (cell-based format)	0.355	Training	0.4106	-0.135	-0.4164	-0.6667	-0.6525	-0.3399	-0.145	-0.443	0.1552	-0.1218	-0.3423	0.4306	-0.6416	-0.351
CHEMBL4213788	CCN1CCN(S(=O)(=O)c2cnc3ccc(-c4cncc(C(F)(F)F)c4)nn23)CC1	IC50 (nM)p	'='	9000	0.493	-1	TNF-alpha	0.384	B (cell-based format)	0.316	Training	0.652	0.0979	0.4142	0.7431	1.2638	-0.3804	1.5103	-0.344	0.8792	0.3568	0.3828	0.5249	-0.3916	-0.3589
CHEMBL3642529	COc1ccc2c(c1)C(=O)N(C[C@@]1(C#Cc3ccc(-c4c(C)nn(C)c4C)nc3)NC(=O)NC1=O)C2	IC50 (nM)p	'='	9028	0.493	-1	TNF-alpha	0.384	B (single protein format)	0.577	Training	0.4106	-0.1643	-0.3712	0.0918	-0.308	-0.0586	-0.145	-0.0681	0.2304	-0.2389	-0.1801	-0.0162	0.8104	-0.2752
CHEMBL1447125	Cc1cccc(Nc2nc(N)nc(CCl)n2)c1C	IC50 (nM)p	'='	9450	0.493	-1	TNF-alpha	0.384	F (assay format)	0.125	Test	0.1836	-0.4753	0.2326	-0.8501	-0.0669	-0.8005	-0.1414	-0.4234	-2.0169	2.2029	0.1776	-0.3031	-0.0248	0.1824
CHEMBL3640396	COc1ccc2c(c1)C(=O)N(C[C@@]1(C#Cc3ccc(-c4ccc(F)cc4O)nc3)NC(=O)NC1=O)C2	IC50 (nM)p	'='	9459	0.493	-1	TNF-alpha	0.384	B (single protein format)	0.577	Training	-0.2575	-0.1822	-0.2644	0.0508	-0.4573	-0.2191	0.4068	-0.0998	-0.0697	-0.8194	-0.0093	-0.3943	-0.412	-0.1753
CHEMBL1351584	CC1Cc2cc(S(=O)(=O)N3CCN(c4ccc(Cl)cc4)CC3)ccc2N1C(=O)C1CC1	IC50 (nM)p	'='	9520	0.493	-1	TNF-alpha	0.384	F (assay format)	0.125	Training	-0.7992	0.2839	0.494	-0.2983	0.7398	-0.1969	-0.1414	-0.4484	-0.2866	0.1176	0.0947	0.0197	-0.2274	-0.0428
CHEMBL3640428	COc1ccc2c(c1)C(=O)N(C[C@@]1(C#Cc3nc(N4C(=O)CCC4C)ccc3OC)NC(=O)NC1=O)C2	IC50 (nM)p	'='	9537.2	0.493	-1	TNF-alpha	0.384	B (single protein format)	0.577	Training	0.4106	0.2251	0.3978	0.3472	-0.4573	0.3069	-0.145	0.0541	0.2304	-0.2389	-0.1801	0.4165	0.5672	-0.0302
CHEMBL1306769	CC1CCc2c(sc(NC(=O)/C=C/c3cccs3)c2C(=O)O)C1	IC50 (nM)p	'='	9630	0.493	-1	TNF-alpha	0.384	F (assay format)	0.125	Test	0.4106	-0.9466	-1.0104	-0.816	-0.6525	-0.275	-0.145	0.2223	0.0324	-0.0949	-0.1101	0.0144	-0.2274	-0.2017
CHEMBL1450208	Cc1ccc(C(=O)N2CCN(c3ccc(F)cc3)CC2)cc1S(=O)(=O)N1CCCCC1	IC50 (nM)p	'='	9820	0.493	-1	TNF-alpha	0.384	F (assay format)	0.125	Training	-0.3868	0.6708	0.5301	-0.2577	0.7398	-0.2233	0.4068	-0.4598	-0.1072	-0.3704	-0.0302	-0.2877	-0.1936	-0.2721
CHEMBL3640421	COc1ccc2c(c1)C(=O)N(C[C@@]1(C#Cc3nc(-c4cccc(O)c4)ccc3OC)NC(=O)NC1=O)C2	IC50 (nM)p	'='	9906	0.493	-1	TNF-alpha	0.384	B (single protein format)	0.577	Training	0.4106	0.0081	-0.1492	0.0353	-0.4573	-0.14	-0.145	-0.0788	0.2304	-0.2389	-0.1801	-0.211	0.2769	-0.2701
CHEMBL126353	CCOC(=O)CCCN1CNc2ccc(N)cc2C1=O	IC50 (nM)p	'='	10000	0.493	-1	TNF-alpha	0.384	F (cell-based format)	0.355	Training	0.4106	0.2515	-0.1852	-0.6915	-0.6525	-0.3476	-0.145	-0.4969	0.1552	-0.1218	-0.3423	0.4306	-0.6416	-0.292
CHEMBL171406	CCOC(=O)CCn1c(=O)c2c(ncn2C)n(C)c1=O	IC50 (nM)p	'='	10000	0.493	-1	TNF-alpha	0.384	F (assay format)	0.125	Test	0.4106	0.1876	-0.1412	-0.1866	-0.6525	-0.2554	-0.145	-0.2644	0.0324	-0.0949	-0.1101	0.8333	0.2011	-0.2678
CHEMBL3741883	O=C(c1coc2ccccc2c1=O)N1CCN(Cc2cn(-c3cccc(C(F)(F)F)c3)c3ccccc23)CC1	IC50 (nM)p	'='	10000	0.493	-1	TNF-alpha	0.384	B (cell-based format)	0.316	Training	0.5126	0.0829	-0.2973	0.1141	-0.6525	-0.0491	1.5103	-0.763	0.8792	0.3568	0.3828	-0.4332	-0.5527	-0.6539
CHEMBL3739952	Cc1ccc2occ(CN(C)CCN(C)Cc3cn(-c4cccc(C(F)(F)F)c4)c4ccccc34)c(=O)c2c1	IC50 (nM)p	'='	10000	0.493	-1	TNF-alpha	0.384	B (single protein format)	0.577	Training	0.5126	-0.4232	-0.7606	-0.1359	-0.6525	-0.0803	1.5103	-0.9604	1.1927	0.2583	0.5772	-0.6384	0.2553	-0.9986
CHEMBL3741761	Cc1cc2occ(CN3CCN(Cc4cn(-c5cccc(C(F)(F)F)c5)c5ccccc45)CC3)c(=O)c2cc1C	IC50 (nM)p	'='	10000	0.493	-1	TNF-alpha	0.384	B (cell-based format)	0.316	Training	0.5126	-0.4132	-0.7646	-0.1264	-0.6525	0.0021	1.5103	-0.9637	0.8792	0.3568	0.3828	-0.4821	-0.0159	-0.8313
CHEMBL3740948	Nc1cccc(-n2cc(C(=O)N3CCN(C(=O)c4coc5ccccc5c4=O)CC3)c3ccccc32)c1	IC50 (nM)p	'='	10000	0.493	-1	TNF-alpha	0.384	B (cell-based format)	0.316	Test	0.4106	0.744	0.2576	-0.391	-0.6525	-0.246	-0.145	-0.4995	0.1674	-0.011	-0.1773	-0.4332	-0.5527	-0.2985
CHEMBL3640432	COc1ccc2c(c1)C(=O)N(C[C@@]1(C#Cc3nc(-c4cnc(N(C)C)nc4)ccc3OC)NC(=O)NC1=O)C2	IC50 (nM)p	'='	10001	0.493	-1	TNF-alpha	0.384	B (single protein format)	0.577	Training	0.4106	1.0415	0.3025	0.4191	-0.0669	-0.0169	-0.145	0.0309	0.2304	-0.2389	-0.1801	0.8695	1.2704	0.2255
CHEMBL3642453	COc1ccc2c(c1)C(=O)N(C[C@@]1(C#Cc3cc(Br)ccc3O)NC(=O)NC1=O)C2	IC50 (nM)p	'='	10001	0.493	-1	TNF-alpha	0.384	B (single protein format)	0.577	Training	-0.3652	-0.1972	-0.2544	-0.1853	-0.6525	-0.2191	-0.1447	-0.1464	-0.5259	0.6608	1.5375	-0.3943	-0.412	0.4327
CHEMBL3642484	COc1ccc2c(c1)C(=O)N(C[C@]1(C#Cc3ccc(C(=O)O)s3)NC(=O)NC1=O)C2	IC50 (nM)p	'='	10001	0.493	-1	TNF-alpha	0.384	B (single protein format)	0.577	Training	0.4106	-0.1957	-0.1882	0.1097	-0.6525	-0.0543	-0.145	0.4653	0.2304	-0.2389	-0.1801	-0.3943	-0.412	0.0115
CHEMBL3642472	COc1ccc2c(c1)C(=O)N(C[C@@]1(C#Cc3cc(Cl)cnc3N)NC(=O)NC1=O)C2	IC50 (nM)p	'='	10001	0.493	-1	TNF-alpha	0.384	B (single protein format)	0.577	Test	-0.6425	-0.1833	-0.2495	-0.0014	-0.4573	-0.2191	-0.1414	0.0325	-0.4552	-0.8832	0.2584	-0.3943	-0.412	0.5567
CHEMBL3642483	COc1ccc2c(c1)C(=O)N(C[C@@]1(C#Cc3cnc(N)c(C(=O)NS(C)(=O)=O)c3)NC(=O)NC1=O)C2	IC50 (nM)p	'='	10001	0.493	-1	TNF-alpha	0.384	B (single protein format)	0.577	Training	0.4106	0.6635	0.4302	0.951	1.1241	0.0377	-0.145	1.1388	0.2304	-0.2389	-0.1801	-0.0442	-0.3694	0.3198
CHEMBL3642566	COc1ccc2c(c1)C(=O)N(C[C@@]1(C#Cc3cccnc3)NC(=O)NC1=O)CC2	IC50 (nM)p	'='	10001	0.493	-1	TNF-alpha	0.384	B (single protein format)	0.577	Training	0.4106	-0.0901	-0.1566	-0.296	-0.4573	-0.1399	-0.145	-0.1497	0.2304	-0.2389	-0.1801	-0.3943	-0.412	-0.292
CHEMBL1468596	COc1ccc(N2CCN(S(=O)(=O)c3ccc4c(c3)NC(=O)C(C)S4)CC2)cc1	IC50 (nM)p	'='	10200	0.493	-1	TNF-alpha	0.384	F (assay format)	0.125	Training	0.4106	0.2185	0.1218	-0.1419	0.7398	-0.3596	-0.145	-0.1583	0.0324	-0.0949	-0.1101	0.105	0.0932	-0.1674
CHEMBL1346587	COc1ccc(-c2cc(N)n(S(=O)(=O)c3c(F)c(F)c(F)c(F)c3F)n2)cc1OC	IC50 (nM)p	'='	10300	0.493	-1	TNF-alpha	0.384	F (assay format)	0.125	Test	-0.598	-0.2982	-0.222	0.5588	0.9141	-0.9462	2.6138	-0.2025	-0.6653	-0.3254	0.2744	-0.1018	0.2787	-0.0134
CHEMBL1341697	O=[N+]([O-])c1ccc(Cl)c(/C=C/c2cc(C(F)(F)F)nc(O)n2)c1	IC50 (nM)p	'='	10300	0.493	-1	TNF-alpha	0.384	F (assay format)	0.125	Training	-0.3925	-4.2476	2.2846	0.3131	0.3154	-0.698	1.5139	-0.2518	0.1612	0.7848	0.4442	-0.2723	-0.3625	1.6377
CHEMBL1733271	O=C(NC1CCCc2c1cnn2-c1ccccc1F)c1cc(-c2ccccc2)n[nH]1	IC50 (nM)p	'='	10700	0.493	-1	TNF-alpha	0.384	F (assay format)	0.125	Training	-0.246	-0.4471	-0.5739	-0.6407	0.0946	-0.6553	0.4068	-0.6028	-0.1072	-0.2552	-0.0318	-0.2723	-0.3625	-0.3868
CHEMBL1728652	CCOC(=O)c1ccc(NC(=O)c2ccc(CCN3CCc4ccccc4C3)cc2)cc1	IC50 (nM)p	'='	10800	0.493	-1	TNF-alpha	0.384	F (assay format)	0.125	Training	0.4106	-0.4377	-0.6063	-0.8676	-0.6525	-0.2982	-0.145	-0.6328	0.0324	-0.0949	-0.1101	0.3304	-0.2612	-0.4987
CHEMBL1472084	COC(=O)c1scc(S(=O)(=O)C(C)C)c1NN=C(C#N)C(=O)c1ccc(Cl)cc1	IC50 (nM)p	'='	10900	0.493	-1	TNF-alpha	0.384	F (assay format)	0.125	Test	-0.6828	-0.7191	-0.1156	0.1773	1.1287	-0.3102	-0.1414	0.7177	-0.2866	0.1176	0.0947	0.2938	0.2283	-0.058
CHEMBL108710	CCOC(=O)CCCn1ccc2cc(OC(=O)OCC)c(OC(=O)OCC)cc2c1=O	IC50 (nM)p	'='	11000	0.493	-1	TNF-alpha	0.384	F (cell-based format)	0.355	Training	0.4106	-0.1743	-0.5385	0.5172	-0.6525	0.3865	-0.145	0.2199	0.1552	-0.1218	-0.3423	2.4616	-0.3002	-0.5718
CHEMBL127149	CCOC(=O)CCCn1cnc2cc(OC)c(OC)c([N+](=O)[O-])c2c1=O	IC50 (nM)p	'='	11000	0.493	-1	TNF-alpha	0.384	F (cell-based format)	0.355	Training	0.4106	-3.5983	2.5386	0.1916	-0.075	-0.1818	-0.145	0.0241	0.1552	-0.1218	-0.3423	0.7179	0.4386	2.5586
CHEMBL1491541	CCCc1nc(SCC(=O)N2CCC(Cc3ccccc3)CC2)c2c(=O)n(C)c(=O)n(C)c2n1	IC50 (nM)p	'='	11000	0.493	-1	TNF-alpha	0.384	F (assay format)	0.125	Training	0.4106	0.7238	0.4974	-0.1246	-0.2621	0.239	-0.145	-0.1401	0.0324	-0.0949	-0.1101	0.7191	0.2011	-0.0081
CHEMBL172669	CCOC(=O)CCCCn1c(=O)c2c(ncn2C)n(C)c1=O	IC50 (nM)p	'='	11000	0.493	-1	TNF-alpha	0.384	F (assay format)	0.125	Test	0.4106	0.2524	-0.0708	-0.1796	-0.6525	-0.0971	-0.145	-0.2693	0.0324	-0.0949	-0.1101	0.8333	0.2011	-0.2678
CHEMBL4209097	O=S(=O)(c1cnc2ccc(-c3cncc(C(F)(F)F)c3)nn12)N1CCN(c2ccccn2)CC1	IC50 (nM)p	'='	11000	0.493	-1	TNF-alpha	0.384	B (cell-based format)	0.316	Training	0.652	0.0684	0.2413	0.897	1.459	-0.5376	1.5103	-0.2931	0.8792	0.3568	0.3828	-0.4332	-0.5527	-0.3465
CHEMBL4204753	O=S(=O)(c1cnc2ccc(-c3cccnc3)nn12)N1CCN(c2ccccn2)CC1	IC50 (nM)p	'='	11000	0.493	-1	TNF-alpha	0.384	B (cell-based format)	0.316	Training	0.4106	-0.0454	0.1879	0.0171	1.459	-0.7922	-0.145	-0.2895	0.1674	-0.011	-0.1773	-0.4332	-0.5527	-0.3681
CHEMBL4211883	Nc1ncc(-c2ccc3ncc(S(=O)(=O)N4CCN(c5ccccn5)CC4)n3n2)cc1C(F)(F)F	IC50 (nM)p	'='	11000	0.493	-1	TNF-alpha	0.384	B (cell-based format)	0.316	Training	0.5802	0.1041	0.2727	1.0559	1.459	-0.5376	1.5103	-0.1078	0.8792	0.3568	0.3819	-0.4332	-0.5527	-0.1694
CHEMBL1599782	CCOC(=O)c1c(C)[nH]c(C)c1C(=O)CSc1nc2ccccc2c(=O)n1-c1ccc(CC)cc1	IC50 (nM)p	'='	11100	0.493	-1	TNF-alpha	0.384	F (assay format)	0.125	Test	0.4106	-0.5352	-0.4206	-0.296	-0.6525	0.0027	-0.145	-0.0543	0.0324	-0.0949	-0.1101	0.9903	0.1778	-0.2992
CHEMBL1424118	Nc1nc(CCl)nc(Nc2ccc3ccccc3c2)n1	IC50 (nM)p	'='	11100	0.493	-1	TNF-alpha	0.384	F (assay format)	0.125	Training	0.1836	-0.5135	0.1981	-0.8484	-0.0669	-0.8994	-0.1414	-0.4209	-2.0169	2.2029	0.1776	-0.2723	-0.3625	0.1824
CHEMBL1489105	Oc1nc(/C=C/c2ccccc2C(F)(F)F)cc(C(F)(F)F)n1	IC50 (nM)p	'='	11300	0.493	-1	TNF-alpha	0.384	F (assay format)	0.125	Training	0.5026	-0.3719	-0.7907	0.4128	-0.2621	-0.4435	3.1656	-0.7894	0.928	0.2437	0.5942	-0.2723	-0.3625	-0.4647
CHEMBL1360862	Cc1ccc(S(=O)(=O)NCc2ccc(C(=O)N3CCN(c4ccc([N+](=O)[O-])cc4)CC3)cc2)cc1	IC50 (nM)p	'='	11400	0.493	-1	TNF-alpha	0.384	F (assay format)	0.125	Training	0.4106	-3.3077	3.2837	0.146	1.5063	-0.541	-0.145	0.2794	0.0324	-0.0949	-0.1101	-0.2877	-0.1936	1.5062
CHEMBL4299667	CC[C@H](C)[C@@H](NC(=O)[C@@H](CCC(=O)O)NC(=O)[C@@H](CCC(N)=O)NC(=O)[C@H](Cc1c[nH]c2ccccc12)NC(=O)[C@H](CC(N)=O)NC(=O)[C@H](CCCNC(=N)N)NC(=O)[C@H](CCCCN)NC(=O)[C@H](CC(C)C)NC(=O)[C@H](CCC(=O)O)NC(=O)[C@H](CC(=O)O)NC(=O)[C@H](CCC(=O)O)NC(=O)[C@H](C)NC(=O)[C@H](N)CC(=O)O)C(=O)N[C@H](CCC(N)=O)C(=O)N[C@H](CCC(=O)O)C(=O)N[C@H](Cc1ccccc1)C(=O)N[C@H](CCC(N)=O)C(=O)N[C@H](CCC(N)=O)C(=O)N[C@@H](C(=O)N[C@H]…	IC50 (nM)p	'='	11900	0.493	-1	TNF-alpha	0.384	B (cell-based format)	0.316	Test	0.4106	8.6086	13.9468	19.5782	-0.6525	13.4078	-0.145	21.9246	0.1674	-0.011	-0.1773	3.7989	1.3129	6.9309
CHEMBL111560	CNC(=O)CC(c1ccc(OC)c(OC)c1)N1C(=O)c2ccccc2C1=O	IC50 (nM)p	'='	12000	0.493	-1	TNF-alpha	0.384	F (assay format)	0.125	Training	0.4106	0.2935	-0.1099	-0.4869	-0.6525	-0.3324	-0.145	-0.3945	0.0324	-0.0949	-0.1101	0.181	0.4867	-0.3672
CHEMBL169239	CCOC(=O)CCCn1c(=O)c2nccnc2n(C)c1=O	IC50 (nM)p	'='	12000	0.493	-1	TNF-alpha	0.384	F (assay format)	0.125	Training	0.4106	-0.1163	-0.4028	-0.196	-0.2621	-0.2378	-0.145	-0.2576	0.0324	-0.0949	-0.1101	0.5819	-0.03	-0.3715
CHEMBL89890	COc1ccc(C(CC(N)=O)N2C(=O)c3ccccc3C2=O)cc1OC	IC50 (nM)p	'='	12000	0.493	-1	TNF-alpha	0.384	F (assay format)	0.125	Training	0.4106	-0.0698	-0.1266	-0.4901	-0.6525	-0.3786	-0.145	-0.037	0.0324	-0.0949	-0.1101	-0.1018	0.2787	-0.3672
CHEMBL4216431	CS(=O)(=O)c1ccc(-c2ccc3ncc(S(=O)(=O)N4CCN(Cc5ccccc5)CC4)n3n2)cc1	IC50 (nM)p	'='	12000	0.493	-1	TNF-alpha	0.384	B (cell-based format)	0.316	Test	0.4106	0.5202	0.6297	0.2965	2.413	-0.6007	-0.145	0.105	0.1674	-0.011	-0.1773	-0.1742	-0.5211	-0.2948
CHEMBL4216524	CS(=O)(=O)c1ccc(-c2ccc3ncc(S(=O)(=O)N4CCN(c5ccccn5)CC4)n3n2)cc1	IC50 (nM)p	'='	12000	0.493	-1	TNF-alpha	0.384	B (cell-based format)	0.316	Training	0.4106	0.4864	0.5053	0.4856	2.6082	-0.6689	-0.145	0.1579	0.1674	-0.011	-0.1773	-0.1742	-0.5211	-0.2825
CHEMBL1508723	COc1cccc(Nc2nc3ccccc3nc2NS(=O)(=O)c2cccs2)c1	IC50 (nM)p	'='	12300	0.493	-1	TNF-alpha	0.384	F (assay format)	0.125	Training	0.4106	-0.3392	-0.4878	-0.2843	1.3193	-1.0253	-0.145	0.0873	0.0324	-0.0949	-0.1101	-0.1871	-0.0419	-0.1523
CHEMBL1529494	Cc1cc(Cl)ccc1OCC(=O)Nc1ccccc1NS(=O)(=O)c1cccs1	IC50 (nM)p	'='	12300	0.493	-1	TNF-alpha	0.384	F (assay format)	0.125	Training	-0.9586	-0.3457	-0.3377	-0.2264	0.9289	-0.8291	-0.1414	0.1612	-0.2866	0.1302	0.094	-0.2877	-0.1936	0.116
CHEMBL1717353	O=C(C1CC1)N1CCc2cc(S(=O)(=O)N3CCN(c4ccc([N+](=O)[O-])cc4)CC3)ccc21	IC50 (nM)p	'='	12400	0.493	-1	TNF-alpha	0.384	F (assay format)	0.125	Test	0.4106	-3.1597	3.6516	0.177	1.3173	-0.2815	-0.145	0.0944	0.0324	-0.0949	-0.1101	-0.2723	-0.3625	1.5062
CHEMBL1542483	NC(=O)C1CCN(c2ccc(S(=O)(=O)N3CCC(Cc4ccccc4)CC3)cn2)CC1	IC50 (nM)p	'='	12400	0.493	-1	TNF-alpha	0.384	F (assay format)	0.125	Training	0.4106	0.3073	0.3413	-0.2806	0.935	-0.0913	-0.145	0.1873	0.0324	-0.0949	-0.1101	-0.2723	-0.3625	-0.3185
CHEMBL1529741	CC1=C(C(=O)NC2CCCc3c2cnn3-c2cccc(C)c2C)OCCO1	IC50 (nM)p	'='	12500	0.493	-1	TNF-alpha	0.384	F (assay format)	0.125	Training	0.4106	-0.1796	-0.2702	-0.76	-0.5032	-0.0947	-0.145	-0.6942	0.0324	-0.0949	-0.1101	-0.2175	0.1441	-0.4713
CHEMBL1700643	Nc1nc2ccccc2n1Cc1ccccc1Cl	IC50 (nM)p	'='	12500	0.493	-1	TNF-alpha	0.384	F (assay format)	0.125	Training	-0.8681	-0.5859	-0.6368	-1.2195	-0.6525	-1.0362	-0.1414	-0.648	-0.2866	0.6785	0.0923	-0.2723	-0.3625	-0.0969
CHEMBL1346782	O=C(Nc1sc2c(c1C(=O)O)CCCC2)c1ccccc1Cl	IC50 (nM)p	'='	12900	0.493	-1	TNF-alpha	0.384	F (assay format)	0.125	Test	-0.3265	-0.7602	-0.9485	-0.81	-0.6525	-0.5092	-0.1414	-0.0196	-0.2866	0.6767	0.0914	-0.2723	-0.3625	-0.0669
CHEMBL126945	CCOC(=O)CCCn1cc(CN)c2cc(OC)c(OC)cc2c1=O	IC50 (nM)p	'='	13000	0.493	-1	TNF-alpha	0.384	F (cell-based format)	0.355	Training	0.4106	0.5498	-0.2783	-0.4837	-0.6525	-0.0025	-0.145	-0.4843	0.1552	-0.1218	-0.3423	0.7179	0.4386	-0.3299
CHEMBL418836	COC(=O)CC(c1ccc(OC)c(OC)c1)N1C(=O)c2cc(Cl)c(Cl)cc2C1=O	IC50 (nM)p	'='	13000	0.493	-1	TNF-alpha	0.384	F (assay format)	0.125	Training	0.4121	-0.154	-0.4259	-0.1546	-0.6525	-0.3176	-0.1378	-0.4578	-0.6056	0.8649	0.2941	-0.1198	0.5993	0.0888
CHEMBL1336829	CCCCn1c(SCC(=O)Nc2nnc(CC)s2)nc2c1c(=O)n(C)c(=O)n2C	IC50 (nM)p	'='	13000	0.493	-1	TNF-alpha	0.384	F (assay format)	0.125	Training	0.4106	-0.1006	0.0115	0.4714	-0.2621	0.0202	-0.145	1.0643	0.0324	-0.0949	-0.1101	1.2077	0.3024	0.1561
CHEMBL1608707	COc1ccc(CNc2ncnc3sccc23)cc1OC	IC50 (nM)p	'='	13000	0.493	-1	TNF-alpha	0.384	F (assay format)	0.125	Test	0.4106	-0.0194	-0.2811	-0.9179	-0.2621	-0.8703	-0.145	-0.6109	0.0324	-0.0949	-0.1101	-0.1018	0.2787	-0.2114
CHEMBL1393375	C=CCN(c1ccccc1OC)S(=O)(=O)c1ccc(Cl)c(C(=O)Nc2ccc(N3CCOCC3)cc2)c1	IC50 (nM)p	'='	13200	0.493	-1	TNF-alpha	0.384	F (assay format)	0.125	Training	-0.1871	0.3272	0.1733	0.0345	0.7398	-0.3147	-0.1414	-0.3346	-0.2866	0.6767	0.0914	-0.0799	0.2958	-0.0225
CHEMBL1719980	CC(=O)c1ccc(N2CCN(S(=O)(=O)c3ccc4c(c3)CCN4C(C)=O)CC2)cc1	IC50 (nM)p	'='	13200	0.493	-1	TNF-alpha	0.384	F (assay format)	0.125	Training	0.4106	0.4261	0.6165	-0.1916	0.7398	-0.242	-0.145	-0.2892	0.0324	-0.0949	-0.1101	-0.1353	-0.0248	-0.3261
CHEMBL1732890	N#Cc1ccc(N2CCN(S(=O)(=O)c3ccc4c(c3)CCN4C(=O)C3CC3)CC2)cc1	IC50 (nM)p	'='	13300	0.493	-1	TNF-alpha	0.384	F (assay format)	0.125	Training	0.4106	0.4701	0.4713	-0.2741	0.7398	-0.181	-0.145	-0.0029	0.0324	-0.0949	-0.1101	-0.2723	-0.3625	-0.3185
CHEMBL1449663	O=C(Nc1sc2c(c1C(=O)O)CCCC2)c1ccc(Cl)cc1	IC50 (nM)p	'='	13400	0.493	-1	TNF-alpha	0.384	F (assay format)	0.125	Test	-0.6856	-0.8097	-0.9713	-0.8051	-0.6525	-0.5092	-0.1414	-0.0133	-0.2866	0.1176	0.0947	-0.2723	-0.3625	-0.0669
CHEMBL3326315	O=C1Sc2c(S(=O)(=O)Nc3ccc(O)cc3)cc(S(=O)(=O)Nc3ccc(O)cc3)c3cccc1c23	IC50 (nM)p	'='	14000	0.493	-1	TNF-alpha	0.384	B (cell-based format)	0.316	Training	0.4106	0.0409	-0.0256	0.3739	2.5102	-0.9262	-0.145	0.782	0.1674	-0.011	-0.1773	-0.4332	-0.5527	-0.0827
CHEMBL127390	CCOC(=O)CCCn1c(N=[N+]=[N-])nc2cc(OC)c(OC)cc2c1=O	IC50 (nM)p	'='	14000	0.493	-1	TNF-alpha	0.384	F (cell-based format)	0.355	Training	0.4106	2.0487	2.3322	0.168	-0.6525	-0.1664	-0.145	-0.3722	0.1552	-0.1218	-0.3423	0.7179	0.4386	1.3445
CHEMBL1700889	CC(=O)N1c2ccc(S(=O)(=O)N3CCN(c4ccccc4)CC3)cc2CC1C	IC50 (nM)p	'='	14100	0.493	-1	TNF-alpha	0.384	F (assay format)	0.125	Training	0.4106	0.3414	0.757	-0.4098	0.7398	-0.3552	-0.145	-0.429	0.0324	-0.0949	-0.1101	0.06	-0.0586	-0.3263
CHEMBL3977963	CCn1c(=O)c2cnc3c(OC)cccc3c2n(-c2ccc(OC)c(OC)c2)c1=O	IC50 (nM)p	'='	14200	0.493	-1	TNF-alpha	0.384	B (single protein format)	0.577	Test	0.4106	0.0962	0.0886	-0.3298	-0.4573	-0.4511	-0.145	-0.6558	0.2304	-0.2389	-0.1801	1.2675	1.1836	-0.4885
CHEMBL1571150	Cc1cccc(-n2ncc3c2CCCC3NC(=O)C2(C(N)=O)CC2)c1C	IC50 (nM)p	'='	14500	0.493	-1	TNF-alpha	0.384	F (assay format)	0.125	Training	0.4106	-0.1718	-0.322	-0.7502	-0.5032	-0.1623	-0.145	-0.0013	0.0324	-0.0949	-0.1101	-0.3031	-0.0248	-0.3799
CHEMBL352725	CCCCn1c(=O)n(CCCC(=O)OCC)c(=O)c2nccnc21	IC50 (nM)p	'='	15000	0.493	-1	TNF-alpha	0.384	F (assay format)	0.125	Training	0.4106	-0.1729	-0.1566	-0.1846	-0.2621	0.0162	-0.145	-0.2657	0.0324	-0.0949	-0.1101	0.819	-0.1599	-0.3715
CHEMBL3740702	O=C(c1coc2ccccc2c1=O)N1CCN(C(=O)c2cn(S(=O)(=O)c3ccccc3)c3ccccc23)CC1	IC50 (nM)p	'='	15000	0.493	-1	TNF-alpha	0.384	B (cell-based format)	0.316	Training	0.4106	0.9538	0.5088	0.121	0.7648	-0.246	-0.145	-0.0913	0.1674	-0.011	-0.1773	-0.4332	-0.5527	-0.2231
CHEMBL127148	CCOC(=O)CCCn1cnc2cc(OC)c(OC)c(N)c2c1=O	IC50 (nM)p	'='	15000	0.493	-1	TNF-alpha	0.384	F (cell-based format)	0.355	Test	0.4106	0.0475	-0.271	-0.3081	-0.6525	-0.1818	-0.145	-0.3473	0.1552	-0.1218	-0.3423	0.7179	0.4386	-0.3169
CHEMBL127478	CCOC(=O)CCCn1cc(C(C)=O)c2cc(OC)c(OC)cc2c1=O	IC50 (nM)p	'='	15000	0.493	-1	TNF-alpha	0.384	F (cell-based format)	0.355	Training	0.4106	0.096	-0.3572	-0.3973	-0.6525	0.0865	-0.145	-0.4878	0.1552	-0.1218	-0.3423	0.8809	0.7231	-0.5411
CHEMBL113442	COC(=O)CC(c1ccc(OC)c(OC)c1)N1C(=O)c2cccc(O)c2C1=O	IC50 (nM)p	'='	15000	0.493	-1	TNF-alpha	0.384	F (assay format)	0.125	Training	0.4106	-0.1627	-0.4248	-0.2821	-0.6525	-0.3176	-0.145	-0.3762	0.0324	-0.0949	-0.1101	-0.1198	0.5993	-0.4781
CHEMBL4213498	CCN1CCN(S(=O)(=O)c2cnc3ccc(-c4ccc(S(C)(=O)=O)cc4)nn23)CC1	IC50 (nM)p	'='	15000	0.493	-1	TNF-alpha	0.384	B (cell-based format)	0.316	Training	0.4106	0.5159	0.6783	0.3318	2.413	-0.5117	-0.145	0.107	0.1674	-0.011	-0.1773	0.7838	-0.3601	-0.2948
CHEMBL4217242	CCN1CCN(S(=O)(=O)c2cnc3ccc(-c4cccnc4)nn23)CC1	IC50 (nM)p	'='	15000	0.493	-1	TNF-alpha	0.384	B (cell-based format)	0.316	Test	0.4106	-0.016	0.3608	-0.1368	1.2638	-0.635	-0.145	-0.3404	0.1674	-0.011	-0.1773	0.5249	-0.3916	-0.3804
CHEMBL3741215	Cc1ccc2occ(CN3CCN(Cc4cn(-c5cccc(C(F)(F)F)c5)c5ccccc45)CC3)c(=O)c2c1	IC50 (nM)p	'='	15000	0.493	-1	TNF-alpha	0.384	B (single protein format)	0.577	Training	0.5126	-0.4094	-0.7676	-0.1255	-0.6525	-0.0473	1.5103	-0.9632	1.1927	0.2583	0.5772	-0.6105	-0.7381	-0.9986
CHEMBL3741027	O=C(c1ccccc1)N1CCN(Cc2cn(-c3cccc(C(F)(F)F)c3)c3ccccc23)CC1	IC50 (nM)p	'='	15000	0.493	-1	TNF-alpha	0.384	B (cell-based format)	0.316	Training	0.5126	-0.0167	-0.3077	-0.2687	-0.6525	-0.3436	1.5103	-0.9716	0.8792	0.3568	0.3828	-0.4332	-0.5527	-0.6704
CHEMBL3740080	O=C(c1coc2ccccc2c1=O)N1CCN(C(=O)c2cn(-c3cccc([N+](=O)[O-])c3)c3ccc([N+](=O)[O-])cc23)CC1	IC50 (nM)p	'='	15000	0.493	-1	TNF-alpha	0.384	B (cell-based format)	0.316	Training	0.4106	-6.7668	6.3805	0.7531	0.5024	-0.246	-0.145	0.4726	0.1674	-0.011	-0.1773	-0.4332	-0.5527	5.3271
CHEMBL3741761	Cc1cc2occ(CN3CCN(Cc4cn(-c5cccc(C(F)(F)F)c5)c5ccccc45)CC3)c(=O)c2cc1C	IC50 (nM)p	'='	15000	0.493	-1	TNF-alpha	0.384	B (single protein format)	0.577	Test	0.5126	-0.4132	-0.7646	-0.1264	-0.6525	0.0021	1.5103	-0.9637	1.1927	0.2583	0.5772	-0.6437	-0.3752	-0.9986
CHEMBL1400601	CN(Cc1ccc(F)cc1)S(=O)(=O)c1nnc(NC(=O)c2ccccc2)s1	IC50 (nM)p	'='	15100	0.493	-1	TNF-alpha	0.384	F (assay format)	0.125	Training	-0.3437	0.0959	-0.278	0.0708	1.1302	-0.8412	0.4068	0.701	-0.1072	-0.3704	-0.0302	-0.0209	-0.1314	-0.1079
CHEMBL1712058	CC1Cc2cc(S(=O)(=O)N3CCN(c4ccccc4)CC3)ccc2N1C(=O)C1CC1	IC50 (nM)p	'='	15300	0.493	-1	TNF-alpha	0.384	F (assay format)	0.125	Training	0.4106	0.4162	0.6291	-0.4443	0.7398	-0.1969	-0.145	-0.4484	0.0324	-0.0949	-0.1101	0.0197	-0.2274	-0.3263
CHEMBL1373066	O=C(NC(=S)Nc1sc2c(c1C(=O)O)CCCC2)c1ccccc1	IC50 (nM)p	'='	15500	0.493	-1	TNF-alpha	0.384	F (assay format)	0.125	Training	0.4106	-0.5447	-0.7582	-0.6064	-0.6525	-0.2814	-0.145	1.1279	0.0324	-0.0949	-0.1101	-0.2723	-0.3625	0.0881
CHEMBL1729430	CC(C)(C)NC(=S)NNC=C1C=C(Br)C(=O)C(Br)=C1	IC50 (nM)p	'='	15600	0.493	-1	TNF-alpha	0.384	F (assay format)	0.125	Test	-1.1311	-0.5061	-0.4249	-0.7586	-0.1424	0.6794	-0.1444	0.2309	-0.6715	0.7596	1.4768	0.0715	0.1441	0.6717
CHEMBL171179	CCCCCn1c(=O)n(CCCC(=O)OCC)c(=O)c2nccnc21	IC50 (nM)p	'='	16000	0.493	-1	TNF-alpha	0.384	F (assay format)	0.125	Training	0.4106	-0.181	-0.2299	-0.1846	-0.2621	0.0954	-0.145	-0.2657	0.0324	-0.0949	-0.1101	0.819	-0.1599	-0.3715
CHEMBL1388356	Cc1cccc(-n2nc3c4c(ccc3c2O)C(=O)c2ccccc2C4=O)c1	IC50 (nM)p	'='	16300	0.493	-1	TNF-alpha	0.384	F (assay format)	0.125	Training	0.4106	-0.5645	-0.7808	-1.0039	-0.5032	-0.8175	-0.145	-0.7165	0.0324	-0.0949	-0.1101	-0.2877	-0.1936	-0.6027
CHEMBL1606820	CC(C)(C)C(=O)/N=C(\N)Nc1nc2ccccc2o1	IC50 (nM)p	'='	16500	0.493	-1	TNF-alpha	0.384	F (assay format)	0.125	Training	0.4106	-0.6139	0.0423	-0.6788	-0.6525	-0.5157	-0.145	0.2499	0.0324	-0.0949	-0.1101	0.174	0.1441	-0.2683
CHEMBL1731582	CC(=O)c1ccc(N2CCN(S(=O)(=O)c3ccc4c(c3)CCN4C(=O)C3CC3)CC2)cc1	IC50 (nM)p	'='	16600	0.493	-1	TNF-alpha	0.384	F (assay format)	0.125	Test	0.4106	0.4994	0.482	-0.2261	0.7398	-0.0837	-0.145	-0.3099	0.0324	-0.0949	-0.1101	-0.1756	-0.1936	-0.3261
CHEMBL1468879	C=CCn1c(SCCCc2ccccc2)nc2c1c(=O)[nH]c(=O)n2C	IC50 (nM)p	'='	16800	0.493	-1	TNF-alpha	0.384	F (assay format)	0.125	Training	0.4106	-0.3654	-0.385	-0.5353	-0.6525	-0.2386	-0.145	0.0181	0.0324	-0.0949	-0.1101	0.0863	0.2064	-0.1198
CHEMBL1562608	CCC(=O)Nc1nc2ccccc2n1Cc1ccccc1Cl	IC50 (nM)p	'='	16900	0.493	-1	TNF-alpha	0.384	F (assay format)	0.125	Training	-0.8638	-0.4165	-0.4782	-0.962	-0.6525	-0.7444	-0.1414	-0.6184	-0.2866	0.6785	0.0923	0.2163	-0.2612	-0.0967
CHEMBL1446570	CS(=O)(=O)c1ccc2nc(NC(=O)c3cccc(NS(=O)(=O)c4ccc(F)c(F)c4)c3)sc2c1	IC50 (nM)p	'='	16900	0.493	-1	TNF-alpha	0.384	F (assay format)	0.125	Training	-0.6411	0.1887	-0.2227	0.6725	2.2733	-0.8476	0.9585	0.8681	-0.2466	-0.4172	0.0472	-0.1094	-0.3427	0.0001
CHEMBL1732655	CCCCn1c(SCCCc2ccccc2)nc2c1c(=O)[nH]c(=O)n2C	IC50 (nM)p	'='	17700	0.493	-1	TNF-alpha	0.384	F (assay format)	0.125	Test	0.4106	-0.3473	-0.22	-0.5282	-0.6525	-0.1594	-0.145	0.0188	0.0324	-0.0949	-0.1101	0.4677	-0.03	-0.1198
CHEMBL368458	CCCn1c(=O)n(CCCC(=O)OCC)c(=O)c2nsnc21	IC50 (nM)p	'='	18000	0.493	-1	TNF-alpha	0.384	F (assay format)	0.125	Training	0.4106	-0.0096	-0.2278	-0.0291	1.4858	-0.0629	-0.145	0.1796	0.0324	-0.0949	-0.1101	0.819	-0.1599	-0.2228
CHEMBL1542558	COc1ccc(NC(C)=O)cc1S(=O)(=O)Nc1ccc(OCc2ccccc2)cc1	IC50 (nM)p	'='	18000	0.493	-1	TNF-alpha	0.384	F (assay format)	0.125	Training	0.4106	0.1266	0.2211	-0.3026	0.9289	-0.7302	-0.145	-0.089	0.0324	-0.0949	-0.1101	-0.1467	0.127	-0.3061
CHEMBL4212953	O=S(=O)(c1cnc2ccc(-c3cccnc3)nn12)N1CCN(Cc2ccccc2)CC1	IC50 (nM)p	'='	18000	0.493	-1	TNF-alpha	0.384	B (cell-based format)	0.316	Training	0.4106	-0.0116	0.3123	-0.172	1.2638	-0.724	-0.145	-0.3423	0.1674	-0.011	-0.1773	-0.4332	-0.5527	-0.3804
CHEMBL355042	CCOC(=O)CCCn1c(=O)c2nccnc2n(C2CCOC2)c1=O	IC50 (nM)p	'='	19000	0.493	-1	TNF-alpha	0.384	F (assay format)	0.125	Test	0.4106	-0.0803	-0.0118	0.0301	-0.2621	0.048	-0.145	-0.2383	0.0324	-0.0949	-0.1101	0.3304	-0.2612	-0.3614
CHEMBL1727158	CSc1ccc(NC(=O)c2ccc(CN3CCCCC3)cc2)cc1	IC50 (nM)p	'='	19600	0.493	-1	TNF-alpha	0.384	F (assay format)	0.125	Training	0.4106	-0.9164	-0.762	-1.2218	-0.6525	-0.3506	-0.145	-0.7497	0.0324	-0.0949	-0.1101	-0.5991	-0.337	-0.3506
CHEMBL1354394	O=C(Nc1nc2c(F)cc(F)cc2s1)c1ccc([N+](=O)[O-])o1	IC50 (nM)p	'='	19700	0.493	-1	TNF-alpha	0.384	F (assay format)	0.125	Training	-0.4299	-4.7764	3.3299	0.0615	-0.075	-0.9709	0.9585	0.3159	-0.2466	-0.5118	0.0467	-0.2723	-0.3625	1.6081
CHEMBL1387232	CC(=O)Nc1nc2ccccc2n1Cc1ccccc1Cl	IC50 (nM)p	'='	19900	0.493	-1	TNF-alpha	0.384	F (assay format)	0.125	Training	-0.8638	-0.5626	-0.3842	-0.9482	-0.6525	-0.8235	-0.1414	-0.6076	-0.2866	0.6785	0.0923	-0.232	-0.1936	-0.0967
CHEMBL1700774	COc1ccc(-c2cc(N)n(S(=O)(=O)c3ccc(F)c(C)c3)n2)cc1	IC50 (nM)p	'='	19900	0.493	-1	TNF-alpha	0.384	F (assay format)	0.125	Test	-0.4529	-0.3955	-0.2168	-0.3882	0.9141	-0.9758	0.4068	-0.213	-0.1072	-0.1246	-0.0312	-0.2025	0.127	-0.2404
CHEMBL552443	O=C(O)c1c(NC(=O)N2CCOCC2)sc2c1CCCC2	IC50 (nM)p	'>'	20000	0.493	-1	TNF-alpha	0.384	F (assay format)	0.125	Training	0.4106	-0.0902	-0.0028	-0.4863	-0.6525	-0.1613	-0.145	0.1279	0.0324	-0.0949	-0.1101	-0.2723	-0.3625	-0.2288
CHEMBL1332003	O=C(Nc1nc2ccccc2n1Cc1ccc(Cl)cc1)c1ccco1	IC50 (nM)p	'>'	20000	0.493	-1	TNF-alpha	0.384	F (assay format)	0.125	Training	-0.7	-0.4277	-0.5146	-0.8005	-0.6525	-0.9027	-0.1414	-0.6331	-0.2866	0.1176	0.0947	-0.2723	-0.3625	-0.0865
CHEMBL1535050	Nc1nc2ccccc2n1C(=O)c1ccc(F)cc1	IC50 (nM)p	'>'	20000	0.493	-1	TNF-alpha	0.384	F (assay format)	0.125	Training	-0.3365	-0.6553	-0.5906	-0.9254	-0.6525	-0.9786	0.4068	-0.4664	-0.1072	-0.3704	-0.0302	-0.2723	-0.3625	-0.3259
CHEMBL1305184	CC(C)Sc1nc2c(c(=O)[nH]c(=O)n2C)n1Cc1ccccc1	IC50 (nM)p	'>'	20000	0.493	-1	TNF-alpha	0.384	F (assay format)	0.125	Test	0.4106	-0.3015	-0.8005	-0.523	-0.6525	-0.4013	-0.145	0.0043	0.0324	-0.0949	-0.1101	0.5632	0.1388	-0.1198
CHEMBL1706542	CCC(=O)N1CCc2cc(S(=O)(=O)N3CCN(c4ccc(C#N)cc4)CC3)ccc21	IC50 (nM)p	'>'	20000	0.493	-1	TNF-alpha	0.384	F (assay format)	0.125	Training	0.4106	0.5283	0.5154	-0.2534	0.7398	-0.2601	-0.145	0.0121	0.0324	-0.0949	-0.1101	0.2163	-0.2612	-0.3185
CHEMBL1715638	COc1ccc(NC(=O)c2ccc(CN3CCc4ccccc43)cc2)cc1	IC50 (nM)p	'>'	20000	0.493	-1	TNF-alpha	0.384	F (assay format)	0.125	Training	0.4106	-0.2847	-0.5175	-1.1772	-0.6525	-0.6763	-0.145	-0.8715	0.0324	-0.0949	-0.1101	-0.1871	-0.0419	-0.4892
CHEMBL1708215	COc1ccc(NC(=O)c2ccc(CN3CCCCC3)cc2)cc1	IC50 (nM)p	'>'	20000	0.493	-1	TNF-alpha	0.384	F (assay format)	0.125	Training	0.4106	-0.2958	-0.5227	-1.1554	-0.6525	-0.43	-0.145	-0.8697	0.0324	-0.0949	-0.1101	-0.1871	-0.0419	-0.4892
CHEMBL1717510	O=C(Nc1nc2ccccc2n1Cc1ccc(Cl)cc1)c1ccc(Cl)cc1	IC50 (nM)p	'>'	20000	0.493	-1	TNF-alpha	0.384	F (assay format)	0.125	Test	-1.7963	-0.642	-0.7253	-0.8482	-0.6525	-0.9027	-0.1378	-0.6922	-0.6056	0.3301	0.2995	-0.2723	-0.3625	0.1869
CHEMBL1736791	O=C(Nc1ccc(S(=O)(=O)O)cc1)c1ccc(CN2CCc3ccccc3C2)cc1	IC50 (nM)p	'>'	20000	0.493	-1	TNF-alpha	0.384	F (assay format)	0.125	Training	0.4106	-0.3392	-0.3587	-0.494	1.3891	-0.6872	-0.145	0.0732	0.0324	-0.0949	-0.1101	-0.2723	-0.3625	-0.4377
CHEMBL1434007	Cc1ccc(S(=O)(=O)n2c(=S)[nH]c3cc(C)ccc32)cc1	IC50 (nM)p	'>'	20000	0.493	-1	TNF-alpha	0.384	F (assay format)	0.125	Training	0.4106	-0.1301	-0.3247	-0.7837	0.7398	-0.7853	-0.145	0.1581	0.0324	-0.0949	-0.1101	-0.3031	-0.0248	0.0004
CHEMBL1712022	CCOc1ccc(C(=O)NC2CCCc3c2cnn3-c2ccccc2F)cc1	IC50 (nM)p	'>'	20000	0.493	-1	TNF-alpha	0.384	F (assay format)	0.125	Training	-0.246	-0.3436	-0.5179	-0.7492	-0.5032	-0.4838	0.4068	-0.7596	-0.1072	-0.2552	-0.0318	0.3304	-0.2612	-0.4272
CHEMBL170920	CCOC(=O)CCCn1c(=O)c2nccnc2n(CC(C)C)c1=O	IC50 (nM)p	'='	20000	0.493	-1	TNF-alpha	0.384	F (assay format)	0.125	Test	0.4106	0.0557	-0.3117	-0.1846	-0.2621	0.0162	-0.145	-0.2657	0.0324	-0.0949	-0.1101	0.9039	0.009	-0.3715
CHEMBL1519988	Cc1ccc(S(=O)(=O)n2cnc3ccccc32)cc1	IC50 (nM)p	'>'	20000	0.493	-1	TNF-alpha	0.384	F (assay format)	0.125	Training	0.4106	-0.2779	-0.4169	-0.9234	0.7648	-1.0549	-0.145	-0.4986	0.0324	-0.0949	-0.1101	-0.2877	-0.1936	-0.4303
CHEMBL1556990	CC1(C)Cc2c(sc(NC(=O)c3ccco3)c2C(=O)O)CO1	IC50 (nM)p	'>'	20000	0.493	-1	TNF-alpha	0.384	F (assay format)	0.125	Training	0.4106	-0.4797	-0.5436	-0.5396	-0.6525	-0.3971	-0.145	0.0678	0.0324	-0.0949	-0.1101	-0.0431	-0.0248	-0.3301
CHEMBL1405076	O=C(O)c1c(-n2cccc2)sc2c1CCCC2	IC50 (nM)p	'>'	20000	0.493	-1	TNF-alpha	0.384	F (assay format)	0.125	Training	0.4106	-0.7374	-0.9179	-1.1758	-0.6525	-0.6427	-0.145	-0.3632	0.0324	-0.0949	-0.1101	-0.2723	-0.3625	-0.462
CHEMBL1716085	COC(=O)c1c(NC(=O)C(=O)N2CCCCC2)sc2c1CC(C)(C)OC2	IC50 (nM)p	'>'	20000	0.493	-1	TNF-alpha	0.384	F (assay format)	0.125	Test	0.4106	0.0417	-0.1066	-0.2752	-0.6525	0.175	-0.145	-0.0322	0.0324	-0.0949	-0.1101	-0.061	0.2958	-0.2282
CHEMBL1718692	CC(=O)N1CCc2cc(S(=O)(=O)N3CCN(c4ccc(Cl)cc4)CC3)ccc21	IC50 (nM)p	'>'	20000	0.493	-1	TNF-alpha	0.384	F (assay format)	0.125	Training	-0.7992	0.2881	0.4636	-0.2841	0.7398	-0.4399	-0.1414	-0.4226	-0.2866	0.1176	0.0947	-0.232	-0.1936	-0.0428
CHEMBL1700826	CCOc1ccc(NC(=O)c2ccc(CN3CCc4ccccc43)cc2)cc1	IC50 (nM)p	'>'	20000	0.493	-1	TNF-alpha	0.384	F (assay format)	0.125	Training	0.4106	-0.3124	-0.4445	-1.1402	-0.6525	-0.5839	-0.145	-0.8707	0.0324	-0.0949	-0.1101	0.3304	-0.2612	-0.4892
CHEMBL1723582	O=C(Nc1ccc(F)cc1)c1ccc(CN2CCc3ccccc32)cc1	IC50 (nM)p	'>'	20000	0.493	-1	TNF-alpha	0.384	F (assay format)	0.125	Training	-0.3897	-0.4992	-0.6801	-1.1634	-0.6525	-0.7554	0.4068	-0.89	-0.1072	-0.3704	-0.0302	-0.2723	-0.3625	-0.4451
CHEMBL1734357	O=C(Nc1nc2ccccc2n1Cc1ccc(Cl)cc1)C1CCCCC1	IC50 (nM)p	'>'	20000	0.493	-1	TNF-alpha	0.384	F (assay format)	0.125	Test	-0.7	-0.4304	-0.4685	-0.9795	-0.6525	-0.4277	-0.1414	-0.6469	-0.2866	0.1176	0.0947	-0.2723	-0.3625	-0.0967
CHEMBL1481570	CCC(=O)Nc1nc2ccccc2n1Cc1ccccc1	IC50 (nM)p	'>'	20000	0.493	-1	TNF-alpha	0.384	F (assay format)	0.125	Training	0.4106	-0.2508	-0.3191	-1.1049	-0.6525	-0.7444	-0.145	-0.6181	0.0324	-0.0949	-0.1101	0.2163	-0.2612	-0.3802
CHEMBL1699379	CCC(=O)N1CCc2cc(S(=O)(=O)N3CCN(c4ccc(Cl)cc4)CC3)ccc21	IC50 (nM)p	'>'	20000	0.493	-1	TNF-alpha	0.384	F (assay format)	0.125	Training	-0.7992	0.4196	0.3729	-0.2979	0.7398	-0.3607	-0.1414	-0.4283	-0.2866	0.1176	0.0947	0.2163	-0.2612	-0.0428
CHEMBL1320366	COC(=O)c1c(NC(=O)c2ccccc2)sc2c1CC(C)(C)OC2	IC50 (nM)p	'>'	20000	0.493	-1	TNF-alpha	0.384	F (assay format)	0.125	Training	0.4106	-0.57	-0.6273	-0.7253	-0.6525	-0.3444	-0.145	-0.2265	0.0324	-0.0949	-0.1101	-0.061	0.2958	-0.3399
CHEMBL1316316	COc1ccc(S(=O)(=O)n2c(N)nc3ccccc32)cc1	IC50 (nM)p	'>'	20000	0.493	-1	TNF-alpha	0.384	F (assay format)	0.125	Test	0.4106	-0.2346	-0.2448	-0.5266	0.7648	-1.0253	-0.145	-0.0697	0.0324	-0.0949	-0.1101	-0.1871	-0.0419	-0.3087
CHEMBL1525940	O=C(/C=C/c1cccs1)Nc1sc2c(c1C(=O)O)CCCC2	IC50 (nM)p	'>'	20000	0.493	-1	TNF-alpha	0.384	F (assay format)	0.125	Training	0.4106	-0.9769	-0.9692	-0.8143	-0.6525	-0.3542	-0.145	0.2251	0.0324	-0.0949	-0.1101	-0.2723	-0.3625	-0.2017
CHEMBL1521474	Nc1nc2ccccc2n1S(=O)(=O)c1ccc(Cl)cc1	IC50 (nM)p	'>'	20000	0.493	-1	TNF-alpha	0.384	F (assay format)	0.125	Training	-0.769	-0.5022	-0.4488	-0.5685	0.7648	-1.1044	-0.1414	-0.0881	-0.2866	0.1176	0.0947	-0.2723	-0.3625	-0.0353
CHEMBL1704929	Cc1ccccc1C(=O)Nc1nc2ccccc2n1Cc1ccc(Cl)cc1	IC50 (nM)p	'>'	20000	0.493	-1	TNF-alpha	0.384	F (assay format)	0.125	Training	-0.7	-0.5225	-0.5871	-0.9956	-0.6525	-0.8532	-0.1414	-0.6986	-0.2866	0.1176	0.0947	-0.2877	-0.1936	-0.0967
CHEMBL1361156	CC(=O)Nc1ccc(NC(=O)c2ccc(CN3CCc4ccccc4C3)cc2)cc1	IC50 (nM)p	'>'	20000	0.493	-1	TNF-alpha	0.384	F (assay format)	0.125	Test	0.4106	-0.2887	-0.1489	-0.9119	-0.6525	-0.4746	-0.145	-0.5726	0.0324	-0.0949	-0.1101	-0.232	-0.1936	-0.3876
CHEMBL1481689	Cc1nc(CN(C)C(=O)c2cc(COc3ccc4ncccc4c3)on2)cs1	IC50 (nM)p	'>'	20000	0.493	-1	TNF-alpha	0.384	F (assay format)	0.125	Training	0.4106	-0.2496	-0.9585	-0.4226	0.0402	-0.717	-0.145	-0.2657	0.0324	-0.0949	-0.1101	0.0194	0.0375	-0.3071
CHEMBL1305007	CC1(C)Cc2c(sc(NC(=O)C(=O)N3CCCCC3)c2C(=O)O)CO1	IC50 (nM)p	'>'	20000	0.493	-1	TNF-alpha	0.384	F (assay format)	0.125	Training	0.4106	0.0502	-0.105	-0.2833	-0.6525	0.1223	-0.145	0.2033	0.0324	-0.0949	-0.1101	-0.0431	-0.0248	-0.2286
CHEMBL1302600	CC(/C=C/c1ccccc1)=NNC(=O)c1cccc(Br)c1	IC50 (nM)p	'>'	20000	0.493	-1	TNF-alpha	0.384	F (assay format)	0.125	Training	-0.5736	-0.5126	-0.8275	-1.1899	-0.2158	-0.6432	-0.1447	-0.7916	-0.3195	0.3238	0.6892	-0.1756	-0.1936	-0.1467
CHEMBL1698072	Nc1cc(NC(=O)c2ccc3ccccc3c2O)ccc1Cl	IC50 (nM)p	'>'	20000	0.493	-1	TNF-alpha	0.384	F (assay format)	0.125	Test	-0.8107	-0.4792	-0.5755	-1.1018	-0.6525	-0.9709	-0.1414	-0.7067	-0.2866	0.3715	0.0928	-0.2723	-0.3625	-0.0902
CHEMBL1314651	COc1ccc(-c2cc(N)n(S(=O)(=O)c3ccc(Cl)cc3)n2)cc1OC	IC50 (nM)p	'>'	20000	0.493	-1	TNF-alpha	0.384	F (assay format)	0.125	Training	-0.769	-0.2904	-0.1635	-0.2591	0.9141	-0.9462	-0.1414	-0.1883	-0.2866	0.1176	0.0947	-0.1018	0.2787	-0.001
CHEMBL1711631	Nc1nc2ccccc2n1S(=O)(=O)c1ccc(Cl)c(Cl)c1	IC50 (nM)p	'>'	20000	0.493	-1	TNF-alpha	0.384	F (assay format)	0.125	Training	-0.315	-0.411	-0.4135	-0.4281	0.7648	-1.1044	-0.1378	-0.0883	-0.6056	0.8523	0.2949	-0.2723	-0.3625	0.2482
CHEMBL1733730	Nc1nc2ccccc2n1S(=O)(=O)c1ccc(OC(F)(F)F)cc1	IC50 (nM)p	'>'	20000	0.493	-1	TNF-alpha	0.384	F (assay format)	0.125	Training	0.958	0.2002	-0.2496	0.5277	0.7648	-0.83	1.5103	-0.0697	1.8322	0.5507	0.2657	-0.2723	-0.3625	-0.2582
CHEMBL3740564	O=C(NCCCNC(=O)c1cn(S(=O)(=O)c2ccccc2)c2ccccc12)c1coc2ccccc2c1=O	IC50 (nM)p	'='	20000	0.493	-1	TNF-alpha	0.384	B (cell-based format)	0.316	Test	0.4106	0.6531	0.1861	0.1098	0.7648	-0.2921	-0.145	0.2312	0.1674	-0.011	-0.1773	-0.4332	-0.5527	-0.2231
CHEMBL3741940	O=C(c1coc2ccccc2c1=O)N1CCN(C(=O)c2cn(S(=O)(=O)c3cccc([N+](=O)[O-])c3)c3ccccc23)CC1	IC50 (nM)p	'='	20000	0.493	-1	TNF-alpha	0.384	B (cell-based format)	0.316	Training	0.4106	-2.7159	3.6848	0.7613	1.3422	-0.246	-0.145	0.4466	0.1674	-0.011	-0.1773	-0.4332	-0.5527	2.6894
CHEMBL1541475	N#C/C(=C(/O)COC(=O)CSc1ccc(Cl)cc1)c1nc2ccccc2[nH]1	IC50 (nM)p	'>'	20000	0.493	-1	TNF-alpha	0.384	F (assay format)	0.125	Training	-0.8092	-0.9023	-0.9331	-0.4826	-0.6525	-0.4233	-0.1414	0.2099	-0.2866	0.1176	0.0947	-0.2723	-0.3625	-0.0511
CHEMBL1730320	O=C(C1CC1)N1CCc2cc(S(=O)(=O)N3CCN(c4ccc(Cl)cc4)CC3)ccc21	IC50 (nM)p	'>'	20000	0.493	-1	TNF-alpha	0.384	F (assay format)	0.125	Training	-0.7992	0.3614	0.3288	-0.3186	0.7398	-0.2815	-0.1414	-0.4432	-0.2866	0.1176	0.0947	-0.2723	-0.3625	-0.0428
CHEMBL1500624	Cc1ccc(C(=O)Nc2sc3c(c2C(=O)O)CCCC3)o1	IC50 (nM)p	'>'	20000	0.493	-1	TNF-alpha	0.384	F (assay format)	0.125	Test	0.4106	-0.6304	-0.729	-0.7431	-0.6525	-0.4597	-0.145	0.0426	0.0324	-0.0949	-0.1101	-0.1867	-0.1936	-0.3403
CHEMBL1726092	CCCCNCC(=O)Nc1sc2c(c1C(=O)O)CCCC2	IC50 (nM)p	'>'	20000	0.493	-1	TNF-alpha	0.384	F (assay format)	0.125	Training	0.4106	-0.285	-0.4082	-0.7499	-0.6525	-0.1002	-0.145	0.1061	0.0324	-0.0949	-0.1101	0.2163	-0.2612	-0.3076
CHEMBL1726725	CCOc1ccc(NC(=O)c2ccc(CN3CCCCC3)cc2)cc1	IC50 (nM)p	'>'	20000	0.493	-1	TNF-alpha	0.384	F (assay format)	0.125	Training	0.4106	-0.3235	-0.4498	-1.1183	-0.6525	-0.3376	-0.145	-0.8689	0.0324	-0.0949	-0.1101	0.3304	-0.2612	-0.4892
CHEMBL1412853	Cc1ccc(S(=O)(=O)n2c(N)nc3ccccc32)cc1	IC50 (nM)p	'>'	20000	0.493	-1	TNF-alpha	0.384	F (assay format)	0.125	Training	0.4106	-0.3711	-0.3194	-0.7146	0.7648	-1.0549	-0.145	-0.0881	0.0324	-0.0949	-0.1101	-0.2877	-0.1936	-0.3188
CHEMBL1736760	N#Cc1ccc(C(=O)Nc2nc3ccccc3n2Cc2ccc(Cl)cc2)cc1	IC50 (nM)p	'>'	20000	0.493	-1	TNF-alpha	0.384	F (assay format)	0.125	Test	-0.7	-0.5335	-0.5964	-0.8036	-0.6525	-0.8021	-0.1414	-0.2518	-0.2866	0.1176	0.0947	-0.2723	-0.3625	-0.0889
CHEMBL3145165	Cc1ccc2cccc(N=Cc3c(C)[nH]n(-c4ccccc4)c3=O)c2n1	IC50 (nM)p	'>'	20000	0.493	-1	TNF-alpha	0.384	F (assay format)	0.125	Training	0.4106	-0.3429	-0.4833	-1.007	-0.3428	-0.5888	-0.145	-0.799	0.0324	-0.0949	-0.1101	-0.101	-0.0248	-0.4411
CHEMBL1380946	NC(=O)c1ccc(N2CCN(S(=O)(=O)c3ccccc3)CC2)c([N+](=O)[O-])c1	IC50 (nM)p	'>'	20000	0.493	-1	TNF-alpha	0.384	F (assay format)	0.125	Training	0.4106	-3.4398	3.3403	0.1567	1.3173	-0.6356	-0.145	0.5161	0.0324	-0.0949	-0.1101	-0.2723	-0.3625	1.5062
CHEMBL1721154	COC(=O)c1c(NC(=O)c2cccc(F)c2)sc2c1CCC(C)C2	IC50 (nM)p	'>'	20000	0.493	-1	TNF-alpha	0.384	F (assay format)	0.125	Training	-0.2891	-0.7208	-0.9721	-0.744	-0.6525	-0.3773	0.4068	-0.2514	-0.1072	-0.365	-0.0306	-0.0035	0.0932	-0.2958
CHEMBL1325227	Cc1oc(-c2cccc3ccccc23)nc1CN1CCN(c2ncnc3ccccc23)CC1	IC50 (nM)p	'>'	20000	0.493	-1	TNF-alpha	0.384	F (assay format)	0.125	Test	0.4106	0.0317	-0.1027	-0.8003	-0.2621	-0.6745	-0.145	-0.8269	0.0324	-0.0949	-0.1101	-0.1867	-0.1936	-0.3721
CHEMBL1732865	CN(C)c1ccc(C(=O)Nc2nc3ccccc3n2Cc2ccc(Cl)cc2)cc1	IC50 (nM)p	'>'	20000	0.493	-1	TNF-alpha	0.384	F (assay format)	0.125	Training	-0.7	-0.5331	-0.6095	-0.8276	-0.6525	-0.7796	-0.1414	-0.689	-0.2866	0.1176	0.0947	-0.2853	0.0998	-0.0966
CHEMBL1526705	O=C(CCc1ccccc1)Nc1sc2c(c1C(=O)O)CCCC2	IC50 (nM)p	'>'	20000	0.493	-1	TNF-alpha	0.384	F (assay format)	0.125	Training	0.4106	-0.6583	-0.7585	-0.9249	-0.6525	-0.3608	-0.145	0.0498	0.0324	-0.0949	-0.1101	-0.2723	-0.3625	-0.3504
CHEMBL1528258	Cc1cccc(Nc2nc(N)nc(CCl)n2)c1	IC50 (nM)p	'>'	20000	0.493	-1	TNF-alpha	0.384	F (assay format)	0.125	Training	0.1836	-0.512	0.2321	-0.8484	-0.0669	-0.8499	-0.1414	-0.4209	-2.0169	2.2029	0.1776	-0.2877	-0.1936	0.1824
CHEMBL1724688	O=C(Nc1nc2ccccc2n1Cc1ccccc1Cl)c1ccco1	IC50 (nM)p	'>'	20000	0.493	-1	TNF-alpha	0.384	F (assay format)	0.125	Test	-0.8638	-0.4605	-0.549	-0.8037	-0.6525	-0.9027	-0.1414	-0.6333	-0.2866	0.6785	0.0923	-0.2723	-0.3625	-0.0865
CHEMBL1700026	CCC(=O)N1CCc2cc(S(=O)(=O)N3CCN(c4ccc([N+](=O)[O-])cc4)CC3)ccc21	IC50 (nM)p	'>'	20000	0.493	-1	TNF-alpha	0.384	F (assay format)	0.125	Training	0.4106	-3.1015	3.6956	0.1977	1.3173	-0.3607	-0.145	0.1094	0.0324	-0.0949	-0.1101	0.2163	-0.2612	1.5062
CHEMBL1448844	C/C=C/Cn1c(SCc2ccccc2)nc2c1c(=O)[nH]c(=O)n2C	IC50 (nM)p	'>'	20000	0.493	-1	TNF-alpha	0.384	F (assay format)	0.125	Training	0.4106	-0.3249	-0.2676	-0.5508	-0.6525	-0.3178	-0.145	-0.0287	0.0324	-0.0949	-0.1101	0.1491	0.0037	-0.1198
CHEMBL1725059	Nc1nc2ccccc2n1S(=O)(=O)c1ccc(F)cc1	IC50 (nM)p	'>'	20000	0.493	-1	TNF-alpha	0.384	F (assay format)	0.125	Training	-0.3739	-0.4482	-0.4047	-0.5128	0.7648	-1.1044	0.4068	-0.0881	-0.1072	-0.3704	-0.0302	-0.2723	-0.3625	-0.2646
CHEMBL1698647	Cc1cc(C(=O)NC2CCCc3c2cnn3-c2ccccc2F)n(Cc2ccc(F)cc2)n1	IC50 (nM)p	'>'	20000	0.493	-1	TNF-alpha	0.384	F (assay format)	0.125	Test	-1.0003	-0.5659	-0.8523	-0.3877	-0.3538	-0.5377	0.9585	-0.6704	-0.2466	-0.5307	0.0481	-0.1756	-0.1936	-0.3753
CHEMBL1363341	Cc1ccc(S(=O)(=O)n2c(N)nc3cc(C)c(C)cc32)cc1	IC50 (nM)p	'>'	20000	0.493	-1	TNF-alpha	0.384	F (assay format)	0.125	Training	0.4106	-0.3791	-0.3213	-0.7161	0.7648	-0.9559	-0.145	-0.0894	0.0324	-0.0949	-0.1101	-0.3185	0.1441	-0.3188
CHEMBL125632	CCOC(=O)CCCn1cc(F)c2cc(OC)c(OC)cc2c1=O	IC50 (nM)p	'='	20000	0.493	-1	TNF-alpha	0.384	F (cell-based format)	0.355	Training	-0.7402	-0.0181	-0.5067	-0.4356	-0.6525	-0.0529	0.4068	-0.6275	-0.0801	-1.0911	-0.2109	0.7179	0.4386	-0.4502
CHEMBL1345225	C/C=C/Cn1c(SCc2ccc(Cl)cc2)nc2c1c(=O)[nH]c(=O)n2C	IC50 (nM)p	'>'	20000	0.493	-1	TNF-alpha	0.384	F (assay format)	0.125	Training	-0.7015	-0.4572	-0.3909	-0.4047	-0.6525	-0.3178	-0.1414	-0.0287	-0.2866	0.1176	0.0947	0.1491	0.0037	0.1637
CHEMBL1581027	CCOC(=O)c1c(NC(=O)CN2CCOCC2)sc2c1CC(C)(C)OC2	IC50 (nM)p	'>'	20000	0.493	-1	TNF-alpha	0.384	F (assay format)	0.125	Test	0.4106	-0.4334	-0.2985	-0.2678	-0.6525	0.1667	-0.145	-0.1447	0.0324	-0.0949	-0.1101	0.5597	0.0765	-0.3297
CHEMBL1491481	CCCn1c(SCCc2ccccc2)nc2c1c(=O)[nH]c(=O)n2C	IC50 (nM)p	'>'	20000	0.493	-1	TNF-alpha	0.384	F (assay format)	0.125	Training	0.4106	-0.1431	-0.2934	-0.5272	-0.6525	-0.3178	-0.145	0.0063	0.0324	-0.0949	-0.1101	0.4677	-0.03	-0.1198
CHEMBL1386167	COCCn1c(SCCCc2ccccc2)nc2c1c(=O)[nH]c(=O)n2C	IC50 (nM)p	'>'	20000	0.493	-1	TNF-alpha	0.384	F (assay format)	0.125	Training	0.4106	-0.1004	-0.0987	-0.3049	-0.6525	-0.2255	-0.145	0.069	0.0324	-0.0949	-0.1101	0.0644	0.1892	-0.1097
CHEMBL1427550	CSC(S)=NN=Cc1ccc(Br)cc1	IC50 (nM)p	'>'	20000	0.493	-1	TNF-alpha	0.384	F (assay format)	0.125	Training	-0.6799	-1.0203	-0.2746	-1.1242	-0.2935	-0.596	-0.1447	0.7597	-0.3195	0.3094	0.6909	-0.5991	-0.337	0.0591
CHEMBL1719472	CCc1cc(C(=O)NC2CCCc3c2cnn3-c2ccccc2F)no1	IC50 (nM)p	'>'	20000	0.493	-1	TNF-alpha	0.384	F (assay format)	0.125	Test	-0.246	-0.4659	-0.6191	-0.5978	-0.0057	-0.5069	0.4068	-0.593	-0.1072	-0.2552	-0.0318	0.2163	-0.2612	-0.4194
CHEMBL1735630	O=C(Cc1ccccc1)Nc1nc2ccccc2n1Cc1ccc(Cl)cc1	IC50 (nM)p	'>'	20000	0.493	-1	TNF-alpha	0.384	F (assay format)	0.125	Training	-0.7	-0.5319	-0.5024	-0.9795	-0.6525	-0.8334	-0.1414	-0.6469	-0.2866	0.1176	0.0947	-0.2723	-0.3625	-0.0967
CHEMBL1433326	COc1ccc(C(=O)Cn2c(N)nc3ccccc32)cc1	IC50 (nM)p	'>'	20000	0.493	-1	TNF-alpha	0.384	F (assay format)	0.125	Training	0.4106	-0.284	-0.3954	-0.9548	-0.6525	-0.8286	-0.145	-0.5061	0.0324	-0.0949	-0.1101	-0.1871	-0.0419	-0.3701
CHEMBL1703491	Cc1cc(C(=O)NC2CCCc3c2cnn3-c2ccccc2F)n(C)n1	IC50 (nM)p	'>'	20000	0.493	-1	TNF-alpha	0.384	F (assay format)	0.125	Training	-0.246	-0.4928	-0.7793	-0.5755	-0.3538	-0.5443	0.4068	-0.6658	-0.1072	-0.2552	-0.0318	-0.1821	0.0375	-0.4295
CHEMBL1525546	Fc1ccc(NC(S)=Nc2nccs2)cc1	IC50 (nM)p	'>'	20000	0.493	-1	TNF-alpha	0.384	F (assay format)	0.125	Test	-0.3897	-0.6982	-0.8643	-0.8534	-0.6525	-0.8838	0.4068	0.7672	-0.1072	-0.3704	-0.0302	-0.2723	-0.3625	-0.0164
CHEMBL1727785	COc1ccc(C(=O)Nc2sc3c(c2C(=O)O)CC(C)(C)OC3)cc1OC	IC50 (nM)p	'>'	20000	0.493	-1	TNF-alpha	0.384	F (assay format)	0.125	Training	0.4106	-0.3047	-0.4679	-0.364	-0.6525	-0.239	-0.145	0.0516	0.0324	-0.0949	-0.1101	0.1274	0.6164	-0.32
CHEMBL1573795	COc1cccc(C(=O)Nc2sc3c(c2C(=O)O)CCCC3)c1	IC50 (nM)p	'>'	20000	0.493	-1	TNF-alpha	0.384	F (assay format)	0.125	Training	0.4106	-0.5456	-0.7819	-0.7641	-0.6525	-0.4301	-0.145	0.0047	0.0324	-0.0949	-0.1101	-0.1871	-0.0419	-0.3403
CHEMBL1712964	COC(=O)CC1=NN(c2ccccc2)C(=O)/C1=C/Nc1ccc(C)cc1	IC50 (nM)p	'>'	20000	0.493	-1	TNF-alpha	0.384	F (assay format)	0.125	Training	0.4106	-0.3031	-0.4851	-0.7104	-0.5584	-0.3685	-0.145	-0.4876	0.0324	-0.0949	-0.1101	-0.3057	0.127	-0.4482
CHEMBL1328062	Cc1ccc(O)c(N=Cc2cc(Cc3ccccc3)cc([N+](=O)[O-])c2O)c1	IC50 (nM)p	'>'	20000	0.493	-1	TNF-alpha	0.384	F (assay format)	0.125	Test	0.4106	-4.2359	2.2681	-0.8085	-0.075	-0.9109	-0.145	-0.3516	0.0324	-0.0949	-0.1101	-0.2877	-0.1936	1.2293
CHEMBL1703493	CC(=O)Nc1nc2ccccc2n1S(=O)(=O)c1ccc(Cl)cc1	IC50 (nM)p	'>'	20000	0.493	-1	TNF-alpha	0.384	F (assay format)	0.125	Training	-0.769	-0.4723	-0.1951	-0.2979	0.7648	-0.8917	-0.1414	-0.0706	-0.2866	0.1176	0.0947	-0.232	-0.1936	-0.0351
CHEMBL1325644	Cc1cc(NC(=O)c2ccc(C)s2)n(-c2nc3ccccc3[nH]2)n1	IC50 (nM)p	'>'	20000	0.493	-1	TNF-alpha	0.384	F (assay format)	0.125	Training	0.4106	-0.688	-0.4889	-0.614	-0.5032	-0.8719	-0.145	-0.3187	0.0324	-0.0949	-0.1101	-0.0899	-0.0248	-0.1123
CHEMBL1488993	Nc1nc2ccccc2n1CCOc1ccc(Cl)cc1	IC50 (nM)p	'>'	20000	0.493	-1	TNF-alpha	0.384	F (assay format)	0.125	Training	-0.8107	-0.4124	-0.4126	-1.0059	-0.6525	-0.934	-0.1414	-0.6271	-0.2866	0.1176	0.0947	-0.2723	-0.3625	-0.0868
CHEMBL1719080	CN(C(=O)c1ccccc1)C(c1ccccc1)c1c[nH]c2ccccc12	IC50 (nM)p	'>'	20000	0.493	-1	TNF-alpha	0.384	F (assay format)	0.125	Test	0.4106	0.0716	-0.5402	-1.3805	-0.6525	-0.8401	-0.145	-0.937	0.0324	-0.0949	-0.1101	-0.0209	-0.1314	-0.4566
CHEMBL1397246	COc1ccc(-c2cc(N)n(S(=O)(=O)c3ccc(C(C)(C)C)cc3)n2)cc1OC	IC50 (nM)p	'>'	20000	0.493	-1	TNF-alpha	0.384	F (assay format)	0.125	Training	0.4106	-0.1597	-0.0357	-0.4052	0.9141	-0.6295	-0.145	-0.1883	0.0324	-0.0949	-0.1101	0.3445	0.7853	-0.2845
CHEMBL1700576	N#Cc1ccccc1S(=O)(=O)n1c(N)nc2ccccc21	IC50 (nM)p	'>'	20000	0.493	-1	TNF-alpha	0.384	F (assay format)	0.125	Training	0.4106	-0.4106	-0.3476	-0.5295	0.7648	-1.0038	-0.145	0.3449	0.0324	-0.0949	-0.1101	-0.2723	-0.3625	-0.3111
CHEMBL1534716	O=C(Nc1nc2ccccc2n1Cc1ccccc1)c1ccco1	IC50 (nM)p	'>'	20000	0.493	-1	TNF-alpha	0.384	F (assay format)	0.125	Training	0.4106	-0.2948	-0.39	-0.9466	-0.6525	-0.9027	-0.145	-0.6331	0.0324	-0.0949	-0.1101	-0.2723	-0.3625	-0.3701
CHEMBL1720861	CCOc1ccc(NC(=O)c2ccc(CCN3CCc4ccccc4C3)cc2)cc1	IC50 (nM)p	'>'	20000	0.493	-1	TNF-alpha	0.384	F (assay format)	0.125	Test	0.4106	-0.3184	-0.4443	-1.133	-0.6525	-0.4366	-0.145	-0.8694	0.0324	-0.0949	-0.1101	0.3304	-0.2612	-0.4892
CHEMBL1731457	Nc1nc2ccccc2n1S(=O)(=O)c1cccc2ccccc12	IC50 (nM)p	'>'	20000	0.493	-1	TNF-alpha	0.384	F (assay format)	0.125	Training	0.4106	-0.3919	-0.3534	-0.7189	0.7648	-1.1044	-0.145	-0.0955	0.0324	-0.0949	-0.1101	-0.2723	-0.3625	-0.3188
CHEMBL1702238	N#Cc1ccc(S(=O)(=O)n2c(N)nc3ccccc32)cc1	IC50 (nM)p	'>'	20000	0.493	-1	TNF-alpha	0.384	F (assay format)	0.125	Training	0.4106	-0.3951	-0.3141	-0.5239	0.7648	-1.0038	-0.145	0.3523	0.0324	-0.0949	-0.1101	-0.2723	-0.3625	-0.3111
CHEMBL1394462	COc1ccc(-c2cc(N)n(S(=O)(=O)c3ccccc3)n2)cc1OC	IC50 (nM)p	'>'	20000	0.493	-1	TNF-alpha	0.384	F (assay format)	0.125	Training	0.4106	-0.158	-0.0265	-0.4052	0.9141	-0.9462	-0.145	-0.1883	0.0324	-0.0949	-0.1101	-0.1018	0.2787	-0.2845
CHEMBL1567543	CC(C)n1c(SCCCc2ccccc2)nc2c1c(=O)[nH]c(=O)n2C	IC50 (nM)p	'>'	20000	0.493	-1	TNF-alpha	0.384	F (assay format)	0.125	Test	0.4106	-0.4406	-0.1563	-0.4991	-0.6525	-0.2331	-0.145	0.0087	0.0324	-0.0949	-0.1101	0.5632	0.1388	-0.1198
CHEMBL1702956	Nc1nc2ccccc2n1S(=O)(=O)c1ccc(C(F)(F)F)cc1	IC50 (nM)p	'>'	20000	0.493	-1	TNF-alpha	0.384	F (assay format)	0.125	Training	0.4954	-0.2811	-0.3117	0.1705	0.7648	-0.8498	1.5103	-0.0881	0.4802	0.1365	0.2424	-0.2723	-0.3625	-0.3053
CHEMBL1725440	CC(C)C(=O)N(C)C(c1ccccc1)c1c[nH]c2ccccc12	IC50 (nM)p	'>'	20000	0.493	-1	TNF-alpha	0.384	F (assay format)	0.125	Training	0.4106	0.3022	-0.4371	-1.3542	-0.6525	-0.6026	-0.145	-0.899	0.0324	-0.0949	-0.1101	0.5525	0.1388	-0.4566
CHEMBL1729147	Nc1nc2ccccc2n1C(=O)Cc1ccccc1	IC50 (nM)p	'>'	20000	0.493	-1	TNF-alpha	0.384	F (assay format)	0.125	Training	0.4106	-0.593	-0.4134	-1.1124	-0.6525	-0.9093	-0.145	-0.4384	0.0324	-0.0949	-0.1101	-0.2723	-0.3625	-0.3802
CHEMBL229012	O=C(Nc1sc2c(c1C(=O)O)CCCC2)c1cccs1	IC50 (nM)p	'>'	20000	0.493	-1	TNF-alpha	0.384	F (assay format)	0.125	Test	0.4106	-0.9842	-0.9303	-0.8189	-0.6525	-0.5092	-0.145	0.2103	0.0324	-0.0949	-0.1101	-0.2723	-0.3625	-0.2017
CHEMBL1501470	COc1ccc2oc(C[S+]([O-])c3ccccc3)c(C(=O)O)c2c1	IC50 (nM)p	'>'	20000	0.493	-1	TNF-alpha	0.384	F (assay format)	0.125	Training	0.4106	-0.2789	-0.2057	-0.8135	-0.6525	-0.7427	-0.145	-0.4857	0.0324	-0.0949	-0.1101	-0.1871	-0.0419	-0.3217
CHEMBL1445206	COc1ccc(C(=O)NC(=S)N(C)C2CCCCC2)cc1Br	IC50 (nM)p	'>'	20000	0.493	-1	TNF-alpha	0.384	F (assay format)	0.125	Training	-1.3782	-0.1821	-0.5795	-0.8505	-0.6525	-0.1308	-0.1447	0.0245	-0.3195	0.6101	0.6836	0.0644	0.1892	0.2941
CHEMBL1487641	CC(=O)Nc1nc2ccccc2n1Cc1ccccc1	IC50 (nM)p	'>'	20000	0.493	-1	TNF-alpha	0.384	F (assay format)	0.125	Training	0.4106	-0.397	-0.2249	-1.0911	-0.6525	-0.8235	-0.145	-0.6074	0.0324	-0.0949	-0.1101	-0.232	-0.1936	-0.3802
CHEMBL1382232	Cc1cc(SCC(=O)OC/C(O)=C(\C#N)c2nc3ccccc3[nH]2)c(C)cc1Br	IC50 (nM)p	'>'	20000	0.493	-1	TNF-alpha	0.384	F (assay format)	0.125	Test	-1.2374	-0.9931	-1.0056	-0.5001	-0.6525	-0.3244	-0.1447	0.2008	-0.3195	0.9442	0.6848	-0.3031	-0.0248	0.0103
CHEMBL1407805	Nc1nc2ccccc2n1S(=O)(=O)c1ccc([N+](=O)[O-])cc1	IC50 (nM)p	'>'	20000	0.493	-1	TNF-alpha	0.384	F (assay format)	0.125	Training	0.4106	-4.027	2.8642	-0.0728	1.3422	-1.1044	-0.145	0.4496	0.0324	-0.0949	-0.1101	-0.2723	-0.3625	1.5136
CHEMBL1411091	O=C(CSc1nc(O)c2c(-c3ccccc3)csc2n1)NC1CCCCC1	IC50 (nM)p	'>'	20000	0.493	-1	TNF-alpha	0.384	F (assay format)	0.125	Training	0.4106	-0.5628	-0.0945	-0.678	-0.2621	-0.3385	-0.145	0.0948	0.0324	-0.0949	-0.1101	-0.2723	-0.3625	-0.0827
CHEMBL1727369	CCc1cc(C(=O)NC2CCCc3c2cnn3-c2ccc(F)cc2F)no1	IC50 (nM)p	'>'	20000	0.493	-1	TNF-alpha	0.384	F (assay format)	0.125	Training	-0.7848	-0.5307	-0.6791	-0.398	-0.0057	-0.5069	0.9585	-0.593	-0.2466	-0.519	0.0473	0.2163	-0.2612	-0.3653
CHEMBL1729457	CCC1CCc2c(sc(NC(=O)c3ccccc3Br)c2C(=O)OC)C1	IC50 (nM)p	'>'	20000	0.493	-1	TNF-alpha	0.384	F (assay format)	0.125	Test	-0.2963	-0.7369	-0.9591	-0.8159	-0.6525	-0.2981	-0.1447	-0.2576	-0.3195	0.9261	0.6834	0.1983	0.0594	-0.0051
CHEMBL1700382	COc1ccc(C(=O)Nc2nc3ccccc3n2Cc2ccc(Cl)cc2)cc1	IC50 (nM)p	'>'	20000	0.493	-1	TNF-alpha	0.384	F (assay format)	0.125	Training	-0.7	-0.3731	-0.5316	-0.8063	-0.6525	-0.8236	-0.1414	-0.6738	-0.2866	0.1176	0.0947	-0.1871	-0.0419	-0.0865
CHEMBL1730398	Cc1cc(C(=O)NC2CCCc3c2cnn3-c2ccccc2F)[nH]n1	IC50 (nM)p	'>'	20000	0.493	-1	TNF-alpha	0.384	F (assay format)	0.125	Training	-0.246	-0.3482	-0.6206	-0.6066	0.0946	-0.6058	0.4068	-0.5794	-0.1072	-0.2552	-0.0318	-0.1756	-0.1936	-0.3868
CHEMBL599890	Cc1nonc1C(=O)NN=Cc1ccc([N+](=O)[O-])o1	IC50 (nM)p	'>'	20000	0.493	-1	TNF-alpha	0.384	F (assay format)	0.125	Training	0.4106	-4.7897	3.5192	0.0767	1.3566	-0.8367	-0.145	0.2209	0.0324	-0.0949	-0.1101	-0.1756	-0.1936	1.3766
CHEMBL1349185	CC1CCc2c(sc(NC(=O)c3cccs3)c2C(=O)O)C1	IC50 (nM)p	'>'	20000	0.493	-1	TNF-alpha	0.384	F (assay format)	0.125	Test	0.4106	-0.9539	-0.9715	-0.8206	-0.6525	-0.43	-0.145	0.2074	0.0324	-0.0949	-0.1101	0.0144	-0.2274	-0.2017
CHEMBL1731580	CC(C)C(=O)Nc1nc2ccccc2n1Cc1ccc(Cl)cc1	IC50 (nM)p	'>'	20000	0.493	-1	TNF-alpha	0.384	F (assay format)	0.125	Training	-0.7	-0.2794	-0.5048	-0.968	-0.6525	-0.6652	-0.1414	-0.6283	-0.2866	0.1176	0.0947	0.3011	-0.0923	-0.0967
CHEMBL1723575	O=C(Nc1nc2ccccc2n1Cc1ccc(Cl)cc1)c1cccs1	IC50 (nM)p	'>'	20000	0.493	-1	TNF-alpha	0.384	F (assay format)	0.125	Training	-0.7	-0.8173	-0.6762	-0.8619	-0.6525	-0.9027	-0.1414	-0.4685	-0.2866	0.1176	0.0947	-0.2723	-0.3625	0.052
CHEMBL1338507	Cc1cc(Br)ccc1SCC(=O)OC/C(O)=C(\C#N)c1nc2ccccc2[nH]1	IC50 (nM)p	'>'	20000	0.493	-1	TNF-alpha	0.384	F (assay format)	0.125	Training	-0.9788	-0.9197	-0.9646	-0.4975	-0.6525	-0.3739	-0.1447	0.2029	-0.3195	0.3238	0.6892	-0.2877	-0.1936	0.0103
CHEMBL1445071	COc1cc(/C=C2/C(=O)NN(c3cccc(Cl)c3)C2=O)cc(Br)c1O	IC50 (nM)p	'>'	20000	0.493	-1	TNF-alpha	0.384	F (assay format)	0.125	Test	-1.4471	-0.2988	-0.6186	-0.5077	-0.538	-0.6109	-0.1411	-0.5898	-0.6385	0.8361	0.8877	-0.1871	-0.0419	0.251
CHEMBL1387990	Cc1c(C(=O)OCC(=O)c2c(N)n(CC(C)C)c(=O)n(C)c2=O)oc2ccccc12	IC50 (nM)p	'>'	20000	0.493	-1	TNF-alpha	0.384	F (assay format)	0.125	Training	0.4106	0.2784	0.0236	-0.0537	-0.6525	0.1338	-0.145	0.0416	0.0324	-0.0949	-0.1101	0.5371	0.3077	-0.2511
CHEMBL1728008	CCOc1ccc(C(=O)Nc2ccc(CN3CCc4ccccc4C3)cc2)cc1	IC50 (nM)p	'>'	20000	0.493	-1	TNF-alpha	0.384	F (assay format)	0.125	Training	0.4106	-0.317	-0.4491	-1.14	-0.6525	-0.5158	-0.145	-0.8698	0.0324	-0.0949	-0.1101	0.3304	-0.2612	-0.4892
CHEMBL1574961	O=S(=O)(Nc1nc2ccccc2[nH]1)c1ccc(Cl)cc1	IC50 (nM)p	'>'	20000	0.493	-1	TNF-alpha	0.384	F (assay format)	0.125	Training	-0.7704	-0.4386	-0.4589	-0.5883	0.9289	-1.1044	-0.1414	-0.1149	-0.2866	0.1176	0.0947	-0.2723	-0.3625	-0.0353
CHEMBL1710228	O=C(Nc1ccc(Cl)cc1)c1ccc(CCN2CCc3ccccc3C2)cc1	IC50 (nM)p	'>'	20000	0.493	-1	TNF-alpha	0.384	F (assay format)	0.125	Test	-0.8063	-0.56	-0.7263	-1.2119	-0.6525	-0.6081	-0.1414	-0.8886	-0.2866	0.1176	0.0947	-0.2723	-0.3625	-0.2158
CHEMBL1333554	CC(=O)Nc1nc2ccccc2n1Cc1ccc(Cl)cc1	IC50 (nM)p	'>'	20000	0.493	-1	TNF-alpha	0.384	F (assay format)	0.125	Training	-0.7	-0.5299	-0.3497	-0.945	-0.6525	-0.8235	-0.1414	-0.6074	-0.2866	0.1176	0.0947	-0.232	-0.1936	-0.0967
CHEMBL1714566	O=C(NC1CCCc2c1cnn2-c1ccccc1F)c1ccnn1-c1ccccc1	IC50 (nM)p	'>'	20000	0.493	-1	TNF-alpha	0.384	F (assay format)	0.125	Training	-0.246	-0.4796	-0.6834	-0.6118	-0.3538	-0.6553	0.4068	-0.6674	-0.1072	-0.2552	-0.0318	-0.2723	-0.3625	-0.4295
CHEMBL67930	Cc1ccc(-c2nc3ccccc3s2)cc1	IC50 (nM)p	'>'	20000	0.493	-1	TNF-alpha	0.384	F (assay format)	0.125	Training	0.4106	-0.6881	-0.825	-1.6207	-0.6525	-1.0549	-0.145	-0.7924	0.0324	-0.0949	-0.1101	-0.2877	-0.1936	-0.4546
CHEMBL1725712	Cc1ccc(N2CCN(S(=O)(=O)c3ccc4c(c3)CC(C)N4C(=O)C3CC3)CC2)cc1	IC50 (nM)p	'>'	20000	0.493	-1	TNF-alpha	0.384	F (assay format)	0.125	Test	0.4106	0.4162	0.6292	-0.4443	0.7398	-0.1474	-0.145	-0.4484	0.0324	-0.0949	-0.1101	0.0043	-0.0586	-0.3263
CHEMBL1342760	Cc1ccc(NC(=O)c2ccc(CN3CCc4ccccc4C3)cc2)cc1	IC50 (nM)p	'>'	20000	0.493	-1	TNF-alpha	0.384	F (assay format)	0.125	Training	0.4106	-0.4259	-0.5933	-1.365	-0.6525	-0.6378	-0.145	-0.889	0.0324	-0.0949	-0.1101	-0.2877	-0.1936	-0.4993
CHEMBL1714724	COC(=O)c1c(NC(=O)c2ccc(Cl)cc2)sc2c1CCCC2	IC50 (nM)p	'>'	20000	0.493	-1	TNF-alpha	0.384	F (assay format)	0.125	Training	-0.6856	-0.8183	-0.9731	-0.797	-0.6525	-0.4565	-0.1414	-0.2486	-0.2866	0.1176	0.0947	-0.2902	-0.0419	-0.0665
CHEMBL1299367	CCCCn1c(SCC(=O)c2ccccc2)nc2c1c(=O)[nH]c(=O)n2C	IC50 (nM)p	'>'	20000	0.493	-1	TNF-alpha	0.384	F (assay format)	0.125	Training	0.4106	-0.2404	-0.1431	-0.3163	-0.6525	-0.1892	-0.145	0.1089	0.0324	-0.0949	-0.1101	0.4677	-0.03	-0.1196
CHEMBL1327036	Nc1cc(-c2ccccc2)nn1S(=O)(=O)c1c(F)c(F)c(F)c(F)c1F	IC50 (nM)p	'>'	20000	0.493	-1	TNF-alpha	0.384	F (assay format)	0.125	Test	-0.598	-0.5561	-0.3843	0.1893	0.9141	-1.1044	2.6138	-0.2453	-0.6653	-0.3254	0.2744	-0.2723	-0.3625	-0.0337
CHEMBL1595049	CCCCCn1c(SCCc2ccccc2)nc2c1c(=O)[nH]c(=O)n2C	IC50 (nM)p	'>'	20000	0.493	-1	TNF-alpha	0.384	F (assay format)	0.125	Training	0.4106	-0.2818	-0.2705	-0.5342	-0.6525	-0.1594	-0.145	0.0059	0.0324	-0.0949	-0.1101	0.4677	-0.03	-0.1198
CHEMBL1726554	COc1ccc(-c2cc(N)n(S(=O)(=O)c3cccc([N+](=O)[O-])c3)n2)cc1OC	IC50 (nM)p	'>'	20000	0.493	-1	TNF-alpha	0.384	F (assay format)	0.125	Training	0.4106	-3.8277	3.1497	0.2351	1.4915	-0.9462	-0.145	0.3494	0.0324	-0.0949	-0.1101	-0.1018	0.2787	1.548
CHEMBL1698552	O=C(Nc1nc2ccccc2n1Cc1ccc(Cl)cc1)c1ccc(F)cc1	IC50 (nM)p	'>'	20000	0.493	-1	TNF-alpha	0.384	F (assay format)	0.125	Training	-1.4486	-0.5875	-0.6865	-0.7925	-0.6525	-0.9027	0.4104	-0.6922	-0.4262	-0.1579	0.1746	-0.2723	-0.3625	-0.0424
CHEMBL1384893	COc1ccc(CNS(=O)(=O)c2ccc3c(c2)CC(C)N3C(=O)C2CC2)cc1	IC50 (nM)p	'>'	20000	0.493	-1	TNF-alpha	0.384	F (assay format)	0.125	Test	0.4106	0.3096	0.3083	-0.4738	0.9289	-0.3541	-0.145	-0.2393	0.0324	-0.0949	-0.1101	0.105	0.0932	-0.3162
CHEMBL1424982	CCOC(=O)c1c(NC(=O)c2cccs2)sc2c1CC(C)(C)OC2	IC50 (nM)p	'>'	20000	0.493	-1	TNF-alpha	0.384	F (assay format)	0.125	Training	0.4106	-0.8783	-0.719	-0.5667	-0.6525	-0.252	-0.145	-0.0162	0.0324	-0.0949	-0.1101	0.5597	0.0765	-0.1912
CHEMBL1525854	COc1ccc(-c2cc(=O)oc3cc(OCC(=O)Nc4ccc(CCO)cc4)ccc23)cc1	IC50 (nM)p	'>'	20000	0.493	-1	TNF-alpha	0.384	F (assay format)	0.125	Training	0.4106	0.0706	-0.1101	-0.4992	-0.6525	-0.3148	-0.145	-0.4514	0.0324	-0.0949	-0.1101	-0.1871	-0.0419	-0.4242
CHEMBL3740051	CN(CCN(C)C(=O)c1cn(S(=O)(=O)c2cccc(N)c2)c2ccccc12)C(=O)c1coc2ccccc2c1=O	IC50 (nM)p	'='	20000	0.493	-1	TNF-alpha	0.384	B (single protein format)	0.577	Training	0.4106	1.4361	0.5441	0.2471	0.7648	-0.279	-0.145	0.0297	0.2304	-0.2389	-0.1801	0.5031	-0.1075	0.0934
CHEMBL3741883	O=C(c1coc2ccccc2c1=O)N1CCN(Cc2cn(-c3cccc(C(F)(F)F)c3)c3ccccc23)CC1	IC50 (nM)p	'='	20000	0.493	-1	TNF-alpha	0.384	B (single protein format)	0.577	Test	0.5126	0.0829	-0.2973	0.1141	-0.6525	-0.0491	1.5103	-0.763	1.1927	0.2583	0.5772	-0.5774	-1.101	-0.7587
CHEMBL1721360	O=C(Nc1ccc(F)cc1)c1ccc(CN2CCCCC2)cc1	IC50 (nM)p	'>'	20000	0.493	-1	TNF-alpha	0.384	F (assay format)	0.125	Training	-0.3897	-0.5103	-0.6854	-1.1415	-0.6525	-0.5091	0.4068	-0.8881	-0.1072	-0.3704	-0.0302	-0.2723	-0.3625	-0.4451
CHEMBL1532172	O=C(Nc1sc2c(c1C(=O)O)CCCC2)C(=O)N1CCOCC1	IC50 (nM)p	'>'	20000	0.493	-1	TNF-alpha	0.384	F (assay format)	0.125	Training	0.4106	0.0324	-0.0966	-0.2858	-0.6525	-0.0427	-0.145	0.218	0.0324	-0.0949	-0.1101	-0.2723	-0.3625	-0.2286
CHEMBL1729511	CC(C)(C)c1ccc(C(=O)O/N=C(\N)c2cccc([N+](=O)[O-])c2)cc1	IC50 (nM)p	'>'	20000	0.493	-1	TNF-alpha	0.384	F (assay format)	0.125	Training	0.4106	-4.1945	2.4355	-0.4886	0.26	-0.5179	-0.145	0.0497	0.0324	-0.0949	-0.1101	0.174	0.1441	1.3413
CHEMBL1719579	O=C(Nc1ccc(CN2CCc3ccccc3C2)cc1)c1ccc(Cl)cc1	IC50 (nM)p	'>'	20000	0.493	-1	TNF-alpha	0.384	F (assay format)	0.125	Test	-0.6856	-0.558	-0.716	-1.219	-0.6525	-0.6872	-0.1414	-0.889	-0.2866	0.1176	0.0947	-0.2723	-0.3625	-0.2158
CHEMBL1701049	O=C(Nc1nc2ccccc2n1Cc1ccccc1Cl)c1ccc(Cl)cc1	IC50 (nM)p	'>'	20000	0.493	-1	TNF-alpha	0.384	F (assay format)	0.125	Training	-1.9601	-0.6746	-0.7598	-0.8514	-0.6525	-0.9027	-0.1378	-0.6925	-0.6056	0.891	0.2971	-0.2723	-0.3625	0.1869
CHEMBL1728408	O=C(Nc1nc2ccccc2n1Cc1ccc(Cl)cc1)c1ccccc1	IC50 (nM)p	'>'	20000	0.493	-1	TNF-alpha	0.384	F (assay format)	0.125	Training	-0.7	-0.5098	-0.6023	-0.9943	-0.6525	-0.9027	-0.1414	-0.6922	-0.2866	0.1176	0.0947	-0.2723	-0.3625	-0.0967
CHEMBL1387448	CC1(C)Cc2c(sc(NC(=O)c3ccccc3)c2C(=O)O)CO1	IC50 (nM)p	'>'	20000	0.493	-1	TNF-alpha	0.384	F (assay format)	0.125	Training	0.4106	-0.5614	-0.6257	-0.7334	-0.6525	-0.3971	-0.145	0.0088	0.0324	-0.0949	-0.1101	-0.0431	-0.0248	-0.3403
CHEMBL1603938	Cc1ccc(C)c(SCC(=O)OC/C(O)=C(\C#N)c2nc3ccccc3[nH]2)c1	IC50 (nM)p	'>'	20000	0.493	-1	TNF-alpha	0.384	F (assay format)	0.125	Test	0.4106	-0.801	-0.8305	-0.631	-0.6525	-0.3244	-0.145	0.2008	0.0324	-0.0949	-0.1101	-0.3031	-0.0248	-0.3346
CHEMBL1705192	CC(C)c1ccc(S(=O)(=O)n2c(N)nc3ccccc32)cc1	IC50 (nM)p	'>'	20000	0.493	-1	TNF-alpha	0.384	F (assay format)	0.125	Training	0.4106	-0.3714	-0.3205	-0.7146	0.7648	-0.8702	-0.145	-0.0881	0.0324	-0.0949	-0.1101	0.3011	-0.0923	-0.3188
CHEMBL1515929	COc1ccc(-c2cc(N)n(S(=O)(=O)c3ccc(F)cc3)n2)cc1OC	IC50 (nM)p	'>'	20000	0.493	-1	TNF-alpha	0.384	F (assay format)	0.125	Training	-0.3739	-0.2363	-0.1194	-0.2034	0.9141	-0.9462	0.4068	-0.1883	-0.1072	-0.3704	-0.0302	-0.1018	0.2787	-0.2303
CHEMBL1711872	Cc1ccccc1S(=O)(=O)n1c(N)nc2ccccc21	IC50 (nM)p	'>'	20000	0.493	-1	TNF-alpha	0.384	F (assay format)	0.125	Training	0.4106	-0.353	-0.3032	-0.7178	0.7648	-1.0549	-0.145	-0.0948	0.0324	-0.0949	-0.1101	-0.2877	-0.1936	-0.3188
CHEMBL1354593	Nc1cc(-c2ccc(Cl)cc2)nn1S(=O)(=O)c1c(F)c(F)c(F)c(F)c1F	IC50 (nM)p	'>'	20000	0.493	-1	TNF-alpha	0.384	F (assay format)	0.125	Test	-1.6914	-0.6878	-0.5062	0.3354	0.9141	-1.1044	2.6174	-0.2453	-0.9843	-0.1129	0.4792	-0.2723	-0.3625	0.2498
CHEMBL1699939	Nc1cc(-c2ccccc2)nn1S(=O)(=O)c1ccc(F)c(Cl)c1	IC50 (nM)p	'>'	20000	0.493	-1	TNF-alpha	0.384	F (assay format)	0.125	Training	-0.6382	-0.5024	-0.3264	-0.433	0.9141	-1.1044	0.4104	-0.2314	-0.4262	0.2211	0.1709	-0.2723	-0.3625	0.033
CHEMBL1410618	CCC(=O)Nc1nc2ccccc2n1Cc1ccc(Cl)cc1	IC50 (nM)p	'>'	20000	0.493	-1	TNF-alpha	0.384	F (assay format)	0.125	Training	-0.7	-0.3837	-0.4437	-0.9588	-0.6525	-0.7444	-0.1414	-0.6181	-0.2866	0.1176	0.0947	0.2163	-0.2612	-0.0967
CHEMBL1370066	Cc1ccc(Cn2c(NC(=O)c3ccco3)nc3ccccc32)cc1	IC50 (nM)p	'>'	20000	0.493	-1	TNF-alpha	0.384	F (assay format)	0.125	Training	0.4106	-0.295	-0.3906	-0.9466	-0.6525	-0.8532	-0.145	-0.6331	0.0324	-0.0949	-0.1101	-0.2877	-0.1936	-0.3701
CHEMBL1706944	O=C(Nc1ccc(Cl)c(Cl)c1)c1ccc(CN2CCc3ccccc3C2)cc1	IC50 (nM)p	'>'	20000	0.493	-1	TNF-alpha	0.384	F (assay format)	0.125	Test	-0.4313	-0.4717	-0.7051	-1.0787	-0.6525	-0.6872	-0.1378	-0.89	-0.6056	0.8523	0.2949	-0.2723	-0.3625	0.0677
CHEMBL1718809	O=C(Nc1nc2ccccc2n1Cc1ccccc1Cl)C1CCCCC1	IC50 (nM)p	'>'	20000	0.493	-1	TNF-alpha	0.384	F (assay format)	0.125	Training	-0.8638	-0.4631	-0.503	-0.9827	-0.6525	-0.4277	-0.1414	-0.6471	-0.2866	0.6785	0.0923	-0.2723	-0.3625	-0.0967
CHEMBL1441295	N#C/C(=C(/O)COC(=O)CSc1ccc2ccccc2c1)c1nc2ccccc2[nH]1	IC50 (nM)p	'>'	20000	0.493	-1	TNF-alpha	0.384	F (assay format)	0.125	Training	0.4106	-0.7529	-0.7724	-0.6293	-0.6525	-0.4233	-0.145	0.2075	0.0324	-0.0949	-0.1101	-0.2723	-0.3625	-0.3346
CHEMBL1708434	CC(=O)Nc1nc2ccccc2n1S(=O)(=O)c1ccc(C)cc1	IC50 (nM)p	'>'	20000	0.493	-1	TNF-alpha	0.384	F (assay format)	0.125	Training	0.4106	-0.3412	-0.0655	-0.444	0.7648	-0.8422	-0.145	-0.0706	0.0324	-0.0949	-0.1101	-0.2474	-0.0248	-0.3186
CHEMBL1729949	CSc1ccc(NC(=O)c2ccc(CN3CCc4ccccc43)cc2)cc1	IC50 (nM)p	'>'	20000	0.493	-1	TNF-alpha	0.384	F (assay format)	0.125	Test	0.4106	-0.9052	-0.7567	-1.2436	-0.6525	-0.5969	-0.145	-0.7516	0.0324	-0.0949	-0.1101	-0.5991	-0.337	-0.3506
CHEMBL1716972	CC(=O)N1CCc2cc(S(=O)(=O)N3CCN(c4ccc([N+](=O)[O-])cc4)CC3)ccc21	IC50 (nM)p	'>'	20000	0.493	-1	TNF-alpha	0.384	F (assay format)	0.125	Training	0.4106	-3.2329	3.7862	0.2115	1.3173	-0.4399	-0.145	0.115	0.0324	-0.0949	-0.1101	-0.232	-0.1936	1.5062
CHEMBL1716673	CCC(=O)N1CCc2cc(S(=O)(=O)N3CCN(c4ccc(C(C)=O)cc4)CC3)ccc21	IC50 (nM)p	'>'	20000	0.493	-1	TNF-alpha	0.384	F (assay format)	0.125	Training	0.4106	0.5576	0.5259	-0.2054	0.7398	-0.1629	-0.145	-0.2949	0.0324	-0.0949	-0.1101	0.313	-0.0923	-0.3261
CHEMBL1321508	Nc1nc2ccccc2n1S(=O)(=O)c1ccccc1	IC50 (nM)p	'>'	20000	0.493	-1	TNF-alpha	0.384	F (assay format)	0.125	Training	0.4106	-0.3698	-0.312	-0.7146	0.7648	-1.1044	-0.145	-0.0881	0.0324	-0.0949	-0.1101	-0.2723	-0.3625	-0.3188
CHEMBL1472748	O=C(Nc1nnc(S(=O)(=O)N2CCCCCC2)s1)c1ccc(Br)cc1	IC50 (nM)p	'>'	20000	0.493	-1	TNF-alpha	0.384	F (assay format)	0.125	Test	-0.6742	0.1436	-0.0501	0.022	1.1302	-0.4981	-0.1447	0.695	-0.3195	0.3094	0.6909	-0.2723	-0.3625	0.1828
CHEMBL1450483	CCCCCn1c(=O)c(C(=O)Nc2cnccn2)c(O)c2ccccc21	IC50 (nM)p	'>'	20000	0.493	-1	TNF-alpha	0.384	F (assay format)	0.125	Training	0.4106	-0.1988	-0.3927	-0.6019	-0.2621	-0.2459	-0.145	-0.3172	0.0324	-0.0949	-0.1101	0.2163	-0.2612	-0.3721
CHEMBL4208563	CCN1CCN(S(=O)(=O)c2cnc3ccc(-c4ccc(OC)cc4)nn23)CC1	IC50 (nM)p	'='	20000	0.493	-1	TNF-alpha	0.384	B (cell-based format)	0.316	Training	0.4106	0.1626	0.4815	-0.1237	1.0686	-0.5559	-0.145	-0.3727	0.1674	-0.011	-0.1773	0.6604	0.118	-0.3766
CHEMBL1717950	O=C(Nc1nc2ccccc2n1Cc1ccccc1Cl)c1cccs1	IC50 (nM)p	'>'	20000	0.493	-1	TNF-alpha	0.384	F (assay format)	0.125	Training	-0.8638	-0.8501	-0.7107	-0.8652	-0.6525	-0.9027	-0.1414	-0.4687	-0.2866	0.6785	0.0923	-0.2723	-0.3625	0.052
CHEMBL1482357	O=C(NC(=S)N1CCN(c2ccc(F)cc2)CC1)c1cccs1	IC50 (nM)p	'>'	20000	0.493	-1	TNF-alpha	0.384	F (assay format)	0.125	Test	-0.3868	-0.6808	-0.6603	-0.6466	-0.6525	-0.4386	0.4068	0.2376	-0.1072	-0.3704	-0.0302	-0.2723	-0.3625	0.1421
CHEMBL1411903	Cc1ccc(S(=O)(=O)n2c(C)nc3ccccc32)cc1	IC50 (nM)p	'>'	20000	0.493	-1	TNF-alpha	0.384	F (assay format)	0.125	Training	0.4106	-0.2396	-0.3431	-0.8808	0.7648	-1.0054	-0.145	-0.513	0.0324	-0.0949	-0.1101	-0.2474	-0.0248	-0.4303
CHEMBL1706382	CN(C)c1ccc(NC(=O)c2ccc(CN3CCCCC3)cc2)cc1	IC50 (nM)p	'>'	20000	0.493	-1	TNF-alpha	0.384	F (assay format)	0.125	Training	0.4106	-0.4562	-0.6036	-1.1767	-0.6525	-0.386	-0.145	-0.8849	0.0324	-0.0949	-0.1101	-0.2853	0.0998	-0.4992
CHEMBL1504170	COc1ccc(N2CCN(C(=O)c3ccc(CNS(=O)(=O)c4ccc(C)cc4)cc3)CC2)cc1	IC50 (nM)p	'>'	20000	0.493	-1	TNF-alpha	0.384	F (assay format)	0.125	Training	0.4106	0.4826	0.1697	-0.3078	0.9289	-0.4619	-0.145	-0.2399	0.0324	-0.0949	-0.1101	-0.2025	0.127	-0.3162
CHEMBL1439726	CC1(C)Cc2c(sc(NC(=O)c3ccccc3Cl)c2C(=O)O)CO1	IC50 (nM)p	'>'	20000	0.493	-1	TNF-alpha	0.384	F (assay format)	0.125	Test	-0.3265	-0.6441	-0.7259	-0.5922	-0.6525	-0.3971	-0.1414	0.0025	-0.2866	0.6767	0.0914	-0.0431	-0.0248	-0.0567
CHEMBL1735377	N#Cc1cccc(NC(=O)CSc2nc3scc(-c4ccccc4)c3c(=O)[nH]2)c1	IC50 (nM)p	'>'	20000	0.493	-1	TNF-alpha	0.384	F (assay format)	0.125	Training	0.4106	-0.6791	-0.29	-0.4357	-0.6525	-0.4238	-0.145	0.9039	0.0324	-0.0949	-0.1101	-0.2723	-0.3625	-0.0748
CHEMBL3644497	CCn1c(=O)c2cnc3c(C(C)C)cccc3c2n(C2CCCC2)c1=O	IC50 (nM)p	'='	20000	0.493	-1	TNF-alpha	0.384	B (single protein format)	0.577	Training	0.4106	-0.1507	0.1053	-0.8669	-0.4573	-0.054	-0.145	-0.7214	0.2304	-0.2389	-0.1801	1.9501	-0.3027	-0.5538
CHEMBL3928313	CCn1c(=O)c2cnc3c(OC)cccc3c2n(C(C)C)c1=O	IC50 (nM)p	'='	20000	0.493	-1	TNF-alpha	0.384	B (single protein format)	0.577	Training	0.4106	-0.1053	0.4119	-0.6597	-0.4573	-0.3674	-0.145	-0.6909	0.2304	-0.2389	-0.1801	2.1561	0.3863	-0.532
CHEMBL3741275	CN(CCN(C)C(=O)c1cn(S(=O)(=O)c2cccc([N+](=O)[O-])c2)c2ccccc12)C(=O)c1coc2ccccc2c1=O	IC50 (nM)p	'='	20000	0.493	-1	TNF-alpha	0.384	B (cell-based format)	0.316	Test	0.4106	-2.3968	3.5046	0.7503	1.3422	-0.279	-0.145	0.461	0.1674	-0.011	-0.1773	0.3661	0.1821	2.6894
CHEMBL3742137	Cc1cc2occ(C(=O)N(C)CCN(C)C(=O)c3cn(-c4cccc(C(F)(F)F)c4)c4ccccc34)c(=O)c2cc1C	IC50 (nM)p	'='	20000	0.493	-1	TNF-alpha	0.384	B (cell-based format)	0.316	Training	0.5126	0.9821	-0.1284	0.3444	-0.6525	0.0746	1.5103	-0.589	0.8792	0.3568	0.3828	0.3171	0.7189	-0.4765
CHEMBL3740080	O=C(c1coc2ccccc2c1=O)N1CCN(C(=O)c2cn(-c3cccc([N+](=O)[O-])c3)c3ccc([N+](=O)[O-])cc23)CC1	IC50 (nM)p	'='	20000	0.493	-1	TNF-alpha	0.384	B (single protein format)	0.577	Training	0.4106	-6.7668	6.3805	0.7531	0.5024	-0.246	-0.145	0.4726	0.2304	-0.2389	-0.1801	-0.5774	-1.101	7.3274
CHEMBL3741926	O=C(c1ccc2ccccc2c1)N1CCN(Cc2cn(-c3cccc(C(F)(F)F)c3)c3ccccc23)CC1	IC50 (nM)p	'='	20000	0.493	-1	TNF-alpha	0.384	B (cell-based format)	0.316	Training	0.5126	-0.0175	-0.3141	-0.2687	-0.6525	-0.3436	1.5103	-0.9716	0.8792	0.3568	0.3828	-0.4332	-0.5527	-0.6704
CHEMBL3741027	O=C(c1ccccc1)N1CCN(Cc2cn(-c3cccc(C(F)(F)F)c3)c3ccccc23)CC1	IC50 (nM)p	'='	20000	0.493	-1	TNF-alpha	0.384	B (single protein format)	0.577	Test	0.5126	-0.0167	-0.3077	-0.2687	-0.6525	-0.3436	1.5103	-0.9716	1.1927	0.2583	0.5772	-0.5774	-1.101	-0.781
CHEMBL3740334	Nc1cccc(S(=O)(=O)n2cc(C(=O)N3CCN(C(=O)c4coc5ccccc5c4=O)CC3)c3ccccc32)c1	IC50 (nM)p	'='	20000	0.493	-1	TNF-alpha	0.384	B (cell-based format)	0.316	Training	0.4106	1.1169	0.7243	0.2581	0.7648	-0.246	-0.145	0.0152	0.1674	-0.011	-0.1773	-0.4332	-0.5527	-0.0236
CHEMBL3740948	Nc1cccc(-n2cc(C(=O)N3CCN(C(=O)c4coc5ccccc5c4=O)CC3)c3ccccc32)c1	IC50 (nM)p	'='	20000	0.493	-1	TNF-alpha	0.384	B (single protein format)	0.577	Training	0.4106	0.744	0.2576	-0.391	-0.6525	-0.246	-0.145	-0.4995	0.2304	-0.2389	-0.1801	-0.5774	-1.101	-0.2782
CHEMBL4208862	CCN1CCN(S(=O)(=O)c2cnc3ccc(-c4ccc(OC)nc4)nn23)CC1	IC50 (nM)p	'='	20000	0.493	-1	TNF-alpha	0.384	B (cell-based format)	0.316	Training	0.4106	0.0857	0.4007	0.0729	1.2638	-0.5559	-0.145	-0.2856	0.1674	-0.011	-0.1773	0.6604	0.118	-0.3643
CHEMBL4211594	N#CC1(c2ccccc2)CCN(S(=O)(=O)c2cnc3ccc(-c4cncc(C(F)(F)F)c4)nn23)CC1	IC50 (nM)p	'='	20000	0.493	-1	TNF-alpha	0.384	B (cell-based format)	0.316	Test	0.652	0.0378	0.1561	0.7117	1.2638	-0.3556	1.5103	0.1059	0.8792	0.3568	0.3828	-0.4332	-0.5527	-0.3467
CHEMBL3806135	CC[C@H](C)[C@H](NC(=O)[C@H](Cc1c[nH]c2ccccc12)NC(=O)[C@H](CCC(=O)O)NC(=O)[C@H](CC(C)C)NC(=O)[C@@H](NC(=O)[C@H](CCSC)NC(=O)[C@H](CCCNC(=N)N)NC(=O)[C@H](C)NC(=O)[C@H](Cc1ccc(O)cc1)NC(=O)[C@H](CCC(N)=O)NC(=O)[C@H](CCC(=O)O)NC(=O)[C@H](C)NC(=O)[C@H](Cc1ccccc1)NC(=O)[C@H](Cc1c[nH]c2ccccc12)NC(=O)[C@H](CCCCN)NC(=O)[C@H](CCC(=O)O)NC(=O)[C@@H](N)CCC(N)=O)C(C)C)C(=O)N[C@@H](CCC(=O)O)C(=O)N[C@@H](CCCCN)C(=…	IC50 (nM)p	'='	20700	0.493	-1	TNF-alpha	0.384	B (cell-based format)	0.316	Training	0.4106	7.922	11.7834	14.6913	-0.6525	11.023	-0.145	15.6857	0.1674	-0.011	-0.1773	4.8536	2.0107	5.3727
CHEMBL127003	CCOC(=O)CCCCn1ccc2cc(OC)c(OC)cc2c1=O	IC50 (nM)p	'='	21000	0.493	-1	TNF-alpha	0.384	F (cell-based format)	0.355	Training	0.4106	0.1103	-0.3252	-0.6311	-0.6525	-0.0355	-0.145	-0.6271	0.1552	-0.1218	-0.3423	0.7179	0.4386	-0.5415
CHEMBL414429	CCOC(=O)CCCn1cnc2cc(OC)c(OC)c(Cl)c2c1=O	IC50 (nM)p	'='	22000	0.493	-1	TNF-alpha	0.384	F (cell-based format)	0.355	Training	-0.7675	-0.1069	-0.6273	-0.3008	-0.6525	-0.1818	-0.1414	-0.5157	-0.3822	1.621	-0.0083	0.7179	0.4386	-0.0508
CHEMBL340827	CCOC(=O)CCCn1cnc2cc(F)ccc2c1=O	IC50 (nM)p	'>'	25000	0.493	-1	TNF-alpha	0.384	F (cell-based format)	0.355	Test	-0.2345	-0.3721	-0.6815	-0.6037	-0.6525	-0.3399	0.4068	-0.556	-0.0801	-0.5769	-0.2084	0.4306	-0.6416	-0.4712
CHEMBL3740051	CN(CCN(C)C(=O)c1cn(S(=O)(=O)c2cccc(N)c2)c2ccccc12)C(=O)c1coc2ccccc2c1=O	IC50 (nM)p	'='	25000	0.493	-1	TNF-alpha	0.384	B (cell-based format)	0.316	Training	0.4106	1.4361	0.5441	0.2471	0.7648	-0.279	-0.145	0.0297	0.1674	-0.011	-0.1773	0.3661	0.1821	-0.0236
CHEMBL263480	CCOC(=O)CCCn1c(=O)c2nsnc2n(C)c1=O	IC50 (nM)p	'='	25000	0.493	-1	TNF-alpha	0.384	F (assay format)	0.125	Training	0.4106	-0.1045	-0.4387	-0.0463	1.4858	-0.2378	-0.145	0.1903	0.0324	-0.0949	-0.1101	0.5819	-0.03	-0.2228
CHEMBL129792	CCOC(=O)CCCn1cnc2ccc(Br)cc2c1=O	IC50 (nM)p	'>'	25000	0.493	-1	TNF-alpha	0.384	F (cell-based format)	0.355	Training	-0.4385	-0.4053	-0.7083	-0.6709	-0.6525	-0.3399	-0.1447	-0.5553	-0.4377	0.5835	1.0042	0.4306	-0.6416	0.0186
CHEMBL126511	CCOC(=O)CCCn1cnc2cc([N+](=O)[O-])ccc2c1=O	IC50 (nM)p	'>'	25000	0.493	-1	TNF-alpha	0.384	F (cell-based format)	0.355	Test	0.4106	-3.9682	2.5349	-0.1635	-0.075	-0.3399	-0.145	-0.0175	0.1552	-0.1218	-0.3423	0.4306	-0.6416	2.5245
CHEMBL338340	CCOC(=O)CCCn1cnc2cc(OC)c(OC)c(N=[N+]=[N-])c2c1=O	IC50 (nM)p	'>'	25000	0.493	-1	TNF-alpha	0.384	F (cell-based format)	0.355	Training	0.4106	2.1718	2.4862	0.1401	-0.6525	-0.1818	-0.145	-0.4259	0.1552	-0.1218	-0.3423	0.7179	0.4386	1.3445
CHEMBL435014	CCOC(=O)CCCn1cnc2ccc(F)cc2c1=O	IC50 (nM)p	'>'	25000	0.493	-1	TNF-alpha	0.384	F (cell-based format)	0.355	Training	-0.2359	-0.3668	-0.6855	-0.6029	-0.6525	-0.3399	0.4068	-0.5553	-0.0801	-0.5769	-0.2084	0.4306	-0.6416	-0.4712
CHEMBL127081	CCOC(=O)CCCn1cnc2cc(Cl)ccc2c1=O	IC50 (nM)p	'>'	25000	0.493	-1	TNF-alpha	0.384	F (cell-based format)	0.355	Training	-0.4687	-0.4178	-0.7057	-0.6592	-0.6525	-0.3399	-0.1414	-0.556	-0.3822	0.2574	0.0014	0.4306	-0.6416	-0.0849
CHEMBL126806	CCOC(=O)CCCOc1nc(N(C)C)nc2cc(OC)c(OC)cc12	IC50 (nM)p	'>'	25000	0.493	-1	TNF-alpha	0.384	F (cell-based format)	0.355	Test	0.4106	0.7236	-0.18	-0.2959	-0.2621	-0.2625	-0.145	-0.5678	0.1552	-0.1218	-0.3423	1.5651	1.2174	-0.3403
CHEMBL125522	CCOC(=O)CCCOc1nc(Nc2ccc(Br)cc2)nc2cc(OC)c(OC)cc12	IC50 (nM)p	'>'	25000	0.493	-1	TNF-alpha	0.384	F (cell-based format)	0.355	Training	-0.8078	-0.273	-0.5016	-0.1747	-0.2621	-0.3856	-0.1447	-0.5065	-0.4377	0.5592	1.007	0.7179	0.4386	0.2408
CHEMBL126646	CCOC(=O)CCCn1c(Nc2ccccc2)nc2cc(OC)c(OC)cc2c1=O	IC50 (nM)p	'>'	25000	0.493	-1	TNF-alpha	0.384	F (cell-based format)	0.355	Training	0.4106	-0.0212	-0.2216	-0.2463	-0.6525	-0.1587	-0.145	-0.4155	0.1552	-0.1218	-0.3423	0.7179	0.4386	-0.3406
CHEMBL127989	CCOC(=O)CCCn1c(N)nc2cc(OC)c(OC)cc2c1=O	IC50 (nM)p	'>'	25000	0.493	-1	TNF-alpha	0.384	F (cell-based format)	0.355	Training	0.4106	-0.1315	-0.287	-0.2263	-0.6525	-0.1356	-0.145	-0.1062	0.1552	-0.1218	-0.3423	0.7179	0.4386	-0.3406
CHEMBL127291	CCOC(=O)CCCn1cnc2ccc([N+](=O)[O-])cc2c1=O	IC50 (nM)p	'>'	25000	0.493	-1	TNF-alpha	0.384	F (cell-based format)	0.355	Test	0.4106	-3.9815	2.5521	-0.1628	-0.075	-0.3399	-0.145	-0.0177	0.1552	-0.1218	-0.3423	0.4306	-0.6416	2.5245
CHEMBL126805	CCOC(=O)CCCOc1nc(Nc2ccccc2)nc2cc(OC)c(OC)cc12	IC50 (nM)p	'>'	25000	0.493	-1	TNF-alpha	0.384	F (cell-based format)	0.355	Training	0.4106	-0.1342	-0.3588	-0.3083	-0.2621	-0.3856	-0.145	-0.5065	0.1552	-0.1218	-0.3423	0.7179	0.4386	-0.3403
CHEMBL126450	CCOC(=O)CCCn1cnc2cccc(Cl)c2c1=O	IC50 (nM)p	'>'	25000	0.493	-1	TNF-alpha	0.384	F (cell-based format)	0.355	Training	-0.154	-0.371	-0.6894	-0.6631	-0.6525	-0.3399	-0.1414	-0.56	-0.3822	1.1781	-0.0035	0.4306	-0.6416	-0.0849
CHEMBL354257	COC(=O)/C=C\Cn1c(=O)c2nccnc2n(C)c1=O	IC50 (nM)p	'='	25000	0.493	-1	TNF-alpha	0.384	F (assay format)	0.125	Training	0.4106	-0.1733	-0.4876	-0.252	-0.2621	-0.3302	-0.145	-0.2827	0.0324	-0.0949	-0.1101	-0.0388	0.1892	-0.3715
CHEMBL127192	CCOC(=O)CCCn1cnc2cc(F)c(F)cc2c1=O	IC50 (nM)p	'>'	25000	0.493	-1	TNF-alpha	0.384	F (cell-based format)	0.355	Test	-0.3954	-0.3772	-0.7008	-0.4083	-0.6525	-0.3399	0.9585	-0.556	-0.3149	-0.6558	-0.0781	0.4306	-0.6416	-0.3799
CHEMBL124743	CCOC(=O)CCCn1cnc2ccccc2c1=O	IC50 (nM)p	'>'	25000	0.493	-1	TNF-alpha	0.384	F (cell-based format)	0.355	Training	0.4106	-0.3027	-0.6122	-0.8037	-0.6525	-0.3399	-0.145	-0.5553	0.1552	-0.1218	-0.3423	0.4306	-0.6416	-0.5625
CHEMBL339952	CCOC(=O)CCCn1cnc2ccc(Cl)cc2c1=O	IC50 (nM)p	'>'	25000	0.493	-1	TNF-alpha	0.384	F (cell-based format)	0.355	Training	-0.4687	-0.404	-0.7117	-0.6585	-0.6525	-0.3399	-0.1414	-0.5553	-0.3822	0.2574	0.0014	0.4306	-0.6416	-0.0849
CHEMBL4203548	N#CC1(c2ccccc2)CCN(S(=O)(=O)c2cnc3ccc(Cl)nn23)CC1	IC50 (nM)p	'='	25000	0.493	-1	TNF-alpha	0.384	B (cell-based format)	0.316	Training	0.1448	-0.0836	0.1231	-0.1639	1.0686	-0.6102	-0.1414	0.0679	0.0254	0.3969	0.1557	-0.4332	-0.5527	-0.2207
CHEMBL4204234	O=S(=O)(c1cnc2ccc(-c3cncc(F)c3)nn12)N1CCN(c2ccccn2)CC1	IC50 (nM)p	'='	28000	0.493	-1	TNF-alpha	0.384	B (cell-based format)	0.316	Test	-0.0348	-0.071	0.1529	0.2143	1.459	-0.7922	0.4068	-0.2916	-0.0546	-0.2042	-0.051	-0.4332	-0.5527	-0.2819
CHEMBL4206575	NS(=O)(=O)c1cnc2ccc(Cl)nn12	IC50 (nM)p	'='	28000	0.493	-1	TNF-alpha	0.384	B (cell-based format)	0.316	Training	0.1448	-0.3372	-0.2918	-0.3832	1.9173	-1.1044	-0.1414	0.2405	0.0254	0.3969	0.1557	-0.4332	-0.5527	-0.233
CHEMBL4208400	COc1cccc(CNS(=O)(=O)c2cnc3ccc(-c4ccc(S(C)(=O)=O)cc4)nn23)c1	IC50 (nM)p	'='	28000	0.493	-1	TNF-alpha	0.384	B (cell-based format)	0.316	Training	0.4106	0.4098	0.2155	0.2684	2.6021	-0.8261	-0.145	0.3224	0.1674	-0.011	-0.1773	-0.0387	-0.0116	-0.2789
CHEMBL4217894	O=S(=O)(c1cnc2ccc(-c3cncc(F)c3)nn12)N1CCN(Cc2ccccc2)CC1	IC50 (nM)p	'>'	30000	0.493	-1	TNF-alpha	0.384	B (cell-based format)	0.316	Training	-0.0348	-0.0372	0.2772	0.0252	1.2638	-0.724	0.4068	-0.3444	-0.0546	-0.2042	-0.051	-0.4332	-0.5527	-0.2942
CHEMBL4204400	CS(=O)(=O)c1ccc(-c2ccc3ncc(S(=O)(=O)NCC4CCCO4)n3n2)cc1	IC50 (nM)p	'>'	30000	0.493	-1	TNF-alpha	0.384	B (cell-based format)	0.316	Test	0.4106	0.5508	0.4976	0.3138	2.6021	-0.548	-0.145	0.3533	0.1674	-0.011	-0.1773	-0.1742	-0.5211	-0.2789
CHEMBL4212813	O=S(=O)(c1cnc2ccc(Cl)nn12)N1CCN(c2ccccn2)CC1	IC50 (nM)p	'>'	30000	0.493	-1	TNF-alpha	0.384	B (cell-based format)	0.316	Training	0.1448	-0.053	0.2084	0.0214	1.2638	-0.7922	-0.1414	-0.3311	0.0254	0.3969	0.1557	-0.4332	-0.5527	-0.2206
CHEMBL4207994	O=S(=O)(c1cnc2ccc(Cl)nn12)N1CCN(Cc2ccccc2)CC1	IC50 (nM)p	'='	30000	0.493	-1	TNF-alpha	0.384	B (cell-based format)	0.316	Training	0.1448	-0.0192	0.3327	-0.1678	1.0686	-0.724	-0.1414	-0.3839	0.0254	0.3969	0.1557	-0.4332	-0.5527	-0.2329
CHEMBL4207908	O=S(=O)(c1cnc2ccc(Cl)nn12)N1CCN(c2ccccc2)CC1	IC50 (nM)p	'='	30000	0.493	-1	TNF-alpha	0.384	B (cell-based format)	0.316	Training	0.1448	-0.0218	0.2594	-0.166	1.0686	-0.7922	-0.1414	-0.3859	0.0254	0.3969	0.1557	-0.4332	-0.5527	-0.2329
CHEMBL3739952	Cc1ccc2occ(CN(C)CCN(C)Cc3cn(-c4cccc(C(F)(F)F)c4)c4ccccc34)c(=O)c2c1	IC50 (nM)p	'='	30000	0.493	-1	TNF-alpha	0.384	B (cell-based format)	0.316	Test	0.5126	-0.4232	-0.7606	-0.1359	-0.6525	-0.0803	1.5103	-0.9604	0.8792	0.3568	0.3828	-0.4783	0.4505	-0.8313
CHEMBL3741215	Cc1ccc2occ(CN3CCN(Cc4cn(-c5cccc(C(F)(F)F)c5)c5ccccc45)CC3)c(=O)c2c1	IC50 (nM)p	'='	30000	0.493	-1	TNF-alpha	0.384	B (cell-based format)	0.316	Training	0.5126	-0.4094	-0.7676	-0.1255	-0.6525	-0.0473	1.5103	-0.9632	0.8792	0.3568	0.3828	-0.4576	-0.2843	-0.8313
CHEMBL4204585	COc1cccc(CNS(=O)(=O)c2cnc3ccc(-c4cncc(C(F)(F)F)c4)nn23)c1	IC50 (nM)p	'>'	30000	0.493	-1	TNF-alpha	0.384	B (cell-based format)	0.316	Training	0.652	-0.0082	-0.0485	0.6797	1.4528	-0.6948	1.5103	-0.1286	0.8792	0.3568	0.3828	-0.2977	-0.0431	-0.3429
CHEMBL4215621	COc1cccc(CNS(=O)(=O)c2cnc3ccc(-c4cnc(N)c(C(F)(F)F)c4)nn23)c1	IC50 (nM)p	'>'	30000	0.493	-1	TNF-alpha	0.384	B (cell-based format)	0.316	Training	0.5802	0.0275	-0.0171	0.8386	1.4528	-0.6948	1.5103	0.0567	0.8792	0.3568	0.3819	-0.2977	-0.0431	-0.1657
CHEMBL4204718	COc1cccc(CNS(=O)(=O)c2cnc3ccc(-c4ccc(OC)nc4)nn23)c1	IC50 (nM)p	'>'	30000	0.493	-1	TNF-alpha	0.384	B (cell-based format)	0.316	Test	0.4106	-0.0204	-0.0622	0.0096	1.4528	-0.8703	-0.145	-0.0702	0.1674	-0.011	-0.1773	-0.1622	0.4665	-0.3483
CHEMBL4214427	COc1ccc(-c2ccc3ncc(S(=O)(=O)N4CCN(c5ccccn5)CC4)n3n2)cn1	IC50 (nM)p	'>'	30000	0.493	-1	TNF-alpha	0.384	B (cell-based format)	0.316	Training	0.4106	0.0563	0.2276	0.2268	1.459	-0.7131	-0.145	-0.2348	0.1674	-0.011	-0.1773	-0.2977	-0.0431	-0.352
CHEMBL4212933	O=S(=O)(NCC1CCCO1)c1cnc2ccc(Cl)nn12	IC50 (nM)p	'='	30000	0.493	-1	TNF-alpha	0.384	B (cell-based format)	0.316	Training	0.1448	0.0114	0.2004	-0.1504	1.2576	-0.6713	-0.1414	-0.1355	0.0254	0.3969	0.1557	-0.4332	-0.5527	-0.217
CHEMBL4218009	COc1cccc(CNS(=O)(=O)c2cnc3ccc(Cl)nn23)c1	IC50 (nM)p	'>'	30000	0.493	-1	TNF-alpha	0.384	B (cell-based format)	0.316	Training	0.1448	-0.1295	-0.0817	-0.1959	1.2576	-0.9494	-0.1414	-0.1664	0.0254	0.3969	0.1557	-0.2977	-0.0431	-0.217
CHEMBL4217876	CCN1CCN(S(=O)(=O)c2cnc3ccc(Cl)nn23)CC1	IC50 (nM)p	'>'	30000	0.493	-1	TNF-alpha	0.384	B (cell-based format)	0.316	Test	0.1448	-0.0234	0.3813	-0.1325	1.0686	-0.635	-0.1414	-0.382	0.0254	0.3969	0.1557	0.5249	-0.3916	-0.2329
CHEMBL4205907	N#CC1(c2ccccc2)CCN(S(=O)(=O)c2cnc3ccc(-c4cncc(F)c4)nn23)CC1	IC50 (nM)p	'>'	30000	0.493	-1	TNF-alpha	0.384	B (cell-based format)	0.316	Training	-0.0348	-0.1016	0.0676	0.0291	1.2638	-0.6102	0.4068	0.1073	-0.0546	-0.2042	-0.051	-0.4332	-0.5527	-0.282
CHEMBL4212270	CCN1CCN(S(=O)(=O)c2cnc3ccc(-c4cncc(F)c4)nn23)CC1	IC50 (nM)p	'>'	30000	0.493	-1	TNF-alpha	0.384	B (cell-based format)	0.316	Training	-0.0348	-0.0416	0.3258	0.0604	1.2638	-0.635	0.4068	-0.3425	-0.0546	-0.2042	-0.051	0.5249	-0.3916	-0.2942
CHEMBL4204426	O=S(=O)(NCC1CCCO1)c1cnc2ccc(-c3cncc(C(F)(F)F)c3)nn12	IC50 (nM)p	'>'	30000	0.493	-1	TNF-alpha	0.384	B (cell-based format)	0.316	Training	0.652	0.1329	0.2334	0.7252	1.4528	-0.4167	1.5103	-0.0977	0.8792	0.3568	0.3828	-0.4332	-0.5527	-0.3429
CHEMBL3805016	CC[C@H](C)[C@H](NC(=O)[C@H](CCC(N)=O)NC(=O)[C@H](Cc1ccccc1)NC(=O)[C@H](Cc1c[nH]c2ccccc12)NC(=O)[C@H](CCCCN)NC(=O)[C@H](Cc1c[nH]c2ccccc12)NC(=O)[C@H](Cc1ccccc1)NC(=O)[C@H](CCC(=O)O)NC(=O)[C@H](CCC(N)=O)NC(=O)[C@H](CC(C)C)NC(=O)[C@H](Cc1c[nH]c2ccccc12)NC(=O)[C@H](CCCCN)NC(=O)[C@H](CCCCN)NC(=O)[C@H](Cc1ccc(O)cc1)NC(=O)[C@H](CC(C)C)NC(=O)[C@H](CCC(=O)O)NC(=O)[C@H](CCC(=O)O)NC(=O)[C@H](CCC(N)=O)NC(=O)…	IC50 (nM)p	'='	32600	0.493	-1	TNF-alpha	0.384	B (cell-based format)	0.316	Test	0.4106	8.8859	12.4794	14.8385	-0.6525	10.8793	-0.145	16.1705	0.1674	-0.011	-0.1773	4.9087	1.7555	5.6497
CHEMBL126434	COc1cc2ccnc(Nc3cccc(Cl)c3)c2cc1OC	IC50 (nM)p	'='	33000	0.493	-1	TNF-alpha	0.384	F (cell-based format)	0.355	Training	-0.8121	-0.3799	-0.7134	-1.0845	-0.4573	-0.9462	-0.1414	-0.9997	-0.3822	0.2574	0.0014	-0.2976	0.268	-0.168
CHEMBL322814	COC(=O)CC(c1ccc(OC)c(OC)c1)N1C(=O)c2ccc([N+](=O)[O-])cc2C1=O	IC50 (nM)p	'='	34000	0.493	-1	TNF-alpha	0.384	F (assay format)	0.125	Training	0.4106	-3.8395	2.7306	0.2001	-0.075	-0.3176	-0.145	0.0797	0.0324	-0.0949	-0.1101	-0.1198	0.5993	1.3542
CHEMBL341096	CCOC(=O)CCCn1cc([N+](=O)[O-])c2cc(OC)c(OC)cc2c1=O	IC50 (nM)p	'='	35000	0.493	-1	TNF-alpha	0.384	F (cell-based format)	0.355	Training	0.4106	-3.7445	3.2311	0.0038	-0.075	-0.1081	-0.145	-0.0828	0.1552	-0.1218	-0.3423	0.7179	0.4386	2.5455
CHEMBL340097	COc1cc2ccnc(Nc3ccc(Cl)cc3)c2cc1OC	IC50 (nM)p	'='	35000	0.493	-1	TNF-alpha	0.384	F (cell-based format)	0.355	Test	-0.8063	-0.3902	-0.7028	-1.083	-0.4573	-0.9462	-0.1414	-0.9993	-0.3822	0.2361	0.0027	-0.2976	0.268	-0.168
CHEMBL125787	COc1cc2ccnc(Nc3cccc(Br)c3)c2cc1OC	IC50 (nM)p	'='	37000	0.493	-1	TNF-alpha	0.384	F (cell-based format)	0.355	Training	-0.8164	-0.3831	-0.7149	-1.097	-0.4573	-0.9462	-0.1447	-0.9997	-0.4377	0.5835	1.0042	-0.2976	0.268	-0.0645
CHEMBL127198	COc1cc2ccnc(Nc3ccc(Br)cc3)c2cc1OC	IC50 (nM)p	'='	38000	0.493	-1	TNF-alpha	0.384	F (cell-based format)	0.355	Training	-0.8063	-0.3947	-0.703	-1.0954	-0.4573	-0.9462	-0.1447	-0.9993	-0.4377	0.5592	1.007	-0.2976	0.268	-0.0645
CHEMBL419204	COc1cc(OC)cc(C(CC(N)=O)N2C(=O)c3ccccc3C2=O)c1	IC50 (nM)p	'='	39000	0.493	-1	TNF-alpha	0.384	F (assay format)	0.125	Training	0.4106	-0.068	-0.1556	-0.4871	-0.6525	-0.3786	-0.145	-0.0396	0.0324	-0.0949	-0.1101	-0.1018	0.2787	-0.3672
CHEMBL3740334	Nc1cccc(S(=O)(=O)n2cc(C(=O)N3CCN(C(=O)c4coc5ccccc5c4=O)CC3)c3ccccc32)c1	IC50 (nM)p	'='	40000	0.493	-1	TNF-alpha	0.384	B (single protein format)	0.577	Test	0.4106	1.1169	0.7243	0.2581	0.7648	-0.246	-0.145	0.0152	0.2304	-0.2389	-0.1801	-0.5774	-1.101	0.0934
CHEMBL3741278	Nc1cccc(-n2cc(C(=O)N3CCN(C(=O)c4coc5ccccc5c4=O)CC3)c3cc(N)ccc32)c1	IC50 (nM)p	'='	40000	0.493	-1	TNF-alpha	0.384	B (single protein format)	0.577	Training	0.4106	0.9002	0.452	-0.2532	-0.6525	-0.246	-0.145	-0.4019	0.2304	-0.2389	-0.1801	-0.5774	-1.101	-0.0083
CHEMBL3741275	CN(CCN(C)C(=O)c1cn(S(=O)(=O)c2cccc([N+](=O)[O-])c2)c2ccccc12)C(=O)c1coc2ccccc2c1=O	IC50 (nM)p	'='	40000	0.493	-1	TNF-alpha	0.384	B (single protein format)	0.577	Training	0.4106	-2.3968	3.5046	0.7503	1.3422	-0.279	-0.145	0.461	0.2304	-0.2389	-0.1801	0.5031	-0.1075	3.7613
CHEMBL3740702	O=C(c1coc2ccccc2c1=O)N1CCN(C(=O)c2cn(S(=O)(=O)c3ccccc3)c3ccccc23)CC1	IC50 (nM)p	'='	40000	0.493	-1	TNF-alpha	0.384	B (single protein format)	0.577	Training	0.4106	0.9538	0.5088	0.121	0.7648	-0.246	-0.145	-0.0913	0.2304	-0.2389	-0.1801	-0.5774	-1.101	-0.1764
CHEMBL3741278	Nc1cccc(-n2cc(C(=O)N3CCN(C(=O)c4coc5ccccc5c4=O)CC3)c3cc(N)ccc32)c1	IC50 (nM)p	'='	40000	0.493	-1	TNF-alpha	0.384	B (cell-based format)	0.316	Test	0.4106	0.9002	0.452	-0.2532	-0.6525	-0.246	-0.145	-0.4019	0.1674	-0.011	-0.1773	-0.4332	-0.5527	-0.0989
CHEMBL3741940	O=C(c1coc2ccccc2c1=O)N1CCN(C(=O)c2cn(S(=O)(=O)c3cccc([N+](=O)[O-])c3)c3ccccc23)CC1	IC50 (nM)p	'='	40000	0.493	-1	TNF-alpha	0.384	B (single protein format)	0.577	Training	0.4106	-2.7159	3.6848	0.7613	1.3422	-0.246	-0.145	0.4466	0.2304	-0.2389	-0.1801	-0.5774	-1.101	3.7613
CHEMBL3741926	O=C(c1ccc2ccccc2c1)N1CCN(Cc2cn(-c3cccc(C(F)(F)F)c3)c3ccccc23)CC1	IC50 (nM)p	'='	40000	0.493	-1	TNF-alpha	0.384	B (single protein format)	0.577	Training	0.5126	-0.0175	-0.3141	-0.2687	-0.6525	-0.3436	1.5103	-0.9716	1.1927	0.2583	0.5772	-0.5774	-1.101	-0.781
CHEMBL3740564	O=C(NCCCNC(=O)c1cn(S(=O)(=O)c2ccccc2)c2ccccc12)c1coc2ccccc2c1=O	IC50 (nM)p	'='	40000	0.493	-1	TNF-alpha	0.384	B (single protein format)	0.577	Training	0.4106	0.6531	0.1861	0.1098	0.7648	-0.2921	-0.145	0.2312	0.2304	-0.2389	-0.1801	-0.5774	-1.101	-0.1764
CHEMBL3326305	O=C1Nc2ccc(S(=O)(=O)Nc3ccc(O)c(Cl)c3)c3cccc1c23	IC50 (nM)p	'='	42300	0.493	-1	TNF-alpha	0.384	B (cell-based format)	0.316	Test	-0.5247	-0.2266	-0.3839	-0.4204	0.9289	-0.9709	-0.1414	-0.1809	-0.3396	0.7518	0.1439	-0.4332	-0.5527	0.0336
CHEMBL3971594	COC1C(COC(=O)CCC(=O)OC[C@H](NC(=O)OCC2c3ccccc3-c3ccccc32)C(=O)O)OC(O)[C@H](OCc2ccccc2)[C@H]1OCc1ccccc1	IC50 (nM)p	'='	46000	0.493	-1	TNF-alpha	0.384	B (assay format)	0.64	Training	0.4106	0.1514	0.1476	1.2195	-0.6525	0.861	-0.145	0.9208	0.3797	-0.197	-0.6165	-0.5798	0.1001	-0.9066
CHEMBL126249	CCOC(=O)CCCn1c(Cl)nc2cc(OC)c(OC)cc2c1=O	IC50 (nM)p	'='	48000	0.493	-1	TNF-alpha	0.384	F (cell-based format)	0.355	Training	0.2784	-0.1052	-0.5176	-0.2141	-0.6525	-0.0473	-0.1414	-0.5209	0.7838	0.444	0.0225	0.7179	0.4386	-0.359
CHEMBL333333	CCOC(=O)CCCn1cnc2cc(O)c(O)cc2c1=O	IC50 (nM)p	'='	48000	0.493	-1	TNF-alpha	0.384	F (cell-based format)	0.355	Training	0.4106	-0.2968	-0.6066	-0.4823	-0.6525	-0.3399	-0.145	-0.3814	0.1552	-0.1218	-0.3423	0.4306	-0.6416	-0.5623
CHEMBL341012	CCOC(=O)CCCn1c(Nc2ccc(N=[N+]=[N-])cc2)nc2cc(OC)c(OC)cc2c1=O	IC50 (nM)p	'>'	50000	0.493	-1	TNF-alpha	0.384	F (cell-based format)	0.355	Test	0.4106	2.3393	2.9129	0.3429	-0.6525	-0.1587	-0.145	-0.3458	0.1552	-0.1218	-0.3423	0.7179	0.4386	1.5322
CHEMBL18701	CCCCOc1cc(CC2CNC(=O)N2)ccc1OC	IC50 (nM)p	'='	50000	0.493	-1	TNF-alpha	0.384	F (assay format)	0.125	Training	0.4106	-0.0177	0.1439	-0.9037	-0.6525	-0.3009	-0.145	-0.4848	0.0324	-0.0949	-0.1101	0.3015	0.0594	-0.3677
CHEMBL127154	CCOC(=O)CCCn1c(Nc2ccc(Br)cc2)nc2cc(OC)c(OC)cc2c1=O	IC50 (nM)p	'>'	50000	0.493	-1	TNF-alpha	0.384	F (cell-based format)	0.355	Training	-0.8078	-0.16	-0.3643	-0.1127	-0.6525	-0.1587	-0.1447	-0.4155	-0.4377	0.5592	1.007	0.7179	0.4386	0.2405
CHEMBL127466	CCOC(=O)CCn1ccc2cc(OC)c(OC)cc2c1=O	IC50 (nM)p	'='	50000	0.493	-1	TNF-alpha	0.384	F (cell-based format)	0.355	Training	0.4106	0.047	-0.3884	-0.6382	-0.6525	-0.1938	-0.145	-0.6217	0.1552	-0.1218	-0.3423	0.7179	0.4386	-0.5415
CHEMBL423609	CCCCCCn1c(=O)c2c(n(C)c1=O)NC(O)N2	IC50 (nM)p	'='	50000	0.493	-1	TNF-alpha	0.384	F (assay format)	0.125	Test	0.4106	-0.2402	0.1231	-0.4638	-0.6525	0.0322	-0.145	-0.2948	0.0324	-0.0949	-0.1101	0.4677	-0.03	-0.2479
CHEMBL3952042	COC(=O)N1CCC(n2c(=O)n(-c3cccc(Cl)c3)c(=O)c3cnc4c(OC)cccc4c32)CC1	IC50 (nM)p	'='	50000	0.493	-1	TNF-alpha	0.384	B (single protein format)	0.577	Training	-0.8308	0.2007	0.0604	0.1456	-0.4573	-0.1439	-0.1414	-0.3358	-0.4552	0.2448	0.2584	-0.4328	0.2769	0.3182
CHEMBL323009	NC(=O)CC(c1ccc2ccccc2c1)N1C(=O)c2ccccc2C1=O	IC50 (nM)p	'='	51000	0.493	-1	TNF-alpha	0.384	F (assay format)	0.125	Training	0.4106	-0.3275	-0.2924	-0.8595	-0.6525	-0.5367	-0.145	-0.0798	0.0324	-0.0949	-0.1101	-0.2723	-0.3625	-0.3875
CHEMBL125674	CCOC(=O)CCCn1cc(Br)c2cc(OC)c(OC)cc2c1=O	IC50 (nM)p	'='	51000	0.493	-1	TNF-alpha	0.384	F (cell-based format)	0.355	Training	-1.4658	-0.1788	-0.5877	-0.5025	-0.6525	0.198	-0.1447	-0.6275	-0.4377	-0.7164	0.9939	0.7179	0.4386	0.0396
CHEMBL111503	CCNC(=O)CC(c1ccc(OC)c(OC)c1)N1C(=O)c2ccccc2C1=O	IC50 (nM)p	'='	53000	0.493	-1	TNF-alpha	0.384	F (assay format)	0.125	Test	0.4106	0.1921	0.1739	-0.462	-0.6525	-0.2367	-0.145	-0.4153	0.0324	-0.0949	-0.1101	0.501	0.38	-0.3672
CHEMBL110949	CCCOc1ccc(C(CC(N)=O)N2C(=O)c3ccccc3C2=O)cc1OCCC	IC50 (nM)p	'='	55000	0.493	-1	TNF-alpha	0.384	F (assay format)	0.125	Training	0.4106	-0.0153	-0.0682	-0.4479	-0.6525	-0.0355	-0.145	-0.0369	0.0324	-0.0949	-0.1101	0.7048	-0.1599	-0.3672
CHEMBL174253	CCOC(=O)CCCn1c(=O)c2ccccc2n(C)c1=O	IC50 (nM)p	'='	55000	0.493	-1	TNF-alpha	0.384	F (assay format)	0.125	Training	0.4106	0.0463	-0.2416	-0.551	-0.6525	-0.2378	-0.145	-0.4339	0.0324	-0.0949	-0.1101	0.5819	-0.03	-0.387
CHEMBL127990	COc1cc2ccnc(NCCO)c2cc1OC	IC50 (nM)p	'='	55000	0.493	-1	TNF-alpha	0.384	F (cell-based format)	0.355	Training	0.4106	0.1569	-0.2192	-1.0091	-0.4573	-0.7418	-0.145	-0.8032	0.1552	-0.1218	-0.3423	-0.2976	0.268	-0.5542
CHEMBL109316	COc1ccc(C(CC(=O)O)N2C(=O)c3ccccc3C2=O)cc1OC	IC50 (nM)p	'='	60000	0.493	-1	TNF-alpha	0.384	F (assay format)	0.125	Test	0.4106	-0.145	-0.4039	-0.449	-0.6525	-0.3703	-0.145	-0.2008	0.0324	-0.0949	-0.1101	-0.1018	0.2787	-0.4786
CHEMBL3742137	Cc1cc2occ(C(=O)N(C)CCN(C)C(=O)c3cn(-c4cccc(C(F)(F)F)c4)c4ccccc34)c(=O)c2cc1C	IC50 (nM)p	'>'	60000	0.493	-1	TNF-alpha	0.384	B (single protein format)	0.577	Training	0.5126	0.9821	-0.1284	0.3444	-0.6525	0.0746	1.5103	-0.589	1.1927	0.2583	0.5772	0.4369	0.6182	-0.5189
CHEMBL169795	CCOC(=O)CCCn1c(=O)c2c(nc(Br)n2C)n(C)c1=O	IC50 (nM)p	'='	60000	0.493	-1	TNF-alpha	0.384	F (assay format)	0.125	Training	0.629	0.133	-0.171	0.0229	-0.6525	-0.1762	-0.1447	-0.2793	0.4894	0.4471	0.7198	0.8333	0.2011	-0.1171
CHEMBL3741720	CN(CCN(C)C(=O)c1cn(S(=O)(=O)c2ccccc2)c2ccccc12)C(=O)c1coc2ccccc2c1=O	IC50 (nM)p	'>'	60000	0.493	-1	TNF-alpha	0.384	B (cell-based format)	0.316	Training	0.4106	1.2731	0.3285	0.11	0.7648	-0.279	-0.145	-0.0768	0.1674	-0.011	-0.1773	0.3661	0.1821	-0.2231
CHEMBL3741720	CN(CCN(C)C(=O)c1cn(S(=O)(=O)c2ccccc2)c2ccccc12)C(=O)c1coc2ccccc2c1=O	IC50 (nM)p	'>'	60000	0.493	-1	TNF-alpha	0.384	B (single protein format)	0.577	Test	0.4106	1.2731	0.3285	0.11	0.7648	-0.279	-0.145	-0.0768	0.2304	-0.2389	-0.1801	0.5031	-0.1075	-0.1764
CHEMBL111973	COc1ccc(C(CC(N)=O)N2C(=O)c3ccccc3C2=O)cc1	IC50 (nM)p	'='	62000	0.493	-1	TNF-alpha	0.384	F (assay format)	0.125	Training	0.4106	-0.19	-0.2168	-0.6716	-0.6525	-0.4577	-0.145	-0.0614	0.0324	-0.0949	-0.1101	-0.1871	-0.0419	-0.3774
CHEMBL327083	COC(=O)CC(c1ccc(OC)c(OC)c1)N1C(=O)c2cccc([N+](=O)[O-])c2C1=O	IC50 (nM)p	'='	64000	0.493	-1	TNF-alpha	0.384	F (assay format)	0.125	Training	0.4106	-3.7699	2.5782	0.1947	-0.075	-0.3176	-0.145	0.0639	0.0324	-0.0949	-0.1101	-0.1198	0.5993	1.3542
CHEMBL414243	CCOC(=O)CCCOc1nc(Cl)nc2cc(OC)c(OC)cc12	IC50 (nM)p	'='	68000	0.493	-1	TNF-alpha	0.384	F (cell-based format)	0.355	Training	0.7713	-0.2244	-0.5446	-0.2892	-0.2621	-0.3856	-0.1414	-0.5921	0.7838	0.8247	0.0157	0.7179	0.4386	-0.3587
CHEMBL320347	NC(=O)CC(c1ccc(Cl)c(Cl)c1)N1C(=O)c2ccccc2C1=O	IC50 (nM)p	'='	70000	0.493	-1	TNF-alpha	0.384	F (assay format)	0.125	Test	-0.2043	-0.3515	-0.359	-0.5724	-0.6525	-0.5367	-0.1378	-0.0798	-0.6056	0.8523	0.2949	-0.2723	-0.3625	0.1796
CHEMBL174254	CCCCCCCn1c(=O)c2nsnc2n(C)c1=O	IC50 (nM)p	'='	75000	0.493	-1	TNF-alpha	0.384	F (assay format)	0.125	Training	0.4106	-0.0809	-0.3805	-0.5641	1.4858	-0.231	-0.145	-0.1329	0.0324	-0.0949	-0.1101	0.4677	-0.03	-0.2235
CHEMBL109264	COc1ccc(C(CC(=O)NCc2ccccc2)N2C(=O)c3ccccc3C2=O)cc1OC	IC50 (nM)p	'='	84000	0.493	-1	TNF-alpha	0.384	F (assay format)	0.125	Training	0.4106	0.094	-0.1241	-0.4972	-0.6525	-0.3258	-0.145	-0.4478	0.0324	-0.0949	-0.1101	-0.1018	0.2787	-0.3672
CHEMBL321032	N#Cc1cccc(C(CC(N)=O)N2C(=O)c3ccccc3C2=O)c1	IC50 (nM)p	'='	89000	0.493	-1	TNF-alpha	0.384	F (assay format)	0.125	Training	0.4106	-0.3506	-0.2827	-0.6689	-0.6525	-0.4362	-0.145	0.3606	0.0324	-0.0949	-0.1101	-0.2723	-0.3625	-0.3797
CHEMBL334207	COc1cc2ccnc(Nc3ccccc3)c2cc1OC	IC50 (nM)p	'>'	100000	0.493	-1	TNF-alpha	0.384	F (cell-based format)	0.355	Test	0.4106	-0.2566	-0.5632	-1.2291	-0.4573	-0.9462	-0.145	-0.9993	0.1552	-0.1218	-0.3423	-0.2976	0.268	-0.6456
CHEMBL3314616	O=S(=O)(Nc1ccc(O)c(Cl)c1)c1ccc(F)cc1	IC50 (nM)p	'>'	100000	0.493	-1	TNF-alpha	0.384	B (cell-based format)	0.316	Training	-1.3092	-0.3718	-0.5601	-0.613	0.9289	-1.1044	0.4104	-0.4051	-0.5616	0.3139	0.2708	-0.4332	-0.5527	-0.0577
CHEMBL127280	CCOC(=O)CCCn1cnc2cc(OC)c(OC)c(NC(C)=O)c2c1=O	IC50 (nM)p	'>'	100000	0.493	-1	TNF-alpha	0.384	F (cell-based format)	0.355	Training	0.4106	0.0356	-0.0442	0.0061	-0.6525	0.0309	-0.145	-0.1802	0.1552	-0.1218	-0.3423	0.7858	0.7231	-0.3403
CHEMBL128952	CNC(=O)CCCn1cc(Br)c2cc(OC)c(OC)cc2c1=O	IC50 (nM)p	'>'	100000	0.493	-1	TNF-alpha	0.384	F (cell-based format)	0.355	Training	-1.4658	0.3133	-0.2119	-0.575	-0.6525	0.0908	-0.1447	-0.5444	-0.4377	-0.7164	0.9939	0.1789	0.6184	0.2266
CHEMBL3356478	O=S(=O)(Nc1cc(Cl)c(O)c(Cl)c1)c1ccc2ccccc2c1	IC50 (nM)p	'>'	100000	0.493	-1	TNF-alpha	0.384	B (cell-based format)	0.316	Test	-0.6813	-0.371	-0.5274	-0.6764	0.9289	-1.1044	-0.1378	-0.4106	-0.8467	1.5303	0.4634	-0.4332	-0.5527	0.3068
CHEMBL170855	CCOC(=O)CCCn1c(=O)c2c(nc(S)n2C)n(C)c1=O	IC50 (nM)p	'='	100000	0.493	-1	TNF-alpha	0.384	F (assay format)	0.125	Training	0.4106	0.1327	-0.1691	-0.0145	-0.6525	-0.1762	-0.145	0.4423	0.0324	-0.0949	-0.1101	0.8333	0.2011	-0.1068
CHEMBL125687	CCOC(=O)CCCn1cc(F)c2c(F)c(OC)c(OC)cc2c1=O	IC50 (nM)p	'>'	100000	0.493	-1	TNF-alpha	0.384	F (cell-based format)	0.355	Training	-1.3811	-0.0556	-0.6008	-0.2455	-0.6525	-0.0529	0.9585	-0.6292	-0.3149	-0.95	-0.0825	0.7179	0.4386	-0.3588
CHEMBL124456	CNC(=O)CCCn1ccc2cc(OC)c(OC)cc2c1=O	IC50 (nM)p	'>'	100000	0.493	-1	TNF-alpha	0.384	F (cell-based format)	0.355	Training	0.4106	0.5967	0.0293	-0.7036	-0.6525	-0.2218	-0.145	-0.544	0.1552	-0.1218	-0.3423	0.1789	0.6184	-0.3545
CHEMBL126912	COc1cc2ccn(CCCC(=O)O)c(=O)c2cc1OC	IC50 (nM)p	'>'	100000	0.493	-1	TNF-alpha	0.384	F (cell-based format)	0.355	Test	0.4106	0.1266	-0.3133	-0.6655	-0.6525	-0.2598	-0.145	-0.3434	0.1552	-0.1218	-0.3423	-0.2976	0.268	-0.5421
CHEMBL111637	COc1cccc(C(CC(N)=O)N2C(=O)c3ccccc3C2=O)c1	IC50 (nM)p	'='	120000	0.493	-1	TNF-alpha	0.384	F (assay format)	0.125	Training	0.4106	-0.1948	-0.2184	-0.6724	-0.6525	-0.4577	-0.145	-0.0618	0.0324	-0.0949	-0.1101	-0.1871	-0.0419	-0.3774
CHEMBL171272	CCOC(=O)CCCn1c(=O)c2nc(CC)c(CC)nc2n(C)c1=O	IC50 (nM)p	'='	130000	0.493	-1	TNF-alpha	0.384	F (assay format)	0.125	Training	0.4106	-0.1777	-0.4948	-0.187	-0.2621	0.0591	-0.145	-0.2757	0.0324	-0.0949	-0.1101	1.559	0.1726	-0.3715
CHEMBL110972	N#Cc1ccc(C(CC(N)=O)N2C(=O)c3ccccc3C2=O)cc1	IC50 (nM)p	'='	150000	0.493	-1	TNF-alpha	0.384	F (assay format)	0.125	Training	0.4106	-0.3505	-0.2817	-0.6689	-0.6525	-0.4362	-0.145	0.3606	0.0324	-0.0949	-0.1101	-0.2723	-0.3625	-0.3797
CHEMBL170395	CCOC(=O)CCCn1c(=O)c2nccnc2n(Cc2ccccc2)c1=O	IC50 (nM)p	'='	175000	0.493	-1	TNF-alpha	0.384	F (assay format)	0.125	Test	0.4106	-0.2823	-0.3991	-0.1987	-0.2621	-0.2312	-0.145	-0.2676	0.0324	-0.0949	-0.1101	0.3304	-0.2612	-0.3715
CHEMBL172619	CCOC(=O)CCCn1c(=O)c2nc(-c3ccccc3)cnc2n(C)c1=O	IC50 (nM)p	'>'	200000	0.493	-1	TNF-alpha	0.384	F (assay format)	0.125	Training	0.4106	-0.0815	-0.3845	-0.2061	-0.2621	-0.2378	-0.145	-0.2737	0.0324	-0.0949	-0.1101	0.5819	-0.03	-0.3715
CHEMBL354263	COC(=O)c1ccc(Cn2c(=O)c3c(ncn3C)n(C)c2=O)cc1	IC50 (nM)p	'>'	200000	0.493	-1	TNF-alpha	0.384	F (assay format)	0.125	Training	0.4106	0.162	-0.2039	-0.2473	-0.6525	-0.4368	-0.145	-0.3283	0.0324	-0.0949	-0.1101	0.2126	0.4204	-0.2678
CHEMBL1343	Cn1cnc2c1c(=O)n(CCCC(=O)O)c(=O)n2C	IC50 (nM)p	'>'	200000	0.493	-1	TNF-alpha	0.384	F (assay format)	0.125	Training	0.4106	0.2686	-0.0599	-0.2139	-0.6525	-0.3213	-0.145	0.0144	0.0324	-0.0949	-0.1101	0.2305	0.0998	-0.2682
CHEMBL171452	Cn1c(=O)[nH]c(=O)c2[nH]c(S)nc21	IC50 (nM)p	'>'	200000	0.493	-1	TNF-alpha	0.384	F (assay format)	0.125	Test	0.4106	-0.1847	-0.3877	-0.5435	-0.6525	-0.7687	-0.145	0.6306	0.0324	-0.0949	-0.1101	-0.0209	-0.1314	-0.1075
CHEMBL355433	Cn1c(=O)n(CCCC(=O)O)c(=O)c2nsnc21	IC50 (nM)p	'>'	200000	0.493	-1	TNF-alpha	0.384	F (assay format)	0.125	Training	0.4106	-0.0825	-0.4042	-0.0807	1.4858	-0.3829	-0.145	0.474	0.0324	-0.0949	-0.1101	-0.0209	-0.1314	-0.2232
CHEMBL170267	CCOC(=O)c1ccc(Cn2c(=O)c3c(nc(S)n3C)n(C)c2=O)cc1	IC50 (nM)p	'>'	200000	0.493	-1	TNF-alpha	0.384	F (assay format)	0.125	Training	0.4106	0.0468	-0.2881	-0.056	-0.6525	-0.3445	-0.145	0.3723	0.0324	-0.0949	-0.1101	0.8333	0.2011	-0.1068
CHEMBL170259	COC(=O)c1ccc(Cn2c(=O)c3c(nc(Br)n3C)n(C)c2=O)cc1	IC50 (nM)p	'>'	200000	0.493	-1	TNF-alpha	0.384	F (assay format)	0.125	Training	0.629	0.0486	-0.2804	-0.0448	-0.6525	-0.4368	-0.1447	-0.3384	0.4894	0.4471	0.7198	0.2126	0.4204	-0.1171
CHEMBL368515	Cn1c(=O)n(CCCC(=O)O)c(=O)c2ccccc21	IC50 (nM)p	'>'	200000	0.493	-1	TNF-alpha	0.384	F (assay format)	0.125	Test	0.4106	0.0683	-0.2073	-0.5854	-0.6525	-0.3829	-0.145	-0.1501	0.0324	-0.0949	-0.1101	-0.0209	-0.1314	-0.3874
CHEMBL172224	CCCn1c(=O)n(CCCC(=O)O)c(=O)c2nccnc21	IC50 (nM)p	'>'	200000	0.493	-1	TNF-alpha	0.384	F (assay format)	0.125	Training	0.4106	-0.0141	-0.2031	-0.2118	-0.2621	-0.2081	-0.145	0.0183	0.0324	-0.0949	-0.1101	0.2163	-0.2612	-0.3719
CHEMBL169882	Cn1c(=O)n(CCCC(=O)O)c(=O)c2nccnc21	IC50 (nM)p	'>'	200000	0.493	-1	TNF-alpha	0.384	F (assay format)	0.125	Training	0.4106	-0.0943	-0.3683	-0.2304	-0.2621	-0.3829	-0.145	0.0261	0.0324	-0.0949	-0.1101	-0.0209	-0.1314	-0.3719
CHEMBL354675	CCOC(=O)Cn1c(=O)c2c(ncn2C)n(C)c1=O	IC50 (nM)p	'='	200000	0.493	-1	TNF-alpha	0.384	F (assay format)	0.125	Training	0.4106	0.1652	-0.1824	-0.197	-0.6525	-0.3346	-0.145	-0.281	0.0324	-0.0949	-0.1101	0.8333	0.2011	-0.2678
CHEMBL320567	NC(=O)CC(c1ccccc1)N1C(=O)c2ccccc2C1=O	IC50 (nM)p	'='	260000	0.493	-1	TNF-alpha	0.384	F (assay format)	0.125	Test	0.4106	-0.3267	-0.2876	-0.8595	-0.6525	-0.5367	-0.145	-0.0798	0.0324	-0.0949	-0.1101	-0.2723	-0.3625	-0.3875
CHEMBL3640363	COc1ccc2c(c1)C(=O)N(C[C@@]1(C#Cc3ccc(-c4cccc(N5CCSCC5)n4)cc3)NC(=O)NC1=O)C2	IC50 (nM)p	'='	1000001	0.493	-1	TNF-alpha	0.384	B (single protein format)	0.577	Training	0.4106	-0.4924	0.0116	0.0346	-0.4573	0.2275	-0.145	0.1277	0.2304	-0.2389	-0.1801	-0.3943	-0.412	0.267
CHEMBL3640365	COc1ccc2c(c1)C(=O)N(C[C@@]1(C#Cc3ccc(-c4ccc(-c5cccc(N6CCSCC6)n5)cc4)cc3)NC(=O)NC1=O)C2	IC50 (nM)p	'='	1000001	0.493	-1	TNF-alpha	0.384	B (single protein format)	0.577	Training	0.4106	-0.4924	0.0116	0.0346	-0.4573	0.2275	-0.145	0.1277	0.2304	-0.2389	-0.1801	-0.3943	-0.412	0.267
CHEMBL3640425	COc1ccc2c(c1)C(=O)N(C[C@@]1(C#Cc3nc(-c4cccc(C#N)c4)ccc3OC)NC(=O)NC1=O)C2	IC50 (nM)p	'='	1000001	0.493	-1	TNF-alpha	0.384	B (single protein format)	0.577	Training	0.4106	-0.0178	-0.143	0.0626	-0.4573	-0.0394	-0.145	0.3026	0.2304	-0.2389	-0.1801	-0.211	0.2769	-0.2536
CHEMBL3639391	Cn1cc(-c2ccc3c(c2)C(=O)N(C[C@@]2(C#Cc4cccnc4)NC(=O)NC2=O)C3)cn1	IC50 (nM)p	'='	10000001	0.493	-1	TNF-alpha	0.384	B (single protein format)	0.577	Training	0.4106	-0.3084	-0.3696	-0.1273	-0.308	-0.2366	-0.145	-0.0742	0.2304	-0.2389	-0.1801	-0.5914	-0.6042	-0.2969
CHEMBL3642427	COc1ccc2c(c1)C(=O)N(C[C@@]1(C#Cc3nc(-c4ccc(C#N)nc4)ccc3OC)NC(=O)NC1=O)C2	IC50 (nM)p	'='	10000001	0.493	-1	TNF-alpha	0.384	B (single protein format)	0.577	Training	0.4106	-0.0279	-0.1726	0.2324	-0.2621	-0.0394	-0.145	0.3801	0.2304	-0.2389	-0.1801	-0.211	0.2769	-0.2369
CHEMBL3905758	CN1CCN(CCn2ccc(Nc3ncc4c(n3)-c3c(nn(C)c3-c3ccc(-c5cnn(C)c5)cc3)CC4)n2)CC1	IC50 (nM)p	'='	0.05	0.493	1	IGF1R	0.539	B (single protein format)	0.577	Training	0.4106	-0.5793	-0.8289	0.1005	0.1859	0.052	-0.1436	-0.1437	0.2304	-0.2389	-0.1801	-0.6193	0.3892	-0.504
CHEMBL3950012	COc1cc(N2CCN(C(C)C)CC2)ccc1Nc1ncc2c(n1)-c1c(nn(C)c1-c1ccc(-c3cnn(C)c3)cc1)CC2	IC50 (nM)p	'='	0.05	0.493	1	IGF1R	0.539	B (single protein format)	0.577	Training	0.4106	-0.3481	-0.6206	-0.0843	0.0366	0.1744	-0.1436	-0.3371	0.2304	-0.2389	-0.1801	0.8329	1.162	-0.499
CHEMBL3977170	COc1cc(C(=O)NCCCN(C)C)ccc1Nc1ncc2c(n1)-c1c(nn(C)c1Cc1cccc(-c3cnn(C)c3)c1)CC2	IC50 (nM)p	'='	0.08	0.493	1	IGF1R	0.539	B (single protein format)	0.577	Training	0.4106	-0.0116	-0.3349	0.1272	0.0366	0.1802	-0.1436	0.0246	0.2304	-0.2389	-0.1801	-0.45	1.5749	-0.2592
CHEMBL3955626	COc1cc(N2CCN(CCO)CC2)ccc1Nc1ncc2c(n1)-c1c(nn(C)c1-c1ccc(-c3cnn(C)c3)cc1)CC2	IC50 (nM)p	'='	0.08	0.493	1	IGF1R	0.539	B (single protein format)	0.577	Test	0.4106	-0.0735	-0.2251	0.0921	0.0366	0.1209	-0.1436	-0.1569	0.2304	-0.2389	-0.1801	-0.4221	0.5814	-0.3825
CHEMBL3928243	Cn1cc(-c2cccc(Cc3c4c(nn3C)CCc3cnc(Nc5ccn(CCCN6CCCC6)n5)nc3-4)c2)cn1	IC50 (nM)p	'='	0.08	0.493	1	IGF1R	0.539	B (single protein format)	0.577	Training	0.4106	-0.5632	-0.8124	-0.0659	0.1859	0.1459	-0.1436	-0.149	0.2304	-0.2389	-0.1801	-0.6054	-0.1075	-0.5041
CHEMBL3979064	COc1cc(N2CCN(C3CCOCC3)CC2)ccc1Nc1ncc2c(n1)-c1c(nn(C)c1-c1ccc(-c3cnn(C)c3)cc1)CC2	IC50 (nM)p	'='	0.08	0.493	1	IGF1R	0.539	B (single protein format)	0.577	Training	0.4106	-0.1441	-0.4807	0.1085	0.0366	0.3931	-0.1436	-0.2867	0.2304	-0.2389	-0.1801	-0.4221	0.5814	-0.4773
CHEMBL3969930	CCn1ccc(Nc2ncc3c(n2)-c2c(nn(C)c2-c2ccc(-c4cnn(CCN5CCC(N(C)C)CC5)c4)cc2)CC3)n1	IC50 (nM)p	'='	0.09	0.493	1	IGF1R	0.539	B (single protein format)	0.577	Training	0.4106	-0.6229	-0.7933	0.1295	0.1859	0.3399	-0.1436	-0.1426	0.2304	-0.2389	-0.1801	0.676	0.6069	-0.504
CHEMBL3979509	CCN1CCN(c2ccc(Nc3ncc4c(n3)-c3c(nn(C)c3-c3ccc(-c5cnn(C)c5)cc3)CC4)c(OC)c2)CC1	IC50 (nM)p	'='	0.09	0.493	1	IGF1R	0.539	B (single protein format)	0.577	Test	0.4106	-0.3535	-0.6162	-0.0901	0.0366	0.0741	-0.1436	-0.3363	0.2304	-0.2389	-0.1801	0.8732	0.7991	-0.499
CHEMBL3896205	CCn1ccc(Nc2ncc3c(n2)-c2c(nn(C)c2-c2ccc(-c4cnn(CCN5CCN(C)CC5)c4)cc2)CC3)n1	IC50 (nM)p	'='	0.09	0.493	1	IGF1R	0.539	B (single protein format)	0.577	Training	0.4106	-0.6157	-0.8047	0.1295	0.1859	0.1654	-0.1436	-0.1449	0.2304	-0.2389	-0.1801	0.69	0.1102	-0.504
CHEMBL3916799	CCn1ccc(Nc2ncc3c(n2)-c2c(nn(C)c2Cc2cccc(-c4cnn(CCOC)c4)c2)CC3)n1	IC50 (nM)p	'='	0.1	0.493	1	IGF1R	0.539	B (single protein format)	0.577	Training	0.4106	-0.2834	-0.6751	-0.0203	0.1859	-0.0964	-0.1436	-0.0798	0.2304	-0.2389	-0.1801	0.8872	0.3024	-0.4825
CHEMBL3893323	CCn1ccc(Nc2ncc3c(n2)-c2c(nn(C)c2-c2ccc(-c4cnn(CCN5CCNCC5)c4)cc2)CC3)n1	IC50 (nM)p	'='	0.1	0.493	1	IGF1R	0.539	B (single protein format)	0.577	Training	0.4106	-0.2188	-0.3688	0.1263	0.1859	0.1107	-0.1436	-0.0774	0.2304	-0.2389	-0.1801	0.7039	-0.3865	-0.4122
CHEMBL3952080	COc1cc(N2CCN(C)CC2)ccc1Nc1ncc2c(n1)-c1c(nn(C)c1-c1ccc(-c3cnn(C)c3)cc1)CC2	IC50 (nM)p	'='	0.1	0.493	1	IGF1R	0.539	B (single protein format)	0.577	Test	0.4106	-0.3591	-0.6089	-0.1207	0.0366	-0.0392	-0.1436	-0.3357	0.2304	-0.2389	-0.1801	-0.4361	1.0781	-0.499
CHEMBL3892425	CN(C)C(=O)Cn1cc(Nc2ncc3c(n2)-c2c(nn(C)c2-c2ccc(-c4cnn(C)c4)cc2)CC3)cn1	IC50 (nM)p	'='	0.1	0.493	1	IGF1R	0.539	B (single protein format)	0.577	Training	0.4106	0.343	-0.299	0.1196	0.1859	-0.1883	-0.1436	0.0277	0.2304	-0.2389	-0.1801	0.4753	0.8859	-0.2643
CHEMBL3985408	COCCN1CCN(CCn2ccc(Nc3ncc4c(n3)-c3c(nn(C)c3-c3ccc(-c5cnn(C)c5)cc3)CC4)n2)CC1	IC50 (nM)p	'='	0.1	0.493	1	IGF1R	0.539	B (single protein format)	0.577	Training	0.4106	-0.2783	-0.6942	0.3333	0.1859	0.2746	-0.1436	-0.0853	0.2304	-0.2389	-0.1801	-0.4221	0.5814	-0.4822
CHEMBL3823268	COc1cc(P(C)(C)=O)ccc1Nc1ncc(Cl)c(Nc2ccccc2C(N)=O)n1	IC50 (nM)p	'='	0.11	0.493	1	IGF1R	0.539	B (single protein format)	0.577	Training	-0.6253	1.8425	0.7955	-0.1416	0.5642	-0.3161	-0.1393	0.4667	-0.4552	-0.0629	0.2546	1.3859	-0.3417	1.3587
CHEMBL3986353	CCn1ccc(Nc2ncc3c(n2)-c2c(nn(C)c2-c2ccc(-c4cnn(CCN5CCCC5)c4)cc2)CC3)n1	IC50 (nM)p	'='	0.11	0.493	1	IGF1R	0.539	B (single protein format)	0.577	Test	0.4106	-0.5912	-0.7858	-0.0508	0.1859	0.0951	-0.1436	-0.1515	0.2304	-0.2389	-0.1801	0.7039	-0.3865	-0.5041
CHEMBL3961098	CCn1ccc(Nc2ncc3c(n2)-c2c(nn(C)c2-c2ccc(-c4cnn(CCNCCOC)c4)cc2)CC3)n1	IC50 (nM)p	'='	0.11	0.493	1	IGF1R	0.539	B (single protein format)	0.577	Training	0.4106	0.1322	-0.1826	0.1604	0.1859	0.0364	-0.1436	0.0003	0.2304	-0.2389	-0.1801	0.8872	0.3024	-0.3905
CHEMBL3921486	CC(C)n1cc(-c2ccc(-c3c4c(nn3C)CCc3cnc(Nc5ccn(CCN(C)C)n5)nc3-4)cc2)cn1	IC50 (nM)p	'='	0.12	0.493	1	IGF1R	0.539	B (single protein format)	0.577	Training	0.4106	-0.6315	-0.7684	-0.0589	0.1859	-0.0313	-0.1436	-0.149	0.2304	-0.2389	-0.1801	0.6358	0.9698	-0.5041
CHEMBL3907737	CCn1ccc(Nc2ncc3c(n2)-c2c(nn(C)c2-c2ccc(-c4cnn(CCN5CCN(CCO)CC5)c4)cc2)CC3)n1	IC50 (nM)p	'='	0.13	0.493	1	IGF1R	0.539	B (single protein format)	0.577	Training	0.4106	-0.3302	-0.4185	0.3422	0.1859	0.3255	-0.1436	0.0339	0.2304	-0.2389	-0.1801	0.7039	-0.3865	-0.3873
CHEMBL3947924	COc1cc(C(=O)NCCCN(C)C)ccc1Nc1ncc2c(n1)-c1c(nn(C)c1-c1ccc(-c3cnn(C)c3)cc1)CC2	IC50 (nM)p	'='	0.13	0.493	1	IGF1R	0.539	B (single protein format)	0.577	Test	0.4106	-0.0054	-0.338	0.1218	0.0366	0.1098	-0.1436	0.0223	0.2304	-0.2389	-0.1801	-0.45	1.5749	-0.2592
CHEMBL3939707	CCn1ccc(Nc2ncc3c(n2)-c2c(nn(C)c2-c2ccc(-c4cnn(CCN5CCN(CCOC)CC5)c4)cc2)CC3)n1	IC50 (nM)p	'='	0.13	0.493	1	IGF1R	0.539	B (single protein format)	0.577	Training	0.4106	-0.3147	-0.67	0.3623	0.1859	0.3879	-0.1436	-0.0865	0.2304	-0.2389	-0.1801	0.8872	0.3024	-0.4822
CHEMBL3942607	COc1cc(C(=O)NCCN(C)C)ccc1Nc1ncc2c(n1)-c1c(nn(C)c1-c1ccc(-c3cnn(C)c3)cc1)CC2	IC50 (nM)p	'='	0.13	0.493	1	IGF1R	0.539	B (single protein format)	0.577	Training	0.4106	-0.0998	-0.1674	0.1176	0.0366	0.0161	-0.1436	0.0141	0.2304	-0.2389	-0.1801	-0.45	1.5749	-0.2592
CHEMBL3965426	CCn1ccc(Nc2ncc3c(n2)-c2c(nn(C)c2-c2ccc(-c4cnn(CCN(C)C)c4)cc2)CC3)n1	IC50 (nM)p	'='	0.13	0.493	1	IGF1R	0.539	B (single protein format)	0.577	Training	0.4106	-0.6097	-0.7814	-0.0638	0.1859	-0.1315	-0.1436	-0.1465	0.2304	-0.2389	-0.1801	0.676	0.6069	-0.5041
CHEMBL3911964	COCCn1cc(-c2ccc(-c3c4c(nn3C)CCc3cnc(Nc5ccn(CCN(C)C)n5)nc3-4)cc2)cn1	IC50 (nM)p	'='	0.13	0.493	1	IGF1R	0.539	B (single protein format)	0.577	Test	0.4106	-0.2933	-0.6834	0.1341	0.1859	-0.0223	-0.1436	-0.0703	0.2304	-0.2389	-0.1801	-0.4361	1.0781	-0.4823
CHEMBL3958897	COCCN1CCC(NC(=O)c2ccc(Nc3ncc4c(n3)-c3c(nn(C)c3-c3ccc(-c5cnn(C)c5)cc3)CC4)c(OC)c2)CC1	IC50 (nM)p	'='	0.14	0.493	1	IGF1R	0.539	B (single protein format)	0.577	Training	0.4106	0.2421	-0.1217	0.35	0.0366	0.4523	-0.1436	0.0557	0.2304	-0.2389	-0.1801	-0.239	1.2704	-0.2375
CHEMBL3951322	COc1cc(C(=O)NCCN2CCCC2)ccc1Nc1ncc2c(n1)-c1c(nn(C)c1Cc1cccc(-c3cnn(C)c3)c1)CC2	IC50 (nM)p	'='	0.14	0.493	1	IGF1R	0.539	B (single protein format)	0.577	Training	0.4106	-0.0893	-0.2881	0.136	0.0366	0.313	-0.1436	0.0129	0.2304	-0.2389	-0.1801	-0.4221	0.5814	-0.2592
CHEMBL3972210	COc1cc(C(=O)NC2CCN(C)CC2)ccc1Nc1ncc2c(n1)-c1c(nn(C)c1-c1ccc(-c3cnn(C)c3)cc1)CC2	IC50 (nM)p	'='	0.14	0.493	1	IGF1R	0.539	B (single protein format)	0.577	Training	0.4106	-0.0513	-0.2477	0.1172	0.0366	0.2297	-0.1436	-0.0017	0.2304	-0.2389	-0.1801	-0.4361	1.0781	-0.2592
CHEMBL3946122	COc1cc(C(=O)N(C)C2CCN(C)CC2)ccc1Nc1ncc2c(n1)-c1c(nn(C)c1-c1ccc(-c3cnn(C)c3)cc1)CC2	IC50 (nM)p	'='	0.14	0.493	1	IGF1R	0.539	B (single protein format)	0.577	Test	0.4106	0.2611	-0.2057	0.1226	0.0366	0.2844	-0.1436	-0.1543	0.2304	-0.2389	-0.1801	0.1042	1.5749	-0.2592
CHEMBL3976534	CNC(=O)c1ccc(Nc2ncc3c(n2)-c2c(nn(C)c2Cc2cccc(-c4cnn(C)c4)c2)CC3)c(OC)c1	IC50 (nM)p	'='	0.15	0.493	1	IGF1R	0.539	B (single protein format)	0.577	Training	0.4106	0.0886	-0.452	-0.0702	0.0366	-0.1714	-0.1436	0.0316	0.2304	-0.2389	-0.1801	0.1857	1.0285	-0.2594
CHEMBL3920050	CCCn1cc(-c2ccc(-c3c4c(nn3C)CCc3cnc(Nc5ccn(CCN(C)C)n5)nc3-4)cc2)cn1	IC50 (nM)p	'='	0.15	0.493	1	IGF1R	0.539	B (single protein format)	0.577	Training	0.4106	-0.5907	-0.8056	-0.0822	0.1859	-0.0378	-0.1436	-0.1483	0.2304	-0.2389	-0.1801	0.4306	0.6069	-0.5041
CHEMBL3952388	COc1cc(C(=O)N(C)CCN(C)C)ccc1Nc1ncc2c(n1)-c1c(nn(C)c1-c1ccc(-c3cnn(C)c3)cc1)CC2	IC50 (nM)p	'='	0.15	0.493	1	IGF1R	0.539	B (single protein format)	0.577	Training	0.4106	0.2835	-0.1334	0.1177	0.0366	0.0708	-0.1436	-0.1461	0.2304	-0.2389	-0.1801	0.0903	2.0716	-0.2592
CHEMBL3891732	CN(C)CCn1ccc(Nc2ncc3c(n2)-c2c(nn(C)c2Cc2cccc(-c4cnn(C)c4)c2)CC3)n1	IC50 (nM)p	'='	0.16	0.493	1	IGF1R	0.539	B (single protein format)	0.577	Test	0.4106	-0.5797	-0.801	-0.0874	0.1859	-0.1745	-0.1436	-0.143	0.2304	-0.2389	-0.1801	-0.6332	0.8859	-0.5041
CHEMBL3950693	COCCN1CCC(NC(=O)c2ccc(Nc3ncc4c(n3)-c3c(nn(C)c3Cc3cccc(-c5cnn(C)c5)c3)CC4)c(OC)c2)CC1	IC50 (nM)p	'='	0.16	0.493	1	IGF1R	0.539	B (single protein format)	0.577	Training	0.4106	0.2359	-0.1188	0.3554	0.0366	0.5226	-0.1436	0.058	0.2304	-0.2389	-0.1801	-0.239	1.2704	-0.2375
CHEMBL3906800	CCn1ccc(Nc2ncc3c(n2)-c2c(nn(C)c2-c2ccc(-c4cnn(C5CCNCC5)c4)cc2)CC3)n1	IC50 (nM)p	'='	0.16	0.493	1	IGF1R	0.539	B (single protein format)	0.577	Training	0.4106	-0.1529	-0.4802	-0.069	0.1859	0.0274	-0.1436	-0.0772	0.2304	-0.2389	-0.1801	0.7039	-0.3865	-0.4123
[truncated: 8,200 more rows]

## Sheet: Sheet 3
ChEMBL ID or NAME	Smiles	ma	RELATION	VALUE	ps(ma)	IAi(cj)	tg	ps(tg)	ei	ps(ei)	Series	D[ASq4(Hyd)G]ma	D[ASq3(Hyd)Y]ma	D[ASq4(Hyd)Y]ma	D[ASq2(E)Y]ma	D[ASq1(Psa)Y]ma	D[ASq1(Aw)C]tg	D[ASq0(Ku)G]tg	D[ASq4(Psa)Y]tg	D[ASq1(Hyd)G]ei	D[ASq2(Hyd)G]ei	D[ASq2(Aw)G]ei	D[ASq1(Hyd)M]ei	D[ASq1(Ku)M]ei	D[ASq0(Hyd)Y]ei		PRED[IAi(cj)]_M2	Prob.(%)_M2
[truncated: 9,710 more rows]

[truncated: 2 more sheets: Sheet 4, Sheet 5]
