# Supplementary material for: PTML Modeling for Pancreatic Cancer Research: In Silico Design of Simultaneous Multi-Protein and Multi-Cell Inhibitors
Source: Biomedicines. 2022 Feb 18;10(2):491. doi: 10.3390/biomedicines10020491 (PMC8962338; doi:10.3390/biomedicines10020491)
Supplement: Supplementary file 1 [file biomedicines-10-00491-s001.zip › Supplementary Material S5_OK.xlsx]

## Sheet: Sheet 1
PTML Modeling for Pancreatic Cancer Research: In Silico Design of Simultaneous Multi-Protein and Multi-Cell Inhibitors
Valeria V. Kleandrova1, Marcus T. Scotti2, and Alejandro Speck-Planche2*
1Laboratory of Fundamental and Applied Research of Quality and Technology of Food Production, Moscow State University of Food Production, Volokolamskoe shosse 11, 125080, Moscow, Russian Federation 2Postgraduate Program in Natural and Synthetic Bioactive Products, Federal University of Paraíba, 58051-900, João Pessoa, Brazil
*Correspondence: Alejandro Speck-Planche (alejspivanovich@gmail.com)

## Sheet: Sheet 2
ChEMBL ID or NAME	Smiles	ma	RELATION	VALUE	ps(ma)	IAi(cj)	tg	ps(tg)	ei	ps(ei)	Series	D[NSM(Hyd)3]ma	D[NXv(P)4]ma	D[Ne(P)1]ma	D[Ne(P)2]ma	D[Ne(Ch)6]ma	D[SM(Hyd)7]tg	D[e(Ch)5]tg	D[NSM(Psa)1]tg	D[NSM(Gas)3]tg	D[NXv(P)1]tg	D[Xv(Ch)6]ei	D[NSM(Hyd)1]ei	D[NSM(Mol)1]ei	D[Ne(P)5]ei	D[Ne(PC)6]ei			EXTREME VALUES	D[NSM(Hyd)3]ma	D[NXv(P)4]ma	D[Ne(P)1]ma	D[Ne(P)2]ma	D[Ne(Ch)6]ma	D[SM(Hyd)7]tg	D[e(Ch)5]tg	D[NSM(Psa)1]tg	D[NSM(Gas)3]tg	D[NXv(P)1]tg	D[Xv(Ch)6]ei	D[NSM(Hyd)1]ei	D[NSM(Mol)1]ei	D[Ne(P)5]ei	D[Ne(PC)6]ei			LSAD_D[NSM(Hyd)3]ma	LSAD_D[NXv(P)4]ma	LSAD_D[Ne(P)1]ma
CHEMBL367356	CCC(C(=O)N[C@@H](CC(=O)O)C(=O)CNCN1Cc2ccccc2C1)n1ccnc(NCc2nonc2C)c1=O	IC50 (nM)p	'='	0.0087	0.493	1	Caspase-1	0.464	B (assay format)	0.64	Training	-1.057	-0.364	0.6459	-0.3191	-0.618	-0.106	0.7824	0.1634	-0.2523	-0.3971	-0.411	-1.6157	-0.2315	-0.2641	0.202			MAXIMUM	3.0072	3.5416	3.3152	1.1919	2.3069	4.0271	2.8816	4.0491	3.4803	4.5496	3.4037	2.5128	3.7129	2.2213	3.2734			1	1	1
CHEMBL360788	CCC(C(=O)N[C@@H](CC(=O)O)C(=O)CNCN1CCc2ccccc2C1)n1ccnc(NCc2nonc2C)c1=O	IC50 (nM)p	'='	0.013	0.493	1	Caspase-1	0.464	B (assay format)	0.64	Training	-1.006	-0.3198	0.7341	-0.3668	-0.2467	-0.0963	0.189	0.104	-0.3159	-0.2777	0.2747	-1.4661	-0.311	-0.1099	0.2287			MINIMUM	-1.8803	-2.1637	-1.5852	-3.6213	-1.6521	-1.5695	-1.2994	-1.874	-1.9459	-2.0027	-1.5363	-2.6411	-2.9737	-3.9285	-2.4137			1	1	1
CHEMBL178514	CCCCCCCCN(C)CNCC(=O)[C@H](CC(=O)O)NC(=O)C(CC)n1ccnc(NCc2nonc2C)c1=O	IC50 (nM)p	'='	0.025	0.493	1	Caspase-1	0.464	B (assay format)	0.64	Training	-1.1887	-0.4568	1.8131	-0.6148	-1.2132	-0.3304	0.189	0.2256	-0.5914	0.6061	-0.8906	-1.0978	-0.9722	-0.9949	-0.3451																					1	1	1
CHEMBL369290	CCCCCCN(C)CNCC(=O)[C@H](CC(=O)O)NC(=O)C(CC)n1cc(CC)nc(NCc2nonc2C)c1=O	IC50 (nM)p	'='	0.025	0.493	1	Caspase-1	0.464	B (assay format)	0.64	Test	-1.0899	-0.5021	1.7075	-1.0616	-1.3595	-0.2762	0.189	0.2256	-0.3877	0.5945	-0.9305	-1.1509	-1.0119	-0.9733	-0.0984																					1	1	1
CHEMBL359598	CCCCCCN(C)CNCC(=O)[C@H](CC(=O)O)NC(=O)C(CC)n1ccnc(NCc2nonc2C)c1=O	IC50 (nM)p	'='	0.028	0.493	1	Caspase-1	0.464	B (assay format)	0.64	Training	-1.2196	-0.5634	1.6775	-0.7421	-1.1913	-0.3439	0.189	0.3593	-0.4807	0.3936	-0.8906	-1.3451	-0.8341	-1.0208	-0.2351																					1	1	1
CHEMBL179551	CCCCN(C)CNCC(=O)[C@H](CC(=O)O)NC(=O)C(CC)n1ccnc(NCc2nonc2C)c1=O	IC50 (nM)p	'='	0.031	0.493	1	Caspase-1	0.464	B (assay format)	0.64	Training	-1.2537	-0.7015	1.5276	-0.8828	-1.167	-0.3575	0.189	0.5071	-0.3583	0.1587	-0.8906	-1.6185	-0.6816	-1.0003	-0.1013																					1	1	1
CHEMBL441118	CCC(C(=O)N[C@@H](CC(=O)O)C(=O)CNCN1CCC(Cc2ccccc2)CC1)n1ccnc(NCc2nonc2C)c1=O	IC50 (nM)p	'='	0.047	0.493	1	Caspase-1	0.464	B (assay format)	0.64	Training	-0.9155	-0.1457	0.9247	-0.2472	0.0464	-0.1024	0.189	-0.059	-0.4868	0.0246	0.7821	-1.0466	-0.58	-0.1976	-0.0606																					1	1	1
CHEMBL181623	CCCCCN(C)CNCC(=O)[C@H](CC(=O)O)NC(=O)C(CC)n1ccnc(NCc2nonc2C)c1=O	IC50 (nM)p	'='	0.048	0.493	1	Caspase-1	0.464	B (assay format)	0.64	Test	-1.2362	-0.6208	1.6045	-0.8106	-1.1795	-0.3507	0.189	0.4313	-0.4211	0.2792	-0.8906	-1.4783	-0.7598	-1.0443	-0.1759																					1	1	1
CHEMBL264344	CCC(C(=O)N[C@@H](CC(=O)O)C(=O)CNCN(C)CC)n1ccnc(NCc2nonc2C)c1=O	IC50 (nM)p	'='	0.056	0.493	1	Caspase-1	0.464	B (assay format)	0.64	Training	-1.2845	-0.8667	1.3611	-1.3123	-1.1401	-0.3684	0.189	0.6713	-0.2271	-0.1023	-0.8906	-1.9223	-0.5121	-1.0955	-0.028																					1	1	1
CHEMBL178116	CC[C@@H](C(=O)N[C@@H](CC(=O)O)C(=O)CSCc1ccccc1)n1cccc(NC(=O)[C@H](CC(=O)O)NC(C)=O)c1=O	IC50 (nM)p	'='	0.06	0.493	1	Caspase-1	0.464	B (assay format)	0.64	Training	-0.9733	-0.0822	1.0652	-0.2987	-0.3366	-0.2884	-0.7001	0.8297	-0.2052	0.3822	-0.2517	-1.404	-0.0096	-0.7039	0.1069																					1	1	1
CHEMBL180646	CCCCCCN(C)CNCC(=O)[C@H](CC(=O)O)NC(=O)C(CC)n1cc(C(C)C)nc(NCc2nonc2C)c1=O	IC50 (nM)p	'='	0.063	0.493	1	Caspase-1	0.464	B (assay format)	0.64	Training	-0.8912	-0.5191	1.3764	-0.7489	-1.3663	-0.1812	0.189	0.1634	-0.2575	0.622	-0.9305	-1.0574	-1.0614	-1.0531	-0.0739																					1	1	1
CHEMBL181274	CCC(C(=O)N[C@@H](CC(=O)O)C(=O)CN[C@@H](C)c1ccccc1)n1ccnc(NCc2nonc2C)c1=O	IC50 (nM)p	'='	0.064	0.493	1	Caspase-1	0.464	B (assay format)	0.64	Test	-1.0059	-0.6667	0.9525	-0.6619	-0.2708	-0.2045	0.189	0.31	-0.2583	-0.3125	-0.3365	-1.4043	-0.2868	-0.5773	0.0898																					1	1	1
CHEMBL361613	CCC(C(=O)N[C@@H](CC(=O)O)C(=O)CSCc1ccccc1)n1ccnc(NCc2cccs2)c1=O	IC50 (nM)p	'='	0.065	0.493	1	Caspase-1	0.464	B (assay format)	0.64	Training	-0.7987	0.5469	1.2665	-0.2691	-0.1981	-0.2949	0.5583	0.4967	-0.5663	1.1129	-0.3365	-0.5907	0.4368	-0.5108	-0.1267																					1	1	1
CHEMBL361825	CCCCCCN(C)CNCC(=O)[C@H](CC(=O)O)NC(=O)C(CC)n1cc(C(C)(C)C)nc(NCc2nonc2C)c1=O	IC50 (nM)p	'='	0.067	0.493	1	Caspase-1	0.464	B (assay format)	0.64	Training	-0.357	-0.5428	0.9854	-0.6492	-1.3728	0.3941	0.189	0.104	0.2271	0.6028	-0.9305	-0.9997	-1.1657	-1.1452	-0.0538																					1	1	1
CHEMBL362213	CCC(C(=O)N[C@@H](CC(=O)O)C(=O)CSCc1ccccc1)n1ccnc(NCC2COc3ccccc3O2)c1=O	IC50 (nM)p	'='	0.087	0.493	1	Caspase-1	0.464	B (assay format)	0.64	Training	-0.6117	0.0708	0.9508	-0.1386	0.5902	-0.1019	-0.7001	-0.0403	-0.4925	0.3555	0.4392	-0.3585	0.1776	0.2658	0.1942																					1	1	1
CHEMBL362074	CCCCCCN(C)CNCC(=O)[C@H](CC(=O)O)NC(=O)C(CC)n1cc(C(C)(CC)CC)nc(NCc2nonc2C)c1=O	IC50 (nM)p	'='	0.11	0.493	1	Caspase-1	0.464	B (assay format)	0.64	Test	-0.5089	-0.3292	1.5709	-1.8981	-1.385	0.3986	0.189	-0.007	0.1139	0.857	-0.9305	-0.7889	-1.2773	-1.1781	0.0878																					1	1	1
CHEMBL267338	CC(=O)N[C@@H](Cc1ccc(O)cc1)C(=O)N[C@@H](CCC(=O)O)C(=O)N[C@H](C(=O)NC(CC(=O)O)C(=O)CNS(=O)(=O)CC12CCC(CC1=O)C2(O)O)C(C)C	IC50 (nM)p	'='	0.11	0.493	1	Caspase-1	0.464	B (single protein format)	0.577	Training	-0.4028	0.8867	-0.3678	-0.4023	-0.9852	1.1856	-0.0117	1.1852	1.1814	0.5425	-0.2406	-1.827	-1.3229	-1.4889	-0.2101																					1	1	1
CHEMBL180669	CCCCCN(C)CNCC(=O)[C@H](CC(=O)O)NC(=O)C(CC)n1cc(C(C)(C)C)nc(NCc2nonc2C)c1=O	IC50 (nM)p	'='	0.11	0.493	1	Caspase-1	0.464	B (assay format)	0.64	Training	-0.3521	-0.5944	0.9031	-0.7092	-1.3663	0.3874	0.189	0.1634	0.2977	0.5038	-0.9305	-1.1125	-1.106	-1.1694	0.0041																					1	1	1
CHEMBL181768	CCC(C(=O)N[C@@H](CC(=O)O)C(=O)CSCc1ccccc1)n1ccnc(NCc2nccs2)c1=O	IC50 (nM)p	'='	0.13	0.493	1	Caspase-1	0.464	B (assay format)	0.64	Training	-1.0798	0.4111	1.2665	-0.2691	-0.1981	-0.3502	0.5583	0.7031	-0.5577	1.016	-0.3365	-1.0729	0.573	-0.5108	-0.1267																					1	1	1
CHEMBL360355	CCC(C(=O)N[C@H](C=O)CC(=O)O)n1ccnc(NCc2nonc2C)c1=O	IC50 (nM)p	'='	0.15	0.493	1	Caspase-1	0.464	B (assay format)	0.64	Test	-1.2359	-0.942	1.3384	-1.4479	-1.0165	-0.458	0.189	1.1041	-0.0957	-0.639	-0.8906	-2.0633	-0.3795	-0.9503	0.1639																					1	1	1
CHEMBL180273	CCC(C(=O)N[C@@H](CC(=O)O)C(=O)CSCc1ccccc1)n1ccnc(NCc2cncs2)c1=O	IC50 (nM)p	'='	0.19	0.493	1	Caspase-1	0.464	B (assay format)	0.64	Training	-1.0263	0.3939	1.2665	-0.2691	-0.1981	-0.3298	0.5583	0.7031	-0.5542	1.009	-0.3365	-1.0538	0.5378	-0.5108	-0.1267																					1	1	1
CHEMBL589552	CC(C)[C@H](NC(=O)c1ccc2ccccc2c1)C(=O)N[C@@H](C)C(=O)N[C@H](C=O)CC(=O)O	IC50 (nM)p	'='	0.2	0.493	1	Caspase-1	0.464	B (single protein format)	0.577	Training	-0.1941	-0.7089	0.7726	-0.7215	-0.3367	-0.2206	-0.7001	0.1637	-0.0213	-0.1632	-0.6846	-0.0134	-0.2423	-1.2796	-0.793																					1	1	1
CHEMBL433771	CCC(C(=O)N[C@@H](CC(=O)O)C(=O)CSCc1ccccc1)n1ccnc(NCc2nonc2C)c1=O	IC50 (nM)p	'='	0.22	0.493	1	Caspase-1	0.464	B (assay format)	0.64	Training	-1.0189	-0.0708	1.1055	-0.4702	-0.2354	-0.2728	0.189	0.5878	-0.3622	0.3439	-0.3365	-1.234	0.3543	-0.5184	-0.0547																					1	1	1
CHEMBL181775	CCC(C(=O)N[C@@H](CC(=O)O)C(=O)CSCc1ccccc1)n1ccnc(Nc2ccc3sc(C)nc3c2)c1=O	IC50 (nM)p	'='	0.22	0.493	1	Caspase-1	0.464	B (assay format)	0.64	Test	-0.5444	0.6313	0.5898	-0.0849	0.0368	-0.0466	-0.1066	0.3366	-0.2297	0.7373	0.0808	-0.6643	0.762	0.0303	0.3177																					1	1	1
CHEMBL180763	CCC(C(=O)N[C@@H](CC(=O)O)C(=O)CSCc1ccccc1)n1ccnc(NCc2cc(C)no2)c1=O	IC50 (nM)p	'='	0.23	0.493	1	Caspase-1	0.464	B (assay format)	0.64	Training	-0.8026	-0.0025	1.0436	-0.3242	-0.2354	-0.2608	0.1388	0.3867	-0.3931	0.4283	-0.3365	-0.8724	0.0732	-0.4738	-0.0776																					1	1	1
CHEMBL424789	CCC(C(=O)N[C@@H](CC(=O)O)C(=O)CNCN1CCCC1)n1ccnc(NCc2nonc2C)c1=O	IC50 (nM)p	'='	0.29	0.493	1	Caspase-1	0.464	B (assay format)	0.64	Training	-1.2539	-0.3992	1.0155	-0.5333	-1.167	-0.3154	1.4474	0.5071	-0.3574	-0.0751	-0.8906	-1.761	-0.7598	-0.9429	-0.0859																					1	1	1
CHEMBL443565	CC(=O)N[C@@H](CC(=O)O)C(=O)N[C@@H](CCC(=O)O)C(=O)N[C@H](C(=O)N[C@@H](CC(=O)O)C(=O)CCCc1ccccc1)C(C)C	IC50 (nM)p	'='	0.31	0.493	1	Caspase-1	0.464	B (assay format)	0.64	Training	-1.1035	-0.6587	0.9968	0.0709	-0.8153	-0.3934	-0.7001	0.9448	-0.1986	0.0822	-0.624	-1.7557	-1.0741	-1.2823	-0.3651																					1	1	1
CHEMBL111965	CC[C@@H](C(=O)NC(CC(=O)O)C(=O)CNCCc1ccccc1)n1cccc(NC(=O)c2ccc3ccccc3c2)c1=O	IC50 (nM)p	'='	0.37	0.493	1	Caspase-1	0.464	B (single protein format)	0.577	Test	-0.3997	-0.4099	0.8989	-0.1724	0.4927	0.0783	-0.7001	-0.5095	-0.4244	-0.2422	0.1967	0.2991	0.0551	-0.3621	-0.624																					1	1	1
CHEMBL362191	CCC(C(=O)N[C@@H](CC(=O)O)C(=O)CSCc1ccccc1)n1ccnc(NCc2ccon2)c1=O	IC50 (nM)p	'='	0.4	0.493	1	Caspase-1	0.464	B (assay format)	0.64	Training	-1.0159	-0.0395	1.2665	-0.2691	-0.1981	-0.3366	0.5583	0.4613	-0.5493	0.3645	-0.3365	-0.9796	0.2172	-0.5108	-0.1267																					1	1	1
CHEMBL112207	CC(C)[C@H](CC(=O)NCCc1cn(C)c2ccccc12)C(=O)NC(CC(=O)O)C(=O)CNS(=O)(=O)CC12CCC(CC1=O)C2(C)C	IC50 (nM)p	'='	0.4	0.493	1	Caspase-1	0.464	B (single protein format)	0.577	Training	0.6805	2.0401	-0.6296	-0.3743	-0.8456	2.0602	0.4334	-0.1001	1.3973	1.162	-0.2406	-0.522	-1.3796	-1.0916	0.1799																					1	1	1
CHEMBL179066	CCC(C(=O)N[C@@H](CC(=O)O)C(=O)c1ncc(-c2ccccc2)o1)n1ccnc(NCc2nonc2C)c1=O	IC50 (nM)p	'='	0.46	0.493	1	Caspase-1	0.464	B (assay format)	0.64	Training	-0.7952	-0.7961	0.611	-0.4713	-0.3366	-0.018	1.0279	0.3815	-0.0811	-0.8064	-0.3365	-1.2687	-0.3008	-0.31	0.3663																					1	1	1
CHEMBL434147	CCC(C(=O)N[C@@H](CC(=O)O)C(=O)CNCN1CCCCC1)n1cc(C(C)(C)C)nc(NCc2nonc2C)c1=O	IC50 (nM)p	'='	0.62	0.493	1	Caspase-1	0.464	B (assay format)	0.64	Test	-0.3522	-0.3452	0.4504	-0.4004	-0.51	0.4192	0.189	0.1634	0.2985	0.2972	0.4392	-1.2384	-1.1751	-0.6924	0.114																					1	1	1
CHEMBL181763	CCCN(C)CNCC(=O)[C@H](CC(=O)O)NC(=O)C(CC)n1ccnc(NCc2nonc2C)c1=O	IC50 (nM)p	'='	0.62	0.493	1	Caspase-1	0.464	B (assay format)	0.64	Training	-1.2722	-0.6647	1.4466	-0.9588	-1.1539	-0.3636	0.189	0.587	-0.2929	0.0317	-0.8906	-1.7663	-0.5991	-1.1227	-0.0656																					1	1	1
CHEMBL360956	CCC(C(=O)N[C@@H](CC(=O)O)C(=O)CSCc1ccccc1)n1ccnc(NCc2nc(C)no2)c1=O	IC50 (nM)p	'='	0.67	0.493	1	Caspase-1	0.464	B (assay format)	0.64	Training	-1.1173	-0.0754	1.0436	-0.3242	-0.2354	-0.3382	0.1388	0.5878	-0.3831	0.3407	-0.3365	-1.3279	0.3543	-0.4738	-0.0776																					1	1	1
CHEMBL178775	CCC(C(=O)N[C@@H](CC(=O)O)C(=O)CNCN1CCOCC1)n1cc(C(C)(C)C)nc(NCc2nonc2C)c1=O	IC50 (nM)p	'='	0.73	0.493	1	Caspase-1	0.464	B (assay format)	0.64	Training	-0.472	-0.5839	0.4504	-0.4004	-0.51	0.4017	0.189	0.294	0.287	0.039	-0.1391	-1.4895	-1.018	-0.6924	0.114																					1	1	1
CHEMBL111839	CC(=O)N[C@@H](Cc1ccc(O)cc1)C(=O)N[C@H](C(=O)N[C@@H](C)C(=O)NC(C=O)CC(=O)O)C(C)C	IC50 (nM)p	'='	0.76	0.493	1	Caspase-1	0.464	B (single protein format)	0.577	Test	-0.8038	-0.8448	0.9181	-0.7305	-0.9499	-0.4415	-0.7001	0.8721	-0.0169	-0.0468	-1.0792	-0.9864	-0.7837	-1.9156	-1.0909																					1	1	1
CHEMBL178674	CCC(C(=O)N[C@@H](CC(=O)O)C(=O)CNCN1C2CCC1CC2)n1ccnc(NCc2nonc2C)c1=O	IC50 (nM)p	'='	0.88	0.493	1	Caspase-1	0.464	B (assay format)	0.64	Training	-1.0318	0.296	0.5156	-0.5728	-0.6042	-0.0568	1.4474	0.2908	-0.1395	-0.0237	0.5518	-1.7337	-1.0808	-0.4206	0.2959																					1	1	1
CHEMBL181027	CCC(C(=O)N[C@@H](CC(=O)O)C(=O)CNCN(C)C)n1ccnc(NCc2nonc2C)c1=O	IC50 (nM)p	'='	0.89	0.493	1	Caspase-1	0.464	B (assay format)	0.64	Training	-1.3308	-0.8594	1.0561	-0.7445	-1.1255	-0.3938	0.189	0.7605	-0.1513	-0.3011	-0.8906	-2.2333	-0.3972	-1.0882	0.0043																					1	1	1
CHEMBL360915	CCC(C(=O)N[C@@H](CC(=O)O)C(=O)CSCc1ccccc1)n1ccnc(NCCc2nc(C)no2)c1=O	IC50 (nM)p	'='	0.9	0.493	1	Caspase-1	0.464	B (assay format)	0.64	Training	-1.0789	-0.0449	1.1306	-0.2678	-0.2708	-0.3222	0.1388	0.5119	-0.4483	0.4536	-0.3365	-1.1706	0.2521	-0.4774	-0.1387																					1	1	1
CHEMBL359643	CCC(C(=O)N[C@@H](CC(=O)O)C(=O)CSCc1ccccc1)n1ccnc(NCCCOC)c1=O	IC50 (nM)p	'='	0.92	0.493	1	Caspase-1	0.464	B (assay format)	0.64	Test	-0.9441	0.0831	1.958	-0.5178	-0.1173	-0.3852	-0.7001	0.339	-0.6953	0.9028	-0.3365	-0.6389	0.1016	-0.4634	-0.1352																					1	1	1
CHEMBL220238	CCC(C(=O)N[C@@H](CC(=O)O)C(=O)CSCc1ccccc1)n1ccnc(NCc2nnc(-c3ccccc3)o2)c1=O	IC50 (nM)p	'='	0.98	0.493	1	Caspase-1	0.464	B (assay format)	0.64	Training	-0.8036	-0.1285	1.0303	-0.0926	0.394	-0.1108	0.1388	0.1829	-0.4981	0.1596	0.2193	-0.6725	0.5785	0.0073	0.0323																					1	1	1
CHEMBL447233	CCC(C(=O)N[C@@H](CC(=O)O)C(=O)CSCc1ccccc1)n1ccnc(NCCn2cccn2)c1=O	IC50 (nM)p	'='	0.99	0.493	1	Caspase-1	0.464	B (assay format)	0.64	Training	-1.1636	0.0351	1.35	-0.2127	-0.2354	-0.3591	0.5583	0.2586	-0.6576	0.5348	-0.3365	-1.0928	0.2758	-0.5107	-0.1873																					1	1	1
CHEMBL382090	O=C1C[C@H](NC(=O)[C@@H]2CNC[C@@H]3CCCC[C@H](NC(=O)c4nccc5ccccc45)C(=O)N32)C(O)O1	IC50 (nM)p	'='	1	0.493	1	Caspase-1	0.464	B (single protein format)	0.577	Training	-0.7358	0.3856	-0.011	0.1994	-0.0796	-0.0111	-0.1066	-0.1674	-0.0688	-0.2171	-0.1601	-0.7866	-0.9703	0.1801	0.164																					1	1	1
CHEMBL196761	O=C1C[C@H](NC(=O)[C@@H]2CN(S(=O)(=O)c3ccccc3)C[C@@H]3CCCC[C@H](NC(=O)c4ccc5ccccc5c4)C(=O)N32)C(O)O1	IC50 (nM)p	'='	1	0.493	1	Caspase-1	0.464	B (single protein format)	0.577	Test	0.188	1.1687	-0.3479	0.1946	0.1982	0.8765	-0.1066	-0.3701	0.3789	0.4021	0.3907	0.0523	-0.5176	0.0234	0.1163																					1	1	1
CHEMBL197811	CS(=O)(=O)N1C[C@@H]2CCCC[C@H](NC(=O)c3ccc4ccccc4c3)C(=O)N2[C@H](C(=O)N[C@H]2CC(=O)OC2O)C1	IC50 (nM)p	'='	1	0.493	1	Caspase-1	0.464	B (single protein format)	0.577	Training	0.1657	0.8983	-0.6045	0.2067	-0.3863	0.5643	-0.1066	-0.0866	0.5848	0.8306	-0.1354	-0.3674	-0.6901	-0.193	0.0359																					1	1	1
CHEMBL199492	O=C1C[C@H](NC(=O)[C@@H]2CN(C(=O)OCc3ccccc3)C[C@@H]3C/C=C\C[C@H](NC(=O)c4nccc5ccccc45)C(=O)N32)C(O)O1	IC50 (nM)p	'='	1	0.493	1	Caspase-1	0.464	B (single protein format)	0.577	Training	-0.6065	-0.0082	0.0774	0.29	0.1827	0.2353	-0.1066	-0.4506	-0.1493	-0.5343	0.302	-0.4331	-0.2929	0.1479	-0.0707																					1	1	1
CHEMBL372189	O=C1C[C@H](NC(=O)[C@@H]2CN(C(=O)OCc3ccccc3)C[C@@H]3C/C=C\C[C@H](NC(=O)c4ccc5ccccc5c4)C(=O)N32)C(O)O1	IC50 (nM)p	'='	1	0.493	1	Caspase-1	0.464	B (single protein format)	0.577	Training	-0.3925	0.017	0.03	0.29	0.1619	0.2647	-0.1066	-0.6044	-0.171	-0.4652	0.3907	-0.1065	-0.1951	0.0721	-0.2239																					1	1	1
CHEMBL198644	O=C1C[C@H](NC(=O)[C@@H]2CN(C(=O)OCc3ccccc3)C[C@@H]3C/C=C\C[C@H](NC(=O)c4ccccc4)C(=O)N32)C(O)O1	IC50 (nM)p	'='	1	0.493	1	Caspase-1	0.464	B (single protein format)	0.577	Test	-0.7058	-0.0742	0.2684	0.2738	0.2159	-0.0368	-0.1066	-0.4039	-0.2481	-0.4181	0.0668	-0.4078	-0.3654	-0.1778	-0.396																					1	1	1
CHEMBL411178	COc1cccc(C(=O)NCC2=CC[C@H](NC(=O)c3ccc4ccccc4c3)C(=O)N(CC(=O)N[C@H]3CC(=O)OC3O)C2)c1	IC50 (nM)p	'='	1	0.493	1	Caspase-1	0.464	B (single protein format)	0.577	Training	-0.5871	-0.3447	0.2528	-0.1754	-0.2358	0.0732	-0.1066	-0.3777	-0.1938	-0.5873	-0.2275	-0.5018	0.0226	-0.3706	-0.6161																					1	1	1
CHEMBL268772	COc1ccc(C(=O)NCC2=CC[C@H](NC(=O)c3ccc4ccccc4c3)C(=O)N(CC(=O)N[C@H]3CC(=O)OC3O)C2)cc1	IC50 (nM)p	'='	1	0.493	1	Caspase-1	0.464	B (single protein format)	0.577	Training	-0.5871	-0.3577	0.2528	-0.2665	-0.2358	0.0721	-0.1066	-0.3777	-0.1956	-0.5873	-0.2275	-0.5018	0.0226	-0.4324	-0.6667																					1	1	1
CHEMBL381667	O=C1C[C@H](NC(=O)[C@@H]2CN(S(=O)(=O)c3ccccc3)C[C@@H]3CCCC[C@H](NC(=O)c4nccc5ccccc45)C(=O)N32)C(O)O1	IC50 (nM)p	'='	1	0.493	1	Caspase-1	0.464	B (single protein format)	0.577	Training	-0.0302	1.1429	-0.2996	0.1946	0.2194	0.8471	-0.1066	-0.2132	0.401	0.3316	0.302	-0.2808	-0.6173	0.1008	0.2725																					1	1	1
CHEMBL3142900	O=C[C@H](CC(=O)O)NC(=O)C1CCCN2C(=O)CC[C@H](NC(=O)c3ccccc3F)C(=O)N12	IC50 (nM)p	'='	1	0.493	1	Caspase-1	0.464	B (single protein format)	0.577	Test	-0.7376	-0.2073	0.511	-0.6942	-0.3816	-0.2081	-0.7001	0.2147	0.1739	-0.4823	-0.4084	-0.9602	-0.8919	-0.5649	0.0669																					1	1	1
CHEMBL381624	O=C1C[C@H](NC(=O)[C@@H]2COC[C@@H]3CCCC[C@H](NC(=O)c4cc5ccccc5s4)C(=O)N32)C(O)O1	IC50 (nM)p	'='	1	0.493	1	Caspase-1	0.464	B (single protein format)	0.577	Training	-0.4803	0.9947	-0.1892	0.2665	-0.5119	0.0178	0.4857	0.0869	0.0205	0.2489	-0.5794	-0.4819	-0.8891	-0.0374	-0.029																					1	1	1
CHEMBL394351	C[C@@H](C(=O)N[C@H]1CC(=O)OC1O)N1CC=CC[C@H](NC(=O)c2ccc3ccccc3c2)C1=O	IC50 (nM)p	'='	1	0.493	1	Caspase-1	0.464	B (single protein format)	0.577	Training	-0.4354	-0.2337	0.0149	-0.1374	-0.4464	-0.1101	-0.1066	-0.3352	-0.0184	-0.425	-0.6846	-0.4002	-0.1946	-0.5066	-0.3689																					1	1	1
CHEMBL198845	O=C1C[C@H](NC(=O)[C@@H]2COC[C@@H]3CCCC[C@H](NC(=O)c4ccc5ccccc5c4)C(=O)N32)C(O)O1	IC50 (nM)p	'='	1	0.493	1	Caspase-1	0.464	B (single protein format)	0.577	Training	-0.4285	0.3156	-0.0713	0.1994	-0.1061	0.0237	-0.1066	-0.4061	-0.0742	-0.2141	-0.1831	-0.3002	-0.8884	0.0834	-0.0313																					1	1	1
CHEMBL198516	CS(=O)(=O)N1C[C@@H]2CCCC[C@H](NC(=O)c3nccc4ccccc34)C(=O)N2[C@H](C(=O)N[C@H]2CC(=O)OC2O)C1	IC50 (nM)p	'='	1	0.493	1	Caspase-1	0.464	B (single protein format)	0.577	Test	-0.0823	0.869	-0.5496	0.2067	-0.3622	0.5349	-0.1066	0.0917	0.6099	0.7504	-0.2259	-0.7458	-0.8035	-0.1051	0.2135																					1	1	1
CHEMBL196911	O=C1C[C@H](NC(=O)[C@@H]2CNC[C@@H]3CCCC[C@H](NC(=O)c4ccc5ccccc5c4)C(=O)N32)C(O)O1	IC50 (nM)p	'='	1	0.493	1	Caspase-1	0.464	B (single protein format)	0.577	Training	-0.4629	0.4179	-0.0713	0.1994	-0.1061	0.0183	-0.1066	-0.3635	-0.0965	-0.1289	-0.0713	-0.3703	-0.8456	0.0834	-0.0313																					1	1	1
CHEMBL196753	O=C1C[C@H](NC(=O)[C@@H]2COC[C@@H]3CCCC[C@H](NC(=O)c4nccc5ccccc45)C(=O)N32)C(O)O1	IC50 (nM)p	'='	1	0.493	1	Caspase-1	0.464	B (single protein format)	0.577	Training	-0.7013	0.2834	-0.011	0.1994	-0.0796	-0.0057	-0.1066	-0.21	-0.0465	-0.3023	-0.2735	-0.7165	-1.013	0.1801	0.164																					1	1	1
CHEMBL178280	CCC(C(=O)N[C@@H](CC(=O)O)C(=O)CSCc1ccccc1)n1ccnc(NCc2noc(C)n2)c1=O	IC50 (nM)p	'='	1.08	0.493	1	Caspase-1	0.464	B (assay format)	0.64	Training	-1.1173	-0.0719	1.0436	-0.3242	-0.2354	-0.3386	0.1388	0.5878	-0.384	0.3407	-0.3365	-1.3279	0.3543	-0.4738	-0.0776																					1	1	1
CHEMBL359542	CCC(C(=O)N[C@@H](CC(=O)O)C(=O)CSCc1ccccc1)n1ccnc(NCCOC)c1=O	IC50 (nM)p	'='	1.11	0.493	1	Caspase-1	0.464	B (assay format)	0.64	Test	-0.9541	0.058	1.8847	-0.5877	-0.0734	-0.3914	-0.7001	0.4186	-0.6349	0.7898	-0.3365	-0.7671	0.2111	-0.4736	-0.0664																					1	1	1
CHEMBL181396	CCC(C(=O)N[C@@H](CC(=O)O)C(=O)CNCN(CC)CC)n1ccnc(NCc2nonc2C)c1=O	IC50 (nM)p	'='	1.14	0.493	1	Caspase-1	0.464	B (assay format)	0.64	Training	-1.2407	-0.7006	1.6496	-1.7318	-1.1539	-0.3383	0.189	0.587	-0.2986	0.0858	-0.8906	-1.6281	-0.6208	-1.1024	-0.0237																					1	1	1
CHEMBL178339	CCC(C(=O)N[C@@H](CC(=O)O)C(C)=O)n1cc(C(C)(C)C)nc(NCc2nonc2C)c1=O	IC50 (nM)p	'='	1.23	0.493	1	Caspase-1	0.464	B (assay format)	0.64	Training	-0.0474	-0.8259	0.0748	-0.8376	-1.2907	0.3221	0.189	0.5816	0.9284	-0.1442	-0.9305	-1.5828	-1.006	-1.1683	0.4207																					1	1	1
CHEMBL425699	COc1ccc(S(C)(=O)=O)cc1CC(=O)N[C@H](C(=O)N[C@@H](CC(=O)O)C(=O)CSCc1ccccc1)C(C)C	IC50 (nM)p	'='	1.6	0.493	1	Caspase-1	0.464	B (assay format)	0.64	Training	-0.145	0.4896	0.6216	-0.3241	-0.2973	0.0809	-0.7001	0.436	0.3108	1.8591	-0.2084	-0.7913	0.4426	-0.9116	-0.1365																					1	1	1
CHEMBL361983	CCC(C(=O)N[C@@H](CC(=O)O)C(=O)CSCc1ccccc1)n1ccnc(NCCCc2nc(C)no2)c1=O	IC50 (nM)p	'='	1.7	0.493	1	Caspase-1	0.464	B (assay format)	0.64	Test	-1.0672	-0.0157	1.2134	-0.2142	-0.3045	-0.315	0.1388	0.4397	-0.5065	0.561	-0.3365	-1.0481	0.1549	-0.4607	-0.1897																					1	1	1
CHEMBL115952	CC(C)[C@H](NC(=O)OCc1ccccc1)C(=O)N[C@@H](C)C(=O)NC(CC(=O)O)C(=O)COc1cc2ccccc2cc1C(N)=O	IC50 (nM)p	'='	1.7	0.493	1	Caspase-1	0.464	B (single protein format)	0.577	Training	-0.4177	-0.7727	0.5619	-0.0197	-0.0533	0.0541	-0.7001	0.1824	-0.1474	-0.3804	-0.2094	-0.2038	-0.119	-0.9679	-0.8159																					1	1	1
CHEMBL181295	CCOCN(C)CNCC(=O)[C@H](CC(=O)O)NC(=O)C(CC)n1ccnc(NCc2nonc2C)c1=O	IC50 (nM)p	'='	1.75	0.493	1	Caspase-1	0.464	B (assay format)	0.64	Training	-1.341	-0.8631	1.5276	-0.8828	-1.167	-0.3666	0.189	0.6549	-0.3745	-0.1335	-0.8906	-1.8149	-0.5677	-1.0003	-0.1013																					1	1	1
CHEMBL360020	CCC(C(=O)N[C@@H](CC(=O)O)C(=O)CSCc1ccccc1)n1ccnc(NCCn2nc(C)cc2C)c1=O	IC50 (nM)p	'='	1.82	0.493	1	Caspase-1	0.464	B (assay format)	0.64	Training	-0.788	0.1895	0.9808	-0.3531	-0.3045	-0.1916	-0.1066	0.1265	-0.362	0.6441	-0.3365	-0.8834	-0.0011	-0.5058	0.0061																					1	1	1
CHEMBL116124	CC(C)[C@H](NC(=O)OCc1ccccc1)C(=O)N[C@@H](C)C(=O)NC(CC(=O)O)C(=O)COC(=O)CCc1ccccc1	IC50 (nM)p	'='	1.9	0.493	1	Caspase-1	0.464	B (single protein format)	0.577	Test	-0.7914	-0.906	1.1365	-0.0019	0.0615	-0.3555	-0.7001	0.0589	-0.4812	-0.0444	-0.4807	-0.1837	-0.4921	-1.3923	-1.4462																					1	1	1
CHEMBL182103	CCC(C(=O)N[C@@H](CC(=O)O)C(=O)CSCc1ccccc1)n1ccnc(NCCCN2CCCC2=O)c1=O	IC50 (nM)p	'='	1.9	0.493	1	Caspase-1	0.464	B (assay format)	0.64	Training	-0.8376	0.3541	1.2723	-0.3531	-0.3045	-0.228	0.189	0.1635	-0.5372	0.8831	-0.3365	-0.719	-0.1858	-0.4895	-0.1593																					1	1	1
CHEMBL181948	CCC(C(=O)N[C@@H](CC(=O)O)C(=O)CSCc1ccccc1)n1ccnc(NCCn2cncn2)c1=O	IC50 (nM)p	'='	1.93	0.493	1	Caspase-1	0.464	B (assay format)	0.64	Training	-1.3656	-0.027	1.35	-0.2127	-0.2354	-0.3848	0.5583	0.4597	-0.6454	0.4336	-0.3365	-1.5112	0.4883	-0.5107	-0.1873																					1	1	1
CHEMBL199264	O=C1C[C@H](NC(=O)[C@@H]2CN(S(=O)(=O)c3ccccc3)C[C@@H]3CCCC[C@H](NC(=O)c4ccccc4)C(=O)N32)C(O)O1	IC50 (nM)p	'='	2	0.493	1	Caspase-1	0.464	B (single protein format)	0.577	Training	-0.0677	1.2034	-0.1462	0.1674	0.2574	0.575	-0.1066	-0.1391	0.3611	0.5467	0.0668	-0.238	-0.7275	-0.2375	-0.0218																					1	1	1
CHEMBL243823	COc1ccccc1C(=O)NCC1=CC[C@H](NC(=O)c2ccc3ccccc3c2)C(=O)N(CC(=O)N[C@H]2CC(=O)OC2O)C1	IC50 (nM)p	'='	2	0.493	1	Caspase-1	0.464	B (single protein format)	0.577	Test	-0.6077	-0.3082	0.3031	-0.2077	-0.2054	0.1042	-0.1066	-0.3777	-0.183	-0.584	-0.2275	-0.5018	0.0226	-0.3162	-0.4843																					1	1	1
CHEMBL1223109	CC(C)[C@H](NC(=O)OCc1ccccc1)C(=O)N[C@@H](C)C(=O)N[C@@H](CC(=O)O)C(=O)COC(=O)Cc1cccc2ccccc12	IC50 (nM)p	'='	2	0.493	1	Caspase-1	0.464	B (single protein format)	0.577	Training	-0.4412	-0.6969	0.7648	0.064	0.0774	-0.0157	-0.7001	-0.1545	-0.3139	-0.2363	-0.1568	0.0844	-0.2272	-0.9364	-0.9577																					1	1	1
CHEMBL397184	O=C(CN1CC(CNC(=O)c2ccccc2)=CC[C@H](NC(=O)c2ccc3ccccc3c2)C1=O)N[C@H]1CC(=O)OC1O	IC50 (nM)p	'='	2	0.493	1	Caspase-1	0.464	B (single protein format)	0.577	Training	-0.6308	-0.3211	0.1635	0.2355	0.092	-0.0005	-0.1066	-0.4097	-0.259	-0.5516	-0.1568	-0.4554	0.0291	-0.3267	-0.6887																					1	1	1
CHEMBL112055	CC(=O)N[C@@H](Cc1ccc(O)cc1)C(=O)N[C@H](C(=O)N1CC(O)C[C@H]1C(=O)NC(C=O)CC(=O)O)C(C)C	IC50 (nM)p	'='	2	0.493	1	Caspase-1	0.464	B (single protein format)	0.577	Training	-0.7521	-0.3229	0.4925	-0.4974	-1.0219	-0.234	-0.1066	0.71	0.1183	-0.1065	-1.0792	-1.1787	-0.9398	-1.4254	-0.5576																					1	1	1
CHEMBL115336	CC(C)[C@H](NC(=O)c1ccccc1)C(=O)N(CC(=O)NC(CC(=O)O)C(=O)c1nc2ccccc2o1)C1Cc2ccccc2C1	IC50 (nM)p	'='	2	0.493	1	Caspase-1	0.464	B (single protein format)	0.577	Test	-0.4189	-0.142	0.0905	0.3161	0.1629	0.2001	0.4857	-0.4753	-0.0202	-0.3741	-0.096	-0.1368	-0.1536	-0.3543	-0.3493																					1	1	1
CHEMBL1223114	CC(C)[C@H](NC(=O)OCc1ccccc1)C(=O)N[C@@H](C)C(=O)N[C@@H](CC(=O)O)C(=O)CON1C(=O)C[C@@H]2CCCC[C@@H]21	IC50 (nM)p	'='	3	0.493	1	Caspase-1	0.464	B (single protein format)	0.577	Training	-0.7626	-0.0378	0.5633	-0.0586	-0.2226	-0.1535	-0.255	0.0467	-0.142	0.2187	0.3612	-0.5486	-1.3693	-1.0482	-0.8277																					1	1	1
CHEMBL199445	O=C1C[C@H](NC(=O)[C@@H]2COC[C@@H]3C/C=C\C[C@H](NC(=O)c4nccc5ccccc45)C(=O)N32)C(O)O1	IC50 (nM)p	'='	3	0.493	1	Caspase-1	0.464	B (single protein format)	0.577	Training	-0.8243	0.0545	-0.011	0.1994	-0.0796	-0.0378	-0.1066	-0.21	-0.0487	-0.5323	-0.2735	-0.9012	-0.5781	0.1801	0.164																					1	1	1
CHEMBL200266	O=C1C[C@H](NC(=O)[C@@H]2COC[C@@H]3C/C=C\C[C@H](NC(=O)c4cc5ccccc5s4)C(=O)N32)C(O)O1	IC50 (nM)p	'='	3	0.493	1	Caspase-1	0.464	B (single protein format)	0.577	Training	-0.6064	0.76	-0.1892	0.2665	-0.5119	-0.0143	0.4857	0.0869	0.0183	0.013	-0.5794	-0.6713	-0.4431	-0.0374	-0.029																					1	1	1
CHEMBL1223111	CC(C)[C@H](NC(=O)OCc1ccccc1)C(=O)N[C@@H](C)C(=O)N[C@@H](CC(=O)O)C(=O)COC(=O)C(Cc1ccccc1)Cc1ccccc1	IC50 (nM)p	'='	3	0.493	1	Caspase-1	0.464	B (single protein format)	0.577	Test	-0.6207	-0.632	1.0125	0.1896	0.5147	-0.1479	-0.7001	-0.3345	-0.5142	-0.0403	0.0455	0.1824	-0.3282	-1.0309	-1.2915																					1	1	1
CHEMBL1223113	CC(C)[C@H](NC(=O)OCc1ccccc1)C(=O)N[C@@H](C)C(=O)N[C@@H](CC(=O)O)C(=O)CON1C(=O)Cc2ccccc21	IC50 (nM)p	'='	3	0.493	1	Caspase-1	0.464	B (single protein format)	0.577	Training	-0.7597	-0.7135	0.5633	-0.0586	-0.2226	-0.1445	-0.255	0.0467	-0.1269	-0.3258	-0.5514	-0.561	-0.5095	-1.0482	-0.8277																					1	1	1
CHEMBL411759	O=C(CN1CC(CNS(=O)(=O)c2ccccc2)=CC[C@H](NC(=O)c2ccc3ccccc3c2)C1=O)N[C@H]1CC(=O)OC1O	IC50 (nM)p	'='	3	0.493	1	Caspase-1	0.464	B (single protein format)	0.577	Training	-0.3367	0.3015	-0.1255	0.1868	0.0549	0.3258	-0.1066	-0.1236	0.1933	0.2013	-0.1568	-0.5509	-0.0139	-0.4438	-0.599																					1	1	1
CHEMBL200290	O=C1C[C@H](NC(=O)[C@@H]2COC[C@@H]3C/C=C\C[C@H](NC(=O)c4ccc5ccccc5c4)C(=O)N32)C(O)O1	IC50 (nM)p	'='	3	0.493	1	Caspase-1	0.464	B (single protein format)	0.577	Training	-0.5514	0.0868	-0.0713	0.1994	-0.1061	-0.0084	-0.1066	-0.4061	-0.0763	-0.4442	-0.1831	-0.4849	-0.4535	0.0834	-0.0313																					1	1	1
CHEMBL242298	O=C[C@H](CC(=O)O)NC(=O)[C@@H]1COC[C@@H]2C/C=C\C[C@H](NC(=O)c3nccc4ccccc34)C(=O)N21	IC50 (nM)p	'='	3	0.493	1	Caspase-1	0.464	B (single protein format)	0.577	Test	-0.848	-0.1115	0.6164	-0.1801	-0.0393	-0.1231	-0.7001	-0.0303	-0.1705	-0.4945	-0.2735	-0.758	-0.3097	0.1041	0.0719																					1	1	1
CHEMBL4203893	CC(C)n1cc(NC(=O)c2ccc(Nc3cnc4ccccc4n3)cc2)c(=O)n(CC(=O)N[C@H]2CC(=O)OC2O)c1=O	IC50 (nM)p	'='	3	0.493	1	Caspase-1	0.464	B (single protein format)	0.577	Training	-0.5313	-0.6837	-0.2512	0.0324	0.0257	0.1408	-0.1066	0.0189	0.1398	-0.8441	-0.1486	-0.8118	-0.0134	-0.4081	-0.2652																					1	1	1
CHEMBL412811	CC(=O)N[C@@H](Cc1ccc(O)cc1)C(=O)N[C@@H](CCC(=O)O)C(=O)N[C@@H](C)C(=O)NC(CC(=O)O)C(=O)CNS(=O)(=O)CCc1ccccc1	IC50 (nM)p	'='	3.4	0.493	1	Caspase-1	0.464	B (single protein format)	0.577	Training	-0.8686	-0.2472	0.5911	-0.0419	-0.4482	-0.1249	-0.7001	0.9262	0.0425	0.5689	-0.5514	-1.1844	-0.4989	-1.497	-1.2802																					1	1	1
CHEMBL437105	O=C[C@H](CC(=O)O)NC(=O)[C@@H]1CCCN2C(=O)CC[C@H](NC(=O)c3nccc4ccccc34)C(=O)N12	IC50 (nM)p	'='	3.4	0.493	1	Caspase-1	0.464	B (single protein format)	0.577	Training	-0.7863	-0.0592	0.3717	-0.3985	-0.0393	-0.0662	-0.7001	0.1426	0.0718	-0.4974	-0.1025	-0.9815	-0.6791	0.0411	0.3037																					1	1	1
CHEMBL1221744	CC(C)[C@H](CC(=O)NCCc1cc(N(C)C)nc2ccccc12)C(=O)N[C@H](C=O)CC(=O)O	IC50 (nM)p	'='	3.61	0.493	1	Caspase-1	0.464	B (single protein format)	0.577	Test	-0.2709	-0.4247	0.883	-0.3931	-0.5249	-0.196	-0.7001	-0.1453	-0.1337	0.1591	-0.8145	-0.0703	-0.1204	-1.0715	-0.7152																					1	1	1
CHEMBL396534	O=C[C@H](CC(=O)O)NC(=O)[C@@H]1CC[C@@H]2C/C=C\C[C@H](NC(=O)c3nccc4ccccc34)C(=O)N12	IC50 (nM)p	'='	4	0.493	1	Caspase-1	0.464	B (single protein format)	0.577	Training	-0.7001	0.1687	0.5134	-0.2357	-0.4819	-0.0783	-0.0714	-0.1144	-0.1054	-0.3431	-0.7734	-0.6177	-0.3913	-0.0866	0.0223																					1	1	1
CHEMBL4216115	CC(C)n1cc(NC(=O)c2ccc(Nc3cnc4ccccc4n3)cc2)c(=O)n(C2(C(=O)N[C@H]3CC(=O)OC3O)CC2)c1=O	IC50 (nM)p	'='	4.7	0.493	1	Caspase-1	0.464	B (single protein format)	0.577	Training	0.1578	-0.4705	-0.5927	-0.2692	-0.0771	1.1479	-0.1066	-0.1322	0.8266	-0.7573	-0.1486	-0.5848	-0.3334	-0.5001	0.1104																					1	1	1
CHEMBL1221743	CC(C)[C@H](CC(=O)NCCc1ccnc2ccccc12)C(=O)N[C@H](C=O)CC(=O)O	IC50 (nM)p	'='	4.77	0.493	1	Caspase-1	0.464	B (single protein format)	0.577	Training	-0.765	-0.4103	1.2237	-0.3507	-0.2177	-0.4098	-0.7001	0.014	-0.3803	0.0954	-0.7734	-0.417	-0.2763	-0.9721	-0.8944																					1	1	1
CHEMBL202160	O=C[C@H](CC(=O)O)NC(=O)c1ccc(CNC(=O)c2ccc(Nc3cnc4ccccc4n3)cc2)nc1	IC50 (nM)p	'='	5	0.493	1	Caspase-1	0.464	B (single protein format)	0.577	Test	-0.9199	-0.9691	0.7111	-0.0996	0.6608	-0.3348	-0.7001	0.0351	-0.4724	-0.9169	-0.0318	-0.5855	0.7044	-0.2528	-0.9776																					1	1	1
CHEMBL198795	CN1C[C@@H]2CCCC[C@H](NC(=O)c3ccccc3)C(=O)N2[C@H](C(=O)N[C@H]2CC(=O)OC2O)C1	IC50 (nM)p	'='	5	0.493	1	Caspase-1	0.464	B (single protein format)	0.577	Training	-0.6822	0.4912	0.0149	0.2141	-0.288	-0.2212	-0.1066	-0.2804	-0.0425	0.0235	-0.461	-0.7132	-1.0842	-0.3571	-0.1376																					1	1	1
CHEMBL74137	CC(=O)NC(C(=O)N[C@@H](CC(=O)O)C(=O)COC(=O)Cc1c(Cl)ccc(Cl)c1Cl)C(C)C	IC50 (nM)p	'='	5	0.493	1	Caspase-1	0.464	B (single protein format)	0.577	Training	0.1566	-0.3841	0.4961	-0.6523	-1.2446	-0.0739	-0.7001	0.1921	0.414	0.4687	-1.1943	0.1361	0.23	-1.9727	-0.7163																					1	1	1
CHEMBL380780	O=C1C[C@H](NC(=O)[C@@H]2CN(C(=O)Nc3ccccc3)C[C@@H]3CCCC[C@H](NC(=O)c4ccccc4)C(=O)N32)C(O)O1	IC50 (nM)p	'='	5	0.493	1	Caspase-1	0.464	B (single protein format)	0.577	Training	-0.6963	0.1594	0.1738	0.3336	0.2574	-0.0486	-0.1066	-0.3206	-0.2135	-0.2411	0.0668	-0.4461	-0.752	-0.1583	-0.3044																					1	1	1
CHEMBL78154	CC(=O)NC(C(=O)N[C@@H](CC(=O)O)C(=O)COC(=O)Cc1c(Cl)cccc1Cl)C(C)C	IC50 (nM)p	'='	5	0.493	1	Caspase-1	0.464	B (single protein format)	0.577	Test	-0.164	-0.4649	0.6738	-0.3783	-1.0575	-0.2563	-0.7001	0.2773	0.2134	0.3151	-1.1401	-0.1158	-0.0501	-1.9383	-0.8835																					1	1	1
CHEMBL1223110	CC(C)[C@H](NC(=O)OCc1ccccc1)C(=O)N[C@@H](C)C(=O)N[C@@H](CC(=O)O)C(=O)COC(=O)CC(c1ccccc1)c1ccccc1	IC50 (nM)p	'='	5	0.493	1	Caspase-1	0.464	B (single protein format)	0.577	Training	-0.6258	-0.6457	0.9905	0.176	0.558	-0.1133	-0.7001	-0.2922	-0.4736	-0.1241	0.0455	0.1342	-0.2622	-0.9185	-1.0852																					1	1	1
CHEMBL4217577	CC(C)(C)[C@H](NC(=O)c1ccc(N)c(Cl)c1)C(=O)N1CCC[C@H]1C(=O)N[C@H]1CC(=O)OC1O	IC50 (nM)p	'='	5	0.493	1	Caspase-1	0.464	B (assay format)	0.64	Training	0.4933	0.0009	-0.6267	-0.4354	-1.1558	0.6212	0.7824	0.1776	0.9685	0.0775	-0.7625	-1.0191	-0.7182	-1.0764	0.6236																					1	1	1
CHEMBL4213802	CC(C(=O)N[C@H]1CC(=O)OC1O)n1c(=O)c(NC(=O)c2ccc(Nc3cnc4ccccc4n3)cc2)cn(C)c1=O	IC50 (nM)p	'='	5.012	0.493	1	Caspase-1	0.464	B (single protein format)	0.577	Training	-0.5131	-0.6705	-0.3037	-0.222	0.063	0.1405	-0.1066	0.0738	0.2212	-0.9773	-0.1486	-0.8559	0.0838	-0.4497	-0.1208																					1	1	1
CHEMBL180623	CCC(C(=O)N[C@@H](CC(=O)O)C(=O)CCCc1ccccc1)n1cc(C(C)(C)C)nc(NCc2nonc2C)c1=O	IC50 (nM)p	'='	5.13	0.493	1	Caspase-1	0.464	B (assay format)	0.64	Test	-0.138	-0.5399	0.4504	-0.4004	-0.51	0.468	0.189	-0.0527	0.3429	0.058	-0.3746	-0.8547	-0.7717	-0.6924	0.114																					1	1	1
CHEMBL4203378	CC(C)n1cc(NC(=O)c2ccc(Nc3cnc4ccccc4n3)cc2)c(=O)n(C(C)C(=O)N[C@H]2CC(=O)OC2O)c1=O	IC50 (nM)p	'='	5.6	0.493	1	Caspase-1	0.464	B (single protein format)	0.577	Training	-0.3325	-0.6218	-0.3012	-0.2185	-0.01	0.2935	-0.1066	-0.0336	0.26	-0.7482	-0.1486	-0.6218	-0.1111	-0.501	-0.0725																					1	1	1
CHEMBL1221597	CC(C)[C@H](CC(=O)NCCc1cccc2ccccc12)C(=O)N[C@H](C=O)CC(=O)O	IC50 (nM)p	'='	5.7	0.493	1	Caspase-1	0.464	B (single protein format)	0.577	Training	-0.3091	-0.2833	1.2237	-0.3507	-0.2177	-0.2964	-0.7001	-0.2391	-0.3995	0.2143	-0.6846	0.2703	-0.372	-0.9721	-0.8944																					1	1	1
CHEMBL1221745	CC(C)[C@H](CC(=O)NCCc1cccc2ncccc12)C(=O)N[C@H](C=O)CC(=O)O	IC50 (nM)p	'='	5.81	0.493	1	Caspase-1	0.464	B (single protein format)	0.577	Training	-0.765	-0.3992	1.2237	-0.3507	-0.2177	-0.4083	-0.7001	0.014	-0.3817	0.0954	-0.7865	-0.417	-0.2763	-0.9721	-0.8944																					1	1	1
CHEMBL382066	CS(=O)(=O)N1C[C@@H]2CCCC[C@H](NC(=O)c3ccccc3)C(=O)N2[C@H](C(=O)N[C@H]2CC(=O)OC2O)C1	IC50 (nM)p	'='	6	0.493	1	Caspase-1	0.464	B (single protein format)	0.577	Test	-0.1322	0.9037	-0.4047	0.1769	-0.3929	0.2628	-0.1066	0.2163	0.5907	1.0523	-0.461	-0.7561	-0.9545	-0.5218	-0.1338																					1	1	1
CHEMBL373028	CC(=O)N1C[C@@H]2CCCC[C@H](NC(=O)c3ccccc3)C(=O)N2[C@H](C(=O)N[C@H]2CC(=O)OC2O)C1	IC50 (nM)p	'='	6	0.493	1	Caspase-1	0.464	B (single protein format)	0.577	Training	-0.6693	0.3361	0.0013	0.0858	-0.3598	-0.1495	-0.1066	-0.1212	0.0546	-0.0813	-0.461	-0.8057	-1.1429	-0.3946	-0.1351																					1	1	1
CHEMBL100588	CC(C)C[C@H](NC(=O)[C@H](CCC(=O)O)NC(=O)OCc1ccccc1)C(=O)N[C@H]1CC(=O)OC1O	IC50 (nM)p	'='	6.5	0.493	1	Caspase-1	0.464	B (single protein format)	0.577	Training	-0.8931	-0.7079	0.7426	0.245	-0.6293	-0.4713	-0.1066	0.6	-0.3151	-0.091	-1.0085	-0.7506	-1.0873	-1.4944	-1.3127																					1	1	1
CHEMBL433990	O=C1C[C@H](NC(=O)[C@@H]2COC[C@@H]3C/C=C\C[C@H](NC(=O)c4cccc(Cl)c4)C(=O)N32)C(O)O1	IC50 (nM)p	'='	7	0.493	1	Caspase-1	0.464	B (single protein format)	0.577	Training	-0.6647	0.0789	0.0149	0.0926	-0.4586	-0.1901	-0.1066	-0.1792	0.0124	-0.2277	-0.5794	-0.6882	-0.4467	-0.3782	-0.1569																					1	1	1
CHEMBL411758	O=C(CN1CC(CNCc2ccccc2)=CC[C@H](NC(=O)c2ccc3ccccc3c2)C1=O)N[C@H]1CC(=O)OC1O	IC50 (nM)p	'='	7	0.493	1	Caspase-1	0.464	B (single protein format)	0.577	Test	-0.7264	-0.2034	0.2785	0.4211	0.1307	-0.085	-0.1066	-0.5953	-0.4234	-0.3781	-0.1568	-0.4101	-0.005	-0.2524	-0.8053																					1	1	1
CHEMBL197127	O=C1C[C@H](NC(=O)[C@@H]2CN(C(=O)c3ccccc3)C[C@@H]3CCCC[C@H](NC(=O)c4ccccc4)C(=O)N32)C(O)O1	IC50 (nM)p	'='	7	0.493	1	Caspase-1	0.464	B (single protein format)	0.577	Training	-0.5109	0.2656	0.1298	0.2032	0.3008	0.0414	-0.1066	-0.4386	-0.116	-0.2077	0.0668	-0.2681	-0.6987	-0.1149	-0.1567																					1	1	1
CHEMBL244229	O=C(CN1CC(CSCc2ccccc2)=CC[C@H](NC(=O)c2ccc3ccccc3c2)C1=O)N[C@H]1CC(=O)OC1O	IC50 (nM)p	'='	8	0.493	1	Caspase-1	0.464	B (single protein format)	0.577	Training	-0.5538	0.4143	0.2785	0.4211	0.1307	-0.048	-0.1066	-0.4158	-0.3988	0.275	-0.1568	-0.1056	0.4281	-0.2524	-0.8053																					1	1	1
CHEMBL324548	CC(=O)N[C@@H](Cc1ccc(O)cc1)C(=O)N[C@H](C(=O)N[C@@H](C)C(=O)N[C@@H](CC(=O)O)C(=O)C(=O)NCCc1ccccc1)C(C)C	IC50 (nM)p	'='	9	0.493	1	Caspase-1	0.464	B (single protein format)	0.577	Training	-0.7751	-0.7253	0.7648	-0.1948	-0.3458	-0.2109	-0.7001	0.401	-0.18	-0.0551	-0.5514	-0.634	-0.5915	-1.5412	-1.1456																					1	1	1
CHEMBL199496	O=C1C[C@H](NC(=O)[C@@H]2COC[C@@H]3C/C=C\C[C@H](NC(=O)c4cccc(C(F)(F)F)c4)C(=O)N32)C(O)O1	IC50 (nM)p	'='	9	0.493	1	Caspase-1	0.464	B (single protein format)	0.577	Test	0.015	-0.1868	-0.4047	0.0647	-0.5504	0.499	-0.1066	-0.3538	0.6776	-0.6994	-0.5794	-0.5979	-0.9534	-0.5354	-0.1388																					1	1	1
CHEMBL114330	CC(=O)N[C@@H](Cc1ccc(O)cc1)C(=O)N[C@H](C(=O)N[C@@H](C)C(=O)NC(C=O)CCC(=O)O)C(C)C	IC50 (nM)p	'='	9	0.493	1	Caspase-1	0.464	B (single protein format)	0.577	Training	-0.7808	-0.8105	1.0183	-0.7773	-0.9694	-0.4273	-0.7001	0.7799	-0.1011	0.0894	-1.0792	-0.8433	-0.8626	-1.8729	-1.1679																					1	1	1
CHEMBL248508	CCC(C(=O)N[C@@H](CC(=O)O)C(=O)CCCc1ccccc1)n1cc(C(C)(C)C)nc(Nc2nnn[nH]2)c1=O	IC50 (nM)p	'='	9	0.493	1	Caspase-1	0.464	B (single protein format)	0.577	Training	-0.2684	-0.6013	0.4842	-0.1624	-0.4543	0.3777	0.5583	0.2948	0.2686	-0.1263	-0.7717	-0.4968	-0.3496	-1.1852	-0.7483																					1	1	1
CHEMBL1221691	Cc1cc2nc(C)n(CCNC(=O)C[C@H](C(=O)N[C@H](C=O)CC(=O)O)C(C)C)c2cc1C	IC50 (nM)p	'='	9.18	0.493	1	Caspase-1	0.464	B (single protein format)	0.577	Training	-0.2231	-0.2608	0.4836	-0.7215	-1.2797	-0.1121	-0.255	-0.0444	0.1884	0.2491	-1.1943	-0.459	-0.6498	-1.4461	-0.5394																					1	1	1
CHEMBL4211859	Cc1cc(Nc2ccc3ccccc3c2)ccc1C(=O)Nc1cn(C(C)C)c(=O)n(C2(C(=O)N[C@H]3CC(=O)OC3O)CC2)c1=O	IC50 (nM)p	'='	9.8	0.493	1	Caspase-1	0.464	B (single protein format)	0.577	Test	0.7528	-0.2109	-0.6811	-0.308	-0.2527	1.4813	-0.1066	-0.4923	0.8882	-0.5467	-0.0516	0.1162	-0.4355	-0.6143	0.2207																					1	1	1
CHEMBL198743	O=C1C[C@H](NC(=O)[C@@H]2CNC[C@@H]3CCCC[C@H](NC(=O)c4ccccc4)C(=O)N32)C(O)O1	IC50 (nM)p	'='	10	0.493	1	Caspase-1	0.464	B (single protein format)	0.577	Training	-0.8847	0.3552	0.2275	0.1651	-0.0734	-0.2832	-0.1066	-0.0656	-0.1872	-0.0189	-0.3969	-0.8039	-1.1624	-0.2435	-0.2299																					1	1	1
CHEMBL26719	O=C(O)C[C@H](NC(=O)C(c1ccccc1)n1cccc(NC(=O)c2cccc3ccccc23)c1=O)C(=O)COc1ccccc1	IC50 (nM)p	'='	10	0.493	1	Caspase-1	0.464	B (single protein format)	0.577	Training	-0.2288	-0.5027	0.5783	0.3393	1.1345	0.2718	-0.7001	-0.663	-0.3654	-0.7224	0.7245	0.5335	0.4044	0.1178	-0.2604																					1	1	1
CHEMBL114791	O=C[C@H](CC(=O)O)NC(=O)[C@@H]1Cc2cccc3c2N1C(=O)[C@@H](NC(=O)c1cccc2ccccc12)CC3	IC50 (nM)p	'='	10	0.493	1	Caspase-1	0.464	B (single protein format)	0.577	Training	0.0919	0.2679	0.0502	-0.1151	-0.118	0.4266	-0.255	-0.4766	0.1098	-0.5455	-0.2883	0.1301	0.0243	0.4391	0.5677																					1	1	1
CHEMBL397990	O=C(CN1CC=CC[C@H](NC(=O)c2cccc(C(F)(F)F)c2)C1=O)N[C@H]1CC(=O)OC1O	IC50 (nM)p	'='	11	0.493	1	Caspase-1	0.464	B (single protein format)	0.577	Test	-0.0112	-0.6257	-0.2882	0.0865	-0.9293	0.2668	-0.1066	-0.2108	0.6809	-0.8373	-1.0792	-0.7324	-0.6306	-1.129	-0.7362																					1	1	1
CHEMBL4205880	O=C1C[C@H](NC(=O)[C@@H]2CC[C@@H]3CCCC[C@H](NC(=O)c4nccc5ccccc45)C(=O)N32)C(O)O1	IC50 (nM)p	'='	11	0.493	1	Caspase-1	0.464	B (assay format)	0.64	Training	-0.5535	0.5749	-0.1273	0.155	-0.5119	0.04	0.522	-0.2966	0.0201	-0.1499	-0.3764	-1.147	-1.0836	0.573	1.0623																					1	1	1
CHEMBL1221595	CC(C)[C@H](CC(=O)NCCNc1cccc(Cl)c1)C(=O)N[C@H](C=O)CC(=O)O	IC50 (nM)p	'='	11.2	0.493	1	Caspase-1	0.464	B (single protein format)	0.577	Training	-0.5841	-0.5994	1.5512	-0.4287	-0.7744	-0.5529	-0.7001	0.2592	-0.4613	0.5122	-1.0792	0.0034	-0.2528	-1.8508	-1.4989																					1	1	1
CHEMBL237310	CC(C)[C@H](NC(=O)OCc1ccccc1)C(=O)Nc1ccccc1C(=O)NC(C(=O)O)C(=O)CF	IC50 (nM)p	'='	12	0.493	1	Caspase-1	0.464	B (single protein format)	0.577	Training	-0.7014	-1.0075	1.1525	-0.6939	0.0951	-0.3354	-0.7001	0.102	-0.1928	-0.5216	-0.5514	-0.2013	-0.044	-1.2382	-0.8875																					1	1	1
CHEMBL1221811	CC(C)[C@H](CC(=O)NCCc1cncc2ccccc12)C(=O)N[C@H](C=O)CC(=O)O	IC50 (nM)p	'='	12	0.493	1	Caspase-1	0.464	B (single protein format)	0.577	Test	-0.6204	-0.4054	1.2237	-0.3507	-0.2177	-0.3507	-0.7001	0.014	-0.3758	0.0869	-0.7734	-0.308	-0.3907	-0.9721	-0.8944																					1	1	1
CHEMBL115823	CC(C)[C@H](NC/C=C/c1ccccc1)C(=O)N1CC(O)C[C@H]1C(=O)NC(CC(=O)O)C(=O)COc1ccccc1	IC50 (nM)p	'='	13	0.493	1	Caspase-1	0.464	B (single protein format)	0.577	Training	-0.7378	-0.3155	0.8862	0.2264	0.1023	-0.2214	-0.1066	-0.344	-0.4747	0.0497	-0.4807	-0.1611	-0.3169	-0.9211	-0.9755																					1	1	1
CHEMBL364282	O=C1C[C@H](NC(=O)[C@@H]2CCc3nc4cc(-c5ccccc5Cl)nc-4c(O)n32)C(O)O1	IC50 (nM)p	'='	14	0.493	1	Caspase-1	0.464	B (single protein format)	0.577	Training	0.1338	0.1822	-0.8114	0.1497	-0.6146	0.2778	1.1144	-0.1835	0.4415	-0.656	-0.8737	-0.1933	-0.7165	-0.1381	0.4584																					1	1	1
CHEMBL242509	O=C(CN1CC=CC[C@H](NC(=O)c2ccc3ccccc3c2)C1=O)N[C@H]1CC(=O)OC1O	IC50 (nM)p	'='	14	0.493	1	Caspase-1	0.464	B (single protein format)	0.577	Training	-0.6578	-0.3005	0.0896	0.239	-0.4119	-0.2406	-0.1066	-0.2748	-0.1809	-0.5417	-0.6846	-0.5994	-0.0685	-0.4047	-0.5962																					1	1	1
CHEMBL1221688	Cc1cc2ncn(CCNC(=O)C[C@H](C(=O)N[C@H](C=O)CC(=O)O)C(C)C)c2cc1C	IC50 (nM)p	'='	14.5	0.493	1	Caspase-1	0.464	B (single protein format)	0.577	Test	-0.4111	-0.4161	0.6554	-0.675	-1.2681	-0.2289	-0.0714	0.0308	0.0321	0.1619	-1.1943	-0.5628	-0.547	-1.4419	-0.7621																					1	1	1
CHEMBL323322	CC(C)C(NC(=O)CNc1cccc2ccccc12)C(=O)N[C@H]1CC(=O)OC1O	IC50 (nM)p	'='	15	0.493	1	Caspase-1	0.464	B (single protein format)	0.577	Training	-0.4703	-0.3818	0.2883	0.0709	-0.2177	-0.283	-0.1066	-0.1568	-0.1804	-0.1963	-0.6846	-0.2622	-0.4669	-0.8034	-0.6551																					1	1	1
CHEMBL242727	O=C(CN1CC=CC[C@H](NC(=O)c2cc(Cl)ccc2Cl)C1=O)N[C@H]1CC(=O)OC1O	IC50 (nM)p	'='	15	0.493	1	Caspase-1	0.464	B (single protein format)	0.577	Training	-0.4624	-0.2425	0.0472	-0.0886	-1.1092	-0.2483	-0.1066	-0.071	0.1185	-0.13	-1.1401	-0.5753	0.268	-1.0556	-0.5943																					1	1	1
CHEMBL1221647	Cc1ccc2c(c1)ncn2CCNC(=O)C[C@H](C(=O)N[C@H](C=O)CC(=O)O)C(C)C	IC50 (nM)p	'='	15.3	0.493	1	Caspase-1	0.464	B (single protein format)	0.577	Training	-0.6458	-0.449	0.8382	-0.491	-1.0917	-0.3621	-0.0714	0.1108	-0.1394	0.0811	-1.1401	-0.6544	-0.5387	-1.3761	-0.9087																					1	1	1
CHEMBL4204225	CC(C)[C@H](NC(=O)c1ccc2ccccc2c1)C(=O)N1C2CCC(O)(CC2)C1C(=O)N[C@H]1CC(=O)OC1O	IC50 (nM)p	'='	15.85	0.493	1	Caspase-1	0.464	B (single protein format)	0.577	Test	0.2265	0.6758	-0.6764	-0.2297	0.3002	0.6344	-0.1066	-0.344	0.7237	-0.0893	1.7275	-0.3173	-1.1336	-0.178	0.5762																					1	1	1
CHEMBL322966	CC(C)[C@H](NC(=O)OCc1ccccc1)C(=O)N[C@@H](C)C(=O)NC(CC(=O)O)C(=O)COc1ccc2ccc(=O)oc2c1	IC50 (nM)p	'='	17	0.493	1	Caspase-1	0.464	B (single protein format)	0.577	Training	-0.4945	-0.9079	0.5441	0.0155	-0.0618	-0.1262	-0.7001	0.1252	-0.1856	-0.4461	-0.3344	-0.1699	-0.3332	-1.0209	-0.9937																					1	1	1
CHEMBL4205336	CC(C)[C@H](NC(=O)c1ccc2ccccc2c1)C(=O)N1[C@H]2CC[C@](O)(CC2)[C@H]1C(=O)N[C@H]1CC(=O)OC1O	IC50 (nM)p	'='	17	0.493	1	Caspase-1	0.464	B (assay format)	0.64	Training	0.2265	0.6758	-0.6764	-0.2297	0.3002	0.6344	-0.1066	-0.344	0.7237	-0.0893	2.2574	-0.8716	-1.108	0.3894	1.5447																					1	1	1
CHEMBL1221643	Cc1[nH]c2ccccc2c1CCNC(=O)C[C@H](C(=O)N[C@H](C=O)CC(=O)O)C(C)C	IC50 (nM)p	'='	18	0.493	1	Caspase-1	0.464	B (single protein format)	0.577	Training	-0.335	-0.1569	0.916	-0.4843	-0.8123	-0.2341	-0.255	0.0709	-0.162	0.2193	-1.0792	-0.1227	-0.9059	-1.2221	-0.7347																					1	1	1
CHEMBL111938	CC(=O)N[C@@H](Cc1ccc(O)cc1)C(=O)N[C@H](C(=O)N[C@@H](C)C(=O)NC(CC(=O)O)C(=O)CCCCCc1ccccc1)C(C)C	IC50 (nM)p	'='	18.5	0.493	1	Caspase-1	0.464	B (single protein format)	0.577	Test	-0.6902	-0.4512	0.9678	0.0414	-0.3458	-0.2401	-0.7001	0.0242	-0.3811	0.3898	-0.5514	-0.1807	-0.8412	-1.4256	-1.276																					1	1	1
CHEMBL242938	CC1=CC[C@H](NC(=O)c2ccc3ccccc3c2)C(=O)N(CC(=O)N[C@H]2CC(=O)OC2O)C1	IC50 (nM)p	'='	19	0.493	1	Caspase-1	0.464	B (single protein format)	0.577	Training	-0.5519	-0.2033	-0.1192	0.1652	-0.4464	-0.1928	-0.1066	-0.3352	-0.0303	-0.4642	-0.6846	-0.6687	-0.2384	-0.5346	-0.5235																					1	1	1
CHEMBL242510	O=C(CN1CC=CC[C@H](NC(=O)c2cc3ccccc3s2)C1=O)N[C@H]1CC(=O)OC1O	IC50 (nM)p	'='	20	0.493	1	Caspase-1	0.464	B (single protein format)	0.577	Training	-0.724	0.4605	-0.0409	0.3172	-0.8864	-0.2465	0.4857	0.2946	-0.0755	-0.0201	-1.0792	-0.8166	-0.0453	-0.5578	-0.6103																					1	1	1
CHEMBL23226	CC(C)[C@H](NC(=O)OCc1ccccc1)C(=O)NC(CC(=O)O)C(=O)CF	IC50 (nM)p	'='	20	0.493	1	Caspase-1	0.464	B (single protein format)	0.577	Training	-0.7847	-1.0538	1.5305	-0.727	-0.2884	-0.6091	-0.7001	0.2964	-0.3157	-0.1816	-1.0085	-0.2532	-0.5871	-1.7712	-1.3369																					1	1	1
CHEMBL2323966	CC(C)(C)[C@@H](NC(=O)c1ccc(N)c(Cl)c1)C(=O)N1CCC[C@H]1C(=O)N[C@H](/C=C/S(C)(=O)=O)CC(=O)O	IC50 (nM)p	'='	20	0.493	1	Caspase-1	0.464	B (single protein format)	0.577	Test	0.7542	0.0641	-0.5345	-0.2486	-1.195	0.7798	0.189	0.5034	1.2824	1.457	-1.1401	-0.4135	-0.1571	-1.848	-0.6142																					1	1	1
CHEMBL4215570	CC(C)n1cc(NC(=O)c2ccc(Nc3ccc4ccccc4c3)cc2)c(=O)n(CC(=O)N[C@H]2CC(=O)OC2O)c1=O	IC50 (nM)p	'='	21	0.493	1	Caspase-1	0.464	B (single protein format)	0.577	Training	-0.0303	-0.5165	-0.2512	0.0324	0.0257	0.338	-0.1066	-0.3221	0.1055	-0.6897	0.0093	-0.1121	-0.1142	-0.4081	-0.2652																					1	1	1
CHEMBL442714	O=C(CN1CC(CO)=CC[C@H](NC(=O)c2ccc3ccccc3c2)C1=O)N[C@H]1CC(=O)OC1O	IC50 (nM)p	'='	22	0.493	1	Caspase-1	0.464	B (single protein format)	0.577	Training	-0.7805	-0.2708	0.2093	-0.2942	-0.4789	-0.2048	-0.1066	-0.0596	-0.1058	-0.5549	-0.6846	-1.0779	-0.2271	-0.4812	-0.5243																					1	1	1
CHEMBL285638	CC(=O)N[C@@H](CC(=O)O)C(=O)N[C@@H](CCC(=O)O)C(=O)N[C@H](C(=O)N[C@H](CC=O)CC(=O)O)C(C)C	IC50 (nM)p	'='	22.3	0.493	1	Caspase-1	0.464	B (cell-based format)	0.316	Training	-1.3812	-0.9027	1.2597	-0.2505	-1.6521	-0.5814	-0.7001	1.8175	-0.0103	-0.0632	-1.5184	-1.8617	-1.013	-1.8864	-0.8952																					1	1	1
CHEMBL4212402	CC(C)n1cc(NC(=O)c2ccc(Nc3ccc4ccccc4c3)cc2)c(=O)n(C2(C(=O)N[C@H]3CC(=O)OC3O)CC2)c1=O	IC50 (nM)p	'='	23	0.493	1	Caspase-1	0.464	B (cell-based format)	0.316	Test	0.6281	-0.3135	-0.5927	-0.2692	-0.0771	1.345	-0.1066	-0.4524	0.7944	-0.6123	-0.3752	-0.3662	-0.3314	-0.5331	0.079																					1	1	1
CHEMBL1221598	CC(C)[C@H](CC(=O)NCCc1c[nH]c2ccccc12)C(=O)N[C@H](C=O)CC(=O)O	IC50 (nM)p	'='	23.1	0.493	1	Caspase-1	0.464	B (single protein format)	0.577	Training	-0.5844	-0.3441	1.1137	-0.4268	-0.7843	-0.3706	-0.0714	0.1549	-0.3374	0.1325	-1.0792	-0.2451	-0.7624	-1.2364	-0.9968																					1	1	1
CHEMBL1221689	Cc1nc2ccccc2n1CCNC(=O)C[C@H](C(=O)N[C@H](C=O)CC(=O)O)C(C)C	IC50 (nM)p	'='	23.8	0.493	1	Caspase-1	0.464	B (single protein format)	0.577	Training	-0.6958	-0.3404	0.916	-0.4843	-0.8123	-0.331	-0.255	0.1108	-0.1407	0.0982	-1.0792	-0.6354	-0.6399	-1.2221	-0.7347																					1	1	1
CHEMBL165535	C[C@H](NC(=O)[C@H](CCC(=O)O)NC(=O)OCc1ccccc1)C(=O)NC(CC(=O)O)C(=O)CNS(=O)(=O)CCc1ccccc1	IC50 (nM)p	'='	25.3	0.493	1	Caspase-1	0.464	B (single protein format)	0.577	Training	-0.8723	-0.334	0.8904	0.0572	-0.0502	-0.2478	-0.7001	0.7626	-0.1533	0.6276	-0.4807	-0.8526	-0.3551	-1.425	-1.5068																					1	1	1
CHEMBL1223112	COC(=O)C[C@H]1CCC[C@H]2CC(=O)N(OCC(=O)[C@H](CC(=O)O)NC(=O)[C@H](C)NC(=O)[C@@H](NC(=O)OCc3ccccc3)C(C)C)[C@H]21	IC50 (nM)p	'='	26	0.493	1	Caspase-1	0.464	B (single protein format)	0.577	Test	-0.751	0.0478	0.6824	-0.4166	-0.5245	-0.0127	-0.255	0.1187	-0.061	0.1083	0.1096	-0.6681	-1.3094	-1.0587	-0.6542																					1	1	1
CHEMBL2324340	CC[C@H](C)[C@H](NC(=O)[C@H](CCC(N)=O)NC(=O)[C@H](Cc1c[nH]c2ccccc12)NC(=O)OCc1ccccc1)C(=O)N[C@H](/C=C/S(C)(=O)=O)CC(=O)O	IC50 (nM)p	'='	26	0.493	1	Caspase-1	0.464	B (single protein format)	0.577	Training	-0.6043	-0.3688	0.6231	-0.0942	-0.5085	0.1936	-0.0714	0.4758	-0.002	0.7905	-0.5514	-0.6313	-0.381	-1.1353	-1.0415																					1	1	1
CHEMBL1221690	CC(C)[C@H](CC(=O)NCCn1c(-c2cccnc2)nc2ccccc21)C(=O)N[C@H](C=O)CC(=O)O	IC50 (nM)p	'='	26.5	0.493	1	Caspase-1	0.464	B (single protein format)	0.577	Training	-0.7534	-0.4174	0.9206	-0.0641	0.0479	-0.1674	-0.255	-0.0923	-0.3108	-0.1879	-0.6714	-0.5094	-0.2515	-0.5454	-0.5686																					1	1	1
CHEMBL396535	O=C(CN1CC=CC[C@H](NC(=O)c2nccc3ccccc23)C1=O)N[C@H]1CC(=O)OC1O	IC50 (nM)p	'='	27	0.493	1	Caspase-1	0.464	B (single protein format)	0.577	Training	-0.9696	-0.3372	0.1585	0.239	-0.3816	-0.27	-0.1066	-0.0507	-0.1493	-0.6425	-0.7734	-1.0752	-0.2109	-0.2943	-0.373																					1	1	1
CHEMBL4216115	CC(C)n1cc(NC(=O)c2ccc(Nc3cnc4ccccc4n3)cc2)c(=O)n(C2(C(=O)N[C@H]3CC(=O)OC3O)CC2)c1=O	IC50 (nM)p	'='	27	0.493	1	Caspase-1	0.464	B (cell-based format)	0.316	Test	0.1578	-0.4705	-0.5927	-0.2692	-0.0771	1.1479	-0.1066	-0.1322	0.8266	-0.7573	-0.492	-0.8521	-0.2614	-0.5331	0.079																					1	1	1
CHEMBL242726	O=C(CN1CC=CC[C@H](NC(=O)c2cccc(Cl)c2)C1=O)N[C@H]1CC(=O)OC1O	IC50 (nM)p	'='	29	0.493	1	Caspase-1	0.464	B (single protein format)	0.577	Training	-0.803	-0.3594	0.2104	0.121	-0.8593	-0.4223	-0.1066	0.0057	-0.0913	-0.3029	-1.0792	-0.8502	-0.0109	-1.0039	-0.815																					1	1	1
CHEMBL212345	O=C1C[C@H](NC(=O)C2(C(=O)NNC(=O)c3ccc4ccccc4c3)Cc3ccccc3C2)C(O)O1	IC50 (nM)p	'='	30	0.493	1	Caspase-1	0.464	B (single protein format)	0.577	Training	0.1818	0.0258	-0.3139	-0.0521	0.1285	0.5659	0.3374	-0.3606	0.4471	-0.7314	-0.2275	-0.0769	-0.2879	-0.1462	0.014																					1	1	1
CHEMBL370347	O=C(CN1CCCN(C(=O)c2ccccc2)C[C@H](NC(=O)c2nccc3ccccc23)C1=O)N[C@H]1CC(=O)OC1O	IC50 (nM)p	'='	30	0.493	1	Caspase-1	0.464	B (single protein format)	0.577	Training	-0.6089	-0.2028	0.1738	0.2025	0.1543	0.0641	-0.1066	-0.309	-0.1667	-0.5467	-0.2456	-0.483	-0.2298	-0.1925	-0.348																					1	1	1
CHEMBL387453	O=C(CN1CCSC[C@H](NC(=O)c2ccc3ccccc3c2)C1=O)N[C@H]1CC(=O)OC1O	IC50 (nM)p	'='	30	0.493	1	Caspase-1	0.464	B (single protein format)	0.577	Test	-0.5212	0.5073	0.0896	0.239	-0.4119	-0.2091	-0.1066	0.1651	-0.1724	0.3411	-0.6846	-0.4001	0.2234	-0.4047	-0.5962																					1	1	1
CHEMBL370157	O=C1C[C@H](NC(=O)[C@@H]2COC[C@@H]3C/C=C\C[C@H](NC(=O)c4ccccc4Cl)C(=O)N32)C(O)O1	IC50 (nM)p	'='	33	0.493	1	Caspase-1	0.464	B (single protein format)	0.577	Training	-0.678	0.1139	0.0819	-0.0224	-0.4169	-0.1357	-0.1066	-0.1792	0.024	-0.2233	-0.5794	-0.6882	-0.4467	-0.3937	-0.0816																					1	1	1
CHEMBL322631	CC(C)CC(NC(=O)CNc1cccc2ccccc12)C(=O)N[C@H]1CC(=O)OC1O	IC50 (nM)p	'='	33	0.493	1	Caspase-1	0.464	B (single protein format)	0.577	Training	-0.429	-0.297	0.3452	0.3401	-0.2625	-0.2985	-0.1066	-0.2284	-0.2705	-0.0523	-0.6846	-0.1239	-0.5656	-0.7397	-0.7513																					1	1	1
CHEMBL1221646	CC(C)[C@H](CC(=O)NCCn1cnc2ccccc21)C(=O)N[C@H](C=O)CC(=O)O	IC50 (nM)p	'='	33.7	0.493	1	Caspase-1	0.464	B (single protein format)	0.577	Training	-0.912	-0.5071	1.1137	-0.4268	-0.7843	-0.4478	-0.0714	0.1961	-0.3184	0.0001	-1.0792	-0.752	-0.5299	-1.2364	-0.9968																					1	1	1
CHEMBL115328	O=C[C@H](CC(=O)O)NC(=O)C1CCC2CCC(NC(=O)OCc3ccccc3)C(=O)N21	IC50 (nM)p	'='	36	0.493	1	Caspase-1	0.464	B (single protein format)	0.577	Test	-0.8238	0.1359	0.7726	-0.2972	-0.1412	-0.3666	-0.0714	0.1718	-0.2579	-0.1945	-0.3969	-0.6261	-0.9197	-0.6043	-0.5131																					1	1	1
CHEMBL419508	O=C1C[C@H](NC(=O)[C@@H]2CCC[C@@H]3CCC[C@H](NC(=O)OCc4ccccc4)C(=O)N32)C(O)O1	IC50 (nM)p	'='	36	0.493	1	Caspase-1	0.464	B (single protein format)	0.577	Training	-0.784	0.4322	0.2798	0.2508	-0.1173	-0.2909	-0.1066	-0.1792	-0.2621	0.0357	-0.142	-0.5227	-1.3512	-0.2855	-0.3967																					1	1	1
CHEMBL1221599	CC(C)[C@H](CC(=O)NCCc1c[nH]c2ccc(F)cc12)C(=O)N[C@H](C=O)CC(=O)O	IC50 (nM)p	'='	37	0.493	1	Caspase-1	0.464	B (single protein format)	0.577	Training	-0.3442	-0.4247	0.8382	-0.491	-1.0917	-0.2869	-0.0714	0.0709	-0.1167	-0.0544	-1.1401	-0.1939	-0.8301	-1.337	-0.8865																					1	1	1
CHEMBL114830	CC(C)[C@H](NC(=O)c1ccc2ccccc2c1)C(=O)N1CCC[C@H]1C(=O)NC(C=O)CC(=O)NS(C)(=O)=O	IC50 (nM)p	'='	38	0.493	1	Caspase-1	0.464	B (single protein format)	0.577	Training	0.0407	0.1542	0.1164	-0.3733	-0.5669	0.1805	0.189	0.0949	0.5401	1.1142	-0.6846	-0.3145	-0.3522	-1.1958	-0.5098																					1	1	1
CHEMBL372509	COc1ccccc1C(=O)N1CCCN(CC(=O)N[C@H]2CC(=O)OC2O)C(=O)[C@@H](NC(=O)c2ccc3ccccc3c2)C1	IC50 (nM)p	'='	38	0.493	1	Caspase-1	0.464	B (single protein format)	0.577	Test	-0.3541	-0.1719	0.2646	-0.2488	-0.1746	0.198	-0.1066	-0.4474	-0.1165	-0.505	-0.2275	-0.1749	-0.1193	-0.269	-0.3241																					1	1	1
CHEMBL4211859	Cc1cc(Nc2ccc3ccccc3c2)ccc1C(=O)Nc1cn(C(C)C)c(=O)n(C2(C(=O)N[C@H]3CC(=O)OC3O)CC2)c1=O	IC50 (nM)p	'='	38	0.493	1	Caspase-1	0.464	B (cell-based format)	0.316	Training	0.7528	-0.2109	-0.6811	-0.308	-0.2527	1.4813	-0.1066	-0.4923	0.8882	-0.5467	-0.4202	-0.3336	-0.337	-0.6175	0.1606																					1	1	1
CHEMBL4208166	Cc1cnc(Nc2ccc(C(=O)Nc3cn(C)c(=O)n(C(C)C(=O)N[C@H]4CC(=O)OC4O)c3=O)cc2)cn1	IC50 (nM)p	'='	39.81	0.493	1	Caspase-1	0.464	B (single protein format)	0.577	Training	-0.4696	-0.7968	-0.2507	-0.4629	-0.2301	0.0424	-0.1066	0.3199	0.2894	-0.9083	-0.5679	-1.013	-0.3753	-0.881	-0.2629																					1	1	1
CHEMBL212870	O=C1C[C@H](NC(=O)C2(C(=O)NNC(=O)c3cccc4ccccc34)Cc3ccccc3C2)C(O)O1	IC50 (nM)p	'='	40	0.493	1	Caspase-1	0.464	B (single protein format)	0.577	Training	0.1694	0.0905	-0.252	-0.0521	0.1557	0.6181	0.3374	-0.3606	0.4557	-0.7274	-0.2275	-0.0769	-0.2879	-0.0387	0.2218																					1	1	1
CHEMBL212981	O=C1C[C@H](NC(=O)C2(C(=O)NNC(=O)c3cccc4ccccc34)CCCC2)C(O)O1	IC50 (nM)p	'='	40	0.493	1	Caspase-1	0.464	B (single protein format)	0.577	Test	0.1009	0.178	0.029	-0.4052	-0.3442	0.4629	0.8358	-0.0535	0.4471	-0.416	-0.6846	-0.1541	-0.8467	-0.6387	-0.0183																					1	1	1
CHEMBL1221644	Cc1c(CCNC(=O)C[C@H](C(=O)N[C@H](C=O)CC(=O)O)C(C)C)c2ccccc2n1C	IC50 (nM)p	'='	42.5	0.493	1	Caspase-1	0.464	B (single protein format)	0.577	Training	0.0153	-0.027	0.8062	-0.8367	-0.8385	0.0107	-0.366	-0.2144	0.0182	0.2776	-1.0792	0.103	-0.8856	-1.2243	-0.4116																					1	1	1
CHEMBL101835	CC(C)C[C@H](NC(=O)[C@H](Cc1ccccc1)NC(=O)OCc1ccccc1)C(=O)N[C@H]1CC(=O)OC1O	IC50 (nM)p	'='	43	0.493	1	Caspase-1	0.464	B (single protein format)	0.577	Training	-0.6625	-0.5303	0.7271	0.4868	0.2373	-0.3699	-0.1066	-0.2166	-0.4986	-0.0587	-0.4807	-0.0435	-0.6539	-0.9909	-1.2532																					1	1	1
CHEMBL196571	O=C(CN1CCCN(C(=O)N2CCOCC2)C[C@H](NC(=O)c2ccc3ccccc3c2)C1=O)N[C@H]1CC(=O)OC1O	IC50 (nM)p	'='	44	0.493	1	Caspase-1	0.464	B (single protein format)	0.577	Training	-0.5988	-0.0593	0.1202	0.2025	0.1307	0.0306	-0.1066	-0.3146	-0.2268	-0.3091	0.0668	-0.5072	-0.5938	-0.2784	-0.5216																					1	1	1
CHEMBL1221645	CC(C)[C@H](CC(=O)NCCn1ccc2ccccc21)C(=O)N[C@H](C=O)CC(=O)O	IC50 (nM)p	'='	45.3	0.493	1	Caspase-1	0.464	B (single protein format)	0.577	Test	-0.4548	-0.3666	1.1137	-0.4268	-0.7843	-0.3308	-0.0714	-0.0654	-0.3468	0.1229	-1.0792	-0.0824	-0.7696	-1.2364	-0.9968																					1	1	1
CHEMBL324470	CCCCC(C(=O)N[C@@H](CC(=O)O)C(=O)COc1ccccc1)n1cncc(NC(=O)c2cccc3ccccc23)c1=O	IC50 (nM)p	'='	46	0.493	1	Caspase-1	0.464	B (single protein format)	0.577	Training	-0.5138	-0.5241	0.9514	0.0414	0.5157	0.0819	-0.7001	-0.376	-0.3728	-0.3633	0.1178	0.1497	0.032	-0.1809	-0.4229																					1	1	1
CHEMBL4213802	CC(C(=O)N[C@H]1CC(=O)OC1O)n1c(=O)c(NC(=O)c2ccc(Nc3cnc4ccccc4n3)cc2)cn(C)c1=O	IC50 (nM)p	'='	48	0.493	1	Caspase-1	0.464	B (cell-based format)	0.316	Training	-0.5131	-0.6705	-0.3037	-0.222	0.063	0.1405	-0.1066	0.0738	0.2212	-0.9773	-0.492	-1.0526	0.0471	-0.4958	-0.092																					1	1	1
CHEMBL209626	O=C1C[C@H](NC(=O)C2(C(=O)NNC(=O)c3cccc4ccccc34)CCCCC2)C(O)O1	IC50 (nM)p	'='	50	0.493	1	Caspase-1	0.464	B (single protein format)	0.577	Training	0.0817	0.2207	0.1575	-0.3385	0.4077	0.4526	-0.1066	-0.122	0.3541	-0.2654	0.7689	-0.0307	-0.9261	-0.3296	0.0036																					1	1	1
CHEMBL328412	CC(=O)N[C@@H](C(=O)O)C(=O)N[C@@H](CCC(=O)O)C(=O)N[C@H](C(=O)N[C@H]1CC(=O)OC1O)C(C)C	IC50 (nM)p	'='	50	0.493	1	Caspase-1	0.464	B (single protein format)	0.577	Test	-1.4031	-0.8926	0.3816	-0.4182	-1.6521	-0.5097	-0.1066	1.8027	0.3382	-0.3761	-1.5363	-2.347	-1.5007	-2.2518	-0.9116																					1	1	1
CHEMBL200500	O=C1C[C@H](NC(=O)[C@@H]2COC[C@@H]3C/C=C\C[C@H](NC(=O)c4ccccc4C(F)(F)F)C(=O)N32)C(O)O1	IC50 (nM)p	'='	50	0.493	1	Caspase-1	0.464	B (single protein format)	0.577	Training	0.0027	-0.1237	-0.3428	0.092	-0.5119	0.5537	-0.1066	-0.3538	0.6894	-0.6954	-0.5794	-0.5979	-0.9534	-0.4484	0.0968																					1	1	1
CHEMBL213952	O=C1C[C@H](NC(=O)C2(C(=O)NNC(=O)c3cccc4ccccc34)CCC2)C(O)O1	IC50 (nM)p	'='	50	0.493	1	Caspase-1	0.464	B (single protein format)	0.577	Training	0.1213	-0.2565	-0.1072	-0.476	-0.3046	0.4996	-0.1066	0.0191	0.5457	-0.5758	-0.6846	-0.285	-0.7625	-0.7384	-0.1427																					1	1	1
CHEMBL430648	CC(=O)N[C@@H](CC(=O)O)C(=O)N[C@@H](CCC(=O)O)C(=O)N[C@H](C(=O)N[C@H]1CC(=O)OC1O)C(C)C	IC50 (nM)p	'='	50	0.493	1	Caspase-1	0.464	B (single protein format)	0.577	Training	-1.2939	-0.7972	0.431	-0.1581	-1.6521	-0.4961	-0.1066	1.6812	0.219	-0.2468	-1.5363	-2.1454	-1.5614	-2.1722	-1.0068																					1	1	1
CHEMBL4203378	CC(C)n1cc(NC(=O)c2ccc(Nc3cnc4ccccc4n3)cc2)c(=O)n(C(C)C(=O)N[C@H]2CC(=O)OC2O)c1=O	IC50 (nM)p	'='	50	0.493	1	Caspase-1	0.464	B (cell-based format)	0.316	Test	-0.3325	-0.6218	-0.3012	-0.2185	-0.01	0.2935	-0.1066	-0.0336	0.26	-0.7482	-0.492	-0.8795	-0.0971	-0.5338	-0.0563																					1	1	1
CHEMBL429646	COc1cccc(C(=O)N[C@H]2CC=CCN(CC(=O)N[C@H]3CC(=O)OC3O)C2=O)c1	IC50 (nM)p	'='	53	0.493	1	Caspase-1	0.464	B (single protein format)	0.577	Training	-1.0823	-0.5178	0.58	-0.4089	-0.8841	-0.4684	-0.1066	0.1046	-0.2005	-0.5401	-1.0792	-1.17	-0.2971	-0.8972	-0.7972																					1	1	1
CHEMBL4203893	CC(C)n1cc(NC(=O)c2ccc(Nc3cnc4ccccc4n3)cc2)c(=O)n(CC(=O)N[C@H]2CC(=O)OC2O)c1=O	IC50 (nM)p	'='	53	0.493	1	Caspase-1	0.464	B (cell-based format)	0.316	Training	-0.5313	-0.6837	-0.2512	0.0324	0.0257	0.1408	-0.1066	0.0189	0.1398	-0.8441	-0.492	-1.02	-0.0248	-0.4651	-0.1988																					1	1	1
CHEMBL198178	O=C1C[C@H](NC(=O)[C@@H]2CCc3nc4cc(-c5cccc(Cl)c5)nc-4c(O)n32)C(O)O1	IC50 (nM)p	'='	55	0.493	1	Caspase-1	0.464	B (single protein format)	0.577	Training	0.1479	0.1342	-0.8824	0.2723	-0.6588	0.222	1.1144	-0.1835	0.4305	-0.6606	-0.8737	-0.1933	-0.7165	-0.1628	0.3612																					1	1	1
CHEMBL3949842	c1ccc(CCN2CCN(c3cc(N4CCCC4)nc(N4CCCC4)n3)CC2)cc1	IC50 (nM)p	'='	56	0.493	1	Caspase-1	0.464	B (assay format)	0.64	Test	0.5082	0.715	0.5201	0.8882	0.6347	0.0167	1.8156	-1.7556	-0.9606	0.8019	0.4912	1.6278	-0.1678	0.5059	-0.0408																					1	1	1
CHEMBL115252	O=C[C@H](CC(=O)O)NS(=O)(=O)c1ccccc1OCCc1cccc2ccccc12	IC50 (nM)p	'='	62	0.493	1	Caspase-1	0.464	B (single protein format)	0.577	Training	0.3732	0.6946	0.7662	0.0085	0.5511	0.1159	-0.7001	-0.202	0.0545	0.659	-0.2275	0.7894	0.4468	-0.2926	-0.502																					1	1	1
CHEMBL4211143	Cc1cc(Nc2ccc3ccccc3c2)ccc1C(=O)Nc1cn(C(C)C)c(=O)n(CC(=O)N[C@H]2CC(=O)OC2O)c1=O	IC50 (nM)p	'='	66	0.493	1	Caspase-1	0.464	B (cell-based format)	0.316	Training	0.1163	-0.4031	-0.3525	-0.0153	-0.1633	0.4743	-0.1066	-0.3674	0.2199	-0.6183	-0.4202	-0.4648	-0.1102	-0.5563	-0.1061																					1	1	1
CHEMBL425277	O=C(CN1CCSC[C@H](NC(=O)c2nccc3ccccc23)C1=O)N[C@H]1CC(=O)OC1O	IC50 (nM)p	'='	70	0.493	1	Caspase-1	0.464	B (single protein format)	0.577	Training	-0.833	0.4706	0.1585	0.239	-0.3816	-0.2385	-0.1066	0.3893	-0.1408	0.2404	-0.7734	-0.8759	0.0809	-0.2943	-0.373																					1	1	1
CHEMBL166521	CC(C)[C@H](NC(=O)OCc1ccccc1)C(=O)N[C@@H](C)C(=O)NC(CC(=O)O)C(=O)CNS(=O)(=O)CCc1ccccc1	IC50 (nM)p	'='	72	0.493	1	Caspase-1	0.464	B (single protein format)	0.577	Test	-0.5846	-0.2132	0.78	-0.0827	0.0226	-0.1585	-0.7001	0.3927	-0.0254	0.9122	-0.4807	-0.4637	-0.3834	-1.4943	-1.3885																					1	1	1
CHEMBL200284	O=C1C[C@H](NC(=O)[C@@H]2COC[C@@H]3C/C=C\C[C@H](NC(=O)c4ccc(Cl)cc4)C(=O)N32)C(O)O1	IC50 (nM)p	'='	74	0.493	1	Caspase-1	0.464	B (single protein format)	0.577	Training	-0.6647	0.001	0.0149	-0.0282	-0.4586	-0.1932	-0.1066	-0.1792	0.0107	-0.2277	-0.5794	-0.6882	-0.4467	-0.3895	-0.2022																					1	1	1
CHEMBL4206773	CCC(C(=O)N[C@H]1CC(=O)OC1O)n1c(=O)c(NC(=O)c2ccc(Nc3ccc4ccccc4c3)cc2C)cn(C(C)C)c1=O	IC50 (nM)p	'='	76	0.493	1	Caspase-1	0.464	B (cell-based format)	0.316	Training	0.2319	-0.2485	-0.1454	-0.4927	-0.2241	0.6316	-0.1066	-0.4524	0.2805	-0.3988	-0.4202	-0.2776	-0.2306	-0.545	0.0936																					1	1	1
CHEMBL242299	O=C(CN1CC/C=C\C[C@H](NC(=O)c2nccc3ccccc23)C1=O)N[C@H]1CC(=O)OC1O	IC50 (nM)p	'='	77	0.493	1	Caspase-1	0.464	B (single protein format)	0.577	Training	-0.9237	-0.2779	0.2798	0.286	-0.4169	-0.2524	-0.1066	-0.1173	-0.2249	-0.4897	-0.7734	-0.9002	-0.3058	-0.3182	-0.4545																					1	1	1
CHEMBL214226	O=C(CN1CCSC[C@H](NC(=O)c2cc3ccccc3s2)C1=O)N[C@H]1CC(=O)OC1O	IC50 (nM)p	'='	80	0.493	1	Caspase-1	0.464	B (single protein format)	0.577	Test	-0.5834	1.2921	-0.0409	0.3172	-0.8864	-0.215	0.4857	0.7475	-0.0667	0.8886	-1.0792	-0.6115	0.2552	-0.5578	-0.6103																					1	1	1
CHEMBL4205336	CC(C)[C@H](NC(=O)c1ccc2ccccc2c1)C(=O)N1[C@H]2CC[C@](O)(CC2)[C@H]1C(=O)N[C@H]1CC(=O)OC1O	IC50 (nM)p	'='	86	0.493	1	Caspase-1	0.464	B (cell-based format)	0.316	Training	0.2265	0.6758	-0.6764	-0.2297	0.3002	0.6344	-0.1066	-0.344	0.7237	-0.0893	0.8957	-0.6542	-0.8533	-0.2949	0.4235																					1	1	1
CHEMBL3142757	CC(C)C[C@H](NC(=O)C(C)Nc1cccc2ccccc12)C(=O)N[C@H]1CC(=O)OC1O	IC50 (nM)p	'='	87	0.493	1	Caspase-1	0.464	B (single protein format)	0.577	Training	-0.1926	-0.2637	0.1829	0.1365	-0.3046	-0.2099	-0.1066	-0.2957	-0.0977	0.0548	-0.6846	0.079	-0.6881	-0.8565	-0.6291																					1	1	1
CHEMBL211512	O=C1C[C@H](NC(=O)C2(C(=O)NNC(=O)c3ccc4ccccc4c3)CCCCC2)C(O)O1	IC50 (nM)p	'='	90	0.493	1	Caspase-1	0.464	B (single protein format)	0.577	Training	0.0954	0.1487	0.0885	-0.3385	0.3774	0.4005	-0.1066	-0.122	0.3445	-0.2699	0.7689	-0.0307	-0.9261	-0.4494	-0.2279																					1	1	1
CHEMBL3978901	c1c(N2CCCC2)nc(N2CCCC2)nc1N1CCN(CC2CCCCC2)CC1	IC50 (nM)p	'='	95	0.493	1	Caspase-1	0.464	B (assay format)	0.64	Test	0.5992	1.5008	0.3988	0.9883	0.704	0.0164	1.8156	-1.7346	-0.8946	1.4438	1.7033	1.6985	-1.1565	0.5587	0.079																					1	1	1
CHEMBL197979	O=C1C[C@H](NC(=O)[C@@H]2CCc3nc4cc(-c5ccc(Cl)cc5)nc-4c(O)n32)C(O)O1	IC50 (nM)p	'='	97	0.493	1	Caspase-1	0.464	B (single protein format)	0.577	Training	0.1479	0.0528	-0.8824	0.1436	-0.6588	0.2188	1.1144	-0.1835	0.4288	-0.6606	-0.8737	-0.1933	-0.7165	-0.1527	0.327																					1	1	1
CHEMBL1221746	CC(C)[C@H](CC(=O)NCCc1cccc2nc(OCCN(C)C)ccc12)C(=O)N[C@H](C=O)CC(=O)O	IC50 (nM)p	'='	102	0.493	1	Caspase-1	0.464	B (single protein format)	0.577	Training	-0.5104	-0.5387	1.1132	-0.2166	-0.6844	-0.2705	-0.7001	-0.1803	-0.3667	0.2456	-0.8342	-0.1011	-0.3031	-1.1527	-1.0171																					1	1	1
CHEMBL1221549	CC(C)[C@H](CC(=O)N(CCOc1ccccc1)CCC(=O)O)C(=O)N[C@H](C=O)CC(=O)O	IC50 (nM)p	'='	114	0.493	1	Caspase-1	0.464	B (single protein format)	0.577	Training	-0.8016	-0.756	1.6251	-0.4485	-0.5015	-0.5328	-0.7001	0.4096	-0.4971	0.1642	-1.0085	-0.2948	-0.7457	-1.7034	-1.4894																					1	1	1
CHEMBL100559	CC(C)C(NC(=O)COc1cccc2c(NS(=O)(=O)C(F)(F)F)cccc12)C(=O)N[C@H]1CC(=O)OC1O	IC50 (nM)p	'='	127	0.493	1	Caspase-1	0.464	B (single protein format)	0.577	Test	0.5873	-0.3317	-0.604	-0.1496	-0.708	0.9413	-0.1066	0.1805	1.3007	0.1449	-0.7454	-0.4249	-0.6602	-1.2298	-0.5037																					1	1	1
CHEMBL214073	O=C(CN1CCS(=O)(=O)C[C@H](NC(=O)c2nccc3ccccc23)C1=O)N[C@H]1CC(=O)OC1O	IC50 (nM)p	'='	130	0.493	1	Caspase-1	0.464	B (single protein format)	0.577	Training	-0.6957	0.7776	-0.444	0.1346	-0.4503	-0.0409	-0.1066	0.5191	0.6028	0.5282	-0.7734	-1.6363	-0.3113	-0.5896	-0.2577																					1	1	1
CHEMBL200819	O=C1C[C@H](NC(=O)[C@@H]2COC[C@@H]3C/C=C\C[C@H](NC(=O)c4ccccc4)C(=O)N32)C(O)O1	IC50 (nM)p	'='	130	0.493	1	Caspase-1	0.464	B (single protein format)	0.577	Training	-0.9858	-0.0232	0.2275	0.1651	-0.0734	-0.3099	-0.1066	-0.1143	-0.1642	-0.3792	-0.5087	-0.9348	-0.7142	-0.2435	-0.2299																					1	1	1
CHEMBL199784	O=C1C[C@H](NC(=O)[C@@H]2COC[C@@H]3C/C=C\C[C@H](NC(=O)c4ccc(C(F)(F)F)cc4)C(=O)N32)C(O)O1	IC50 (nM)p	'='	135	0.493	1	Caspase-1	0.464	B (single protein format)	0.577	Training	0.015	-0.2061	-0.4047	-0.0467	-0.5504	0.4965	-0.1066	-0.3538	0.6763	-0.6994	-0.5794	-0.5979	-0.9534	-0.636	-0.2206																					1	1	1
CHEMBL4215570	CC(C)n1cc(NC(=O)c2ccc(Nc3ccc4ccccc4c3)cc2)c(=O)n(CC(=O)N[C@H]2CC(=O)OC2O)c1=O	IC50 (nM)p	'='	140	0.493	1	Caspase-1	0.464	B (cell-based format)	0.316	Test	-0.0303	-0.5165	-0.2512	0.0324	0.0257	0.338	-0.1066	-0.3221	0.1055	-0.6897	-0.3752	-0.5024	-0.0993	-0.4651	-0.1988																					1	1	1
CHEMBL100409	CC(C)C[C@H](NC(=O)COc1c(Cl)cc(Cl)c2ccccc12)C(=O)N[C@H]1CC(=O)OC1O	IC50 (nM)p	'='	141	0.493	1	Caspase-1	0.464	B (single protein format)	0.577	Training	0.2446	0.0631	0.0301	0.0614	-0.6146	0.0536	-0.1066	-0.4092	0.1763	0.173	-0.7833	0.4641	-0.0845	-0.9547	-0.3514																					1	1	1
CHEMBL214166	O=C1C[C@H](NC(=O)C2(C(=O)NNC(=O)c3ccc4ccccc4c3)CCCC2)C(O)O1	IC50 (nM)p	'='	150	0.493	1	Caspase-1	0.464	B (single protein format)	0.577	Training	0.115	0.1038	-0.042	-0.4052	-0.3754	0.4107	0.8358	-0.0535	0.4372	-0.4207	-0.6846	-0.1541	-0.8467	-0.762	-0.2567																					1	1	1
CHEMBL213784	Cc1cccc(C(=O)NNC(=O)C2(C(=O)N[C@H]3CC(=O)OC3O)CCC2)c1	IC50 (nM)p	'='	150	0.493	1	Caspase-1	0.464	B (single protein format)	0.577	Training	-0.0215	-0.449	-0.0884	-0.7008	-0.8046	0.2341	-0.1066	0.3595	0.6956	-0.4191	-1.0792	-0.7053	-1.1318	-1.5695	-0.5936																					1	1	1
CHEMBL215512	O=C(CN1CCS(=O)(=O)C[C@H](NC(=O)c2ccc3ccccc3c2)C1=O)N[C@H]1CC(=O)OC1O	IC50 (nM)p	'='	150	0.493	1	Caspase-1	0.464	B (single protein format)	0.577	Test	-0.4007	0.8124	-0.5092	0.1346	-0.4789	-0.0115	-0.1066	0.3071	0.5729	0.6236	-0.6846	-1.1862	-0.1765	-0.6941	-0.4689																					1	1	1
CHEMBL213978	O=C(CN1CCSC[C@H](NC(=O)c2cccc(C(F)(F)F)c2)C1=O)N[C@H]1CC(=O)OC1O	IC50 (nM)p	'='	150	0.493	1	Caspase-1	0.464	B (single protein format)	0.577	Training	0.1294	0.2059	-0.2882	0.0865	-0.9293	0.2983	-0.1066	0.242	0.6896	0.0714	-1.0792	-0.5273	-0.3302	-1.129	-0.7362																					1	1	1
CHEMBL3898379	Cc1c(C)c2c(c(C)c1O)CC(CN1CCN(c3cc(N4CCCC4)nc(N4CCCC4)n3)CC1)C(C)O2	IC50 (nM)p	'='	167	0.493	1	Caspase-1	0.464	B (assay format)	0.64	Training	1.084	1.0924	-0.4722	-0.0296	-0.2541	0.8051	1.8156	-1.4838	-0.004	0.7218	0.6228	1.1975	-0.5256	0.3535	1.1479																					1	1	1
CHEMBL242511	O=C(CN1CC=CC[C@H](NC(=O)c2ccccc2)C1=O)N[C@H]1CC(=O)OC1O	IC50 (nM)p	'='	168	0.493	1	Caspase-1	0.464	B (single protein format)	0.577	Training	-1.1823	-0.4932	0.4649	0.2056	-0.4247	-0.5421	-0.1066	0.0876	-0.3008	-0.4821	-1.0085	-1.1434	-0.3085	-0.8675	-0.9221																					1	1	1
CHEMBL1221550	CC(C)[C@H](CC(=O)N1CCCC(Oc2ccccc2)C1)C(=O)N[C@H](C=O)CC(=O)O	IC50 (nM)p	'='	170	0.493	1	Caspase-1	0.464	B (single protein format)	0.577	Test	-0.5266	-0.144	1.1459	-0.2439	0.3285	-0.4627	-0.7001	-0.2304	-0.3998	0.4216	0.052	0.0634	-1.0203	-1.1179	-1.1201																					1	1	1
CHEMBL3941088	COc1cc(CN2CCN(c3cc(N4CCCC4)nc(N4CCCC4)n3)CC2)cc(OC)c1	IC50 (nM)p	'='	173	0.493	1	Caspase-1	0.464	B (assay format)	0.64	Training	0.4802	0.5513	0.605	-0.0417	-0.1038	0.1382	1.8156	-1.5082	-0.6572	0.4533	0.3526	1.1249	-0.0584	0.4187	0.3233																					1	1	1
CHEMBL1412861	C[C@]12C=CC(=O)C=C1CC[C@@H]1C2=CC[C@]2(C)[C@@H](C(=O)CN3CCN(c4cc(N5CCCC5)nc(N5CCCC5)n4)CC3)CC[C@@H]12	IC50 (nM)p	'='	174	0.493	1	Caspase-1	0.464	B (assay format)	0.64	Training	1.1043	2.2595	-0.8505	0.1723	-0.2121	2.1886	2.3183	-1.596	0.6524	0.7415	1.5665	0.4087	-0.9931	0.8273	1.729																					1	1	1
CHEMBL377298	O=C[C@H](CC(=O)O)NC(=O)CCCCCNC(=O)c1ccc(Nc2cnc3ccccc3n2)cc1	IC50 (nM)p	'='	190	0.493	1	Caspase-1	0.464	B (single protein format)	0.577	Training	-1.0337	-0.7865	1.3057	0.1255	0.1853	-0.4987	-0.7001	0.0245	-0.7676	-0.271	-0.3853	-0.2741	0.183	-0.5704	-1.3232																					1	1	1
CHEMBL417149	CC(=O)N[C@@H](CC(=O)O)C(=O)N[C@@H](CCC(=O)O)C(=O)N[C@H](C(=O)N[C@H](C=O)CC(=O)O)C(C)C	IC50 (nM)p	'='	190	0.493	1	Caspase-1	0.464	B (single protein format)	0.577	Test	-1.3349	-1.0127	1.1635	-0.6039	-1.6521	-0.5814	-0.7001	1.943	0.0872	-0.195	-1.5363	-2.0177	-1.2825	-2.3286	-1.1469																					1	1	1
CHEMBL379764	COc1cccc(C(=O)NNC(=O)C2(C(=O)N[C@H]3CC(=O)OC3O)CCCC2)c1	IC50 (nM)p	'='	200	0.493	1	Caspase-1	0.464	B (single protein format)	0.577	Training	-0.2483	-0.0814	0.4517	-1.1364	-0.8593	0.1829	0.8358	0.3595	0.4768	-0.4073	-1.0792	-0.7001	-1.158	-1.305	-0.4313																					1	1	1
CHEMBL4203155	CCC(C(=O)N[C@H]1CC(=O)OC1O)n1c(=O)c(NC(=O)c2ncc(Nc3ccc4ccccc4c3)cc2C)cn(C(C)C)c1=O	IC50 (nM)p	'='	200	0.493	1	Caspase-1	0.464	B (cell-based format)	0.316	Training	0.012	-0.3206	-0.1454	-0.4927	-0.2241	0.5438	-0.1066	-0.2923	0.2999	-0.474	-0.4859	-0.529	-0.3058	-0.545	0.0936																					1	1	1
CHEMBL3970645	O=C(c1ccccc1)c1ccc(CN2CCN(c3cc(N4CCCC4)nc(N4CCCC4)n3)CC2)cc1	IC50 (nM)p	'='	205	0.493	1	Caspase-1	0.464	B (assay format)	0.64	Training	0.5978	0.4642	0.2597	0.6448	0.7843	0.3507	1.8156	-1.6403	-0.6649	0.3391	0.9726	1.4255	0.2763	0.6114	0.2567																					1	1	1
CHEMBL4207501	CCC(C(=O)N[C@H]1CC(=O)OC(O)C1)n1c(=O)c(NC(=O)c2ccc(Nc3ccc4ccccc4c3)cc2C)cn(C(C)C)c1=O	IC50 (nM)p	'='	210	0.493	1	Caspase-1	0.464	B (cell-based format)	0.316	Test	0.252	-0.1757	-0.1003	-0.3298	0.0753	0.6185	-0.7001	-0.4923	0.2066	-0.3025	-0.0067	-0.2188	-0.2799	-0.5236	0.0592																					1	1	1
CHEMBL210118	O=C1C[C@H](NC(=O)C2(C(=O)NNC(=O)c3ccc4ccccc4c3)CCC2)C(O)O1	IC50 (nM)p	'='	240	0.493	1	Caspase-1	0.464	B (single protein format)	0.577	Training	0.1358	-0.333	-0.1804	-0.476	-0.3367	0.4475	-0.1066	0.0191	0.5355	-0.5806	-0.6846	-0.285	-0.7625	-0.8655	-0.3883																					1	1	1
CHEMBL214215	COc1cccc(C(=O)NNC(=O)C2(C(=O)N[C@H]3CC(=O)OC3O)CCCCC2)c1	IC50 (nM)p	'='	240	0.493	1	Caspase-1	0.464	B (single protein format)	0.577	Training	-0.2584	-0.0265	0.579	-1.0406	-0.0208	0.1727	-0.1066	0.2717	0.3742	-0.2428	0.3743	-0.5481	-1.2351	-0.946	-0.3944																					1	1	1
CHEMBL317246	CC(C)C(NC(=O)CCOc1cccc2ccccc12)C(=O)N[C@H]1CC(=O)OC1O	IC50 (nM)p	'='	250	0.493	1	Caspase-1	0.464	B (single protein format)	0.577	Training	-0.3679	-0.4388	0.4207	0.129	-0.2625	-0.2532	-0.1066	-0.2817	-0.232	-0.1294	-0.6846	0.0296	-0.647	-0.8435	-0.749																					1	1	1
CHEMBL386240	COc1cccc(C(=O)NNC(=O)C2(C(=O)N[C@H]3CC(=O)OC3O)CCC2)c1	IC50 (nM)p	'='	260	0.493	1	Caspase-1	0.464	B (single protein format)	0.577	Test	-0.2376	-0.568	0.3157	-1.2386	-0.8329	0.2197	-0.1066	0.4531	0.5863	-0.5827	-1.0792	-0.8623	-1.0757	-1.4369	-0.5818																					1	1	1
CHEMBL3939229	COc1cccc(CN2CCN(c3cc(N4CCCC4)nc(N4CCCC4)n3)CC2)c1	IC50 (nM)p	'='	262	0.493	1	Caspase-1	0.464	B (assay format)	0.64	Training	0.4837	0.6236	0.5077	0.3818	0.2183	0.0648	1.8156	-1.6149	-0.7728	0.5597	0.4167	1.3143	-0.059	0.4478	0.1787																					1	1	1
CHEMBL372093	O=C1C[C@H](NC(=O)[C@@H]2CCc3nc4cc(-c5ccccc5)nc-4c(O)n32)C(O)O1	IC50 (nM)p	'='	264	0.493	1	Caspase-1	0.464	B (single protein format)	0.577	Training	-0.1681	0.0286	-0.6841	0.3538	-0.2564	0.1021	1.1144	-0.1148	0.256	-0.8344	-0.803	-0.4399	-1.0084	0.0039	0.3105																					1	1	1
CHEMBL269599	CS(=O)(=O)c1c(F)cc(-c2cc(C(N)=O)c(Cl)nn2)cc1F	IC50 (nM)p	'='	300	0.493	1	Caspase-1	0.464	B (single protein format)	0.577	Training	1.2185	0.1561	-0.9265	-0.3699	-0.3625	0.1628	-0.7001	0.4984	1.7941	0.9593	-0.9559	-0.2453	1.5388	-1.6827	0.0293																					1	1	1
CHEMBL213408	Cc1ccccc1C(=O)NNC(=O)C1(C(=O)N[C@H]2CC(=O)OC2O)CCC1	IC50 (nM)p	'='	310	0.493	1	Caspase-1	0.464	B (single protein format)	0.577	Test	-0.038	-0.4129	-0.0052	-0.8436	-0.7543	0.2813	-0.1066	0.3595	0.704	-0.4137	-1.0792	-0.7053	-1.1318	-1.5739	-0.4868																					1	1	1
CHEMBL246887	CCC(C(=O)N[C@@H](CC(=O)O)C(=O)CCCc1ccccc1)n1cc(C(C)(C)C)nc(NCc2cc(OC)cc(OC)c2)c1=O	IC50 (nM)p	'='	320	0.493	1	Caspase-1	0.464	B (single protein format)	0.577	Training	0.1696	-0.4308	0.8112	-0.8794	-0.2593	0.6095	-0.7001	-0.5216	0.1973	0.1279	-0.3755	0.3074	-0.6406	-0.8565	-0.6202																					1	1	1
CHEMBL441854	O=C(CN1CCS(=O)(=O)C[C@H](NC(=O)c2cc3ccccc3s2)C1=O)N[C@H]1CC(=O)OC1O	IC50 (nM)p	'='	320	0.493	1	Caspase-1	0.464	B (single protein format)	0.577	Training	-0.4561	1.562	-0.649	0.2062	-0.9289	-0.0174	0.4857	0.861	0.6934	1.1485	-1.0792	-1.4077	-0.1576	-0.8466	-0.4787																					1	1	1
CHEMBL248309	CCC(C(=O)N[C@@H](CC(=O)O)C(=O)CCCc1ccccc1)n1cc(C(C)(C)C)nc(Nc2ccc3c(c2)OCCO3)c1=O	IC50 (nM)p	'='	330	0.493	1	Caspase-1	0.464	B (single protein format)	0.577	Training	0.1786	-0.3882	0.2886	-0.0539	0.3163	0.6408	-0.7001	-0.5216	0.2122	0.0215	-0.0335	0.3665	-0.8603	-0.4813	-0.5016																					1	1	1
CHEMBL466565	CC(C)C[C@H]1C[C@H]([C@@H](O)CC(=O)Cc2ccccc2)C(=O)N1	IC50 (nM)p	'='	330	0.493	1	Caspase-1	0.464	B (single protein format)	0.577	Test	-0.4251	0.4816	0.5782	0.5551	-0.0512	-0.602	-0.1066	-0.692	-0.3313	0.8521	-1.0085	0.0934	-1.2303	-1.5476	-1.2823																					1	1	1
CHEMBL101182	CC(C)CC(NC(=O)CNc1cccc(Oc2ccccc2)c1)C(=O)N[C@H]1CC(=O)OC1O	IC50 (nM)p	'='	330	0.493	1	Caspase-1	0.464	B (single protein format)	0.577	Training	-0.6548	-0.6264	0.5656	0.6088	0.1021	-0.4332	-0.1066	-0.2583	-0.4952	-0.1427	-0.5514	-0.1076	-0.592	-0.9382	-1.2538																					1	1	1
CHEMBL323570	CC(C)C(NC(=O)COc1cccc2ccccc12)C(=O)N[C@H]1CC(=O)OC1O	IC50 (nM)p	'='	336	0.493	1	Caspase-1	0.464	B (single protein format)	0.577	Training	-0.3941	-0.4738	0.2883	0.0709	-0.2177	-0.267	-0.1066	-0.2118	-0.1392	-0.2902	-0.6846	-0.138	-0.5509	-0.8034	-0.6551																					1	1	1
CHEMBL384930	O=C(CN1CCSC[C@H](NC(=O)c2ccccc2)C1=O)N[C@H]1CC(=O)OC1O	IC50 (nM)p	'='	350	0.493	1	Caspase-1	0.464	B (single protein format)	0.577	Training	-1.023	0.4492	0.4649	0.2056	-0.4247	-0.5106	-0.1066	0.6008	-0.2909	0.5478	-1.0085	-0.911	0.0321	-0.8675	-0.9221																					1	1	1
CHEMBL4216830	Cc1cc(Nc2ccc3ccccc3c2)ccc1C(=O)Nc1cn(C(C)C)c(=O)n(C2(C(=O)N[C@H]3CC(=O)OC(O)C3)CC2)c1=O	IC50 (nM)p	'='	360	0.493	1	Caspase-1	0.464	B (cell-based format)	0.316	Test	0.7623	-0.1411	-0.6263	-0.1525	0.0415	1.4682	-0.7001	-0.5306	0.8038	-0.4495	-0.0067	-0.2749	-0.3833	-0.592	0.1288																					1	1	1
CHEMBL101145	CC(C)C(NC(=O)COc1c(C(=O)O)ccc2ccccc12)C(=O)N[C@H]1CC(=O)OC1O	IC50 (nM)p	'='	385	0.493	1	Caspase-1	0.464	B (single protein format)	0.577	Training	-0.2621	-0.529	0.1011	-0.1373	-0.5028	-0.0785	-0.1066	0.2585	0.1451	-0.5359	-0.7372	-0.3727	-0.4473	-0.892	-0.34																					1	1	1
CHEMBL1221546	CC(C)[C@H](CC(=O)NCCC(=O)c1ccccc1)C(=O)N[C@H](C=O)CC(=O)O	IC50 (nM)p	'='	398	0.493	1	Caspase-1	0.464	B (single protein format)	0.577	Training	-0.8283	-0.7314	1.6374	-0.6321	-0.3371	-0.5711	-0.7001	0.3687	-0.3905	0.2268	-1.0085	-0.4426	-0.5906	-1.8225	-1.4232																					1	1	1
CHEMBL318887	CC(C)C[C@H](NC(=O)CC(=O)c1cccc2ccccc12)C(=O)N[C@H]1CC(=O)OC1O	IC50 (nM)p	'='	408	0.493	1	Caspase-1	0.464	B (single protein format)	0.577	Training	-0.2342	-0.2566	0.1829	0.262	-0.3046	-0.1696	-0.1066	-0.2028	-0.0113	-0.139	-0.6846	-0.1436	-0.5649	-0.8794	-0.5377																					1	1	1
CHEMBL1221503	COc1ccc(CCCNC(=O)C[C@H](C(=O)N[C@H](C=O)CC(=O)O)C(C)C)cc1	IC50 (nM)p	'='	410	0.493	1	Caspase-1	0.464	B (single protein format)	0.577	Test	-0.7349	-0.5972	1.9129	-1.1444	-0.8046	-0.5664	-0.7001	0.107	-0.5366	0.4488	-1.0792	-0.1351	-0.7678	-1.7317	-1.4973																					1	1	1
CHEMBL198974	CC(C)(C)c1cc2nc3n(c(O)c-2n1)[C@H](C(=O)N[C@H]1CC(=O)OC1O)CC3	IC50 (nM)p	'='	421	0.493	1	Caspase-1	0.464	B (single protein format)	0.577	Training	0.6087	0.0146	-1.4854	0.0797	-1.3456	0.581	1.1144	0.1186	1.3365	-0.4494	-1.3308	-0.8494	-1.8841	-0.7156	0.4279																					1	1	1
CHEMBL420458	CC(C)C[C@H](NC(=O)COc1ccc(Cl)c2ccccc12)C(=O)N[C@H]1CC(=O)OC1O	IC50 (nM)p	'='	429	0.493	1	Caspase-1	0.464	B (single protein format)	0.577	Training	-0.0385	-0.2296	0.1829	0.1303	-0.468	-0.1061	-0.1066	-0.3474	-0.0252	0.0197	-0.7372	0.2374	-0.3572	-0.8211	-0.5462																					1	1	1
CHEMBL213965	Cc1cccc(C(=O)NNC(=O)C2(C(=O)N[C@H]3CC(=O)OC3O)CCCCC2)c1	IC50 (nM)p	'='	430	0.493	1	Caspase-1	0.464	B (single protein format)	0.577	Training	-0.0569	0.1023	0.2092	-0.5311	0.0319	0.1871	-0.1066	0.1783	0.4696	-0.0788	0.3743	-0.3911	-1.2927	-1.0543	-0.3993																					1	1	1
CHEMBL437907	Cc1cccc(C(=O)NNC(=O)C2(C(=O)N[C@H]3CC(=O)OC3O)Cc3ccccc3C2)c1	IC50 (nM)p	'='	430	0.493	1	Caspase-1	0.464	B (single protein format)	0.577	Test	0.0567	-0.0293	-0.2529	-0.1899	-0.2061	0.3525	0.3374	-0.122	0.5696	-0.6148	-0.6221	-0.4014	-0.5397	-0.6473	-0.11																					1	1	1
CHEMBL1221502	CC(C)[C@H](CC(=O)NCCCc1ccccc1)C(=O)N[C@H](C=O)CC(=O)O	IC50 (nM)p	'='	444	0.493	1	Caspase-1	0.464	B (single protein format)	0.577	Training	-0.8203	-0.5468	1.8837	-0.3551	-0.2884	-0.639	-0.7001	0.0883	-0.6696	0.5865	-1.0085	-0.0288	-0.8153	-1.6822	-1.6204																					1	1	1
CHEMBL3984293	O=[N+]([O-])c1ccc(CN2CCN(c3cc(N4CCCC4)nc(N4CCCC4)n3)CC2)cc1	IC50 (nM)p	'='	450	0.493	1	Caspase-1	0.464	B (assay format)	0.64	Training	0.6428	0.4741	0.1457	0.5945	0.1663	0.1639	1.8156	-1.0648	-0.3679	0.2969	0.4167	1.2251	-0.1732	0.2757	0.1557																					1	1	1
CHEMBL3905486	c1c(N2CCCC2)nc(N2CCCC2)nc1N1CCNCC1	IC50 (nM)p	'='	455	0.493	1	Caspase-1	0.464	B (assay format)	0.64	Training	0.4426	0.7732	0.5125	1.0358	0.4767	-0.2	1.8156	-1.292	-0.9238	0.9126	0.0375	1.3353	-0.4592	0.3317	0.1561																					1	1	1
CHEMBL210023	Cc1cccc(C(=O)NNC(=O)C2(C(=O)N[C@H]3CC(=O)OC3O)CCCC2)c1	IC50 (nM)p	'='	490	0.493	1	Caspase-1	0.464	B (single protein format)	0.577	Test	-0.0398	0.0498	0.0654	-0.6131	-0.8329	0.1973	0.8358	0.2659	0.5789	-0.2433	-1.0792	-0.543	-1.215	-1.4287	-0.4375																					1	1	1
CHEMBL6429	N#Cc1ccc(-c2cc(C(N)=O)c(Cl)nn2)cc1Cl	IC50 (nM)p	'='	500	0.493	1	Caspase-1	0.464	B (single protein format)	0.577	Training	0.5504	-0.6721	0.6031	-1.3762	0.0851	-0.3002	-0.7001	0.3706	0.3837	-0.5634	-0.9033	0.4083	2.6354	-1.056	-0.4335																					1	1	1
CHEMBL3678067	CC(C)[C@H](NC(=O)[C@H](CCC(=O)O)NC(=O)[C@H](Cc1ccc(O)cc1)NC(=O)OCc1ccccc1)C(=O)N[C@H](/C=C/S(C)(=O)=O)CC(=O)O	IC50 (nM)p	'='	500	0.493	1	Caspase-1	0.464	B (single protein format)	0.577	Training	-0.5477	-0.6029	0.5437	0.155	-0.4482	-0.0343	-0.7001	0.6891	0.0416	0.7483	-0.5514	-0.6436	-0.2872	-1.4758	-1.3194																					1	1	1
CHEMBL4218951	CC(C(=O)N[C@H]1CC(=O)OC1O)n1c(=O)c(NC(=O)c2ccc3ccccc3c2)cn(C)c1=O	IC50 (nM)p	'='	501.19	0.493	1	Caspase-1	0.464	B (single protein format)	0.577	Training	0.0142	-0.5005	-0.3788	-0.4516	-0.2305	0.167	-0.1066	-0.0027	0.4206	-0.8547	-0.4462	-0.4324	-0.1846	-0.6781	0.079																					1	1	1
CHEMBL102005	CC(C)C[C@H](NC(=O)COc1ccccc1Cc1ccccc1)C(=O)N[C@H]1CC(=O)OC1O	IC50 (nM)p	'='	521	0.493	1	Caspase-1	0.464	B (single protein format)	0.577	Test	-0.5313	-0.4104	0.6345	0.5201	0.145	-0.3675	-0.1066	-0.4675	-0.468	0.0029	-0.5514	0.1145	-0.5965	-0.8456	-1.1318																					1	1	1
CHEMBL3133256	O=C1C(=O)N(Cc2ccccc2I)c2ccc(S(=O)(=O)N3CCC[C@H]3CF)cc21	IC50 (nM)p	'='	522	0.493	1	Caspase-1	0.464	B (assay format)	0.64	Training	1.5416	2.1735	-0.3153	-0.9168	-0.2956	0.8922	0.5231	-0.8678	1.0002	1.4144	-0.2829	0.9593	1.3993	0.1689	1.5168																					1	1	1
CHEMBL321074	CC(C)C[C@H](NC(=O)COc1ccccc1C1CCCC1)C(=O)N[C@H]1CC(=O)OC1O	IC50 (nM)p	'='	538	0.493	1	Caspase-1	0.464	B (single protein format)	0.577	Training	-0.5378	0.2733	0.4719	0.3883	-0.8632	-0.3346	1.1507	-0.3474	-0.3161	0.4949	-1.0792	-0.0837	-1.4543	-1.1981	-0.9119																					1	1	1
CHEMBL1221547	CC(C)[C@H](CC(=O)NCCOc1ccccc1)C(=O)N[C@H](C=O)CC(=O)O	IC50 (nM)p	'='	539	0.493	1	Caspase-1	0.464	B (single protein format)	0.577	Training	-0.9091	-0.8534	1.8837	-0.3551	-0.2884	-0.6573	-0.7001	0.2964	-0.6727	0.2354	-1.0085	-0.1482	-0.6888	-1.6822	-1.6204																					1	1	1
CHEMBL317796	CC(C)C[C@H](NC(=O)CC(=O)c1ccc2ccccc2c1)C(=O)N[C@H]1CC(=O)OC1O	IC50 (nM)p	'='	543	0.493	1	Caspase-1	0.464	B (single protein format)	0.577	Test	-0.2197	-0.3424	0.1098	0.262	-0.3367	-0.222	-0.1066	-0.2028	-0.0206	-0.1438	-0.6846	-0.1436	-0.5649	-0.9945	-0.7725																					1	1	1
CHEMBL316465	CC(C)C[C@H](NC(=O)CCSc1cccc2ccccc12)C(=O)N[C@H]1CC(=O)OC1O	IC50 (nM)p	'='	563	0.493	1	Caspase-1	0.464	B (single protein format)	0.577	Training	-0.1721	0.6058	0.4719	0.3883	-0.3046	-0.2139	-0.1066	-0.051	-0.3109	0.8567	-0.6846	0.3667	-0.1817	-0.7805	-0.8394																					1	1	1
CHEMBL318386	CC(C)C[C@H](NC(=O)COc1cccc2ccccc12)C(=O)N[C@H]1CC(=O)OC1O	IC50 (nM)p	'='	570	0.493	1	Caspase-1	0.464	B (single protein format)	0.577	Training	-0.3552	-0.3862	0.3452	0.3401	-0.2625	-0.2824	-0.1066	-0.2817	-0.2306	-0.1432	-0.6846	-0.0035	-0.647	-0.7397	-0.7513																					1	1	1
CHEMBL213553	Cc1ccc(C(=O)NNC(=O)C2(C(=O)N[C@H]3CC(=O)OC3O)CCC2)cc1	IC50 (nM)p	'='	580	0.493	1	Caspase-1	0.464	B (single protein format)	0.577	Training	-0.0215	-0.5294	-0.0884	-0.8508	-0.8046	0.2311	-0.1066	0.3595	0.6946	-0.4191	-1.0792	-0.7053	-1.1318	-1.5809	-0.6481																					1	1	1
CHEMBL1221548	CC(C)[C@H](CC(=O)N(CCOc1ccccc1)C(C)C)C(=O)N[C@H](C=O)CC(=O)O	IC50 (nM)p	'='	584	0.493	1	Caspase-1	0.464	B (single protein format)	0.577	Test	-0.4056	-0.5275	1.512	-0.6865	-0.4247	-0.4506	-0.7001	-0.1565	-0.3448	0.5655	-1.0085	0.2598	-0.8647	-1.875	-1.3405																					1	1	1
CHEMBL466747	CC(C)CC1(O)NC(=O)C2(OC(Cc3ccccc3)=CC2=O)C1O	IC50 (nM)p	'='	610	0.493	1	Caspase-1	0.464	B (single protein format)	0.577	Training	0.6046	0.3306	-0.7149	-0.3882	-0.2359	0.4439	0.0353	-0.2052	1.6644	-0.2088	-1.0085	-0.5261	-1.0167	-1.0364	0.7549																					1	1	1
CHEMBL101728	CC(C)C[C@H](NC(=O)CCSc1ccc2ccccc2c1)C(=O)N[C@H]1CC(=O)OC1O	IC50 (nM)p	'='	611	0.493	1	Caspase-1	0.464	B (single protein format)	0.577	Training	-0.1576	0.4387	0.3988	0.4346	-0.3367	-0.2646	-0.1066	-0.051	-0.3198	0.852	-0.6846	0.3667	-0.1817	-0.8796	-1.0196																					1	1	1
CHEMBL99681	CC(C)C[C@H](NC(=O)COc1ccccc1-c1ccccc1)C(=O)N[C@H]1CC(=O)OC1O	IC50 (nM)p	'='	636	0.493	1	Caspase-1	0.464	B (single protein format)	0.577	Training	-0.377	-0.4557	0.5911	0.4337	0.1979	-0.2726	-0.1066	-0.4092	-0.3863	-0.1067	-0.5514	0.2241	-0.5074	-0.7428	-0.8934																					1	1	1
CHEMBL3968765	FC(F)(F)c1ccc(CN2CCN(c3cc(N4CCCC4)nc(N4CCCC4)n3)CC2)cc1	IC50 (nM)p	'='	639	0.493	1	Caspase-1	0.464	B (assay format)	0.64	Test	1.3833	0.4286	-0.2862	0.676	0.1172	0.7974	1.8156	-1.8118	0.0672	0.2272	0.4167	1.5712	-0.3909	0.1259	0.1743																					1	1	1
CHEMBL101644	CC(C)C[C@H](NC(=O)/C=C/c1ccccc1)C(=O)N[C@H]1CC(=O)OC1O	IC50 (nM)p	'='	650	0.493	1	Caspase-1	0.464	B (single protein format)	0.577	Training	-0.623	-0.6205	0.7203	0.3783	-0.2884	-0.5765	-0.1066	-0.0884	-0.3962	0.0535	-1.0085	-0.1847	-0.503	-1.4203	-1.3635																					1	1	1
CHEMBL437105	O=C[C@H](CC(=O)O)NC(=O)[C@@H]1CCCN2C(=O)CC[C@H](NC(=O)c3nccc4ccccc34)C(=O)N12	IC50 (nM)p	'='	670	0.493	1	Caspase-1	0.464	B (cell-based format)	0.316	Training	-0.7863	-0.0592	0.3717	-0.3985	-0.0393	-0.0662	-0.7001	0.1426	0.0718	-0.4974	-0.4579	-1.1455	-0.5172	-0.1328	0.222																					1	1	1
CHEMBL3133146	O=C1C(=O)N(Cc2ccccc2[N+](=O)[O-])c2ccc(S(=O)(=O)N3CCC[C@H]3CF)cc21	IC50 (nM)p	'='	672	0.493	1	Caspase-1	0.464	B (assay format)	0.64	Training	1.1948	1.5352	-0.3111	-0.8719	-0.3754	0.8658	0.5231	-0.1887	1.2614	0.3086	-0.2829	0.2902	0.0835	0.1359	1.5785																					1	1	1
CHEMBL183619	COc1ccc(I)cc1[C@@H](O)C(=O)N[C@H](C(=O)N[C@@H](CC(=O)O)C(=O)CSCc1ccccc1)C(C)C	IC50 (nM)p	'='	675	0.493	1	Caspase-1	0.464	B (single protein format)	0.577	Test	-0.3594	0.3674	1.0155	-0.6702	-0.226	-0.1605	-0.7001	0.2308	-0.1696	1.3	-0.6139	0.1046	1.1767	-1.301	-0.8371																					1	1	1
CHEMBL102901	CC(C)C[C@H](NC(=O)CCOc1cccc2ccccc12)C(=O)N[C@H]1CC(=O)OC1O	IC50 (nM)p	'='	686	0.493	1	Caspase-1	0.464	B (single protein format)	0.577	Training	-0.331	-0.3549	0.4719	0.3883	-0.3046	-0.2687	-0.1066	-0.3474	-0.3178	0.0083	-0.6846	0.155	-0.7372	-0.7805	-0.8394																					1	1	1
CHEMBL214044	COc1cccc(OC)c1C(=O)NNC(=O)C1(C(=O)N[C@H]2CC(=O)OC2O)CCCCC1	IC50 (nM)p	'='	700	0.493	1	Caspase-1	0.464	B (single protein format)	0.577	Training	-0.2769	0.0293	0.8224	-1.5913	-0.2974	0.3073	-0.1066	0.2769	0.4625	-0.3021	0.3118	-0.6081	-1.1698	-0.779	0.1221																					1	1	1
CHEMBL6439	NC(=O)c1cc(-c2ccc([N+](=O)[O-])cc2)nnc1Cl	IC50 (nM)p	'='	700	0.493	1	Caspase-1	0.464	B (single protein format)	0.577	Training	0.2528	-1.033	0.2275	-0.5687	0.4431	-0.4019	-0.7001	0.9594	0.6379	-1.0877	-0.8424	0.0839	1.6545	-1.0279	-0.6876																					1	1	1
CHEMBL3932441	c1ccc(CN2CCN(c3cc(N4CCCC4)nc(N4CCCC4)n3)CC2)cc1	IC50 (nM)p	'='	700	0.493	1	Caspase-1	0.464	B (assay format)	0.64	Test	0.4877	0.7041	0.3988	0.9883	0.704	-0.009	1.8156	-1.7346	-0.8981	0.6791	0.4912	1.5267	-0.0598	0.5587	0.079																					1	1	1
CHEMBL3678069	CC(C)[C@H](NC(=O)[C@H](Cc1c[nH]c2ccccc12)NC(=O)[C@H](CC(=O)O)NC(=O)OCc1ccccc1)C(=O)N[C@H](/C=C/S(C)(=O)=O)CC(=O)O	IC50 (nM)p	'='	700	0.493	1	Caspase-1	0.464	B (single protein format)	0.577	Training	-0.4852	-0.4377	0.3341	0.2987	-0.4653	0.1795	-0.0714	0.5197	0.1107	0.5859	-0.5514	-0.6156	-0.2927	-1.1715	-1.0185																					1	1	1
CHEMBL3898411	FC(F)(F)c1cc(CN2CCN(c3cc(N4CCCC4)nc(N4CCCC4)n3)CC2)cc(C(F)(F)F)c1	IC50 (nM)p	'='	706	0.493	1	Caspase-1	0.464	B (assay format)	0.64	Training	2.1042	0.2737	-0.8374	0.7441	-0.2549	1.6111	1.8156	-1.874	0.8471	-0.1366	0.3526	1.607	-0.6574	-0.0436	0.4201																					1	1	1
CHEMBL100114	COc1ccc(OCC(=O)N[C@@H](CC(C)C)C(=O)N[C@H]2CC(=O)OC2O)c2ccccc12	IC50 (nM)p	'='	831	0.493	1	Caspase-1	0.464	B (single protein format)	0.577	Training	-0.3388	-0.3723	0.5315	-0.2918	-0.5028	-0.1772	-0.1066	-0.244	-0.1269	-0.213	-0.7372	-0.0956	-0.6163	-0.7115	-0.4794																					1	1	1
CHEMBL103820	Cc1ccc2ccccc2c1OCC(=O)N[C@@H](CC(C)C)C(=O)N[C@H]1CC(=O)OC1O	IC50 (nM)p	'='	843	0.493	1	Caspase-1	0.464	B (single protein format)	0.577	Test	-0.1519	-0.2892	0.1829	0.1303	-0.468	-0.1623	-0.1066	-0.3474	-0.0551	-0.0581	-0.7372	0.0656	-0.6517	-0.837	-0.5564																					1	1	1
CHEMBL166992	CC(C)[C@H](NC(=O)c1cc(Br)cc(Br)c1)C(=O)N[C@@H](CC(=O)O)C(=O)CSCc1ccccc1	IC50 (nM)p	'='	860	0.493	1	Caspase-1	0.464	B (single protein format)	0.577	Training	0.201	1.0387	0.7035	0.1289	-0.1315	-0.1472	-0.7001	-0.0517	-0.139	1.7566	-0.6139	0.9291	1.5825	-1.4468	-1.095																					1	1	1
CHEMBL23453	COC(=O)CC(NC(=O)[C@@H](NC(=O)OCc1ccccc1)C(C)C)C(=O)CF	IC50 (nM)p	'='	900	0.493	1	Caspase-1	0.464	B (single protein format)	0.577	Training	-0.7848	-1.0601	1.9058	-1.4585	-0.3371	-0.5913	-0.7001	-0.0408	-0.3648	-0.106	-1.0085	-0.1143	-0.5061	-1.7545	-1.3471																					1	1	1
CHEMBL3673264	CC(C)[C@H](NC(=O)[C@@H](NC(=O)[C@H](CC(=O)O)NC(=O)OCc1ccccc1)C1Cc2ccccc2C1)C(=O)N[C@H](/C=C/S(C)(=O)=O)CC(=O)O	IC50 (nM)p	'='	900	0.493	1	Caspase-1	0.464	B (single protein format)	0.577	Training	-0.4358	-0.1236	0.2535	0.3515	-0.4425	0.1718	-0.1066	0.392	0.1761	0.7655	-0.5514	-0.615	-0.3958	-1.1681	-0.9575																					1	1	1
CHEMBL74083	O=C(O)C[C@H](NC(=O)OCc1ccccc1)C(=O)COC(=O)Cc1c(Cl)ccc(Cl)c1Cl	IC50 (nM)p	'='	936	0.493	1	Caspase-1	0.464	B (single protein format)	0.577	Test	0.0869	-0.5693	0.834	-0.1976	-0.1412	-0.139	-0.7001	-0.2544	-0.1685	-0.0054	-0.6665	0.7659	0.9288	-1.2731	-1.0852																					1	1	1
CHEMBL1223108	CC(C)[C@H](NC(=O)OCc1ccccc1)C(=O)N[C@@H](C)C(=O)N[C@@H](CC(=O)O)C(=O)CCCCCc1ccccc1	IC50 (nM)p	'='	976	0.493	1	Caspase-1	0.464	B (single protein format)	0.577	Training	-0.673	-0.5682	1.3405	0.1598	0.1023	-0.363	-0.7001	-0.2624	-0.6459	0.4329	-0.4807	0.3022	-0.7244	-1.3307	-1.5166																					1	1	1
CHEMBL330143	CCC(C)c1ccc(Oc2ccccc2S(=O)(=O)N[C@H](C=O)C(=O)O)cc1C	IC50 (nM)p	'='	1000	0.493	1	Caspase-1	0.464	B (single protein format)	0.577	Training	0.553	0.6473	0.7196	-1.4523	-0.1553	0.086	-0.7001	0.0304	0.6657	1.1188	-0.6846	0.535	0.0183	-1.3044	-0.3779																					1	1	1
CHEMBL96334	Cc1cc(Oc2ccccc2S(=O)(=O)N[C@H](C=O)C(=O)O)ccc1C(C)C	IC50 (nM)p	'='	1000	0.493	1	Caspase-1	0.464	B (single protein format)	0.577	Training	0.6601	0.6635	0.3154	-0.8401	-0.1019	0.0769	-0.7001	0.119	0.7807	0.9496	-0.6846	0.4053	0.1485	-1.4092	-0.4556																					1	1	1
CHEMBL183109	C#CC[C@@H](C(=O)N[C@H](C(=O)N[C@@H](CC(=O)O)C(=O)CSCc1ccccc1)C(C)C)c1cc(Br)ccc1OC	IC50 (nM)p	'='	1030	0.493	1	Caspase-1	0.464	B (single protein format)	0.577	Test	-0.3723	0.3702	1.3787	-0.6334	-0.2973	-0.1417	-0.7001	-0.2109	-0.2693	1.1563	-0.6139	0.3872	0.8947	-1.0887	-0.7483																					1	1	1
CHEMBL2324341	CCOC(=O)/C=C/[C@H](CC(=O)O)NC(=O)[C@@H](NC(=O)[C@@H](NC(=O)[C@H](CC(=O)O)NC(=O)OCc1ccccc1)c1ccccc1)C(C)C	IC50 (nM)p	'='	1050	0.493	1	Caspase-1	0.464	B (single protein format)	0.577	Training	-0.9169	-0.8965	1.2663	0.0741	-0.1483	-0.2763	-0.7001	0.3645	-0.4547	-0.2265	-0.4807	-0.3312	-0.2846	-1.3446	-1.1962																					1	1	1
CHEMBL3965572	c1cc(CN2CCN(c3cc(N4CCCC4)nc(N4CCCC4)n3)CC2)ccn1	IC50 (nM)p	'='	1060	0.493	1	Caspase-1	0.464	B (assay format)	0.64	Training	0.2169	0.6215	0.3988	0.9883	0.704	-0.0374	1.8156	-1.4968	-0.8916	0.5594	0.3665	0.9546	-0.0783	0.5587	0.079																					1	1	1
CHEMBL99680	CC(C)C[C@H](NC(=O)COc1cccc(-c2ccccc2)c1)C(=O)N[C@H]1CC(=O)OC1O	IC50 (nM)p	'='	1100	0.493	1	Caspase-1	0.464	B (single protein format)	0.577	Training	-0.3479	-0.4953	0.5201	0.4786	0.1537	-0.3044	-0.1066	-0.4092	-0.3995	-0.1113	-0.5514	0.2241	-0.5074	-0.8443	-1.0666																					1	1	1
CHEMBL3673267	CC(C)[C@H](NC(=O)[C@H](Cc1ccc2ccccc2n1)NC(=O)[C@H](CC(=O)O)NC(=O)OCc1ccccc1)C(=O)N[C@H](/C=C/S(=O)(=O)Oc1ccccc1)CC(=O)O	IC50 (nM)p	'='	1200	0.493	-1	Caspase-1	0.464	B (single protein format)	0.577	Training	-0.5507	-0.4154	0.4919	0.4414	0.2674	0.2427	-0.7001	0.1935	-0.0982	0.1258	0.2822	-0.316	-0.054	-0.8654	-1.0591																					1	1	1
CHEMBL4208767	CC(C)[C@H](NC(=O)c1ccc2ccccc2c1)c1ccc(C(=O)N[C@H]2CC(=O)OC2O)cn1	IC50 (nM)p	'='	1258.93	0.493	-1	Caspase-1	0.464	B (single protein format)	0.577	Training	-0.0185	-0.3813	-0.0522	0.0071	0.2363	-0.0129	-0.1066	-0.4606	-0.0198	-0.4302	-0.3294	0.1845	-0.1324	-0.4573	-0.4963																					1	1	1
CHEMBL3678071	CC(C)[C@H](NC(=O)[C@H](Cc1ccc(O)cc1)NC(=O)OCc1ccccc1)C(=O)N[C@@H](C)C(=O)N[C@H](/C=C/S(=O)(=O)c1ccccc1)CC(=O)O	IC50 (nM)p	'='	1300	0.493	-1	Caspase-1	0.464	B (single protein format)	0.577	Training	-0.3147	-0.2164	0.5809	0.0155	0.2011	0.24	-0.7001	0.1424	-0.032	0.4834	-0.0252	-0.0507	-0.0755	-1.2364	-1.1758																					1	1	1
CHEMBL100802	CC(C)C[C@H](NC(=O)CCOc1ccc2ccccc2c1)C(=O)N[C@H]1CC(=O)OC1O	IC50 (nM)p	'='	1320	0.493	-1	Caspase-1	0.464	B (single protein format)	0.577	Training	-0.3009	-0.4039	0.3988	0.4346	-0.3367	-0.3009	-0.1066	-0.3474	-0.3313	0.0036	-0.6846	0.155	-0.7372	-0.8796	-1.0196																					1	1	1
CHEMBL3673265	CC(C)[C@H](NC(=O)[C@H](CCC(=O)O)NC(=O)[C@H](CC(=O)O)NC(=O)OCc1ccccc1)C(=O)N[C@H](/C=C/S(C)(=O)=O)CC(=O)O	IC50 (nM)p	'='	1400	0.493	-1	Caspase-1	0.464	B (single protein format)	0.577	Test	-0.7836	-0.7316	0.6306	0.1517	-0.8517	-0.1974	-0.7001	1.2561	0.1923	0.806	-1.0085	-1.2075	-0.5363	-1.8499	-1.3629																					1	1	1
CHEMBL319554	Cc1ccc(OCC(=O)N[C@@H](CC(C)C)C(=O)N[C@H]2CC(=O)OC2O)c(C23CC4CC(CC(C4)C2)C3)c1	IC50 (nM)p	'='	1430	0.493	-1	Caspase-1	0.464	B (single protein format)	0.577	Training	0.5251	1.9613	-0.8061	0.6002	0.0696	0.6649	-0.1066	-0.7574	0.5793	0.5708	2.8851	0.093	-1.913	-0.2074	0.1929																					1	1	1
CHEMBL267142	N#Cc1ccc(-c2cc(C(N)=O)c(Cl)nn2)cc1	IC50 (nM)p	'='	1500	0.493	-1	Caspase-1	0.464	B (single protein format)	0.577	Training	0.048	-0.9669	0.8987	-1.2506	0.5534	-0.4761	-0.7001	0.519	0.0519	-0.8683	-0.8424	0.0116	2.305	-0.8159	-0.7149																					1	1	1
CHEMBL183379	COc1ccc(Br)cc1[C@@H](O)C(=O)N[C@H](C(=O)N[C@@H](CC(=O)O)C(=O)CSCc1ccccc1)C(C)C	IC50 (nM)p	'='	1540	0.493	-1	Caspase-1	0.464	B (single protein format)	0.577	Training	-0.438	0.266	1.0155	-0.6702	-0.226	-0.1998	-0.7001	0.2308	-0.1692	1.1051	-0.6139	0.0029	0.7652	-1.301	-0.8371																					1	1	1
CHEMBL166754	COc1ccc(S(C)(=O)=O)cc1CC(=O)N[C@H](C(=O)N[C@@H](CC(=O)O)C(=O)CSCc1c(F)cccc1Cl)C(C)C	IC50 (nM)p	'='	1600	0.493	-1	Caspase-1	0.464	B (single protein format)	0.577	Test	0.2543	0.6452	0.3533	-0.6586	-0.7996	0.3807	-0.7001	0.2986	0.6165	1.7641	-0.7454	-0.0084	0.4668	-1.6017	-0.7482																					1	1	1
CHEMBL352426	CC(C)[C@H](NC(=O)[C@H](C)NC(=O)[C@H](CC(=O)O)NC(=O)c1ccccc1)C(=O)N[C@@H](CC(=O)O)C(=O)CCCc1ccccc1	IC50 (nM)p	'='	1650	0.493	-1	Caspase-1	0.464	B (single protein format)	0.577	Training	-0.7926	-0.6649	0.9429	-0.0284	-0.0502	-0.2343	-0.7001	0.3038	-0.2784	0.0319	-0.4807	-0.4504	-0.6438	-1.4572	-1.1824																					1	1	1
CHEMBL3133257	O=C1C(=O)N(Cc2cccc(I)c2)c2ccc(S(=O)(=O)N3CCC[C@H]3CF)cc21	IC50 (nM)p	'='	1697	0.493	-1	Caspase-1	0.464	B (assay format)	0.64	Training	1.5566	2.2372	-0.3907	-0.7389	-0.3426	0.8357	0.5231	-0.8678	0.9923	1.4095	-0.2829	0.9593	1.3993	0.0935	1.4353																					1	1	1
CHEMBL101220	CC(C)C[C@H](NC(=O)c1ccc2ccccc2c1)C(=O)N[C@H]1CC(=O)OC1O	IC50 (nM)p	'='	1740	0.493	-1	Caspase-1	0.464	B (single protein format)	0.577	Training	-0.0061	-0.3088	0.0666	0.241	-0.2052	-0.2433	-0.1066	-0.3244	-0.0489	-0.1283	-0.6846	0.2121	-0.5097	-0.8093	-0.6917																					1	1	1
CHEMBL322183	CC(C)C[C@H](NC(=O)COc1ccc(Cc2ccccc2)cc1)C(=O)N[C@H]1CC(=O)OC1O	IC50 (nM)p	'='	1800	0.493	-1	Caspase-1	0.464	B (single protein format)	0.577	Test	-0.503	-0.4643	0.5656	0.4846	0.1021	-0.3972	-0.1066	-0.4675	-0.4804	-0.0015	-0.5514	0.1145	-0.5965	-0.9244	-1.2748																					1	1	1
CHEMBL353919	COc1ccc(OC)c(CC(=O)N[C@H](C(=O)N[C@@H](CC(=O)O)C(=O)CSCC2CCCCC2)C(C)C)c1	IC50 (nM)p	'='	1800	0.493	-1	Caspase-1	0.464	B (single protein format)	0.577	Training	-0.5241	0.906	1.4006	-0.7629	-0.226	-0.2975	-0.7001	0.0547	-0.3951	1.4125	0.5371	0.1574	-0.6525	-1.2224	-1.0749																					1	1	1
CHEMBL100769	CC(C)C[C@H](NC(=O)CCCc1ccc2ccccc2c1)C(=O)N[C@H]1CC(=O)OC1O	IC50 (nM)p	'='	1800	0.493	-1	Caspase-1	0.464	B (single protein format)	0.577	Training	-0.2286	-0.1186	0.3988	0.4346	-0.3367	-0.28	-0.1066	-0.5176	-0.3324	0.2908	-0.6846	0.2526	-0.8408	-0.8796	-1.0196																					1	1	1
CHEMBL81038	CCOc1ccc(/C=C/C(=O)OC)cc1CC(=O)N[C@H](C(=O)N[C@@H](CC(=O)O)C(=O)CSCc1c(F)cccc1Cl)C(C)C	IC50 (nM)p	'='	1800	0.493	-1	Caspase-1	0.464	B (single protein format)	0.577	Training	-0.1483	0.0707	1.1972	-0.731	-0.8565	0.0746	-0.7001	-0.1039	-0.1584	0.6998	-0.7454	0.4515	0.5246	-1.3923	-0.9361																					1	1	1
CHEMBL318035	CC(C)C[C@H](NC(=O)COc1cccc2c1CCCC2)C(=O)N[C@H]1CC(=O)OC1O	IC50 (nM)p	'='	1810	0.493	-1	Caspase-1	0.464	B (single protein format)	0.577	Test	-0.5383	0.1152	0.3452	0.3401	-0.2625	-0.3313	-0.1066	-0.2817	-0.2342	0.3739	-0.1124	-0.2934	-1.3159	-0.7397	-0.7513																					1	1	1
CHEMBL376760	N#CC(C#N)=C1C(=O)Nc2ccc(S(=O)(=O)N3CCC[C@H]3COc3ccccc3)cc21	IC50 (nM)p	'='	1830	0.493	-1	Caspase-1	0.464	B (single protein format)	0.577	Training	0.5176	1.3903	0.4	-0.859	-0.0582	0.5442	0.6341	-0.0922	0.5349	0.3829	-0.6139	0.3167	0.339	-0.3289	0.1738																					1	1	1
CHEMBL418983	CC(C)C[C@H](NC(=O)COc1ccc(C23CC4CC(CC(C4)C2)C3)cc1)C(=O)N[C@H]1CC(=O)OC1O	IC50 (nM)p	'='	1830	0.493	-1	Caspase-1	0.464	B (single protein format)	0.577	Training	0.3795	1.9159	-0.701	0.5792	0.2917	0.5466	-0.1066	-0.7151	0.4508	0.5185	2.9459	0.0385	-1.9407	-0.2334	-0.0767																					1	1	1
CHEMBL101448	CC(C)C[C@H](NC(=O)CCc1cccc2ccccc12)C(=O)N[C@H]1CC(=O)OC1O	IC50 (nM)p	'='	1860	0.493	-1	Caspase-1	0.464	B (single protein format)	0.577	Training	-0.2316	-0.0958	0.3452	0.3401	-0.2625	-0.2408	-0.1066	-0.4572	-0.2485	0.153	-0.6846	0.1303	-0.7537	-0.7397	-0.7513																					1	1	1
CHEMBL3895496	c1cncc(CN2CCN(c3cc(N4CCCC4)nc(N4CCCC4)n3)CC2)c1	IC50 (nM)p	'='	1870	0.493	-1	Caspase-1	0.464	B (assay format)	0.64	Test	0.206	0.6244	0.3988	0.9883	0.704	-0.0458	1.8156	-1.4968	-0.8858	0.5594	0.3665	0.9546	-0.0783	0.5587	0.079																					1	1	1
CHEMBL3133149	O=C1C(=O)N(Cc2nnnn2Cc2ccccc2)c2ccc(S(=O)(=O)N3CCC[C@H]3CF)cc21	IC50 (nM)p	'='	1878	0.493	-1	Caspase-1	0.464	B (assay format)	0.64	Training	0.0709	1.2912	-0.1799	-0.3992	-0.226	0.6737	1.4122	-0.4192	0.6437	0.2422	-0.2084	-0.8657	0.865	0.3124	1.1791																					1	1	1
CHEMBL328155	CC(C)C(NC(=O)COc1cc2ccccc2cc1C(=O)O)C(=O)N[C@H]1CC(=O)OC1O	IC50 (nM)p	'='	1890	0.493	-1	Caspase-1	0.464	B (single protein format)	0.577	Training	-0.233	-0.5757	0.0301	-0.0086	-0.5249	-0.1106	-0.1066	0.2585	0.1325	-0.5405	-0.7372	-0.3727	-0.4473	-0.9587	-0.5182																					1	1	1
CHEMBL101442	CC(C)C[C@H](NC(=O)COc1ccc(-c2ccccc2)cc1)C(=O)N[C@H]1CC(=O)OC1O	IC50 (nM)p	'='	1900	0.493	-1	Caspase-1	0.464	B (single protein format)	0.577	Training	-0.3479	-0.5138	0.5201	0.3507	0.1537	-0.3056	-0.1066	-0.4092	-0.4018	-0.1113	-0.5514	0.2241	-0.5074	-0.8731	-1.1107																					1	1	1
CHEMBL6487	O=C(NCc1ccc(Cl)cc1Cl)c1cc(-c2ccncc2)nnc1Cl	IC50 (nM)p	'='	2000	0.493	-1	Caspase-1	0.464	B (single protein format)	0.577	Test	0.3456	-0.3662	0.4565	-0.0512	0.9984	-0.1687	-0.7001	-0.9215	-0.1638	-0.0798	-0.4955	1.0477	2.2249	-0.4713	-0.731																					1	1	1
CHEMBL6486	CCOC(=O)CNC(=O)c1cc(-c2ccncc2)nnc1Cl	IC50 (nM)p	'='	2000	0.493	-1	Caspase-1	0.464	B (single protein format)	0.577	Training	-0.778	-1.0826	1.5293	-0.3463	0.7041	-0.5395	-0.7001	0.0401	-0.4696	-0.4005	-0.8901	-0.193	1.2835	-0.8562	-1.0251																					1	1	1
CHEMBL3673262	CC(C)[C@H](NC(=O)[C@@H](NC(=O)[C@H](CC(=O)O)NC(=O)OCc1ccccc1)c1ccccc1)C(=O)N[C@H](/C=C/S(C)(=O)=O)CC(=O)O	IC50 (nM)p	'='	2000	0.493	-1	Caspase-1	0.464	B (single protein format)	0.577	Training	-0.6616	-0.6261	0.5942	0.2841	-0.117	-0.0961	-0.7001	0.6288	0.0835	0.7064	-0.4807	-0.7276	-0.1542	-1.3783	-1.1569																					1	1	1
CHEMBL100591	CC(C)C(NC(=O)COc1cc2ccccc2cc1NS(=O)(=O)C(F)(F)F)C(=O)N[C@H]1CC(=O)OC1O	IC50 (nM)p	'='	2180	0.493	-1	Caspase-1	0.464	B (single protein format)	0.577	Training	0.5998	-0.4032	-0.6659	-0.0375	-0.6694	0.8974	-0.1066	0.1805	1.2961	0.1409	-0.7372	-0.4249	-0.6602	-1.3065	-0.6675																					1	1	1
CHEMBL99999	CC(C)C[C@H](NC(=O)COc1ccc(C2CCCC2)cc1)C(=O)N[C@H]1CC(=O)OC1O	IC50 (nM)p	'='	2200	0.493	-1	Caspase-1	0.464	B (single protein format)	0.577	Test	-0.5078	0.1995	0.3988	0.3028	-0.9074	-0.3657	1.1507	-0.3474	-0.3305	0.4901	-1.0792	-0.0837	-1.4543	-1.3322	-1.1357																					1	1	1
CHEMBL94912	CCC(C)c1ccc(Oc2ccccc2S(=O)(=O)N[C@H](C=O)C(=O)O)cc1	IC50 (nM)p	'='	2200	0.493	-1	Caspase-1	0.464	B (single protein format)	0.577	Training	0.3276	0.3981	0.9243	-1.4252	0.1555	-0.0497	-0.7001	0.119	0.4972	1.0635	-0.6221	0.4728	0.0477	-1.1707	-0.6279																					1	1	1
CHEMBL102154	CC(C)C[C@H](NC(=O)COc1ccc(Oc2ccccc2)cc1)C(=O)N[C@H]1CC(=O)OC1O	IC50 (nM)p	'='	2210	0.493	-1	Caspase-1	0.464	B (single protein format)	0.577	Training	-0.5873	-0.7151	0.5656	0.4846	0.1021	-0.4195	-0.1066	-0.307	-0.4658	-0.2259	-0.5514	0.0024	-0.6664	-0.9244	-1.2748																					1	1	1
CHEMBL215385	O=C(CN1CCS(=O)(=O)C[C@H](NC(=O)c2ccccc2)C1=O)N[C@H]1CC(=O)OC1O	IC50 (nM)p	'='	2300	0.493	-1	Caspase-1	0.464	B (single protein format)	0.577	Training	-0.8523	0.8055	-0.2508	0.087	-0.5015	-0.313	-0.1066	0.7377	0.5782	0.8615	-1.0085	-1.788	-0.4184	-1.1731	-0.7546																					1	1	1
CHEMBL427283	N#CC(C#N)=C1C(=O)N(Cc2ccc(O)cc2)c2ccc(S(=O)(=O)N3CCC[C@H]3COc3ccccc3)cc21	IC50 (nM)p	'='	2300	0.493	-1	Caspase-1	0.464	B (single protein format)	0.577	Test	0.7458	1.1217	0.2639	-0.676	0.1797	0.9757	0.5231	-0.4236	0.4027	0.1962	-0.1568	0.7583	0.5039	-0.0618	0.2537																					1	1	1
CHEMBL100801	CC(C)C[C@H](NC(=O)c1cccc2ccccc12)C(=O)N[C@H]1CC(=O)OC1O	IC50 (nM)p	'='	2300	0.493	-1	Caspase-1	0.464	B (single protein format)	0.577	Training	-0.0221	-0.2255	0.147	0.241	-0.1698	-0.1911	-0.1066	-0.3244	-0.0378	-0.123	-0.6846	0.2121	-0.5097	-0.6804	-0.4313																					1	1	1
CHEMBL392245	CCC(C(=O)N[C@@H](CC(=O)O)C(=O)CCCc1ccccc1)n1cc(C(C)(C)C)nc(NCCc2cccs2)c1=O	IC50 (nM)p	'='	2310	0.493	-1	Caspase-1	0.464	B (single protein format)	0.577	Training	0.09	0.0917	0.6722	-0.1668	-0.51	0.4643	0.5583	-0.2039	0.1016	0.8425	-0.7717	0.3754	-0.8353	-1.2011	-0.8972																					1	1	1
CHEMBL101141	CC(C)C[C@H](NC(=O)COc1ccccc1OCc1ccccc1)C(=O)N[C@H]1CC(=O)OC1O	IC50 (nM)p	'='	2400	0.493	-1	Caspase-1	0.464	B (single protein format)	0.577	Training	-0.6629	-0.6384	0.7426	0.4385	0.0951	-0.396	-0.1066	-0.3665	-0.5214	-0.1255	-0.5514	0.033	-0.5858	-0.876	-1.232																					1	1	1
CHEMBL361111	COc1ccc(-c2nc(C)no2)cc1[C@@H](O)C(=O)N[C@H](C(=O)N[C@@H](CC(=O)O)C(=O)CSCc1ccccc1)C(C)C	IC50 (nM)p	'='	2460	0.493	-1	Caspase-1	0.464	B (single protein format)	0.577	Test	-0.7801	-0.1094	0.7341	-0.485	-0.4205	-0.1176	0.1388	0.4037	-0.1155	0.3075	-0.6139	-0.6013	0.3163	-1.1385	-0.7711																					1	1	1
CHEMBL100788	CC(C)C[C@H](NC(=O)COc1ccc(OCc2ccccc2)cc1)C(=O)N[C@H]1CC(=O)OC1O	IC50 (nM)p	'='	2510	0.493	-1	Caspase-1	0.464	B (single protein format)	0.577	Training	-0.6214	-0.6745	0.6756	0.4032	0.0534	-0.4161	-0.1066	-0.3665	-0.5408	-0.1299	-0.5514	0.033	-0.5858	-0.9466	-1.3695																					1	1	1
CHEMBL100643	CC(C)CC(NC(=O)[C@@H](CCC(=O)O)Oc1cccc2ccccc12)C(=O)N[C@H]1CC(=O)OC1O	IC50 (nM)p	'='	2550	0.493	-1	Caspase-1	0.464	B (single protein format)	0.577	Training	-0.3423	-0.3944	0.3293	0.2829	-0.4503	-0.1618	-0.1066	0.039	-0.1329	-0.1267	-0.6846	-0.1324	-0.8505	-0.8491	-0.7151																					1	1	1
CHEMBL321546	CC(C)C[C@H](NC(=O)COc1ccc2c(c1)CCCC2)C(=O)N[C@H]1CC(=O)OC1O	IC50 (nM)p	'='	2570	0.493	-1	Caspase-1	0.464	B (single protein format)	0.577	Training	-0.5073	0.0468	0.2698	0.3879	-0.2956	-0.3616	-0.1066	-0.2817	-0.2467	0.3689	-0.1124	-0.2934	-1.3159	-0.8244	-0.9268																					1	1	1
CHEMBL3359200	COC[C@@H]1CCCN1S(=O)(=O)c1cc(Cl)c2c(c1)C(=O)C(=O)N2CCCF	IC50 (nM)p	'='	2590	0.493	-1	Caspase-1	0.464	B (single protein format)	0.577	Test	1.3147	2.3989	0.2673	-0.9231	-1.2284	0.7237	0.5231	-0.5106	1.1085	1.2836	-1.1943	0.9566	-0.058	-0.628	0.8354																					1	1	1
CHEMBL354612	COc1ccc(OC)c(CC(=O)N[C@H](C(=O)N[C@@H](CC(=O)O)C(=O)CSCC(C)C)C(C)C)c1	IC50 (nM)p	'='	2600	0.493	-1	Caspase-1	0.464	B (single protein format)	0.577	Training	-0.4084	0.151	1.3845	-1.0797	-1.1412	-0.3458	-0.7001	0.3492	-0.1234	1.2686	-1.1401	-0.0202	-0.2421	-1.8008	-1.0328																					1	1	1
CHEMBL168816	CC(C)[C@H](NC(=O)c1cc2cc(F)ccc2[nH]1)C(=O)N[C@@H](CC(=O)O)C(=O)CSCc1ccccc1	IC50 (nM)p	'='	2600	0.493	-1	Caspase-1	0.464	B (single protein format)	0.577	Training	-0.157	0.0889	0.4397	0.1893	-0.226	-0.1201	-0.1066	0.0119	-0.1529	0.461	-0.6139	0.3104	0.0928	-0.9866	-0.9047																					1	1	1
CHEMBL2324339	CC[C@H](C)[C@H](NC(=O)[C@H](CCC(N)=O)NC(=O)[C@@H](NC(=O)OCc1ccccc1)C(C)C)C(=O)N[C@H](/C=C/S(C)(=O)=O)CC(=O)O	IC50 (nM)p	'='	2700	0.493	-1	Caspase-1	0.464	B (single protein format)	0.577	Training	-0.634	-0.5381	0.8464	-0.4408	-0.8517	-0.094	-0.7001	0.8392	0.1912	1.3209	-1.0085	-0.8439	-0.6662	-1.8598	-1.2544																					1	1	1
CHEMBL226881	N#CC(C#N)=C1C(=O)N(Cc2ccc(O)cc2)c2ccc(S(=O)(=O)N3CCC[C@H]3COc3cccnc3)cc21	IC50 (nM)p	'='	2720	0.493	-1	Caspase-1	0.464	B (single protein format)	0.577	Test	0.53	1.0655	0.2639	-0.676	0.1797	0.9403	0.5231	-0.2411	0.4121	0.1044	-0.2752	0.3414	0.4905	-0.0618	0.2537																					1	1	1
CHEMBL318312	CC(C)C[C@H](NC(=O)CSc1cccc2ccccc12)C(=O)N[C@H]1CC(=O)OC1O	IC50 (nM)p	'='	2750	0.493	-1	Caspase-1	0.464	B (single protein format)	0.577	Training	-0.1592	0.4715	0.3452	0.3401	-0.2625	-0.2229	-0.1066	0.0239	-0.2282	0.7317	-0.6846	0.248	-0.0741	-0.7397	-0.7513																					1	1	1
CHEMBL390932	CN1C(=O)C(=C(C#N)C#N)c2cc(S(=O)(=O)N3CCC[C@H]3COc3ccccc3)ccc21	IC50 (nM)p	'='	2825	0.493	-1	Caspase-1	0.464	B (single protein format)	0.577	Training	0.8851	1.4562	0.3143	-1.1712	-0.1038	0.7842	0.5231	-0.3124	0.6912	0.4315	-0.6139	0.6177	0.4268	-0.3723	0.4251																					1	1	1
CHEMBL212809	O=C1C[C@H](NC(=O)C2(C(=O)NNC(=O)c3ccc4ccccc4c3)CC2)C(O)O1	IC50 (nM)p	'='	2900	0.493	-1	Caspase-1	0.464	B (single protein format)	0.577	Training	0.3769	-0.5539	-0.3274	-0.5512	-0.2956	0.572	-0.1066	0.0962	0.8931	-0.7505	-0.6846	-0.4241	-0.673	-1.1868	-0.6447																					1	1	1
CHEMBL1762356	N#CC(C#N)=C1C(=O)N(Cc2ccc(OCCF)cc2)c2ccc(S(=O)(=O)N3CC[C@H]3COc3cccnc3)cc21	IC50 (nM)p	'='	2900	0.493	-1	Caspase-1	0.464	B (single protein format)	0.577	Test	0.4761	0.676	0.6203	-0.7581	0.0983	1.0099	-0.366	-0.488	0.2984	0.045	-0.2752	0.5588	0.4501	-0.0918	0.022																					1	1	1
CHEMBL327298	CC(C)C(NC(=O)COc1ccc2ccccc2c1C(=O)O)C(=O)N[C@H]1CC(=O)OC1O	IC50 (nM)p	'='	2960	0.493	-1	Caspase-1	0.464	B (single protein format)	0.577	Training	-0.2471	-0.5028	0.1011	-0.0916	-0.5028	-0.0589	-0.1066	0.2585	0.1421	-0.5359	-0.7372	-0.3727	-0.4473	-0.8585	-0.2726																					1	1	1
CHEMBL8320	O=C1C=CC(=O)C=C1	IC50 (nM)p	'='	3000	0.493	-1	Caspase-1	0.464	B (single protein format)	0.577	Training	-1.4709	-1.8153	1.5373	-0.2471	1.42	-1.0047	-0.7001	0.1481	-0.515	-0.9578	-1.0792	-1.3687	2.6049	-1.8235	-2.078																					1	1	1
CHEMBL6847	NC(=O)c1cc(-c2ccncc2)nnc1Cl	IC50 (nM)p	'='	3000	0.493	-1	Caspase-1	0.464	B (single protein format)	0.577	Training	-0.6428	-1.007	0.7332	-0.0094	1.5357	-0.6035	-0.7001	0.4779	-0.201	-0.8225	-0.8901	-0.6953	2.1649	-0.5856	-0.7859																					1	1	1
CHEMBL3673261	COC(=O)C[C@@H](/C=C/S(C)(=O)=O)NC(=O)[C@@H](NC(=O)[C@@H](NC(=O)[C@H](CC(=O)OC)NC(=O)OCc1ccccc1)C1Cc2ccccc2C1)C(C)C	IC50 (nM)p	'>'	3000	0.493	-1	Caspase-1	0.464	B (single protein format)	0.577	Test	-0.4489	-0.165	0.69	-0.4466	-0.4873	0.2073	-0.1066	0.0389	0.107	0.8087	-0.5514	-0.4576	-0.3189	-1.161	-0.9729																					1	1	1
CHEMBL182095	CC(C)[C@H](O)C(=O)N[C@H](C(=O)N[C@@H](CC(=O)O)C(=O)CSCc1ccccc1)C(C)C	IC50 (nM)p	'='	3015	0.493	-1	Caspase-1	0.464	B (single protein format)	0.577	Training	-0.6109	0.0394	1.0593	-0.4885	-0.4643	-0.4622	-0.7001	0.6548	-0.1557	1.4014	-1.0085	-0.2909	-0.2751	-2.0434	-1.3739																					1	1	1
CHEMBL82932	COc1ccc(Br)cc1CC(=O)N[C@H](C(=O)N[C@@H](CC(=O)O)C(=O)CSCc1ccccc1)C(C)C	IC50 (nM)p	'='	3040	0.493	-1	Caspase-1	0.464	B (single protein format)	0.577	Training	-0.2918	0.3809	1.1132	-0.3285	-0.1874	-0.2422	-0.7001	-0.0295	-0.3161	1.2676	-0.6139	0.4125	0.8075	-1.2952	-1.0896																					1	1	1
CHEMBL101108	CC(C)C[C@H](NC(=O)Cc1ccc2ccccc2c1)C(=O)N[C@H]1CC(=O)OC1O	IC50 (nM)p	'='	3140	0.493	-1	Caspase-1	0.464	B (single protein format)	0.577	Training	-0.1808	-0.2166	0.1326	0.4792	-0.2519	-0.2973	-0.1066	-0.393	-0.1644	-0.0038	-0.6846	0.0874	-0.6611	-0.8625	-0.8419																					1	1	1
CHEMBL513297	COC[C@@H]1CCCN1S(=O)(=O)c1ccc2c(c1)C(=O)C(=O)N2C[C@H]1CO1	IC50 (nM)p	'='	3160	0.493	-1	Caspase-1	0.464	B (single protein format)	0.577	Test	1.1542	1.9396	-0.4872	-0.5259	-1.0531	0.6507	0.5231	-0.3169	1.3204	0.8843	-1.1401	0.1187	-0.5055	-0.7488	0.4548																					1	1	1
CHEMBL318791	CC(C)C[C@H](NC(=O)Cc1cccc2ccccc12)C(=O)N[C@H]1CC(=O)OC1O	IC50 (nM)p	'='	3240	0.493	-1	Caspase-1	0.464	B (single protein format)	0.577	Training	-0.1963	-0.1376	0.2104	0.4291	-0.2177	-0.2506	-0.1066	-0.393	-0.158	0.0013	-0.6846	0.0874	-0.6611	-0.7411	-0.645																					1	1	1
CHEMBL226828	N#CC(C#N)=C1C(=O)N(Cc2ccccc2)c2ccc(S(=O)(=O)N3CCC[C@H]3COc3cccnc3)cc21	IC50 (nM)p	'='	3250	0.493	-1	Caspase-1	0.464	B (single protein format)	0.577	Training	0.5004	1.1594	0.447	-0.5304	0.5159	0.8946	0.5231	-0.4817	0.3162	0.22	-0.2045	0.5108	0.502	0.0378	0.2228																					1	1	1
CHEMBL516251	N#CC(C#N)=C1C(=O)N(Cc2ccccc2)c2ccc(S(=O)(=O)N3CCC3)cc21	IC50 (nM)p	'='	3300	0.493	-1	Caspase-1	0.464	B (single protein format)	0.577	Training	0.9545	1.0508	0.2176	-1.0115	0.0414	0.6967	-0.366	-0.2876	0.766	0.4036	-0.6139	0.5814	0.7069	-0.2924	0.4541																					1	1	1
CHEMBL3673268	CC(C)[C@H](NC(=O)[C@H](Cc1ccc2ccccc2n1)NC(=O)[C@H](CC(=O)OC(C)(C)C)NC(=O)OCc1ccccc1)C(=O)N[C@H](/C=C/S(=O)(=O)N1CCOCC1)CC(=O)OC(C)(C)C	IC50 (nM)p	'>'	3330	0.493	-1	Caspase-1	0.464	B (single protein format)	0.577	Test	0.5067	-0.1166	-0.0243	0.4036	0.0698	1.7867	-0.7001	-0.2464	0.5535	0.6185	0.5042	0.179	-0.6535	-1.2263	-1.07																					1	1	1
CHEMBL3678070	CS(=O)(=O)/C=C/[C@@H](N)CC(=O)O	IC50 (nM)p	'>'	3330	0.493	-1	Caspase-1	0.464	B (single protein format)	0.577	Training	-0.3704	-0.6807	0.3986	0.2244	-1.6521	-0.8036	-0.7001	3.4066	1.4016	4.3314	-1.5363	-2.6411	0.8447	-3.9285	-2.4137																					1	1	1
CHEMBL3678073	CC(C)[C@H](NC(=O)[C@H](Cc1cccc2ccccc12)NC(=O)[C@H](CC(=O)O)NC(=O)OCc1ccccc1)C(=O)N[C@H](/C=C/S(C)(=O)=O)CC(=O)O	IC50 (nM)p	'>'	3330	0.493	-1	Caspase-1	0.464	B (single protein format)	0.577	Training	-0.329	-0.4022	0.4117	0.3289	-0.1468	0.2537	-0.7001	0.2868	0.0668	0.6245	-0.1568	-0.3128	-0.0772	-1.0229	-0.9598																					1	1	1
CHEMBL3678068	CC(C)[C@H](NC(=O)[C@H](Cc1ccccn1)NC(=O)[C@H](CC(=O)O)NC(=O)OCc1ccccc1)C(=O)N[C@H](/C=C/S(=O)(=O)c1ccccc1)CC(=O)O	IC50 (nM)p	'>'	3330	0.493	-1	Caspase-1	0.464	B (single protein format)	0.577	Training	-0.6868	-0.2732	0.7243	0.2907	0.3571	0.1439	-0.7001	0.3797	-0.1072	0.3261	-0.0729	-0.5107	-0.2095	-1.1354	-1.1767																					1	1	1
CHEMBL3673270	CC(C)[C@H](NC(=O)[C@@H](NC(=O)[C@H](CC(=O)O)NC(=O)OCc1ccccc1)c1ccccc1)C(=O)N[C@H](/C=C/S(=O)(=O)c1ccccc1)CC(=O)O	IC50 (nM)p	'>'	3330	0.493	-1	Caspase-1	0.464	B (single protein format)	0.577	Test	-0.549	-0.2357	0.6987	0.2316	0.3943	0.2015	-0.7001	0.2868	-0.0551	0.3235	0.0455	-0.299	-0.054	-1.0873	-1.0364																					1	1	1
CHEMBL3678064	CC(C)[C@H](NC(=O)C(Cc1ccc2ccccc2n1)NC(=O)[C@H](CC(=O)O)NC(=O)OCc1ccccc1)C(=O)N[C@H](/C=C/S(=O)(=O)c1ccccc1)CC(=O)O	IC50 (nM)p	'>'	3330	0.493	-1	Caspase-1	0.464	B (single protein format)	0.577	Training	-0.5087	-0.1972	0.4838	0.3031	0.2994	0.3611	-0.7001	0.144	-0.0472	0.2284	0.2822	-0.3024	-0.0187	-0.846	-0.9633																					1	1	1
CHEMBL3678072	COC(=O)C[C@@H](/C=C/S(C)(=O)=O)NC(=O)[C@@H](NC(=O)[C@@H](NC(=O)[C@H](CC(=O)OC)NC(=O)OCc1ccccc1)c1ccccc1)C(C)C	IC50 (nM)p	'>'	3330	0.493	-1	Caspase-1	0.464	B (single protein format)	0.577	Training	-0.6667	-0.6505	1.0519	-0.5746	-0.1784	-0.0606	-0.7001	0.2379	0.0126	0.7556	-0.4807	-0.5531	-0.0808	-1.3623	-1.1656																					1	1	1
CHEMBL3673258	CC(C)(C)OC(=O)C[C@H](N)/C=C/S(=O)(=O)c1ccccc1	IC50 (nM)p	'>'	3330	0.493	-1	Caspase-1	0.464	B (single protein format)	0.577	Training	1.5067	0.3327	-0.0832	0.2837	0.1013	0.184	-0.7001	0.2995	1.4102	2.0164	-1.0085	0.4331	0.0496	-2.4401	-1.6179																					1	1	1
CHEMBL3673257	CC(C)(C)OC(=O)C[C@@H](/C=C/S(=O)(=O)c1ccccc1)NC(=O)OC(C)(C)C	IC50 (nM)p	'>'	3330	0.493	-1	Caspase-1	0.464	B (single protein format)	0.577	Test	2.2612	-0.0596	-0.5522	0.5844	-0.3371	0.9167	-0.7001	-0.1201	1.8088	1.6171	-1.0085	0.9781	-0.5916	-2.5349	-1.6045																					1	1	1
CHEMBL3678066	CC(C)[C@H](NC(=O)[C@H](Cc1ccc(O)cc1)NC(=O)[C@H](CC(=O)O)NC(=O)OCc1ccccc1)C(=O)N[C@H](/C=C/S(C)(=O)=O)CC(=O)O	IC50 (nM)p	'>'	3330	0.493	-1	Caspase-1	0.464	B (single protein format)	0.577	Training	-0.5592	-0.6346	0.4641	0.207	-0.4242	-0.0503	-0.7001	0.7519	0.1037	0.6661	-0.5514	-0.7398	-0.2204	-1.4827	-1.2546																					1	1	1
CHEMBL3673260	Cc1ccc(S(=O)(=O)N[C@@H](Cc2ccc3ccccc3n2)C(=O)N[C@H](C(=O)N[C@H](/C=C(\Cl)S(C)(=O)=O)CC(=O)O)C(C)C)cc1	IC50 (nM)p	'>'	3330	0.493	-1	Caspase-1	0.464	B (single protein format)	0.577	Training	0.3435	0.3751	-0.3044	-0.0186	-0.2056	0.6337	-0.7001	0.2114	0.8877	1.6999	-0.3163	-0.1828	0.1341	-1.2891	-0.7846																					1	1	1
CHEMBL3678074	CC(C)[C@H](NC(=O)[C@@H](NC(=O)[C@H](CC(=O)O)NC(=O)OCc1ccccc1)c1ccccc1)C(=O)N[C@H](/C=C(\Cl)S(C)(=O)=O)CC(=O)O	IC50 (nM)p	'>'	3330	0.493	-1	Caspase-1	0.464	B (single protein format)	0.577	Training	-0.4799	-0.6098	0.5029	0.1211	-0.1483	0.1087	-0.7001	0.566	0.2277	0.766	-0.4807	-0.5746	-0.1237	-1.4945	-1.1176																					1	1	1
CHEMBL3673269	CC(C)[C@H](NC(=O)[C@@H](NC(=O)[C@H](CC(=O)O)NC(=O)OCc1ccccc1)C1Cc2ccccc2C1)C(=O)N[C@H](/C=C/S(=O)(=O)C(C)C)CC(=O)O	IC50 (nM)p	'>'	3330	0.493	-1	Caspase-1	0.464	B (single protein format)	0.577	Test	-0.3701	-0.0367	0.3007	0.0126	-0.4873	0.3448	-0.1066	0.2868	0.2288	0.7267	-0.5514	-0.4831	-0.5477	-1.2856	-0.9715																					1	1	1
CHEMBL3673259	CC(C)[C@H](NC(=O)[C@H](Cc1ccc2ccccc2n1)NC(=O)[C@H](CC(=O)O)NC(=O)OCc1ccccc1)C(=O)N[C@H](/C=C(\Cl)S(C)(=O)=O)CC(=O)O	IC50 (nM)p	'>'	3330	0.493	-1	Caspase-1	0.464	B (single protein format)	0.577	Training	-0.4434	-0.5269	0.2898	0.2112	-0.1934	0.2683	-0.7001	0.3797	0.2055	0.614	-0.2456	-0.5482	-0.0776	-1.1868	-1.0289																					1	1	1
CHEMBL3673256	CC(C)(C)OC(=O)C[C@H](N)/C=C/S(C)(=O)=O	IC50 (nM)p	'>'	3330	0.493	-1	Caspase-1	0.464	B (single protein format)	0.577	Training	1.9686	-0.6887	-0.7303	0.4722	-1.6521	-0.1135	-0.7001	1.3989	2.4399	3.919	-1.5363	-0.6456	-0.2298	-3.9062	-2.2309																					1	1	1
CHEMBL3673255	CC(C)[C@H](NC(=O)[C@@H](NC(=O)[C@H](CC(=O)OC(C)(C)C)NC(=O)OCc1ccccc1)c1ccccc1)C(=O)O	IC50 (nM)p	'>'	3330	0.493	-1	Caspase-1	0.464	B (single protein format)	0.577	Training	0.0942	-0.8706	0.506	0.2157	0.1451	0.2815	-0.7001	-0.0721	0.1939	-0.0515	-0.4807	0.2048	-0.5906	-1.495	-1.1706																					1	1	1
CHEMBL1242699	CC(C)[C@H](NC(=O)OCc1ccccc1)C(=O)N[C@H](/C=C/S(C)(=O)=O)CC(=O)O	IC50 (nM)p	'>'	3330	0.493	-1	Caspase-1	0.464	B (single protein format)	0.577	Test	-0.248	-0.6177	0.6538	0.2533	-0.3824	-0.413	-0.7001	0.6411	0.2526	1.6549	-1.0085	-0.3587	-0.0425	-1.8917	-1.5853																					1	1	1
CHEMBL387556	N#CC(C#N)=C1C(=O)N(Cc2ccc(Br)cc2)c2ccc(S(=O)(=O)N3CCC[C@H]3COc3cccnc3)cc21	IC50 (nM)p	'='	3400	0.493	-1	Caspase-1	0.464	B (single protein format)	0.577	Training	0.7738	1.238	0.2639	-0.676	0.1797	1.0306	0.5231	-0.5274	0.4497	0.5788	-0.2752	0.7423	0.9567	-0.0618	0.2537																					1	1	1
CHEMBL94866	CCC(CC)c1ccc(Oc2ccccc2S(=O)(=O)N[C@H](C=O)C(=O)O)cc1	IC50 (nM)p	'='	3500	0.493	-1	Caspase-1	0.464	B (single protein format)	0.577	Training	0.2319	0.7298	1.3076	-1.8665	0.0931	-0.0412	-0.7001	0.0304	0.3922	1.2287	-0.6221	0.6001	-0.079	-1.1393	-0.5375																					1	1	1
CHEMBL1762360	N#CC(C#N)=C1C(=O)N(Cc2ccc(OCCF)cc2)c2ccc(S(=O)(=O)N3CCC[C@H]3COc3cccnc3)cc21	IC50 (nM)p	'='	3500	0.493	-1	Caspase-1	0.464	B (single protein format)	0.577	Training	0.4534	0.9283	0.7052	-0.6996	0.0603	0.9817	0.5231	-0.5306	0.2301	0.1496	-0.2752	0.6372	0.3614	-0.0315	0.1122																					1	1	1
CHEMBL317511	CC(C)c1cccc(Oc2ccccc2S(=O)(=O)N[C@H](C=O)C(=O)O)c1	IC50 (nM)p	'='	3700	0.493	-1	Caspase-1	0.464	B (single protein format)	0.577	Test	0.4304	0.3656	0.5127	-0.6283	0.2224	-0.0579	-0.7001	0.2141	0.613	0.8859	-0.6221	0.336	0.1837	-1.135	-0.5919																					1	1	1
CHEMBL167882	CCOc1ccc(OCC(=O)O)cc1CC(=O)N[C@H](C(=O)N[C@@H](CC(=O)O)C(=O)CSCc1c(F)cccc1Cl)C(C)C	IC50 (nM)p	'='	3800	0.493	-1	Caspase-1	0.464	B (single protein format)	0.577	Training	-0.2702	0.0551	0.9508	-0.2662	-0.8384	0.018	-0.7001	0.2292	-0.12	0.6333	-0.7454	0.1872	0.1806	-1.3559	-0.9																					1	1	1
CHEMBL492060	N#CC(C#N)=C1C(=O)N(Cc2ccccc2)c2ccc(S(=O)(=O)N3CCOCC3)cc21	IC50 (nM)p	'='	3875	0.493	-1	Caspase-1	0.464	B (single protein format)	0.577	Training	0.7133	1.042	0.471	-0.8384	1.026	0.6603	-0.366	-0.2495	0.5416	0.339	0.1375	0.4907	0.6407	0.1198	0.4476																					1	1	1
CHEMBL427284	COc1ccc(CN2C(=O)C(=C(C#N)C#N)c3cc(S(=O)(=O)N4CCC[C@H]4COc4cccnc4)ccc32)cc1	IC50 (nM)p	'='	3900	0.493	-1	Caspase-1	0.464	B (single protein format)	0.577	Training	0.4967	1.0487	0.5316	-1.0427	0.1381	0.9671	0.5231	-0.4434	0.3591	0.146	-0.2752	0.4163	0.4735	-0.0683	0.2215																					1	1	1
CHEMBL103592	CC(C)C[C@H](NC(=O)C(C)Oc1cccc2ccccc12)C(=O)N[C@H]1CC(=O)OC1O	IC50 (nM)p	'='	3990	0.493	-1	Caspase-1	0.464	B (single protein format)	0.577	Test	-0.1067	-0.3637	0.1829	0.1365	-0.3046	-0.1853	-0.1066	-0.3474	-0.056	-0.0239	-0.6846	0.1957	-0.767	-0.8565	-0.6291																					1	1	1
CHEMBL6551	O=C(NCc1ccccc1)c1cc(-c2ccncc2)nnc1Cl	IC50 (nM)p	'='	4000	0.493	-1	Caspase-1	0.464	B (single protein format)	0.577	Training	-0.4537	-0.793	0.9905	0.367	1.9902	-0.456	-0.7001	-0.7993	-0.6843	-0.4985	-0.3623	0.4959	1.6897	-0.0603	-1.0182																					1	1	1
CHEMBL2096776	CC(C)[C@H](NC(=O)[C@@H](O)c1ccccc1)C(=O)N[C@@H](CC(=O)O)C(=O)CSCc1ccccc1	IC50 (nM)p	'='	4060	0.493	-1	Caspase-1	0.464	B (single protein format)	0.577	Training	-0.8214	0.0384	1.1139	-0.0642	0.4532	-0.4406	-0.7001	0.3001	-0.4454	0.8288	-0.4807	-0.2062	0.2649	-1.2909	-1.2193																					1	1	1
CHEMBL519148	N#CC(C#N)=C1C(=O)N(Cc2ccccc2)c2ccc(S(=O)(=O)N3CCCCC3)cc21	IC50 (nM)p	'='	4100	0.493	-1	Caspase-1	0.464	B (single protein format)	0.577	Training	0.8648	1.4096	0.471	-0.8384	1.026	0.6789	-0.366	-0.4147	0.5557	0.6655	0.6867	0.7922	0.452	0.1198	0.4476																					1	1	1
CHEMBL476023	COc1ccc(CN2C(=O)C(=C(C#N)C#N)c3cc(S(=O)(=O)N4CCC4)ccc32)cc1	IC50 (nM)p	'='	4183	0.493	-1	Caspase-1	0.464	B (single protein format)	0.577	Test	0.923	0.9139	0.3404	-1.6469	-0.4196	0.7693	-0.366	-0.2495	0.795	0.297	-0.6846	0.4549	0.6579	-0.4103	0.4388																					1	1	1
CHEMBL168065	CCOc1ccc(OCC(=O)OC(C)C)cc1CC(=O)N[C@H](C(=O)N[C@@H](CC(=O)O)C(=O)CSCc1c(F)cccc1Cl)C(C)C	IC50 (nM)p	'='	4200	0.493	-1	Caspase-1	0.464	B (single protein format)	0.577	Training	-0.0926	0.0145	0.9247	-0.2185	-0.8903	0.1116	-0.7001	-0.0842	-0.1069	0.8308	-0.7454	0.4807	0.0135	-1.4974	-0.9738																					1	1	1
CHEMBL96066	O=C[C@@H](NS(=O)(=O)c1ccccc1Oc1ccc(C2CCCCC2)cc1)C(=O)O	IC50 (nM)p	'='	4300	0.493	-1	Caspase-1	0.464	B (single protein format)	0.577	Training	0.159	1.0887	0.6449	-0.2706	1.1683	-0.0195	-0.7001	-0.1295	0.1849	1.1117	1.055	0.5078	-0.3743	-0.4492	-0.6184																					1	1	1
CHEMBL490850	COc1ccc(CN2C(=O)C(=C(C#N)C#N)c3cc(S(=O)(=O)N4CCSCC4)ccc32)cc1	IC50 (nM)p	'='	4300	0.493	-1	Caspase-1	0.464	B (single protein format)	0.577	Training	0.8189	1.9387	0.5729	-1.4481	0.5359	0.7488	-0.366	0.056	0.5973	1.153	1.6897	0.62	1.1869	-0.0144	0.4334																					1	1	1
CHEMBL410908	O=C[C@@H](NS(=O)(=O)c1ccccc1Oc1ccc(-c2ccccc2)cc1)C(=O)O	IC50 (nM)p	'='	4400	0.493	-1	Caspase-1	0.464	B (single protein format)	0.577	Test	0.3365	0.2589	0.6449	-0.2706	1.1683	0.0444	-0.7001	-0.1295	0.1865	0.3112	-0.096	0.7082	0.7342	-0.4492	-0.6184																					1	1	1
CHEMBL360690	COc1ccc(OC)c([C@@H](O)C(=O)N[C@H](C(=O)N[C@@H](CC(=O)O)C(=O)CSCc2ccccc2)C(C)C)c1	IC50 (nM)p	'='	4490	0.493	-1	Caspase-1	0.464	B (single protein format)	0.577	Training	-0.7196	-0.0138	1.2981	-1.0847	-0.2626	-0.2655	-0.7001	0.3062	-0.2545	0.6034	-0.6139	-0.346	0.2248	-1.2478	-0.8397																					1	1	1
CHEMBL523131	N#CC(C#N)=C1C(=O)N(Cc2ccccc2)c2ccc(S(=O)(=O)N3CCSCC3)cc21	IC50 (nM)p	'='	4575	0.493	-1	Caspase-1	0.464	B (single protein format)	0.577	Training	0.8424	2.1279	0.471	-0.8384	1.026	0.6763	-0.366	0.0381	0.5584	1.3037	1.7604	0.7488	1.2641	0.1198	0.4476																					1	1	1
CHEMBL197926	O=C1C[C@H](NC(=O)[C@@H]2CCc3nc4ccccc4c(=O)n32)C(O)O1	IC50 (nM)p	'='	4583	0.493	-1	Caspase-1	0.464	B (single protein format)	0.577	Training	-0.6448	0.0902	-0.6033	0.1185	-0.3457	-0.2324	0.522	0.0421	0.3701	-0.7633	-0.8737	-1.2406	-0.652	-0.1187	0.4102																					1	1	1
CHEMBL3133147	O=C1C(=O)N(Cc2cccc([N+](=O)[O-])c2)c2ccc(S(=O)(=O)N3CCC[C@H]3CF)cc21	IC50 (nM)p	'='	4695	0.493	-1	Caspase-1	0.464	B (assay format)	0.64	Test	1.224	1.4998	-0.3821	-0.8262	-0.4196	0.8313	0.5231	-0.1887	1.2404	0.304	-0.2829	0.2902	0.0835	0.0901	1.4317																					1	1	1
CHEMBL477047	N#CC(C#N)=C1C(=O)N(Cc2ccccc2)c2ccc(S(=O)(=O)N3CCCC3)cc21	IC50 (nM)p	'='	4700	0.493	-1	Caspase-1	0.464	B (single protein format)	0.577	Training	0.9083	1.4016	0.3481	-0.9223	-0.0099	0.6835	0.8913	-0.3531	0.6576	0.5385	-0.6139	0.69	0.5756	-0.3093	0.4794																					1	1	1
CHEMBL477659	COc1ccc(CN2C(=O)C(=C(C#N)C#N)c3cc(S(=O)(=O)N4CCCC4)ccc32)cc1	IC50 (nM)p	'='	4700	0.493	-1	Caspase-1	0.464	B (single protein format)	0.577	Training	0.8803	1.2485	0.4599	-1.5447	-0.4548	0.7561	0.8913	-0.3124	0.692	0.4273	-0.6846	0.5609	0.5355	-0.4229	0.463																					1	1	1
CHEMBL1762354	N#CC(C#N)=C1C(=O)N(Cc2ccc(OCCF)cc2)c2ccc(S(=O)(=O)N3CC[C@H]3COc3ccccc3)cc21	IC50 (nM)p	'='	4775	0.493	-1	Caspase-1	0.464	B (single protein format)	0.577	Training	0.6823	0.7297	0.6203	-0.7581	0.0983	1.0453	-0.366	-0.6623	0.2894	0.1327	-0.1568	0.9572	0.4629	-0.0918	0.022																					1	1	1
CHEMBL95014	O=C[C@@H](NS(=O)(=O)c1ccccc1Oc1ccc(C2CCCC2)cc1)C(=O)O	IC50 (nM)p	'='	4800	0.493	-1	Caspase-1	0.464	B (single protein format)	0.577	Test	0.1833	1.0692	0.5156	-0.3439	0.035	-0.0158	0.5583	-0.0522	0.2846	0.9868	-0.6221	0.3858	-0.2659	-0.9402	-0.6296																					1	1	1
CHEMBL360046	COc1ccc(C(C)=O)cc1[C@@H](O)C(=O)N[C@H](C(=O)N[C@@H](CC(=O)O)C(=O)CSCc1ccccc1)C(C)C	IC50 (nM)p	'='	4850	0.493	-1	Caspase-1	0.464	B (single protein format)	0.577	Training	-0.5726	-0.0165	0.9525	-0.7473	-0.2973	-0.1718	-0.7001	0.3566	-0.0851	0.6058	-0.6139	-0.3882	0.2517	-1.3417	-0.8238																					1	1	1
CHEMBL567893	COC(=O)[C@@H]1CCCN1C(=O)[C@@H](Cc1ccccc1)N(C)C(=O)[C@H](C)NC(=O)[C@@H](NC(=O)C[C@H](O)[C@H](CC(C)C)NC(=O)[C@H](CC(N)=O)NC(=O)[C@H](CC(C)C)NC(=O)[C@H](OC(=O)[C@@H](OC(=O)[C@H](C(C)C)N(C)C)C(C)C)C(C)C)[C@@H](C)O	IC50 (nM)p	'='	5000	0.493	-1	Caspase-1	0.464	B (single protein format)	0.577	Training	-0.4012	-0.0534	0.4655	-0.7905	-1.2138	1.0308	0.189	0.0999	0.3432	0.6484	-1.0085	-0.6453	-1.3971	-2.0137	-0.5349																					1	1	1
CHEMBL268454	NC(=O)c1cc(-c2ccc(Br)cc2)nnc1Cl	IC50 (nM)p	'='	5000	0.493	-1	Caspase-1	0.464	B (single protein format)	0.577	Training	0.5703	-0.553	0.2797	-0.3848	0.6759	-0.4388	-0.7001	-0.1205	0.1345	0.3117	-0.8424	0.9207	3.191	-0.8485	-0.6939																					1	1	1
CHEMBL6791	NC(=O)c1cc(-c2ccc(C(F)(F)F)cc2)nnc1Cl	IC50 (nM)p	'='	5000	0.493	-1	Caspase-1	0.464	B (single protein format)	0.577	Test	1.5761	-1.0416	-0.5373	-0.3683	0.3433	0.2315	-0.7001	-0.4531	1.3566	-1.1447	-0.8424	0.7386	1.1998	-1.2408	-0.6579																					1	1	1
CHEMBL197535	O=C1Nc2ccc(S(=O)(=O)N3CCC[C@H]3COc3cccnc3)cc2C1=O	IC50 (nM)p	'>'	5000	0.493	-1	Caspase-1	0.464	B (single protein format)	0.577	Training	0.3425	1.556	-0.333	-0.0083	0.1543	0.3463	0.6341	-0.1354	0.6308	0.5367	-0.7323	-0.0819	0.0198	-0.4341	-0.1573																					1	1	1
CHEMBL167670	COc1ccc(OC)c(CC(=O)N[C@H](C(=O)N[C@@H](CC(=O)O)C(=O)CSCc2c(F)cccc2Cl)C(C)C)c1	IC50 (nM)p	'='	5000	0.493	-1	Caspase-1	0.464	B (single protein format)	0.577	Training	-0.1435	0.2527	1.08	-1.0922	-0.757	-0.0079	-0.7001	-0.0705	-0.0433	0.7041	-0.7454	0.2737	0.3906	-1.4296	-0.7866																					1	1	1
CHEMBL197237	O=C1Nc2ccc(S(=O)(=O)N3CCC[C@H]3COc3ccncc3)cc2C1=O	IC50 (nM)p	'>'	5000	0.493	-1	Caspase-1	0.464	B (single protein format)	0.577	Training	0.3538	1.5579	-0.333	-0.0083	0.1543	0.3538	0.6341	-0.1354	0.6244	0.5367	-0.7323	-0.0819	0.0198	-0.4341	-0.1573																					1	1	1
CHEMBL200927	O=C1C(=O)N(Cc2ccc(O)cc2)c2ccc(S(=O)(=O)N3CCC[C@H]3COc3ccccc3)cc21	IC50 (nM)p	'>'	5000	0.493	-1	Caspase-1	0.464	B (single protein format)	0.577	Test	0.8723	1.2838	-0.3139	-0.0023	0.3676	0.812	0.5231	-0.6919	0.4542	0.3966	-0.1568	0.9567	0.2902	-0.1201	0.0218																					1	1	1
CHEMBL6582	NC(=O)c1cc(-c2ccc(Cl)cc2)nnc1Cl	IC50 (nM)p	'='	5000	0.493	-1	Caspase-1	0.464	B (single protein format)	0.577	Training	0.477	-0.7666	0.2797	-0.3848	0.6759	-0.4581	-0.7001	-0.1205	0.1387	-0.2755	-0.8424	0.7807	2.5721	-0.8485	-0.6939																					1	1	1
CHEMBL4213265	O=C1C[C@H](NC(=O)[C@@H]2C[C@@H]3CN2C(=O)[C@@H](NC(=O)c2ccc4ccccc4c2)CCCCO3)C(O)O1	IC50 (nM)p	'='	5011.87	0.493	-1	Caspase-1	0.464	B (single protein format)	0.577	Training	-0.4063	0.2539	-0.1317	0.3081	-0.5669	0.0141	0.4857	-0.4061	-0.0887	-0.2108	-0.6846	-0.3002	-0.8884	-0.1799	-0.3106																					1	1	1
CHEMBL180623	CCC(C(=O)N[C@@H](CC(=O)O)C(=O)CCCc1ccccc1)n1cc(C(C)(C)C)nc(NCc2nonc2C)c1=O	IC50 (nM)p	'='	5130	0.493	-1	Caspase-1	0.464	B (single protein format)	0.577	Training	-0.138	-0.5399	0.4504	-0.4004	-0.51	0.468	0.189	-0.0527	0.3429	0.058	-0.7717	-0.3013	-0.8143	-1.2053	-0.7824																					1	1	1
CHEMBL101684	CC(C)C[C@H](NC(=O)COc1cccc2cnccc12)C(=O)N[C@H]1CC(=O)OC1O	IC50 (nM)p	'='	5140	0.493	-1	Caspase-1	0.464	B (single protein format)	0.577	Test	-0.6456	-0.4783	0.3452	0.3401	-0.2625	-0.3243	-0.1066	-0.0365	-0.2156	-0.2666	-0.7865	-0.5637	-0.6651	-0.7397	-0.7513																					1	1	1
CHEMBL318295	CC(C)C[C@H](NC(=O)COc1cccc2ncccc12)C(=O)N[C@H]1CC(=O)OC1O	IC50 (nM)p	'='	5250	0.493	-1	Caspase-1	0.464	B (single protein format)	0.577	Training	-0.7968	-0.4941	0.3452	0.3401	-0.2625	-0.3929	-0.1066	-0.0365	-0.2133	-0.2583	-0.7865	-0.6693	-0.5543	-0.7397	-0.7513																					1	1	1
CHEMBL319776	CC(C)c1ccc(Oc2ccccc2S(=O)(=O)N[C@H](C=O)C(=O)O)cc1	IC50 (nM)p	'='	5300	0.493	-1	Caspase-1	0.464	B (single protein format)	0.577	Training	0.4304	0.3482	0.5127	-0.7893	0.2224	-0.059	-0.7001	0.2141	0.6103	0.8859	-0.6221	0.336	0.1837	-1.2046	-0.6707																					1	1	1
CHEMBL490851	N#CC(C#N)=C1C(=O)N(Cc2ccc(Cl)c(Cl)c2)c2ccc(S(=O)(=O)N3CCSCC3)cc21	IC50 (nM)p	'='	5350	0.493	-1	Caspase-1	0.464	B (single protein format)	0.577	Training	1.3699	2.1406	0.0993	-1.157	0.3358	0.9753	-0.366	-0.1	0.8821	1.5176	1.6289	1.1486	1.6892	-0.1723	0.5417																					1	1	1
CHEMBL521972	N#CC(C#N)=C1C(=O)N(Cc2ccc(Cl)c(Cl)c2)c2ccc(S(=O)(=O)N3CCOCC3)cc21	IC50 (nM)p	'='	5350	0.493	-1	Caspase-1	0.464	B (single protein format)	0.577	Test	1.2479	1.1151	0.0993	-1.157	0.3358	0.9593	-0.366	-0.3717	0.8662	0.6065	0.006	0.9048	1.1003	-0.1723	0.5417																					1	1	1
CHEMBL360880	COc1ccc(-c2nc(C)no2)cc1CC(=O)N[C@H](C(=O)N[C@@H](CC(=O)O)C(=O)CSCc1ccccc1)C(C)C	IC50 (nM)p	'='	5450	0.493	-1	Caspase-1	0.464	B (single protein format)	0.577	Training	-0.6622	-0.038	0.8116	-0.1867	-0.3918	-0.16	0.1388	0.1838	-0.2407	0.4287	-0.6139	-0.263	0.3423	-1.1093	-0.9733																					1	1	1
CHEMBL396625	CCC(C(=O)N[C@@H](CC(=O)O)C(=O)CCCc1ccccc1)n1cc(C(C)(C)C)nc(NC(CC(C)C)C(=O)O)c1=O	IC50 (nM)p	'='	5490	0.493	-1	Caspase-1	0.464	B (single protein format)	0.577	Training	0.3124	-0.367	0.4504	-0.3594	-0.51	0.5381	-0.7001	-0.0757	0.4707	0.4898	-0.7717	0.2192	-1.2685	-1.3198	-0.6494																					1	1	1
CHEMBL6423	NC(=O)c1cc(-c2ccc(F)c(Cl)c2)nnc1Cl	IC50 (nM)p	'='	5500	0.493	-1	Caspase-1	0.464	B (single protein format)	0.577	Training	0.7877	-0.7632	0.0011	-0.7002	0.1765	-0.3206	-0.7001	-0.243	0.504	-0.5508	-0.9033	0.8104	2.2862	-1.058	-0.4858																					1	1	1
CHEMBL436989	N#CC(C#N)=C1C(=O)N(Cc2ccc(Br)cc2)c2ccc(S(=O)(=O)N3CCC[C@H]3COc3ccccc3)cc21	IC50 (nM)p	'='	5700	0.493	-1	Caspase-1	0.464	B (single protein format)	0.577	Test	0.9896	1.2941	0.2639	-0.676	0.1797	1.066	0.5231	-0.7099	0.4403	0.6707	-0.1568	1.1593	0.9702	-0.0618	0.2537																					1	1	1
CHEMBL1762355	N#CC(C#N)=C1C(=O)N(Cc2ccc(OCCOCCF)cc2)c2ccc(S(=O)(=O)N3CC[C@H]3COc3ccccc3)cc21	IC50 (nM)p	'='	5733	0.493	-1	Caspase-1	0.464	B (single protein format)	0.577	Training	0.4963	0.6027	0.8643	-0.59	-0.0111	1.0509	-0.366	-0.657	0.0833	0.1966	-0.1568	0.9441	0.341	-0.1796	-0.1935																					1	1	1
CHEMBL182078	COc1ccc(Br)cc1[C@@H](Cc1ccccc1)C(=O)N[C@H](C(=O)N[C@@H](CC(=O)O)C(=O)CSCc1ccccc1)C(C)C	IC50 (nM)p	'='	5810	0.493	-1	Caspase-1	0.464	B (single protein format)	0.577	Training	-0.2171	0.4185	1.0303	-0.1501	0.3714	-0.0108	-0.7001	-0.4596	-0.3822	1.0548	-0.0861	0.6962	0.7623	-0.7864	-0.8317																					1	1	1
CHEMBL100933	CC(C)[C@@H](NC(=O)OCc1ccccc1)C(=O)C[C@H]1CC(=O)OC1O	IC50 (nM)p	'='	5850	0.493	-1	Caspase-1	0.464	B (single protein format)	0.577	Training	-0.497	-0.4552	0.6668	0.0598	-0.2359	-0.5289	-0.1066	-0.0631	-0.2513	0.0463	-1.0085	-0.1362	-0.9481	-1.5224	-1.2724																					1	1	1
CHEMBL167071	COc1ccc(C(C)=O)cc1CC(=O)N[C@H](C(=O)N[C@@H](CC(=O)O)C(=O)CSCc1ccccc1)C(C)C	IC50 (nM)p	'='	5900	0.493	-1	Caspase-1	0.464	B (single protein format)	0.577	Test	-0.4373	0.0646	1.0436	-0.425	-0.2626	-0.2142	-0.7001	0.1128	-0.2223	0.7471	-0.6139	-0.0097	0.2787	-1.3125	-1.0462																					1	1	1
CHEMBL166513	COc1ccc(OC)c(CC(=O)N[C@H](C(=O)N[C@@H](CC(=O)O)C(=O)CSCc2ccccc2)C(C)C)c1	IC50 (nM)p	'='	6000	0.493	-1	Caspase-1	0.464	B (single protein format)	0.577	Training	-0.5846	0.0683	1.4006	-0.7629	-0.226	-0.3078	-0.7001	0.0547	-0.3999	0.7484	-0.6139	0.0436	0.2519	-1.2224	-1.0749																					1	1	1
CHEMBL226779	N#CC(C#N)=C1C(=O)N(Cc2ccccc2)c2ccc(S(=O)(=O)N3CCC[C@H]3COc3ccccc3)cc21	IC50 (nM)p	'='	6220	0.493	-1	Caspase-1	0.464	B (single protein format)	0.577	Training	0.7213	1.2168	0.447	-0.5304	0.5159	0.93	0.5231	-0.6685	0.3066	0.3141	-0.0861	0.9377	0.5158	0.0378	0.2228																					1	1	1
CHEMBL352554	CCOc1ccc(OCC(=O)OC)cc1CC(=O)N[C@H](C(=O)N[C@@H](CC(=O)O)C(=O)CSCc1c(F)cccc1Cl)C(C)C	IC50 (nM)p	'='	6500	0.493	-1	Caspase-1	0.464	B (single protein format)	0.577	Training	-0.2817	0.0143	1.1972	-0.731	-0.8565	0.0343	-0.7001	0.0209	-0.1542	0.6622	-0.7454	0.2638	0.2139	-1.3923	-0.9361																					1	1	1
CHEMBL361397	C=CC[C@@H](C(=O)N[C@H](C(=O)N[C@@H](CC(=O)O)C(=O)CSCc1ccccc1)C(C)C)c1cc(Br)ccc1OC	IC50 (nM)p	'='	6505	0.493	-1	Caspase-1	0.464	B (single protein format)	0.577	Test	-0.3291	0.4277	1.3787	-0.6334	-0.2973	-0.1379	-0.7001	-0.2109	-0.2796	1.2708	-0.6139	0.5114	0.8552	-1.0887	-0.7483																					1	1	1
CHEMBL492061	COc1ccc(CN2C(=O)C(=C(C#N)C#N)c3cc(S(=O)(=O)N4CCOCC4)ccc32)cc1	IC50 (nM)p	'='	6825	0.493	-1	Caspase-1	0.464	B (single protein format)	0.577	Training	0.697	0.9132	0.5729	-1.4481	0.5359	0.7329	-0.366	-0.2157	0.5814	0.2419	0.0668	0.3762	0.5981	-0.0144	0.4334																					1	1	1
CHEMBL317782	CC(C)C[C@H](NC(=O)C(C)Oc1cccc2cc(Br)ccc12)C(=O)N[C@H]1CC(=O)OC1O	IC50 (nM)p	'='	6840	0.493	-1	Caspase-1	0.464	B (single protein format)	0.577	Training	0.2569	-0.1018	-0.0409	0.0614	-0.599	-0.0461	-0.1066	-0.4092	0.1252	0.437	-0.7454	0.4978	-0.1546	-0.9981	-0.5603																					1	1	1
CHEMBL387041	COC[C@@H]1CCCN1S(=O)(=O)c1ccc2c(c1)C(=O)C(=O)N2Cc1ccc(O[Si](C)(C)C(C)(C)C)cc1	IC50 (nM)p	'>'	7000	0.493	-1	Caspase-1	0.464	B (single protein format)	0.577	Training	2.0314	1.9603	-0.8863	-0.5072	-0.6045	2.2565	0.5231	-0.9032	1.7741	3.0517	-0.6846	0.7602	-0.7817	-0.8399	0.1395																					1	1	1
CHEMBL2348693	COCC[C@@H]1CCCN1S(=O)(=O)c1ccc2c(c1)C(=O)C(=O)N2CCCCF	IC50 (nM)p	'='	7340	0.493	-1	Caspase-1	0.464	B (single protein format)	0.577	Test	0.9251	2.0749	0.7271	-0.7417	-1.073	0.5818	0.5231	-0.5752	0.6487	1.3901	-1.1401	0.9376	-0.5949	-0.6625	0.2709																					1	1	1
CHEMBL433416	CC(C)C[C@H](NC(=O)Cc1ccc(-c2ccccc2)cc1)C(=O)N[C@H]1CC(=O)OC1O	IC50 (nM)p	'='	7430	0.493	-1	Caspase-1	0.464	B (single protein format)	0.577	Training	-0.2139	-0.3247	0.3988	0.4346	0.2084	-0.2901	-0.1066	-0.5176	-0.3296	0.0254	-0.5514	0.3164	-0.5165	-0.8916	-1.0254																					1	1	1
CHEMBL3359203	COC[C@@H]1CCCN1S(=O)(=O)c1cc(F)c2c(c1)C(=O)C(=O)N2CCCF	IC50 (nM)p	'='	7430	0.493	-1	Caspase-1	0.464	B (single protein format)	0.577	Training	1.1866	1.9635	0.2673	-0.9231	-1.2284	0.6823	0.5231	-0.5106	1.1275	0.9133	-1.1943	0.729	-0.464	-0.628	0.8354																					1	1	1
CHEMBL319324	Cc1cc(Oc2ccccc2S(=O)(=O)N[C@H](C=O)C(=O)O)cc(C)c1C	IC50 (nM)p	'='	7800	0.493	-1	Caspase-1	0.464	B (single protein format)	0.577	Training	0.7594	0.4905	0.1595	-1.0395	-0.2327	0.0913	-0.7001	0.2141	0.9182	0.7789	-0.7372	0.2862	0.3719	-1.4961	-0.3901																					1	1	1
CHEMBL1221596	CC(C)[C@H](CC(=O)N1CCN(c2ccccc2)CC1)C(=O)N[C@H](C=O)CC(=O)O	IC50 (nM)p	'='	7810	0.493	-1	Caspase-1	0.464	B (single protein format)	0.577	Test	-0.3457	-0.1309	1.1137	-0.5648	0.3945	-0.3692	-0.7001	-0.278	-0.3542	0.361	-0.1864	0.14	-0.6046	-1.1022	-0.982																					1	1	1
CHEMBL431848	Cc1ccc(Oc2ccccc2S(=O)(=O)N[C@H](C=O)C(=O)O)cc1	IC50 (nM)p	'='	9000	0.493	-1	Caspase-1	0.464	B (single protein format)	0.577	Training	0.2711	0.2868	0.5733	-0.6756	0.3724	-0.1792	-0.7001	0.4272	0.5621	0.6279	-0.6221	0.127	0.466	-1.0817	-0.6693																					1	1	1
CHEMBL101714	CC(C)C[C@H](NC(=O)CCOc1ccccc1)C(=O)N[C@H]1CC(=O)OC1O	IC50 (nM)p	'='	9420	0.493	-1	Caspase-1	0.464	B (single protein format)	0.577	Training	-0.7992	-0.6284	0.8562	0.4337	-0.3371	-0.6005	-0.1066	0.0279	-0.4884	0.1647	-1.0085	-0.2933	-1.1138	-1.4605	-1.4563																					1	1	1
CHEMBL359479	CC(C)[C@H](NC(=O)C1(O)CC1)C(=O)N[C@@H](CC(=O)O)C(=O)CSCc1ccccc1	IC50 (nM)p	'='	9590	0.493	-1	Caspase-1	0.464	B (single protein format)	0.577	Training	-0.2486	0.0036	0.4805	-0.4234	-0.4643	-0.0673	-0.7001	0.6548	0.6312	1.1012	-1.0085	-0.6996	-0.4178	-2.0452	-1.4321																					1	1	1
CHEMBL3359202	CCCCN1C(=O)C(=O)c2cc(S(=O)(=O)N3CCC[C@H]3COC)cc(F)c21	IC50 (nM)p	'='	9970	0.493	-1	Caspase-1	0.464	B (single protein format)	0.577	Test	1.2125	2.0606	0.2673	-0.9231	-1.2284	0.6839	0.5231	-0.5106	1.1141	1.3118	-1.1943	0.8046	-0.5953	-0.628	0.8354																					1	1	1
CHEMBL439753	O=C1C(=O)N(Cc2ccccc2)c2ccc(S(=O)(=O)N3CCC[C@H]3COc3ccccc3)cc21	IC50 (nM)p	'>'	10000	0.493	-1	Caspase-1	0.464	B (single protein format)	0.577	Training	0.8487	1.3933	-0.1267	0.1757	0.7441	0.7663	0.5231	-0.9697	0.3493	0.5321	-0.0861	1.1601	0.2977	-0.0116	-0.0184																					1	1	1
CHEMBL379831	COc1cccc(C(=O)NNC(=O)C2(C(=O)N[C@H]3CC(=O)OC3O)CC2)c1	IC50 (nM)p	'>='	10000	0.493	-1	Caspase-1	0.464	B (single protein format)	0.577	Training	0.0155	-0.82	0.1706	-1.3479	-0.8046	0.3441	-0.1066	0.5532	0.9826	-0.7703	-1.0792	-1.0357	-0.9878	-1.8111	-0.8715																					1	1	1
CHEMBL200677	COc1ccc(CN2C(=O)C(=O)c3cc(S(=O)(=O)N4CCC[C@H]4COc4ccccc4)ccc32)cc1	IC50 (nM)p	'>'	10000	0.493	-1	Caspase-1	0.464	B (single protein format)	0.577	Training	0.8272	1.2598	-0.005	-0.4231	0.3171	0.8389	0.5231	-0.9032	0.3948	0.4351	-0.1568	1.0236	0.2766	-0.1259	-0.0078																					1	1	1
CHEMBL100741	CC(C)C[C@H](NC(=O)COc1ccccc1)C(=O)N[C@H]1CC(=O)OC1O	IC50 (nM)p	'>'	10000	0.493	-1	Caspase-1	0.464	B (single protein format)	0.577	Test	-0.8452	-0.6781	0.7203	0.3783	-0.2884	-0.6141	-0.1066	0.1197	-0.3913	-0.0091	-1.0085	-0.4976	-1.0208	-1.4203	-1.3635																					1	1	1
CHEMBL62993	O=C1Nc2ccc(S(=O)(=O)N3CCC[C@H]3COc3ccccc3)cc2C1=O	IC50 (nM)p	'>'	10000	0.493	-1	Caspase-1	0.464	B (single protein format)	0.577	Training	0.6517	1.6364	-0.333	-0.0083	0.1543	0.3817	0.6341	-0.3969	0.6173	0.6683	-0.6139	0.5157	0.0392	-0.4341	-0.1573																					1	1	1
CHEMBL510809	N#CC(C#N)=C1C(=O)N(Cc2ccc(Cl)c(Cl)c2)c2ccc(S(=O)(=O)N3CCC3)cc21	IC50 (nM)p	'>'	10000	0.493	-1	Caspase-1	0.464	B (single protein format)	0.577	Training	1.5064	1.1278	-0.161	-1.3386	-0.6302	0.9957	-0.366	-0.4147	1.0965	0.683	-0.7454	1.0146	1.1897	-0.5776	0.5534																					1	1	1
CHEMBL200767	O=C1Nc2ccc(S(=O)(=O)N3CC[C@H]3COc3ccccc3)cc2C1=O	IC50 (nM)p	'>'	10000	0.493	-1	Caspase-1	0.464	B (single protein format)	0.577	Training	0.6939	1.2694	-0.5005	-0.0752	0.2166	0.4099	-0.255	-0.3261	0.7366	0.5239	-0.6139	0.3898	0.1655	-0.5416	-0.3065																					1	1	1
CHEMBL100405	CC(C)C[C@H](NC(=O)COc1ccc2ccccc2c1)C(=O)N[C@H]1CC(=O)OC1O	IC50 (nM)p	'='	10000	0.493	-1	Caspase-1	0.464	B (single protein format)	0.577	Test	-0.3242	-0.4388	0.2698	0.3879	-0.2956	-0.3144	-0.1066	-0.2817	-0.2444	-0.1481	-0.6846	-0.0035	-0.647	-0.8244	-0.9268																					1	1	1
CHEMBL521801	COc1ccc(CN2C(=O)C(=C(C#N)C#N)c3cc(S(=O)(=O)N4CCCCC4)ccc32)cc1	IC50 (nM)p	'>'	10000	0.493	-1	Caspase-1	0.464	B (single protein format)	0.577	Training	0.84	1.2604	0.5729	-1.4481	0.5359	0.7515	-0.366	-0.3717	0.5948	0.5503	0.616	0.661	0.4199	-0.0144	0.4334																					1	1	1
CHEMBL371709	CN1C(=O)C(=O)c2cc(S(=O)(=O)N3CC[C@H]3COc3ccccc3)ccc21	IC50 (nM)p	'>'	10000	0.493	-1	Caspase-1	0.464	B (single protein format)	0.577	Training	1.1168	1.3479	-0.5705	-0.4647	0.1543	0.6487	-0.366	-0.5752	0.9142	0.5759	-0.6139	0.7386	0.2738	-0.62	0.0021																					1	1	1
CHEMBL1762359	N#CC(C#N)=C1C(=O)N(Cc2ccc(OCCOCCF)cc2)c2ccc(S(=O)(=O)N3CCC[C@H]3COc3ccccc3)cc21	IC50 (nM)p	'>'	10000	0.493	-1	Caspase-1	0.464	B (single protein format)	0.577	Training	0.4745	0.841	0.939	-0.5386	-0.0446	1.0227	0.5231	-0.6935	0.0236	0.2917	-0.1568	1.0098	0.2601	-0.1211	-0.1045																					1	1	1
CHEMBL181355	CCC[C@@H](C(=O)N[C@H](C(=O)N[C@@H](CC(=O)O)C(=O)CSCc1ccccc1)C(C)C)c1cc(Br)ccc1OC	IC50 (nM)p	'>'	10000	0.493	-1	Caspase-1	0.464	B (single protein format)	0.577	Test	-0.2504	0.5527	1.3787	-0.6334	-0.2973	-0.1191	-0.7001	-0.2109	-0.2765	1.5274	-0.6139	0.6424	0.4891	-1.0887	-0.7483																					1	1	1
CHEMBL217457	COC[C@@H]1CCCN1S(=O)(=O)c1ccc2c(c1)C(=O)C(=O)N2Cc1ccc(I)cc1	IC50 (nM)p	'>'	10000	0.493	-1	Caspase-1	0.464	B (single protein format)	0.577	Training	1.339	1.9911	-0.2418	-0.4925	-0.3823	0.819	0.5231	-0.7455	0.845	1.458	-0.6846	1.113	1.2016	-0.3552	0.3775																					1	1	1
CHEMBL1762358	N#CC(C#N)=C1C(=O)N(Cc2ccc(OCCF)cc2)c2ccc(S(=O)(=O)N3CCC[C@H]3COc3ccccc3)cc21	IC50 (nM)p	'>'	10000	0.493	-1	Caspase-1	0.464	B (single protein format)	0.577	Training	0.6551	0.9808	0.7052	-0.6996	0.0603	1.0171	0.5231	-0.7012	0.2213	0.2354	-0.1568	1.0269	0.374	-0.0315	0.1122																					1	1	1
CHEMBL210114	Cc1cccc(C)c1C(=O)NNC(=O)C1(C(=O)N[C@H]2CC(=O)OC2O)CCCCC1	IC50 (nM)p	'>='	10000	0.493	-1	Caspase-1	0.464	B (single protein format)	0.577	Training	0.1443	0.3303	0.1215	-0.8012	-0.2128	0.3729	-0.1066	0.0962	0.6327	0.012	0.3118	-0.3078	-1.2774	-1.2463	-0.0942																					1	1	1
CHEMBL215480	COC[C@@H]1CCCN1S(=O)(=O)c1ccc2c(c1)C(=O)C(=O)N2Cc1ccc(OCCF)cc1	IC50 (nM)p	'>'	10000	0.493	-1	Caspase-1	0.464	B (assay format)	0.64	Test	0.7995	1.4579	0.3642	-0.5379	-0.4881	0.7309	0.5231	-0.7314	0.5319	0.6306	-0.2829	0.3476	0.0713	0.2693	1.1342																					1	1	1
CHEMBL360292	CO[C@H](C(=O)N[C@H](C(=O)N[C@@H](CC(=O)O)C(=O)CSCc1ccccc1)C(C)C)c1ccccc1	IC50 (nM)p	'>'	10000	0.493	-1	Caspase-1	0.464	B (single protein format)	0.577	Training	-0.7934	0.1281	1.4174	-0.3855	0.3947	-0.4083	-0.7001	0.0377	-0.4838	0.8574	-0.4807	-0.0207	0.2504	-1.2128	-1.0956																					1	1	1
CHEMBL182295	COc1ccc(Br)cc1[C@@H](C)C(=O)N[C@H](C(=O)N[C@@H](CC(=O)O)C(=O)CSCc1ccccc1)C(C)C	IC50 (nM)p	'>'	10000	0.493	-1	Caspase-1	0.464	B (single protein format)	0.577	Training	-0.1775	0.3947	1.0155	-0.6702	-0.226	-0.1297	-0.7001	-0.0931	-0.154	1.3259	-0.6139	0.457	0.7057	-1.301	-0.8371																					1	1	1
CHEMBL197549	O=C1C(=O)N(Cc2ccccc2)c2ccc(S(=O)(=O)N3CCC[C@H]3COc3cccnc3)cc21	IC50 (nM)p	'>'	10000	0.493	-1	Caspase-1	0.464	B (single protein format)	0.577	Training	0.6045	1.3297	-0.1267	0.1757	0.7441	0.7309	0.5231	-0.7632	0.3599	0.4282	-0.2045	0.6883	0.2825	-0.0116	-0.0184																					1	1	1
CHEMBL6473	CNC(=O)c1cc(-c2ccncc2)nnc1Cl	IC50 (nM)p	'='	10000	0.493	-1	Caspase-1	0.464	B (single protein format)	0.577	Test	-0.5569	-0.9592	1.3611	-1.0419	1.3586	-0.574	-0.7001	-0.1577	-0.2992	-0.5635	-0.8901	-0.298	1.9732	-0.5091	-0.6725																					1	1	1
CHEMBL217777	COC[C@@H]1CCCN1S(=O)(=O)c1ccc2c(c1)C(=O)C(=O)N2Cc1ccc(OC)cc1	IC50 (nM)p	'>'	10000	0.493	-1	Caspase-1	0.464	B (assay format)	0.64	Training	0.8759	1.6448	0.1195	-0.9732	-0.4196	0.7163	0.5231	-0.6304	0.7165	0.6543	-0.2829	0.0591	0.2007	0.203	1.2878																					1	1	1
CHEMBL200493	O=C1C(=O)N(Cc2ccccc2F)c2ccc(S(=O)(=O)N3CC[C@H]3COc3ccccc3)cc21	IC50 (nM)p	'>'	10000	0.493	-1	Caspase-1	0.464	B (single protein format)	0.577	Training	1.0316	1.0043	-0.3777	-0.0886	0.4591	0.9185	-0.366	-0.9697	0.6063	0.2594	-0.1568	1.0859	0.3179	-0.1999	-0.0234																					1	1	1
CHEMBL182096	COc1ccc(Br)cc1[C@H](C(=O)N[C@H](C(=O)N[C@@H](CC(=O)O)C(=O)CSCc1ccccc1)C(C)C)C(C)C	IC50 (nM)p	'>'	10000	0.493	-1	Caspase-1	0.464	B (single protein format)	0.577	Training	-0.0477	0.586	0.9525	-0.5402	-0.2973	-0.0211	-0.7001	-0.2109	-0.08	1.4437	-0.6139	0.6206	0.5032	-1.3144	-0.6701																					1	1	1
CHEMBL200886	O=C1C(=O)N(Cc2ccc(F)cc2)c2ccc(S(=O)(=O)N3CC[C@H]3COc3ccccc3)cc21	IC50 (nM)p	'>'	10000	0.493	-1	Caspase-1	0.464	B (single protein format)	0.577	Test	1.0443	0.9857	-0.4412	-0.0531	0.4208	0.8756	-0.366	-0.9697	0.5924	0.2553	-0.1568	1.0859	0.3179	-0.1938	-0.0873																					1	1	1
CHEMBL371879	CN1C(=O)C(=O)c2cc(S(=O)(=O)N3CCC[C@H]3COc3cccnc3)ccc21	IC50 (nM)p	'>'	10000	0.493	-1	Caspase-1	0.464	B (single protein format)	0.577	Training	0.763	1.6227	-0.4061	-0.3875	0.096	0.5851	0.5231	-0.3826	0.806	0.5866	-0.7323	0.2708	0.1293	-0.5134	0.1365																					1	1	1
CHEMBL4213490	C[C@@H](C(=O)N[C@H]1CC(=O)OC1O)N1C(=O)NC(NC(=O)c2ccc3ccccc3c2)C1=O	IC50 (nM)p	'>'	10000	0.493	-1	Caspase-1	0.464	B (single protein format)	0.577	Training	-0.1027	-0.4496	-0.3865	-0.2705	-0.4119	0.1028	0.3374	0.2312	0.3378	-0.8821	-0.6846	-0.5593	-0.4768	-0.7632	-0.1228																					1	1	1
CHEMBL317530	CC(C)C[C@H](Nc1ccccc1)C(=O)N[C@H]1CC(=O)OC1O	IC50 (nM)p	'>'	10000	0.493	-1	Caspase-1	0.464	B (single protein format)	0.577	Training	-0.5453	-0.4133	0.5782	0.4876	-0.0512	-0.6315	-0.1066	-0.1295	-0.3766	0.2294	-1.0085	-0.0691	-0.9647	-1.3253	-1.2346																					1	1	1
CHEMBL482841	O=C1C(=O)N(Cc2ccccc2)c2ccc(S(=O)(=O)N3CCSCC3)cc21	IC50 (nM)p	'>'	10000	0.493	-1	Caspase-1	0.464	B (single protein format)	0.577	Test	1.0199	2.4727	-0.2525	0.015	1.3831	0.5126	-0.366	-0.2492	0.646	1.7118	1.7604	1.0054	1.0877	0.0683	0.172																					1	1	1
CHEMBL476022	O=C1C(=O)N(Cc2ccccc2)c2ccc(S(=O)(=O)N3CCC3)cc21	IC50 (nM)p	'>'	10000	0.493	-1	Caspase-1	0.464	B (single protein format)	0.577	Training	1.1607	1.2665	-0.5938	-0.1218	0.2833	0.5331	-0.366	-0.6419	0.8896	0.7124	-0.6139	0.8323	0.4382	-0.4066	0.1599																					1	1	1
CHEMBL371687	O=C1C(=O)N(Cc2cccc(F)n2)c2ccc(S(=O)(=O)N3CC[C@H]3COc3ccccc3)cc21	IC50 (nM)p	'>'	10000	0.493	-1	Caspase-1	0.464	B (single protein format)	0.577	Training	0.7486	0.9314	-0.4412	0.0613	0.4208	0.7946	-0.366	-0.7632	0.6057	0.1653	-0.2604	0.6812	0.1526	-0.2602	-0.0886																					1	1	1
CHEMBL372322	COc1ccc(CN2C(=O)C(=O)c3cc(S(=O)(=O)N4CCC[C@H]4COc4cccnc4)ccc32)cc1	IC50 (nM)p	'>'	10000	0.493	-1	Caspase-1	0.464	B (single protein format)	0.577	Training	0.5952	1.1994	-0.005	-0.4231	0.3171	0.8035	0.5231	-0.7071	0.4049	0.3363	-0.2752	0.5754	0.2621	-0.1259	-0.0078																					1	1	1
CHEMBL198682	O=C1C(=O)N(Cc2ccc(F)cc2)c2ccc(S(=O)(=O)N3CCC[C@H]3COc3cccnc3)cc21	IC50 (nM)p	'>'	10000	0.493	-1	Caspase-1	0.464	B (single protein format)	0.577	Test	0.7649	1.2134	-0.3139	-0.0023	0.3676	0.812	0.5231	-0.8064	0.5147	0.272	-0.2752	0.7052	0.2019	-0.1201	0.0218																					1	1	1
CHEMBL200785	O=C1C(=O)N(Cc2ccccc2)c2ccc(S(=O)(=O)N3CC[C@H]3COc3ccccc3)cc21	IC50 (nM)p	'>'	10000	0.493	-1	Caspase-1	0.464	B (single protein format)	0.577	Training	0.887	1.099	-0.2524	0.1283	0.8089	0.7945	-0.366	-0.9297	0.4355	0.4152	-0.0861	1.0789	0.4038	-0.0844	-0.1315																					1	1	1
CHEMBL492059	N#CC(C#N)=C1C(=O)N(Cc2ccc(Cl)c(Cl)c2)c2ccc(S(=O)(=O)N3CCCCC3)cc21	IC50 (nM)p	'>'	10000	0.493	-1	Caspase-1	0.464	B (single protein format)	0.577	Training	1.391	1.4624	0.0993	-1.157	0.3358	0.9779	-0.366	-0.5277	0.8796	0.9149	0.5552	1.1896	0.9222	-0.1723	0.5417																					1	1	1
CHEMBL182563	CC(C)[C@H](NC(=O)C(O)(C(F)(F)F)C(F)(F)F)C(=O)N[C@@H](CC(=O)O)C(=O)CSCc1ccccc1	IC50 (nM)p	'>'	10000	0.493	-1	Caspase-1	0.464	B (single protein format)	0.577	Training	1.198	-0.3393	-0.1884	-0.5581	-0.6293	1.6033	-0.7001	0.2237	1.96	0.1096	-1.0085	-0.0215	-0.8342	-2.4864	-0.7591																					1	1	1
CHEMBL367365	COc1ccc(Br)cc1[C@H](C(=O)N[C@H](C(=O)N[C@@H](CC(=O)O)C(=O)CSCc1ccccc1)C(C)C)C1CC1	IC50 (nM)p	'>'	10000	0.493	-1	Caspase-1	0.464	B (single protein format)	0.577	Test	0.0191	0.5866	0.7482	-0.3531	-0.3303	0.0688	-0.7001	-0.2655	0.0614	1.3103	-0.6139	0.4632	0.3522	-1.1632	-0.7072																					1	1	1
CHEMBL183655	CCC(O)(CC)C(=O)N[C@H](C(=O)N[C@@H](CC(=O)O)C(=O)CSCc1ccccc1)C(C)C	IC50 (nM)p	'>'	10000	0.493	-1	Caspase-1	0.464	B (single protein format)	0.577	Training	-0.4572	0.2056	1.4499	-2.0249	-0.5015	-0.2055	-0.7001	0.5578	0.2661	1.5586	-1.0085	-0.2353	-0.4536	-2.1216	-1.2396																					1	1	1
CHEMBL217777	COC[C@@H]1CCCN1S(=O)(=O)c1ccc2c(c1)C(=O)C(=O)N2Cc1ccc(OC)cc1	IC50 (nM)p	'>'	10000	0.493	-1	Caspase-1	0.464	B (single protein format)	0.577	Training	0.8759	1.6448	0.1195	-0.9732	-0.4196	0.7163	0.5231	-0.6304	0.7165	0.6543	-0.6846	0.5665	0.1091	-0.3551	0.3323																					1	1	1
CHEMBL183120	CC(C)[C@H](NC(=O)C(O)(c1ccccc1)c1ccccc1)C(=O)N[C@@H](CC(=O)O)C(=O)CSCc1ccccc1	IC50 (nM)p	'>'	10000	0.493	-1	Caspase-1	0.464	B (single protein format)	0.577	Training	-0.2376	0.1589	0.8549	-0.0091	0.979	0.2566	-0.7001	-0.1581	-0.0486	0.5923	0.0455	0.3387	0.3562	-0.8171	-0.5839																					1	1	1
CHEMBL362695	CC(C)[C@H](NC(=O)[C@H](O)C(C)C)C(=O)N[C@@H](CC(=O)O)C(=O)CSCc1ccccc1	IC50 (nM)p	'>'	10000	0.493	-1	Caspase-1	0.464	B (single protein format)	0.577	Test	-0.6109	0.0394	1.0593	-0.4885	-0.4643	-0.4622	-0.7001	0.6548	-0.1557	1.4014	-1.0085	-0.2909	-0.2751	-2.0434	-1.3739																					1	1	1
CHEMBL3133253	O=C1C(=O)N(Cc2ccc(Br)cc2)c2ccc(S(=O)(=O)N3CCC[C@H]3CF)cc21	IC50 (nM)p	'>'	10000	0.493	-1	Caspase-1	0.464	B (assay format)	0.64	Training	1.4632	1.8875	-0.3907	-0.8756	-0.3426	0.7931	0.5231	-0.8678	0.9916	1.1782	-0.2829	0.8321	0.8847	0.1766	1.437																					1	1	1
CHEMBL213759	O=C1C(=O)N(Cc2ccc(OCCF)cc2)c2ccc(S(=O)(=O)N3CCC[C@H]3COc3ccccc3)cc21	IC50 (nM)p	'>'	10000	0.493	-1	Caspase-1	0.464	B (assay format)	0.64	Training	0.764	1.1179	0.2107	-0.0768	0.2233	0.8535	0.5231	-0.9768	0.2518	0.4252	0.273	0.7649	0.2577	0.4897	0.8151																					1	1	1
CHEMBL1762349	O=C1C(=O)N(Cc2ccc(OCCF)cc2)c2ccc(S(=O)(=O)N3CC[C@H]3COc3cccnc3)cc21	IC50 (nM)p	'>'	10000	0.493	-1	Caspase-1	0.464	B (single protein format)	0.577	Training	0.5702	0.7868	0.1055	-0.1258	0.2691	0.8462	-0.366	-0.7496	0.3371	0.2208	-0.2752	0.728	0.2415	-0.1502	-0.2211																					1	1	1
CHEMBL3133255	O=C1C(=O)N(Cc2ccc(F)cc2)c2ccc(S(=O)(=O)N3CCC[C@H]3CF)cc21	IC50 (nM)p	'>'	10000	0.493	-1	Caspase-1	0.464	B (assay format)	0.64	Test	1.2947	1.6455	-0.3907	-0.8756	-0.3426	0.7382	0.5231	-0.8678	1.0024	0.5123	-0.2829	0.5319	0.1305	0.1766	1.437																					1	1	1
CHEMBL3133258	O=C1C(=O)N(Cc2ccc(I)cc2)c2ccc(S(=O)(=O)N3CCC[C@H]3CF)cc21	IC50 (nM)p	'>'	10000	0.493	-1	Caspase-1	0.464	B (assay format)	0.64	Training	1.5566	1.9715	-0.3907	-0.8756	-0.3426	0.8323	0.5231	-0.8678	0.9912	1.4095	-0.2829	0.9593	1.3993	0.1766	1.437																					1	1	1
CHEMBL3133259	COc1ccc(CN2C(=O)C(=O)c3cc(S(=O)(=O)N4CCC[C@H]4CF)ccc32)cc1	IC50 (nM)p	'>'	10000	0.493	-1	Caspase-1	0.464	B (assay format)	0.64	Training	1.0729	1.6154	-0.014	-1.3592	-0.3823	0.7296	0.5231	-0.7455	0.8544	0.5829	-0.2829	0.3564	0.2124	0.1775	1.3847																					1	1	1
CHEMBL3133254	O=C1C(=O)N(Cc2ccc(Cl)cc2)c2ccc(S(=O)(=O)N3CCC[C@H]3CF)cc21	IC50 (nM)p	'>'	10000	0.493	-1	Caspase-1	0.464	B (assay format)	0.64	Training	1.4107	1.7674	-0.3907	-0.8756	-0.3426	0.7737	0.5231	-0.8678	0.994	0.8478	-0.2829	0.7491	0.518	0.1766	1.437																					1	1	1
CHEMBL3133252	O=C1C(=O)N(Cc2ccccc2)c2ccc(S(=O)(=O)N3CCC[C@H]3CF)cc21	IC50 (nM)p	'>'	10000	0.493	-1	Caspase-1	0.464	B (assay format)	0.64	Test	1.1151	1.802	-0.1638	-0.6847	0.096	0.6571	0.5231	-0.8168	0.8283	0.7114	-0.2084	0.5207	0.2291	0.3078	1.4004																					1	1	1
CHEMBL3673263	CC(C)[C@H](NC(=O)[C@H](Cc1ccc2ccccc2n1)NC(=O)[C@H](CC(=O)O)NC(=O)OCc1ccccc1)C(=O)N[C@H](/C=C/S(C)(=O)=O)CC(=O)O	IC50 (nM)p	'>'	10000	0.493	-1	Caspase-1	0.464	B (single protein format)	0.577	Training	-0.6043	-0.5398	0.367	0.3577	-0.1664	0.0635	-0.7001	0.4321	0.0769	0.5582	-0.2456	-0.6838	-0.1039	-1.0778	-1.0622																					1	1	1
CHEMBL478694	N#CC(C#N)=C1C(=O)N(Cc2ccc(Cl)c(Cl)c2)c2ccc(S(=O)(=O)N3CCCC3)cc21	IC50 (nM)p	'>'	10000	0.493	-1	Caspase-1	0.464	B (single protein format)	0.577	Training	1.4471	1.4563	-0.0272	-1.2452	-0.6594	0.9825	0.8913	-0.4728	0.9849	0.8023	-0.7454	1.1046	1.0521	-0.5853	0.5744																					1	1	1
CHEMBL4209211	CC(C)N(NC(=O)c1ccc2ccccc2c1)C(=O)C1CCC[C@H]1C(=O)N[C@H]1CC(=O)OC1O	IC50 (nM)p	'>'	10000	0.493	-1	Caspase-1	0.464	B (single protein format)	0.577	Training	-0.1626	0.2099	-0.121	-0.1235	-0.4789	0.0235	0.7824	-0.3923	0.1412	-0.0779	-0.6846	-0.1228	-0.9121	-0.7678	-0.2491																					1	1	1
CHEMBL4214469	C[C@@H](C(=O)N[C@H]1CC(=O)OC1O)N1C(=O)CC(NC(=O)c2ccc3ccccc3c2)C1=O	IC50 (nM)p	'>'	10000	0.493	-1	Caspase-1	0.464	B (single protein format)	0.577	Test	-0.087	-0.2537	-0.3865	-0.2705	-0.4119	0.1062	0.3374	0.022	0.3623	-0.7146	-0.6846	-0.5376	-0.4904	-0.7632	-0.1228																					1	1	1
CHEMBL3133148	O=C1C(=O)N(Cc2ccc([N+](=O)[O-])cc2)c2ccc(S(=O)(=O)N3CCC[C@H]3CF)cc21	IC50 (nM)p	'>'	10000	0.493	-1	Caspase-1	0.464	B (assay format)	0.64	Training	1.224	1.4615	-0.3821	-0.9541	-0.4196	0.83	0.5231	-0.1887	1.2373	0.304	-0.2829	0.2902	0.0835	0.0303	1.365																					1	1	1
CHEMBL3133251	O=C1C(=O)N(Cc2ccc(OCCF)cc2)c2ccc(S(=O)(=O)N3CCC[C@H]3CF)cc21	IC50 (nM)p	'>'	10000	0.493	-1	Caspase-1	0.464	B (assay format)	0.64	Training	0.983	1.4248	0.2453	-0.8902	-0.4548	0.7442	0.5231	-0.8429	0.6566	0.5626	-0.2829	0.6362	0.0786	0.2471	1.2212																					1	1	1
CHEMBL4215229	CC(C)N(NC(=O)c1ccc2ccccc2c1)C(=O)C1CCCC[C@H]1C(=O)N[C@H]1CC(=O)OC1O	IC50 (nM)p	'>'	10000	0.493	-1	Caspase-1	0.464	B (single protein format)	0.577	Training	-0.1734	0.2439	0.0013	-0.0695	0.1753	0.0166	-0.1066	-0.4464	0.0636	0.052	0.6867	-0.0099	-0.9835	-0.4756	-0.2108																					1	1	1
CHEMBL4215468	CC(C)N(NC(=O)c1ccc2ccccc2c1)C(=O)C1CNC[C@H]1C(=O)N[C@H]1CC(=O)OC1O	IC50 (nM)p	'>'	10000	0.493	-1	Caspase-1	0.464	B (single protein format)	0.577	Test	-0.3592	-0.0656	-0.121	-0.1235	-0.4789	-0.0186	0.7824	-0.1944	0.122	-0.2858	-0.6846	-0.4757	-0.6925	-0.7678	-0.2491																					1	1	1
CHEMBL4202809	C[C@@H](C(=O)N[C@H]1CC(=O)OC1O)N1C(=O)CCC(NC(=O)c2ccc3ccccc3c2)C1=O	IC50 (nM)p	'>'	10000	0.493	-1	Caspase-1	0.464	B (single protein format)	0.577	Training	-0.0839	-0.2035	-0.2501	-0.3309	-0.0841	0.0996	-0.1066	-0.0466	0.2677	-0.5599	-0.1535	-0.407	-0.5775	-0.6138	-0.0795																					1	1	1
CHEMBL329917	CC(=O)N[C@@H](CC(=O)O)C(=O)N[C@H]1CCC[C@H]2SC[C@@H](C(=O)N[C@H]3CC(=O)OC3O)N2C1=O	IC50 (nM)p	'='	10400	0.493	-1	Caspase-1	0.464	B (single protein format)	0.577	Training	-1.1675	1.2312	-0.114	0.0401	-1.6521	-0.3269	0.522	1.3197	0.2797	0.4339	-1.5363	-1.9531	-1.1506	-1.0924	-0.2169																					1	1	1
CHEMBL96181	Cc1cccc(Oc2ccccc2S(=O)(=O)N[C@H](C=O)C(=O)O)c1	IC50 (nM)p	'='	11000	0.493	-1	Caspase-1	0.464	B (single protein format)	0.577	Training	0.2711	0.37	0.5733	-0.5006	0.3724	-0.1777	-0.7001	0.4272	0.5647	0.6279	-0.6221	0.127	0.466	-1.1847	-0.6725																					1	1	1
CHEMBL2348694	COCCCC1CCCN1S(=O)(=O)c1ccc2c(c1)C(=O)C(=O)N2	IC50 (nM)p	'='	11600	0.493	-1	Caspase-1	0.464	B (single protein format)	0.577	Test	0.5945	2.3261	0.1278	-0.4818	-0.984	0.2826	0.6341	-0.0811	0.8122	1.3311	-1.1401	0.0814	-0.5165	-0.8884	0.0025																					1	1	1
CHEMBL73653	O=C(O)C[C@H](NC(=O)OCc1ccccc1)C(=O)COC(=O)CCc1ccccc1	IC50 (nM)p	'='	12000	0.493	-1	Caspase-1	0.464	B (single protein format)	0.577	Training	-0.9273	-1.0399	1.5189	0.4817	0.7248	-0.6532	-0.7001	-0.1128	-0.9113	-0.3554	-0.4807	0.0934	0.009	-0.9997	-1.7702																					1	1	1
CHEMBL2348691	COCC[C@@H]1CCCN1S(=O)(=O)c1ccc2c(c1)C(=O)C(=O)N2	IC50 (nM)p	'='	12100	0.493	-1	Caspase-1	0.464	B (single protein format)	0.577	Training	0.6411	2.3148	-0.0481	-0.5783	-0.9572	0.2748	0.6341	0.0136	0.9591	1.19	-1.1401	-0.082	-0.3922	-0.8171	0.1474																					1	1	1
CHEMBL266661	CCOC(=O)c1cc(-c2ccncc2)nnc1Cl	IC50 (nM)p	'='	13000	0.493	-1	Caspase-1	0.464	B (single protein format)	0.577	Training	-0.3002	-1.0135	1.5276	-0.3665	1.2001	-0.5443	-0.7001	-0.368	-0.3963	-0.3475	-0.8901	0.5926	1.6993	-0.5892	-0.7597																					1	1	1
CHEMBL96907	Cc1cccc(Oc2ccccc2S(=O)(=O)N[C@H](C=O)C(=O)O)c1C	IC50 (nM)p	'='	13000	0.493	-1	Caspase-1	0.464	B (single protein format)	0.577	Test	0.4865	0.3878	0.4512	-1.0532	0.0582	-0.0139	-0.7001	0.3165	0.7606	0.7123	-0.6846	0.2097	0.4171	-1.2701	-0.4133																					1	1	1
CHEMBL2323967	CC(C)(C)[C@H](NC(=O)[C@H](CC(=O)O)NC(=O)OCc1ccccc1)C(=O)N1CC[C@H]1C(=O)N[C@H](/C=C/S(C)(=O)=O)CC(=O)O	IC50 (nM)p	'='	13200	0.493	-1	Caspase-1	0.464	B (single protein format)	0.577	Training	0.0283	-0.5066	-0.0666	0.1778	-0.8339	0.6777	-0.7001	0.7151	0.8182	0.8787	-1.0085	-0.8753	-0.6391	-1.7748	-1.0594																					1	1	1
CHEMBL101341	CC(C)C[C@H](NC(=O)COc1cccc2cccnc12)C(=O)N[C@H]1CC(=O)OC1O	IC50 (nM)p	'='	13700	0.493	-1	Caspase-1	0.464	B (single protein format)	0.577	Training	-0.8125	-0.5016	0.3452	0.3401	-0.2625	-0.4087	-0.1066	-0.0365	-0.208	-0.2583	-0.7865	-0.6693	-0.5543	-0.7397	-0.7513																					1	1	1
CHEMBL419885	Cc1ccccc1Oc1ccccc1S(=O)(=O)N[C@H](C=O)C(=O)O	IC50 (nM)p	'='	14000	0.493	-1	Caspase-1	0.464	B (single protein format)	0.577	Training	0.2315	0.3512	0.6698	-0.7284	0.4325	-0.1468	-0.7001	0.4272	0.5773	0.6342	-0.6221	0.127	0.466	-1.0786	-0.5617																					1	1	1
CHEMBL168847	COc1cccc(CC(=O)N[C@H](C(=O)N[C@@H](CC(=O)O)C(=O)CSCc2ccccc2)C(C)C)c1	IC50 (nM)p	'='	14000	0.493	-1	Caspase-1	0.464	B (single protein format)	0.577	Test	-0.6128	0.0812	1.2833	-0.1842	0.0534	-0.4096	-0.7001	0.0377	-0.5047	0.8638	-0.5514	0.1332	0.2728	-1.2481	-1.2987																					1	1	1
CHEMBL2348859	O=C1Nc2ccc(S(=O)(=O)N3CCC[C@H]3COCC(F)(F)F)cc2C1=O	IC50 (nM)p	'='	14700	0.493	-1	Caspase-1	0.464	B (single protein format)	0.577	Training	1.6786	1.5878	-1.0206	-0.1949	-1.0317	0.8691	0.6341	-0.2503	1.7918	0.4577	-1.1401	0.3695	-0.7839	-1.2444	-0.1537																					1	1	1
CHEMBL216447	COC[C@@H]1CCCN1S(=O)(=O)c1ccc2c(c1)C(=O)C(=O)N2Cc1ccc(OCCBr)cc1	IC50 (nM)p	'>'	15000	0.493	-1	Caspase-1	0.464	B (single protein format)	0.577	Training	0.8755	1.5896	0.3642	-0.5379	-0.4881	0.7374	0.5231	-0.7314	0.5304	1.4677	-0.6846	1.0293	0.6412	-0.2921	0.1864																					1	1	1
CHEMBL227035	O=C1C(=O)N(Cc2ccc(O)cc2)c2ccc(S(=O)(=O)N3CCC[C@H]3COc3cccnc3)cc21	IC50 (nM)p	'>'	15000	0.493	-1	Caspase-1	0.464	B (single protein format)	0.577	Training	0.6344	1.2219	-0.3139	-0.0023	0.3676	0.7766	0.5231	-0.4908	0.4645	0.2953	-0.2752	0.497	0.2754	-0.1201	0.0218																					1	1	1
CHEMBL60190	COC[C@@H]1CCCN1S(=O)(=O)c1ccc2c(c1)C(=O)C(=O)N2	IC50 (nM)p	'>'	15000	0.493	-1	Caspase-1	0.464	B (single protein format)	0.577	Test	0.6769	2.2761	-0.2386	-0.6828	-0.9283	0.2592	0.6341	0.1162	1.1288	1.0373	-1.1401	-0.259	-0.2574	-0.8358	0.287																					1	1	1
CHEMBL1762350	COc1ccc(CN2C(=O)C(=O)c3cc(S(=O)(=O)N4CC[C@H]4COc4cccnc4)ccc32)cc1	IC50 (nM)p	'>'	15000	0.493	-1	Caspase-1	0.464	B (single protein format)	0.577	Training	0.6251	0.9153	-0.1212	-0.4834	0.3676	0.8316	-0.366	-0.6624	0.4882	0.2204	-0.2752	0.4834	0.3618	-0.1979	-0.1149																					1	1	1
CHEMBL376112	O=C1C(=O)N(Cc2ccc(Br)cc2)c2ccc(S(=O)(=O)N3CCC[C@H]3COc3ccccc3)cc21	IC50 (nM)p	'>'	15000	0.493	-1	Caspase-1	0.464	B (single protein format)	0.577	Training	1.1412	1.4739	-0.3139	-0.0023	0.3676	0.9024	0.5231	-1.0076	0.4956	0.9197	-0.1568	1.3987	0.8043	-0.1201	0.0218																					1	1	1
CHEMBL227036	O=C1C(=O)N(Cc2ccc(Br)cc2)c2ccc(S(=O)(=O)N3CCC[C@H]3COc3cccnc3)cc21	IC50 (nM)p	'>'	15000	0.493	-1	Caspase-1	0.464	B (single protein format)	0.577	Training	0.9033	1.412	-0.3139	-0.0023	0.3676	0.8669	0.5231	-0.8064	0.506	0.8184	-0.2752	0.939	0.7895	-0.1201	0.0218																					1	1	1
CHEMBL2348692	CCCCN1C(=O)C(=O)c2cc(S(=O)(=O)N3CCC[C@H]3CCOC)ccc21	IC50 (nM)p	'='	15500	0.493	-1	Caspase-1	0.464	B (single protein format)	0.577	Test	1.0025	2.2157	0.5962	-0.8338	-1.0531	0.5767	0.5231	-0.5106	0.7545	1.6691	-1.1401	0.9018	-0.6217	-0.5991	0.4036																					1	1	1
CHEMBL578159	N#Cc1nc(Nc2cc(F)cc(F)c2)c2ncn(CC(F)F)c2n1	IC50 (nM)p	'='	16218.1	0.493	-1	Caspase-1	0.464	B (single protein format)	0.577	Training	0.2648	-1.0465	0.0364	0.1324	-0.5504	-0.265	-0.0714	-0.59	0.2912	-1.6082	-0.9345	0.3391	0.3098	-0.5466	-0.2576																					1	1	1
CHEMBL6521	NC(=O)c1cc(-c2ccc(NS(=O)(=O)c3ccccc3)cc2)nnc1Cl	IC50 (nM)p	'='	18000	0.493	-1	Caspase-1	0.464	B (single protein format)	0.577	Training	0.3926	0.2746	-0.0392	0.0325	1.1611	0.0238	-0.7001	0.2335	0.5299	0.5329	-0.3146	0.1951	1.644	-0.5962	-0.5991																					1	1	1
CHEMBL2348700	O=C1Nc2ccc(S(=O)(=O)N3CCC[C@H]3COCCF)cc2C1=O	IC50 (nM)p	'='	18400	0.493	-1	Caspase-1	0.464	B (single protein format)	0.577	Training	0.562	1.9301	0.1278	-0.4818	-0.984	0.2675	0.6341	-0.0811	0.8371	0.975	-1.1401	0.1838	-0.3994	-0.8884	0.0025																					1	1	1
CHEMBL180131	CC(C)[C@H](NC(=O)C(C)(C)O)C(=O)N[C@@H](CC(=O)O)C(=O)CSCc1ccccc1	IC50 (nM)p	'='	18400	0.493	-1	Caspase-1	0.464	B (single protein format)	0.577	Test	-0.2232	-0.0598	0.5831	-0.2016	-0.4247	-0.2215	-0.7001	0.7582	0.4368	1.2325	-1.0085	-0.5287	-0.2421	-1.9977	-1.4281																					1	1	1
CHEMBL2348698	CCCCN1C(=O)C(=O)c2cc(S(=O)(=O)N3CCC[C@H]3COCC)ccc21	IC50 (nM)p	'='	18400	0.493	-1	Caspase-1	0.464	B (single protein format)	0.577	Training	1.0082	2.0478	0.5962	-0.8338	-1.0531	0.566	0.5231	-0.5106	0.7526	1.7484	-1.1401	1.0692	-0.6479	-0.5991	0.4036																					1	1	1
CHEMBL319251	CC(C)C[C@@H](NC(=O)OCc1ccccc1)C(=O)C[C@H]1CC(=O)OC1O	IC50 (nM)p	'='	18820	0.493	-1	Caspase-1	0.464	B (single protein format)	0.577	Training	-0.447	-0.4006	0.7203	0.3783	-0.2884	-0.5447	-0.1066	-0.1515	-0.3549	0.2081	-1.0085	0.0231	-1.0473	-1.4203	-1.3635																					1	1	1
CHEMBL183564	CC(C)[C@H](NC(=O)C(C)(O)c1ccccc1)C(=O)N[C@@H](CC(=O)O)C(=O)CSCc1ccccc1	IC50 (nM)p	'='	18900	0.493	-1	Caspase-1	0.464	B (single protein format)	0.577	Training	-0.2316	0.0678	0.7416	-0.1504	0.3947	0.0204	-0.7001	0.2237	0.1513	0.8591	-0.4807	-0.0227	0.1069	-1.4217	-1.0687																					1	1	1
CHEMBL95094	O=C[C@@H](NS(=O)(=O)c1ccccc1-c1ccccc1)C(=O)O	IC50 (nM)p	'='	20000	0.493	-1	Caspase-1	0.464	B (single protein format)	0.577	Test	0.3772	0.8263	0.8541	-0.5905	1.0827	-0.1235	-0.7001	0.433	0.489	0.7525	-0.5514	0.3667	0.8055	-0.7536	-0.3644																					1	1	1
CHEMBL456799	O=C1C(=O)N(Cc2cn(CCF)nn2)c2ccc(S(=O)(=O)N3CCC[C@H]3COc3ccc(F)cc3F)cc21	IC50 (nM)p	'>'	20000	0.493	-1	Caspase-1	0.464	B (single protein format)	0.577	Training	0.5225	0.9868	-0.3009	-0.316	-0.8249	0.9074	1.362	-0.6656	0.7413	0.036	-0.7454	0.2238	0.0633	-0.5801	0.0797																					1	1	1
CHEMBL1762363	O=C1C(=O)N(Cc2cn(CCF)nn2)c2ccc(S(=O)(=O)N3CCC[C@H]3COc3cccnc3)cc21	IC50 (nM)p	'>'	20000	0.493	-1	Caspase-1	0.464	B (single protein format)	0.577	Training	-0.0017	1.0958	-0.005	-0.0685	-0.2973	0.6754	1.362	-0.3803	0.4457	0.2182	-0.7323	-0.2805	0.1949	-0.3301	-0.0601																					1	1	1
CHEMBL456798	O=C1C(=O)N(Cc2cn(CCF)nn2)c2ccc(S(=O)(=O)N3CCC[C@H]3COc3ccccc3)cc21	IC50 (nM)p	'>'	20000	0.493	-1	Caspase-1	0.464	B (single protein format)	0.577	Training	0.2303	1.1561	-0.005	-0.0685	-0.2973	0.7108	1.362	-0.5764	0.4356	0.317	-0.6139	0.1677	0.2094	-0.3301	-0.0601																					1	1	1
CHEMBL1762366	O=C1C(=O)N(Cc2cn(CCF)nn2)c2ccc(S(=O)(=O)N3CC[C@H]3COc3ccc(F)cc3F)cc21	IC50 (nM)p	'>'	20000	0.493	-1	Caspase-1	0.464	B (single protein format)	0.577	Test	0.5492	0.7114	-0.4186	-0.3707	-0.8047	0.9356	0.4718	-0.6221	0.8287	-0.0816	-0.7454	0.1276	0.1532	-0.6597	-0.02																					1	1	1
CHEMBL1762346	O=C1C(=O)N(Cc2ccc(OCCF)cc2)c2ccc(S(=O)(=O)N3CC[C@H]3COc3ccccc3)cc21	IC50 (nM)p	'>'	20000	0.493	-1	Caspase-1	0.464	B (single protein format)	0.577	Training	0.7965	0.8456	0.1055	-0.1258	0.2691	0.8816	-0.366	-0.9409	0.3273	0.3171	-0.1568	1.1652	0.2557	-0.1502	-0.2211																					1	1	1
CHEMBL1762362	O=C1C(=O)N(Cc2cn(CCF)nn2)c2ccc(S(=O)(=O)N3CC[C@H]3COc3cccnc3)cc21	IC50 (nM)p	'>'	20000	0.493	-1	Caspase-1	0.464	B (single protein format)	0.577	Training	0.0129	0.809	-0.1212	-0.1198	-0.2626	0.7035	0.4718	-0.3272	0.53	0.0993	-0.7323	-0.3945	0.2929	-0.4074	-0.1685																					1	1	1
CHEMBL1762353	O=C1C(=O)N(Cc2ccc(OCCF)cc2)c2ccc(S(=O)(=O)N3CCC[C@H]3COc3cccnc3)cc21	IC50 (nM)p	'>'	20000	0.493	-1	Caspase-1	0.464	B (single protein format)	0.577	Training	0.5431	1.0604	0.2107	-0.0768	0.2233	0.818	0.5231	-0.79	0.2614	0.3312	-0.2752	0.8098	0.1494	-0.0828	-0.1166																					1	1	1
CHEMBL293034	CN1C(=O)C(=O)c2cc(S(=O)(=O)N3CCC[C@H]3COc3ccccc3)ccc21	IC50 (nM)p	'>'	20000	0.493	-1	Caspase-1	0.464	B (single protein format)	0.577	Test	1.0623	1.7005	-0.4061	-0.3875	0.096	0.6205	0.5231	-0.6356	0.793	0.714	-0.6139	0.8491	0.148	-0.5134	0.1365																					1	1	1
CHEMBL1762361	O=C1C(=O)N(Cc2cn(CCF)nn2)c2ccc(S(=O)(=O)N3CC[C@H]3COc3ccccc3)cc21	IC50 (nM)p	'>'	20000	0.493	-1	Caspase-1	0.464	B (single protein format)	0.577	Training	0.2508	0.871	-0.1212	-0.1198	-0.2626	0.7389	0.4718	-0.5284	0.5196	0.2005	-0.6139	0.0652	0.3078	-0.4074	-0.1685																					1	1	1
CHEMBL354345	CC(C)[C@H](NC(=O)Cc1ccccc1)C(=O)N[C@@H](CC(=O)O)C(=O)CSCc1ccccc1	IC50 (nM)p	'='	21200	0.493	-1	Caspase-1	0.464	B (single protein format)	0.577	Training	-0.6735	0.1281	1.2231	0.3712	0.5151	-0.4834	-0.7001	0.0188	-0.6105	0.9975	-0.4807	0.2333	0.2963	-1.2096	-1.4232																					1	1	1
CHEMBL321112	O=C[C@@H](NS(=O)(=O)c1ccccc1Oc1ccccc1)C(=O)O	IC50 (nM)p	'='	24000	0.493	-1	Caspase-1	0.464	B (single protein format)	0.577	Training	-0.0235	0.2995	0.9065	-0.4207	0.9687	-0.2641	-0.7001	0.547	0.37	0.5494	-0.5514	0.0375	0.5189	-0.95	-0.7618																					1	1	1
CHEMBL2348701	CCCCN1C(=O)C(=O)c2cc(S(=O)(=O)N3CCC[C@H]3COCCF)ccc21	IC50 (nM)p	'='	24700	0.493	-1	Caspase-1	0.464	B (single protein format)	0.577	Test	0.9219	1.8856	0.7271	-0.7417	-1.073	0.5694	0.5231	-0.5752	0.6556	1.4668	-1.1401	1.0994	-0.6203	-0.6681	0.2695																					1	1	1
CHEMBL215480	COC[C@@H]1CCCN1S(=O)(=O)c1ccc2c(c1)C(=O)C(=O)N2Cc1ccc(OCCF)cc1	IC50 (nM)p	'>'	25000	0.493	-1	Caspase-1	0.464	B (single protein format)	0.577	Training	0.7995	1.4579	0.3642	-0.5379	-0.4881	0.7309	0.5231	-0.7314	0.5319	0.6306	-0.6846	0.8404	-0.0138	-0.2921	0.1864																					1	1	1
CHEMBL482634	O=C1C(=O)N(Cc2ccc(Cl)c(Cl)c2)c2ccc(S(=O)(=O)N3CCOCC3)cc21	IC50 (nM)p	'>'	25000	0.493	-1	Caspase-1	0.464	B (single protein format)	0.577	Training	1.465	1.3119	-0.6254	-0.3967	0.5843	0.7956	-0.366	-0.6923	0.9868	0.9019	0.006	1.1649	0.9145	-0.2573	0.2951																					1	1	1
CHEMBL484273	O=C1Nc2ccc(S(=O)(=O)N3CCOCC3)cc2C1=O	IC50 (nM)p	'>'	25000	0.493	-1	Caspase-1	0.464	B (single protein format)	0.577	Training	0.6141	1.5188	-0.5796	-0.2944	0.8112	0.1121	-0.255	0.3494	1.0934	0.8356	-0.3903	-0.3286	0.0588	-0.4789	0.0517																					1	1	1
CHEMBL216819	COC[C@@H]1CCCN1S(=O)(=O)c1ccc2c(c1)C(=O)C(=O)N2C	IC50 (nM)p	'>'	25000	0.493	-1	Caspase-1	0.464	B (single protein format)	0.577	Test	1.185	2.33	-0.333	-1.127	-0.9572	0.498	0.5231	-0.2004	1.3261	1.0791	-1.1401	0.1855	-0.1106	-0.9181	0.6335																					1	1	1
CHEMBL1762348	O=C1C(=O)N(Cc2ccc(OCCOCCOCCF)cc2)c2ccc(S(=O)(=O)N3CC[C@H]3COc3ccccc3)cc21	IC50 (nM)p	'>'	25000	0.493	-1	Caspase-1	0.464	B (single protein format)	0.577	Training	0.4019	0.5723	0.6697	0.1367	0.0238	0.893	-0.366	-0.8944	-0.0986	0.4241	-0.1568	1.112	0.0331	-0.2903	-0.6227																					1	1	1
CHEMBL1762351	O=C1C(=O)N(Cc2ccc(OCCOCCF)cc2)c2ccc(S(=O)(=O)N3CCC[C@H]3COc3ccccc3)cc21	IC50 (nM)p	'>'	25000	0.493	-1	Caspase-1	0.464	B (single protein format)	0.577	Training	0.5601	0.9566	0.4983	0.057	0.0983	0.8591	0.5231	-0.9501	0.0344	0.4739	-0.1568	1.2041	0.0532	-0.177	-0.3373																					1	1	1
CHEMBL3759602	CCCCCCCCCC(=O)[C@@]12O[C@@]13C1=COC(C[C@H](C)O)=CC1=CC(=O)[C@]3(C)OC2=O	IC50 (nM)p	'='	25000	0.493	-1	Caspase-1	0.464	B (single protein format)	0.577	Training	0.6192	0.8109	-0.2118	-0.3674	-0.8173	1.9448	-0.4706	-0.7253	2.143	0.5178	-0.7882	-0.432	-1.7277	-0.3606	1.3823																					1	1	1
CHEMBL2348860	CCCCN1C(=O)C(=O)c2cc(S(=O)(=O)N3CCC[C@H]3COCC(F)(F)F)ccc21	IC50 (nM)p	'='	25900	0.493	-1	Caspase-1	0.464	B (single protein format)	0.577	Test	1.8764	1.5889	-0.3153	-0.4736	-1.1092	1.171	0.5231	-0.6923	1.5023	0.9834	-1.1401	1.2047	-0.9429	-0.9934	0.1162																					1	1	1
CHEMBL166472	COc1ccccc1CC(=O)N[C@H](C(=O)N[C@@H](CC(=O)O)C(=O)CSCc1ccccc1)C(C)C	IC50 (nM)p	'='	28000	0.493	-1	Caspase-1	0.464	B (single protein format)	0.577	Training	-0.6404	0.1243	1.3504	-0.2697	0.0951	-0.3811	-0.7001	0.0377	-0.4945	0.8682	-0.5514	0.1332	0.2728	-1.1679	-1.169																					1	1	1
CHEMBL2348861	O=C1C(=O)N(CCCCF)c2ccc(S(=O)(=O)N3CCC[C@H]3COCC(F)(F)F)cc21	IC50 (nM)p	'='	30700	0.493	-1	Caspase-1	0.464	B (single protein format)	0.577	Training	1.7795	1.4798	-0.1686	-0.4007	-1.1257	1.1761	0.5231	-0.7455	1.3834	0.7506	-1.1401	1.228	-0.9088	-1.0391	0.0043																					1	1	1
CHEMBL100927	CC(C)C[C@H](NC(=O)COc1ccnc2ccccc12)C(=O)N[C@H]1CC(=O)OC1O	IC50 (nM)p	'='	35300	0.493	-1	Caspase-1	0.464	B (single protein format)	0.577	Training	-0.7968	-0.4991	0.3452	0.3401	-0.2625	-0.3941	-0.1066	-0.0365	-0.212	-0.2583	-0.7734	-0.6693	-0.5543	-0.7397	-0.7513																					1	1	1
CHEMBL1762357	COc1ccc(CN2C(=O)C(=C(C#N)C#N)c3cc(S(=O)(=O)N4CC[C@H]4COc4cccnc4)ccc32)cc1	IC50 (nM)p	'>'	36000	0.493	-1	Caspase-1	0.464	B (single protein format)	0.577	Test	0.5215	0.7874	0.4387	-1.1118	0.1797	0.9953	-0.366	-0.3968	0.4336	0.0365	-0.2752	0.3291	0.5688	-0.1323	0.1297																					1	1	1
CHEMBL100578	CC(C)C[C@H](NC(=O)COc1nccc2ccccc12)C(=O)N[C@H]1CC(=O)OC1O	IC50 (nM)p	'='	44200	0.493	-1	Caspase-1	0.464	B (single protein format)	0.577	Training	-0.4409	-0.4972	0.3452	0.3401	-0.2625	-0.2725	-0.1066	-0.0365	-0.2103	-0.2583	-0.7734	-0.238	-0.7056	-0.7397	-0.7513																					1	1	1
CHEMBL2348702	O=C1C(=O)N(CCCCF)c2ccc(S(=O)(=O)N3CCC[C@H]3COCCF)cc21	IC50 (nM)p	'='	45800	0.493	-1	Caspase-1	0.464	B (single protein format)	0.577	Training	0.8496	1.76	0.8496	-0.6555	-1.0917	0.5745	0.5231	-0.6356	0.5564	1.2034	-1.1401	1.1276	-0.5945	-0.7272	0.1454																					1	1	1
CHEMBL213759	O=C1C(=O)N(Cc2ccc(OCCF)cc2)c2ccc(S(=O)(=O)N3CCC[C@H]3COc3ccccc3)cc21	IC50 (nM)p	'>'	50000	0.493	-1	Caspase-1	0.464	B (single protein format)	0.577	Training	0.764	1.1179	0.2107	-0.0768	0.2233	0.8535	0.5231	-0.9768	0.2518	0.4252	-0.1568	1.2367	0.1632	-0.0828	-0.1166																					1	1	1
CHEMBL1762365	O=C1C(=O)N(Cc2ccc(OCCF)cc2)c2ccc(S(=O)(=O)N3CCC[C@H]3COc3ccc(F)cc3F)cc21	IC50 (nM)p	'>'	50000	0.493	-1	Caspase-1	0.464	B (single protein format)	0.577	Test	1.0186	0.958	-0.0816	-0.3133	-0.3049	1.0501	0.5231	-1.0437	0.5519	0.1521	-0.2883	1.2416	0.0258	-0.3326	0.0194																					1	1	1
CHEMBL372994	O=C1C(=O)N(Cc2cccc(F)n2)c2ccc(S(=O)(=O)N3CCC[C@H]3COc3ccccc3)cc21	IC50 (nM)p	'>'	50000	0.493	-1	Caspase-1	0.464	B (single protein format)	0.577	Training	0.7148	1.2224	-0.3139	0.1092	0.3676	0.7665	0.5231	-0.8064	0.5173	0.2856	-0.2604	0.7705	0.0557	-0.1848	0.0205																					1	1	1
CHEMBL370012	O=C1C(=O)N(Cc2ccc(F)nc2)c2ccc(S(=O)(=O)N3CC[C@H]3COc3ccccc3)cc21	IC50 (nM)p	'>'	50000	0.493	-1	Caspase-1	0.464	B (single protein format)	0.577	Training	0.7712	0.918	-0.4412	-0.0531	0.4208	0.8108	-0.366	-0.7632	0.6051	0.1584	-0.2604	0.6476	0.2685	-0.1938	-0.0873																					1	1	1
CHEMBL200476	CC(=O)Oc1ccc(CN2C(=O)C(=O)c3cc(S(=O)(=O)N4CCC[C@H]4COc4ccccc4)ccc32)cc1	IC50 (nM)p	'>'	50000	0.493	-1	Caspase-1	0.464	B (single protein format)	0.577	Training	0.8152	1.1052	-0.2528	0.1358	0.2233	0.8785	0.5231	-0.7295	0.4537	0.3328	-0.1568	0.8848	0.1586	-0.2196	-0.0712																					1	1	1
CHEMBL200220	CSc1ccc(CN2C(=O)C(=O)c3cc(S(=O)(=O)N4CCC[C@H]4COc4ccccc4)ccc32)cc1	IC50 (nM)p	'>'	50000	0.493	-1	Caspase-1	0.464	B (single protein format)	0.577	Test	0.9714	1.5759	-0.005	-0.4231	0.3171	0.8773	0.5231	-0.6587	0.4037	1.3048	-0.1568	1.3197	0.7349	-0.1259	-0.0078																					1	1	1
CHEMBL382084	CSc1ccc(CN2C(=O)C(=O)c3cc(S(=O)(=O)N4CC[C@H]4COc4ccccc4)ccc32)cc1	IC50 (nM)p	'>'	50000	0.493	-1	Caspase-1	0.464	B (single protein format)	0.577	Training	1.0109	1.3014	-0.1212	-0.4834	0.3676	0.9055	-0.366	-0.6128	0.487	1.2137	-0.1568	1.2467	0.8467	-0.1979	-0.1149																					1	1	1
CHEMBL198755	CSc1ccc(CN2C(=O)C(=O)c3cc(S(=O)(=O)N4CCC[C@H]4COc4cccnc4)ccc32)cc1	IC50 (nM)p	'>'	50000	0.493	-1	Caspase-1	0.464	B (single protein format)	0.577	Training	0.7394	1.5155	-0.005	-0.4231	0.3171	0.8419	0.5231	-0.4626	0.4139	1.2061	-0.2752	0.8715	0.7204	-0.1259	-0.0078																					1	1	1
CHEMBL1762364	O=C1C(=O)N(Cc2ccc(OCCF)cc2)c2ccc(S(=O)(=O)N3CC[C@H]3COc3ccc(F)cc3F)cc21	IC50 (nM)p	'>'	50000	0.493	-1	Caspase-1	0.464	B (single protein format)	0.577	Training	1.0556	0.6947	-0.1887	-0.3654	-0.2736	1.0783	-0.366	-1.011	0.6309	0.0427	-0.2883	1.1736	0.1107	-0.4027	-0.0771																					1	1	1
CHEMBL200813	COc1ccc(CN2C(=O)C(=O)c3cc(S(=O)(=O)N4CC[C@H]4COc4ccccc4)ccc32)cc1	IC50 (nM)p	'>'	50000	0.493	-1	Caspase-1	0.464	B (single protein format)	0.577	Test	0.863	0.9772	-0.1212	-0.4834	0.3676	0.867	-0.366	-0.8636	0.4778	0.3217	-0.1568	0.9431	0.3766	-0.1979	-0.1149																					1	1	1
CHEMBL200653	O=C1C(=O)N(Cc2ccc(F)nc2)c2ccc(S(=O)(=O)N3CCC[C@H]3COc3ccccc3)cc21	IC50 (nM)p	'>'	50000	0.493	-1	Caspase-1	0.464	B (single protein format)	0.577	Training	0.7368	1.2093	-0.3139	-0.0023	0.3676	0.7827	0.5231	-0.8064	0.5167	0.2788	-0.2604	0.7378	0.1687	-0.1201	0.0218																					1	1	1
CHEMBL372607	O=C1C(=O)N(Cc2ccc(F)cc2)c2ccc(S(=O)(=O)N3CCC[C@H]3COc3ccccc3)cc21	IC50 (nM)p	'>'	50000	0.493	-1	Caspase-1	0.464	B (single protein format)	0.577	Training	1.0029	1.2753	-0.3139	-0.0023	0.3676	0.8475	0.5231	-1.0076	0.5044	0.3733	-0.1568	1.1648	0.2168	-0.1201	0.0218																					1	1	1
CHEMBL196855	O=C1C(=O)N(Cc2ccnc(F)c2)c2ccc(S(=O)(=O)N3CC[C@H]3COc3ccccc3)cc21	IC50 (nM)p	'>'	50000	0.493	-1	Caspase-1	0.464	B (single protein format)	0.577	Training	0.7806	0.9489	-0.4412	0.0613	0.4208	0.8228	-0.366	-0.7632	0.6022	0.1584	-0.2604	0.6476	0.2685	-0.2602	-0.0886																					1	1	1
CHEMBL373012	O=C1C(=O)N(Cc2ccnc(F)c2)c2ccc(S(=O)(=O)N3CCC[C@H]3COc3ccccc3)cc21	IC50 (nM)p	'>'	50000	0.493	-1	Caspase-1	0.464	B (single protein format)	0.577	Test	0.7459	1.2394	-0.3139	0.1092	0.3676	0.7946	0.5231	-0.8064	0.5139	0.2788	-0.2604	0.7378	0.1687	-0.1848	0.0205																					1	1	1
CHEMBL1762347	O=C1C(=O)N(Cc2ccc(OCCOCCF)cc2)c2ccc(S(=O)(=O)N3CC[C@H]3COc3ccccc3)cc21	IC50 (nM)p	'>'	50000	0.493	-1	Caspase-1	0.464	B (single protein format)	0.577	Training	0.5858	0.6992	0.4068	0.0144	0.1381	0.8873	-0.366	-0.9161	0.0998	0.3742	-0.1568	1.1368	0.1368	-0.242	-0.4397																					1	1	1
CHEMBL1762352	O=C1C(=O)N(Cc2ccc(OCCOCCOCCF)cc2)c2ccc(S(=O)(=O)N3CCC[C@H]3COc3ccccc3)cc21	IC50 (nM)p	'>'	50000	0.493	-1	Caspase-1	0.464	B (single protein format)	0.577	Training	0.3817	0.8162	0.75	0.174	-0.0111	0.8649	0.5231	-0.9268	-0.1557	0.5165	-0.1568	1.1756	-0.0431	-0.2284	-0.5229																					1	1	1
CHEMBL3758580	CCCCCCCCCC(=O)C1=C2C=C3C=C(C[C@H](C)O)N(CCO)C=C3C(=O)[C@]2(C)OC1=O	IC50 (nM)p	'='	50000	0.493	-1	Caspase-1	0.464	B (single protein format)	0.577	Training	0.2037	0.4461	0.7632	-0.2575	-1.1069	0.5193	-0.3553	-0.6885	0.518	0.8326	-0.9329	0.1447	-1.1272	-0.5249	0.4																					1	1	1
CHEMBL167557	O=C(O)CC(NC(=O)OCc1ccccc1)C(=O)CNS(=O)(=O)CCc1cccc2ccccc12	IC50 (nM)p	'='	55600	0.493	-1	Caspase-1	0.464	B (single protein format)	0.577	Test	-0.229	0.1212	0.6523	0.3249	0.5449	-0.1062	-0.7001	-0.027	-0.1573	0.7215	-0.1568	0.1005	0.3089	-0.6047	-1.1134																					1	1	1
CHEMBL6484	NC(=O)c1cc(-c2ccccc2)nnc1Cl	IC50 (nM)p	'='	57000	0.493	-1	Caspase-1	0.464	B (single protein format)	0.577	Training	-0.1171	-0.8615	0.7332	-0.0094	1.5357	-0.5748	-0.7001	0.0165	-0.2138	-0.5902	-0.7717	0.3593	2.199	-0.5856	-0.7859																					1	1	1
CHEMBL96069	O=C[C@@H](NS(=O)(=O)c1ccccc1Oc1ccc(-c2ccc(C(=O)O)cc2)cc1)C(=O)O	IC50 (nM)p	'='	58000	0.493	-1	Caspase-1	0.464	B (single protein format)	0.577	Training	0.4331	0.0841	0.3553	-0.5773	0.558	0.1983	-0.7001	0.3335	0.4223	0.0078	-0.1667	0.3988	0.7244	-0.7215	-0.5754																					1	1	1
CHEMBL217220	COC[C@@H]1CCCN1S(=O)(=O)c1ccc2c(c1)C(=O)C(=O)N2Cc1ccc(O)cc1	IC50 (nM)p	'>'	60000	0.493	-1	Caspase-1	0.464	B (single protein format)	0.577	Training	0.9308	1.6848	-0.2418	-0.4925	-0.3823	0.6895	0.5231	-0.3724	0.7965	0.6155	-0.6846	0.4734	0.1202	-0.3552	0.3775																					1	1	1
CHEMBL6538	COc1ccc(-c2cc(C(N)=O)c(Cl)nn2)cc1	IC50 (nM)p	'='	66000	0.493	-1	Caspase-1	0.464	B (single protein format)	0.577	Test	-0.0607	-0.8972	0.8987	-1.2506	0.5534	-0.5022	-0.7001	0.0526	-0.0587	-0.6765	-0.8424	0.1563	1.9543	-0.8159	-0.7149																					1	1	1
CHEMBL37630	CC(=O)N[C@@H](Cc1ccc(O)cc1)C(=O)N[C@H](C(=O)N[C@@H](C)C(=O)N[C@H](C=O)CC(=O)O)C(C)C	IC50 (nM)p	'='	68000	0.493	-1	Caspase-1	0.464	B (cell-based format)	0.316	Training	-0.8038	-0.8448	0.9181	-0.7305	-0.9499	-0.4415	-0.7001	0.8721	-0.0169	-0.0468	-1.1803	-1.1491	-0.5945	-1.58	-0.8095																					1	1	1
CHEMBL417149	CC(=O)N[C@@H](CC(=O)O)C(=O)N[C@@H](CCC(=O)O)C(=O)N[C@H](C(=O)N[C@H](C=O)CC(=O)O)C(C)C	IC50 (nM)p	'='	70000	0.493	-1	Caspase-1	0.464	B (cell-based format)	0.316	Training	-1.3349	-1.0127	1.1635	-0.6039	-1.6521	-0.5814	-0.7001	1.943	0.0872	-0.195	-1.5184	-1.9119	-0.9635	-1.8855	-0.851																					1	1	1
CHEMBL567134	CCNc1nc(C#N)nc2c1ncn2-c1cc(F)cc(F)c1	IC50 (nM)p	'='	70794.6	0.493	-1	Caspase-1	0.464	B (single protein format)	0.577	Training	0.2056	-0.8732	0.5738	-0.4542	-0.4586	-0.2354	-0.0714	-0.4351	0.1932	-1.1909	-0.9345	0.42	0.5536	-0.1395	0.166																					1	1	1
CHEMBL422379	O=C(O)CC(NC(=O)OCc1ccccc1)C(=O)CNS(=O)(=O)CCc1ccccc1	IC50 (nM)p	'='	73000	0.493	-1	Caspase-1	0.464	B (single protein format)	0.577	Test	-0.6387	-0.083	1.0167	0.3555	0.6506	-0.4561	-0.7001	0.3514	-0.2712	0.9698	-0.4807	-0.3002	0.1428	-1.1522	-1.6807																					1	1	1
CHEMBL2011680	CC(=O)N[C@H](C(=O)O[C@H]1CCC(C)(C)[C@@H]2CC=C3C(=O)OC[C@]3(O)[C@@]12C)C(C)C	IC50 (nM)p	'='	90000	0.493	-1	Caspase-1	0.464	B (single protein format)	0.577	Training	1.9429	1.8515	-1.3145	-0.941	-1.1174	1.9769	-0.2134	-0.4479	2.5015	0.5516	-0.3673	0.0847	-2.1451	-1.0375	1.668																					1	1	1
CHEMBL2011679	CC(=O)N[C@H](C(=O)O[C@H]1CCC(C)(C)[C@@H]2CC=C3C(=O)OC[C@@H]3[C@@]12C)C(C)C	IC50 (nM)p	'='	100000	0.493	-1	Caspase-1	0.464	B (single protein format)	0.577	Training	1.8442	2.0254	-1.0505	-0.6356	-1.0362	1.4953	-0.0714	-0.7916	1.8902	0.7659	-0.2916	0.5715	-2.1112	-0.9119	1.1722																					1	1	1
CHEMBL168471	CC(C)C[C@H](C=O)NC(=O)[C@@H](NS(=O)(=O)c1ccc(F)cc1)C(C)C	IC50 (nM)p	'>'	100000	0.493	-1	Caspase-1	0.464	B (single protein format)	0.577	Training	0.8882	0.8771	0.5733	-0.9955	-0.669	-0.1053	-0.7001	0.0029	0.8625	1.9182	-1.0792	0.7565	-0.8047	-2.066	-0.9036																					1	1	1
CHEMBL6475	N#Cc1cc(-c2ccncc2)nnc1Cl	IC50 (nM)p	'='	110000	0.493	-1	Caspase-1	0.464	B (single protein format)	0.577	Test	-0.4307	-1.1256	1.5617	-0.8812	1.7349	-0.6362	-0.7001	-0.0732	-0.4293	-0.7985	-0.8901	0.0695	2.471	-0.3333	-0.9152																					1	1	1
CHEMBL354101	O=C(O)CC(NC(=O)OCc1ccccc1)C(=O)CNS(=O)(=O)CCC1CCCCC1	IC50 (nM)p	'='	136000	0.493	-1	Caspase-1	0.464	B (single protein format)	0.577	Training	-0.5677	0.8582	1.0167	0.3555	0.6506	-0.4426	-0.7001	0.3514	-0.2656	1.7585	0.6686	-0.165	-0.9311	-1.1522	-1.6807																					1	1	1
CHEMBL34031	CC(=O)N[C@@H](Cc1ccc(O)cc1)C(=O)N[C@H](C(=O)N[C@@H](C)C(=O)N[C@H](CC=O)CC(=O)O)C(C)C	IC50 (nM)p	'='	142000	0.493	-1	Caspase-1	0.464	B (cell-based format)	0.316	Training	-0.8635	-0.7425	1.0183	-0.3833	-0.9694	-0.4416	-0.7001	0.7799	-0.1088	0.0771	-1.1803	-1.1215	-0.6529	-1.5894	-0.8537																					1	1	1
CHEMBL3759333	CCCCCCCCCC(=O)[C@@H]1C(=O)O[C@@]2(C)C(=O)C=C3C=C(C[C@H](C)O)OC=C3[C@@H]12	IC50 (nM)p	'='	150000	0.493	-1	Caspase-1	0.464	B (single protein format)	0.577	Training	-0.1918	0.7408	0.4826	0.0338	-0.902	0.2071	-0.3553	-0.7911	0.5872	0.9155	-0.9148	-0.131	-1.5419	-0.4778	0.4045																					1	1	1
CHEMBL166048	O=C(O)CC(NC(=O)OCc1ccccc1)C(=O)CNS(=O)(=O)Cc1ccccc1	IC50 (nM)p	'='	168000	0.493	-1	Caspase-1	0.464	B (single protein format)	0.577	Test	-0.6266	-0.0068	0.9036	0.5293	0.7248	-0.4705	-0.7001	0.4418	-0.1765	0.8444	-0.4807	-0.3569	0.2644	-1.1795	-1.5746																					1	1	1
CHEMBL168724	O=C(O)CC(NC(=O)OCc1ccccc1)C(=O)CNS(=O)(=O)c1cccc2ccccc12	IC50 (nM)p	'='	174000	0.493	-1	Caspase-1	0.464	B (single protein format)	0.577	Training	-0.0431	0.2481	0.5323	0.3115	0.6704	0.0558	-0.7001	0.1114	0.0422	0.3944	-0.1568	0.1677	0.3662	-0.5228	-0.7435																					1	1	1
CHEMBL167544	O=C(O)CC(NC(=O)OCc1ccccc1)C(=O)CNS(=O)(=O)CC1CCc2ccccc21	IC50 (nM)p	'='	194000	0.493	-1	Caspase-1	0.464	B (single protein format)	0.577	Training	-0.3938	0.8993	0.431	0.4321	0.145	-0.1789	-0.0714	0.1114	-0.0037	0.944	-0.5514	-0.3265	-0.1424	-0.8024	-1.0902																					1	1	1
CHEMBL308500	CC(=O)N[C@@H](Cc1ccc(O)cc1)C(=O)N[C@H](C(=O)N[C@@H](C)C(=O)NCCC(=O)O)C(C)C	IC50 (nM)p	'='	200000	0.493	-1	Caspase-1	0.464	B (single protein format)	0.577	Training	-0.7996	-0.8497	0.834	-0.3231	-0.9074	-0.484	-0.7001	0.7586	-0.1363	0.1238	-1.0792	-0.8252	-0.8541	-2.0144	-1.2835																					1	1	1
CHEMBL165763	O=C(O)CC(NC(=O)OCc1ccccc1)C(=O)CNS(=O)(=O)CCCc1ccccc1	IC50 (nM)p	'='	245000	0.493	-1	Caspase-1	0.464	B (single protein format)	0.577	Test	-0.6379	0.0214	1.123	0.4032	0.5808	-0.4445	-0.7001	0.2666	-0.3495	1.0876	-0.4807	-0.1648	0.0287	-1.2079	-1.7616																					1	1	1
CHEMBL6581	NC(=O)c1cc(-c2ccncc2)cnc1Cl	IC50 (nM)p	'>'	250000	0.493	-1	Caspase-1	0.464	B (single protein format)	0.577	Training	-0.2308	-0.8019	0.7332	-0.0094	1.5357	-0.5475	-0.7001	0.0165	-0.2773	-0.632	-0.8211	-0.0712	1.8117	-0.5856	-0.7859																					1	1	1
CHEMBL6805	Cc1c(-c2ccc(Cl)cc2)nnc(Cl)c1C(N)=O	IC50 (nM)p	'>'	250000	0.493	-1	Caspase-1	0.464	B (single protein format)	0.577	Training	0.7805	-0.2359	0.1284	-0.767	0.3254	-0.2803	-0.7001	-0.243	0.4403	-0.1124	-0.8737	0.8594	2.3944	-1.1326	-0.056																					1	1	1
CHEMBL6734	CSc1nnc(-c2ccncc2)cc1C(N)=O	IC50 (nM)p	'>'	250000	0.493	-1	Caspase-1	0.464	B (single protein format)	0.577	Training	-0.8316	-0.3431	1.3611	-0.7989	1.3586	-0.6116	-0.7001	1.1707	-0.3658	0.7175	-0.8901	-0.6146	2.5539	-0.3125	-0.5763																					1	1	1
CHEMBL7086	NC(=O)c1cnnc(-c2ccncc2)c1	IC50 (nM)p	'>'	250000	0.493	-1	Caspase-1	0.464	B (single protein format)	0.577	Test	-1.2558	-1.3032	1.0923	0.4016	2.1852	-0.7376	-0.7001	0.6609	-0.6435	-1.2176	-0.854	-1.315	1.824	-0.265	-1.1259																					1	1	1
CHEMBL267835	CNC(=O)c1cc(Cl)nnc1Cl	IC50 (nM)p	'>'	250000	0.493	-1	Caspase-1	0.464	B (single protein format)	0.577	Training	-0.1077	-1.006	1.5699	-2.2692	-0.2045	-0.7266	-0.7001	0.3342	0.271	0.2016	-1.2996	-0.0454	3.1512	-1.8368	-0.7465																					1	1	1
CHEMBL6930	COc1nnc(-c2ccncc2)cc1C(N)=O	IC50 (nM)p	'>'	250000	0.493	-1	Caspase-1	0.464	B (single protein format)	0.577	Training	-0.7609	-1.2067	1.3611	-0.7989	1.3586	-0.588	-0.7001	0.6274	-0.3732	-1.2153	-0.8901	-0.7641	1.5354	-0.3125	-0.5763																					1	1	1
CHEMBL268455	CN(C)C(=O)c1cc(-c2ccncc2)nnc1Cl	IC50 (nM)p	'>'	250000	0.493	-1	Caspase-1	0.464	B (single protein format)	0.577	Training	-0.2692	-0.949	0.6303	-0.3896	1.2001	-0.5082	-0.7001	-0.5598	0.0027	-0.4606	-0.8901	-0.2258	1.9563	-0.7215	-0.6153																					1	1	1
CHEMBL166476	O=C(O)CC(NC(=O)OCc1ccccc1)C(=O)CNS(=O)(=O)c1ccccc1	IC50 (nM)p	'='	291000	0.493	-1	Caspase-1	0.464	B (single protein format)	0.577	Test	-0.4492	-0.1465	0.9011	0.2557	0.8041	-0.3019	-0.7001	0.5381	-0.0558	0.6047	-0.4807	-0.2485	0.1987	-1.1515	-1.4006																					1	1	1
CHEMBL216071	COC[C@@H]1CCCN1S(=O)(=O)c1ccc2c(c1)C(=O)C(=O)N2Cc1ccc(OCCOS(=O)(=O)c2ccc(C)cc2)cc1	IC50 (nM)p	'>'	500000	0.493	-1	Caspase-1	0.464	B (single protein format)	0.577	Training	1.0257	1.4725	-0.1694	-0.3479	-0.2376	1.38	0.5231	-0.4633	0.8026	1.0995	-0.2275	0.7479	0.1008	-0.4826	-0.0756																					1	1	1
CHEMBL384023	O=C1C(=O)N(Cc2ccc(I)cc2)c2ccc(S(=O)(=O)N3CCC[C@H]3COc3ccccc3)cc21	IC50 (nM)p	'>'	500000	0.493	-1	Caspase-1	0.464	B (single protein format)	0.577	Training	1.2177	1.5429	-0.3139	-0.0023	0.3676	0.9415	0.5231	-1.0076	0.4952	1.1095	-0.1568	1.4978	1.2053	-0.1201	0.0218																					1	1	1
CHEMBL386510	Cc1ccc(S(=O)(=O)OCCOc2ccc(CN3C(=O)C(=O)c4cc(S(=O)(=O)N5CCC[C@H]5COc5ccccc5)ccc43)cc2)cc1	IC50 (nM)p	'>'	500000	0.493	-1	Caspase-1	0.464	B (single protein format)	0.577	Training	0.972	1.2014	-0.2306	-0.0036	0.297	1.5025	0.5231	-0.6881	0.55	0.8836	0.3003	1.0724	0.2281	-0.2951	-0.2861																					1	1	1
CHEMBL513663	C=Cc1ccc(CN2C(=O)C(=O)c3cc(S(=O)(=O)N4CCC[C@H]4COC)ccc32)cc1	IC50 (nM)p	'>'	500000	0.493	-1	Caspase-1	0.464	B (single protein format)	0.577	Test	1.004	1.6686	0.1195	-0.9732	-0.4196	0.7464	0.5231	-0.7956	0.717	0.7196	-0.6846	0.8191	0.4169	-0.3551	0.3323																					1	1	1
CHEMBL217821	CC(C)(C)[Si](C)(C)Oc1ccc(CN2C(=O)C(=O)c3cc(S(=O)(=O)N4CCC[C@H]4COc4ccccc4)ccc32)cc1	IC50 (nM)p	'>'	500000	0.493	-1	Caspase-1	0.464	B (single protein format)	0.577	Training	1.8384	1.5844	-0.8634	-0.0902	0.0603	2.379	0.5231	-1.1048	1.3564	2.5484	-0.1568	1.1324	-0.5199	-0.5773	-0.131																					1	1	1
CHEMBL468088	C=CCCN1C(=O)C(=O)c2cc(S(=O)(=O)N3CCC[C@H]3COC)ccc21	IC50 (nM)p	'>'	500000	0.493	-1	Caspase-1	0.464	B (single protein format)	0.577	Training	0.9561	2.0809	0.4559	-0.9325	-1.0317	0.5522	0.5231	-0.4413	0.8861	1.1887	-1.1401	0.5981	0.0085	-0.6075	0.5324																					1	1	1
CHEMBL512101	C=CCN1C(=O)C(=O)c2cc(S(=O)(=O)N3CCC[C@H]3COC)ccc21	IC50 (nM)p	'>'	500000	0.493	-1	Caspase-1	0.464	B (single protein format)	0.577	Training	0.965	2.1435	0.3052	-1.0386	-1.0087	0.5226	0.5231	-0.367	1.0243	1.0528	-1.1401	0.4267	0.1431	-0.569	0.691																					1	1	1
CHEMBL492385	COC[C@@H]1CCCN1S(=O)(=O)c1ccc2c(c1)C(=O)C(=O)N2Cc1ccc(C(F)CO)cc1	IC50 (nM)p	'>'	500000	0.493	-1	Caspase-1	0.464	B (single protein format)	0.577	Test	0.8892	1.5294	0.0993	-1.0908	-0.4881	0.8253	0.5231	-0.5455	0.7669	0.6097	-0.6846	0.4204	-0.0303	-0.485	0.3225																					1	1	1
CHEMBL3359188	COC[C@@H]1CCCN1S(=O)(=O)c1cc(I)c2c(c1)C(=O)C(=O)N2CCCCF	IC50 (nM)p	'='	500000	0.493	-1	Caspase-1	0.464	B (single protein format)	0.577	Training	1.4074	3.0506	0.4092	-0.828	-1.2425	0.7953	0.5231	-0.5752	0.9719	2.0018	-1.1943	1.2765	0.7157	-0.6903	0.6883																					1	1	1
CHEMBL493374	COC[C@@H]1CCCN1S(=O)(=O)c1ccc2c(c1)C(=O)C(=O)N2CCC1CO1	IC50 (nM)p	'>'	500000	0.493	-1	Caspase-1	0.464	B (single protein format)	0.577	Training	1.1085	1.9257	-0.3201	-0.589	-1.073	0.6627	0.5231	-0.3879	1.1748	1.0167	-1.1401	0.2536	-0.6095	-0.8415	0.2881																					1	1	1
CHEMBL494220	COC[C@@H]1CCCN1S(=O)(=O)c1ccc2c(c1)C(=O)C(=O)N2Cc1ccc(OCC2CO2)cc1	IC50 (nM)p	'>'	500000	0.493	-1	Caspase-1	0.464	B (single protein format)	0.577	Training	0.8721	1.3	-0.2434	-0.2881	-0.5494	0.8275	0.5231	-0.674	0.7729	0.5582	-0.6846	0.4754	-0.2154	-0.4834	0.0229																					1	1	1
CHEMBL467252	C=CCOc1ccc(CN2C(=O)C(=O)c3cc(S(=O)(=O)N4CCC[C@H]4COC)ccc32)cc1	IC50 (nM)p	'>'	500000	0.493	-1	Caspase-1	0.464	B (single protein format)	0.577	Test	0.7363	1.4569	0.3642	-0.5379	-0.4881	0.7231	0.5231	-0.7314	0.5164	0.6665	-0.6846	0.7262	0.2872	-0.2921	0.1864																					1	1	1
CHEMBL521984	COC[C@@H]1CCCN1S(=O)(=O)c1ccc2c(c1)C(=O)C(=O)N2CCCCCCCCCC1CO1	IC50 (nM)p	'>'	500000	0.493	-1	Caspase-1	0.464	B (single protein format)	0.577	Training	0.7908	1.8901	0.5967	-0.1123	-1.1826	0.7113	0.5231	-0.7779	0.4206	1.7432	-1.1401	0.9937	-1.1801	-0.8503	-0.3852																					1	1	1
CHEMBL511723	COC[C@@H]1CCCN1S(=O)(=O)c1ccc2c(c1)C(=O)C(=O)N2C[C@H](O)CO	IC50 (nM)p	'>'	500000	0.493	-1	Caspase-1	0.464	B (single protein format)	0.577	Training	0.7091	1.8996	0.1841	-1.3229	-1.0531	0.5684	0.5231	0.3385	0.9912	0.9296	-1.1401	-0.3839	-0.393	-0.7762	0.5385																					1	1	1
CHEMBL493375	COC[C@@H]1CCCN1S(=O)(=O)c1ccc2c(c1)C(=O)C(=O)N2CCC(O)CF	IC50 (nM)p	'>'	500000	0.493	-1	Caspase-1	0.464	B (single protein format)	0.577	Training	0.8373	1.8451	0.3288	-1.3603	-1.073	0.5916	0.5231	-0.1648	0.8932	1.0177	-1.1401	0.2751	-0.5008	-0.864	0.3401																					1	1	1
CHEMBL467251	COC[C@@H]1CCCN1S(=O)(=O)c1ccc2c(c1)C(=O)C(=O)N2Cc1ccc(C(F)CBr)cc1	IC50 (nM)p	'>'	500000	0.493	-1	Caspase-1	0.464	B (single protein format)	0.577	Test	1.0978	1.8206	0.0993	-1.0908	-0.4881	0.856	0.5231	-0.8875	0.788	1.411	-0.6846	1.0321	0.6248	-0.485	0.3225																					1	1	1
CHEMBL524017	COC[C@@H]1CCCN1S(=O)(=O)c1ccc2c(c1)C(=O)C(=O)N2C[C@H](O)CF	IC50 (nM)p	'>'	500000	0.493	-1	Caspase-1	0.464	B (single protein format)	0.577	Training	0.8737	1.8907	0.1841	-1.3229	-1.0531	0.5827	0.5231	-0.086	1.0283	0.8853	-1.1401	0.141	-0.393	-0.7762	0.5385																					1	1	1
CHEMBL385930	O=C1C(=O)N(Cc2ccc(OCCBr)cc2)c2ccc(S(=O)(=O)N3CCC[C@H]3COc3ccccc3)cc21	IC50 (nM)p	'>'	500000	0.493	-1	Caspase-1	0.464	B (single protein format)	0.577	Training	0.8292	1.2308	0.2107	-0.0768	0.2233	0.8599	0.5231	-0.9768	0.2506	1.1427	-0.1568	1.3986	0.7247	-0.0828	-0.1166																					1	1	1
CHEMBL466422	COC[C@@H]1CCCN1S(=O)(=O)c1ccc2c(c1)C(=O)C(=O)N2Cc1ccc(OCC(O)CF)cc1	IC50 (nM)p	'>'	500000	0.493	-1	Caspase-1	0.464	B (single protein format)	0.577	Training	0.6581	1.2635	0.2687	-0.8964	-0.5494	0.7598	0.5231	-0.4978	0.5496	0.559	-0.6846	0.4924	-0.1296	-0.4978	0.0657																					1	1	1
CHEMBL513513	C=CCCCCCCCCCN1C(=O)C(=O)c2cc(S(=O)(=O)N3CCC[C@H]3COC)ccc21	IC50 (nM)p	'>'	500000	0.493	-1	Caspase-1	0.464	B (single protein format)	0.577	Test	0.6499	1.9872	1.2697	-0.36	-1.1558	0.6014	0.5231	-0.8429	0.1474	1.9223	-1.1401	1.3116	-0.7183	-0.7186	-0.2432																					1	1	1
CHEMBL523666	COC[C@@H]1CCCN1S(=O)(=O)c1ccc2c(c1)C(=O)C(=O)N2Cc1ccc(C2CO2)cc1	IC50 (nM)p	'>'	500000	0.493	-1	Caspase-1	0.464	B (single protein format)	0.577	Training	1.0567	1.6032	-0.4414	-0.3761	-0.4881	0.8794	0.5231	-0.7314	0.9799	0.6023	-0.6846	0.4657	-0.1209	-0.4362	0.2363																					1	1	1
CHEMBL2348696	COCCCC1CCCN1S(=O)(=O)c1ccc2c(c1)C(=O)C(=O)N2CCCCF	IC50 (nM)p	'>'	500000	0.493	-1	Caspase-1	0.464	B (single protein format)	0.577	Training	0.8768	2.0922	0.8496	-0.6555	-1.0917	0.5896	0.5231	-0.6356	0.5354	1.502	-1.1401	1.0417	-0.6927	-0.7272	0.1454																					1	1	1
CHEMBL466423	COC[C@@H]1CCCN1S(=O)(=O)c1ccc2c(c1)C(=O)C(=O)N2CCC(O)CO	IC50 (nM)p	'>'	500000	0.493	-1	Caspase-1	0.464	B (single protein format)	0.577	Training	0.6782	1.8585	0.3288	-1.3603	-1.073	0.577	0.5231	0.2456	0.8573	1.0605	-1.1401	-0.2323	-0.5008	-0.864	0.3401																					1	1	1
CHEMBL2348695	CCCCN1C(=O)C(=O)c2cc(S(=O)(=O)N3CCCC3CCCOC)ccc21	IC50 (nM)p	'>'	500000	0.493	-1	Caspase-1	0.464	B (single protein format)	0.577	Test	0.9501	2.2288	0.7271	-0.7417	-1.073	0.5845	0.5231	-0.5752	0.6339	1.7753	-1.1401	1.0106	-0.7218	-0.6681	0.2695																					1	1	1
CHEMBL3359197	COC[C@@H]1CCCN1S(=O)(=O)c1cc(Br)c2c(c1)C(=O)C(=O)N2CCCCO	IC50 (nM)p	'='	500000	0.493	-1	Caspase-1	0.464	B (single protein format)	0.577	Training	1.1605	2.7769	0.4092	-0.828	-1.2425	0.7451	0.5231	-0.1648	0.9405	1.7979	-1.1943	0.6402	0.1944	-0.6903	0.6883																					1	1	1
CHEMBL3359201	COC[C@@H]1CCCN1S(=O)(=O)c1cc(F)c2c(c1)C(=O)C(=O)N2	IC50 (nM)p	'='	500000	0.493	-1	Caspase-1	0.464	B (single protein format)	0.577	Training	0.8847	2.1191	-0.4296	-0.745	-1.1606	0.3732	0.6341	0.0136	1.3739	0.7755	-1.1943	-0.1948	-0.3615	-0.8599	0.5906																					1	1	1
CHEMBL2348699	CCOC[C@@H]1CCCN1S(=O)(=O)c1ccc2c(c1)C(=O)C(=O)N2CCCCF	IC50 (nM)p	'>'	500000	0.493	-1	Caspase-1	0.464	B (single protein format)	0.577	Training	0.9305	1.9125	0.7271	-0.7417	-1.073	0.5711	0.5231	-0.5752	0.6469	1.4668	-1.1401	1.0994	-0.6203	-0.6625	0.2709																					1	1	1
CHEMBL3359199	CCCCN1C(=O)C(=O)c2cc(S(=O)(=O)N3CCC[C@H]3COC)cc(Cl)c21	IC50 (nM)p	'='	500000	0.493	-1	Caspase-1	0.464	B (single protein format)	0.577	Test	1.3406	2.4961	0.2673	-0.9231	-1.2284	0.7254	0.5231	-0.5106	1.095	1.682	-1.1943	1.0322	-0.1892	-0.628	0.8354																					1	1	1
CHEMBL3359187	COC[C@@H]1CCCN1S(=O)(=O)c1cc(I)c2c(c1)C(=O)C(=O)N2CCCF	IC50 (nM)p	'='	500000	0.493	-1	Caspase-1	0.464	B (single protein format)	0.577	Training	1.4756	3.1278	0.2673	-0.9231	-1.2284	0.7886	0.5231	-0.5106	1.1023	1.9034	-1.1943	1.1769	0.8654	-0.628	0.8354																					1	1	1
CHEMBL3359198	COC[C@@H]1CCCN1S(=O)(=O)c1cc(Cl)c2c(c1)C(=O)C(=O)N2	IC50 (nM)p	'='	500000	0.493	-1	Caspase-1	0.464	B (single protein format)	0.577	Training	1.0333	2.5563	-0.4296	-0.745	-1.1606	0.4137	0.6341	0.0136	1.3529	1.205	-1.1943	0.0692	0.1094	-0.8599	0.5906																					1	1	1
CHEMBL3359189	COC[C@@H]1CCCN1S(=O)(=O)c1cc(I)c2c(c1)C(=O)C(=O)N2CCCCO	IC50 (nM)p	'='	500000	0.493	-1	Caspase-1	0.464	B (single protein format)	0.577	Training	1.2601	3.0671	0.4092	-0.828	-1.2425	0.7881	0.5231	-0.1648	0.9395	2.0447	-1.1943	0.7691	0.7157	-0.6903	0.6883																					1	1	1
CHEMBL2348697	CCOC[C@@H]1CCCN1S(=O)(=O)c1ccc2c(c1)C(=O)C(=O)N2	IC50 (nM)p	'>'	500000	0.493	-1	Caspase-1	0.464	B (single protein format)	0.577	Test	0.6477	2.1199	-0.0481	-0.5783	-0.9572	0.2641	0.6341	0.0136	0.957	1.282	-1.1401	0.1122	-0.4226	-0.8171	0.1474																					1	1	1
CHEMBL3359186	CCCCN1C(=O)C(=O)c2cc(S(=O)(=O)N3CCC[C@H]3COC)cc(I)c21	IC50 (nM)p	'='	500000	0.493	-1	Caspase-1	0.464	B (single protein format)	0.577	Training	1.5015	3.225	0.2673	-0.9231	-1.2284	0.7902	0.5231	-0.5106	1.0888	2.3018	-1.1943	1.2524	0.7342	-0.628	0.8354																					1	1	1
CHEMBL167433	O=C(O)CC(NC(=O)OCc1ccccc1)C(=O)CCCCCc1ccccc1	IC50 (nM)p	'='	1034000	0.493	-1	Caspase-1	0.464	B (single protein format)	0.577	Training	-0.7661	-0.5714	1.817	0.7233	0.8041	-0.6606	-0.7001	-0.5685	-1.1562	0.3025	-0.4807	0.783	-0.2995	-0.9003	-1.8795																					1	1	1
CHEMBL167666	CS(=O)(=O)NCC(=O)C(CC(=O)O)NC(=O)OCc1ccccc1	IC50 (nM)p	'='	1833000	0.493	-1	Caspase-1	0.464	B (single protein format)	0.577	Training	-0.6495	-0.8951	0.7427	0.3666	-0.1179	-0.5997	-0.7001	1.2849	0.2153	1.441	-1.0085	-1.0931	0.0613	-1.7479	-1.7314																					1	1	1
CHEMBL4108792	COc1cccc2c1ncc1c(=O)n(-c3cccc(Cl)c3)c(=O)n([C@@H]3CCN(C(=O)OC(C)(C)C)C3)c12	IC50 (nM)p	'='	0.3	0.493	1	TNF-alpha	0.384	B (single protein format)	0.577	Training	1.3725	0.1038	-0.6476	-0.254	-0.118	0.6338	-0.1827	-0.3975	0.3532	0.1465	-0.2127	0.9386	0.1256	0.0772	0.9729																					1	1	1
CHEMBL3954709	COc1cccc2c1ncc1c(=O)n(-c3cccc(Cl)c3)c(=O)n(C3CCN(C(=O)NC(C)C)CC3)c12	IC50 (nM)p	'='	0.3	0.493	1	TNF-alpha	0.384	B (single protein format)	0.577	Training	0.5948	0.2579	-0.1236	-0.3909	0.4815	0.057	-0.9468	-0.3596	-0.2044	0.3129	0.8479	0.7325	0.1413	0.4055	0.9855																					1	1	1
CHEMBL3955760	COc1cccc2c1ncc1c(=O)n(-c3cccc(Cl)c3)c(=O)n(C3CCN(S(=O)(=O)C(C)C)CC3)c12	IC50 (nM)p	'='	0.4	0.493	1	TNF-alpha	0.384	B (single protein format)	0.577	Training	1.1305	1.2434	-0.4747	-0.7868	0.4815	0.5406	-0.9468	-0.1782	0.3604	1.1361	0.8479	0.7915	0.2599	0.2975	1.125																					1	1	1
CHEMBL3932863	COc1cccc2c1ncc1c(=O)n(-c3cccc(Cl)c3)c(=O)n(C3CCN(S(=O)(=O)N(C)C)CC3)c12	IC50 (nM)p	'='	0.4	0.493	1	TNF-alpha	0.384	B (single protein format)	0.577	Test	1.1923	1.0424	-0.4747	-0.7868	0.4815	0.6113	-0.9468	-0.1344	0.3447	0.8861	0.8479	0.751	0.4384	0.2975	1.125																					1	1	1
CHEMBL3938364	COc1cccc2c1ncc1c(=O)n(-c3cccc(Cl)c3)c(=O)n(C3CCN(S(=O)(=O)C4CCS(=O)(=O)C4)CC3)c12	IC50 (nM)p	'='	0.4	0.493	1	TNF-alpha	0.384	B (single protein format)	0.577	Training	0.9315	3.5416	-0.8655	-0.4588	0.2496	0.7552	-0.3742	0.1698	0.657	1.8264	0.8479	0.0781	0.2387	0.2658	1.107																					1	1	1
CHEMBL3971431	CCNC(=O)N1CCC(n2c(=O)n(-c3cccc(Cl)c3)c(=O)c3cnc4c(OC)cccc4c32)CC1	IC50 (nM)p	'='	0.6	0.493	1	TNF-alpha	0.384	B (single protein format)	0.577	Training	0.4388	0.2952	0.2469	-0.6722	0.5348	0.0103	-0.9468	-0.3263	-0.305	0.2685	0.8479	0.7083	0.26	0.5526	1.0469																					1	1	1
CHEMBL3911773	COc1cccc2c1ncc1c(=O)n(-c3ccc(Cl)cc3)c(=O)n(C3CCC(C)CC3)c12	IC50 (nM)p	'='	0.9	0.493	1	TNF-alpha	0.384	B (single protein format)	0.577	Training	0.8909	0.5631	-0.1723	-0.5552	0.7778	-0.0141	-0.9468	-0.6727	-0.1947	0.4345	1.157	1.2294	0.1391	0.841	1.2199																					1	1	1
CHEMBL3938524	COc1cccc2c1ncc1c(=O)n(-c3cccc(Cl)c3)c(=O)n(C3CCC(C(=O)O)CC3)c12	IC50 (nM)p	'='	1	0.493	1	TNF-alpha	0.384	B (single protein format)	0.577	Test	0.586	0.4822	-0.176	-0.5279	0.6499	-0.0041	-0.9468	-0.1822	-0.1352	0.1271	1.157	0.645	0.1606	0.6217	1.1325																					1	1	1
CHEMBL3960339	COc1cccc2c1ncc1c(=O)n(-c3cccc(Cl)c3)c(=O)n(C3CCN(S(=O)(=O)c4ccccc4)CC3)c12	IC50 (nM)p	'='	1	0.493	1	TNF-alpha	0.384	B (single protein format)	0.577	Training	1.0173	1.2251	-0.2958	-0.3508	1.1101	0.6611	-0.9468	-0.3126	0.0788	0.7555	1.3757	1.0074	0.5364	0.6451	1.0749																					1	1	1
CHEMBL3972551	CCCCn1c(=O)n(-c2cccc(C)c2)c(=O)c2cnc3c(OC)cccc3c21	IC50 (nM)p	'='	1	0.493	1	TNF-alpha	0.384	B (single protein format)	0.577	Training	0.5093	-0.0448	0.5204	-0.7364	0.3135	-0.2765	-0.9468	-0.5454	-0.3203	0.219	-0.2127	0.9496	0.3835	0.6339	1.1703																					1	1	1
CHEMBL3966151	COc1cccc2c1ncc1c(=O)n(-c3cccc(Cl)c3)c(=O)n(C3CCN(C(=O)OC(C)(C)C)CC3)c12	IC50 (nM)p	'='	1	0.493	1	TNF-alpha	0.384	B (single protein format)	0.577	Training	1.3346	0.149	-0.5245	-0.3055	0.4307	0.6347	-0.9468	-0.4282	0.267	0.2595	0.8479	1.0154	0.0363	0.2607	0.9347																					1	1	1
CHEMBL3962096	COc1cccc2c1ncc1c(=O)n(-c3ccc4c(c3)OCO4)c(=O)n(C3CCN(C(=O)OC(C)(C)C)CC3)c12	IC50 (nM)p	'='	1	0.493	1	TNF-alpha	0.384	B (single protein format)	0.577	Test	1.0757	0.0465	-0.6654	-0.2255	0.1317	0.7105	-0.1371	-0.285	0.2133	-0.0672	0.787	0.6956	-0.3063	0.3972	0.9351																					1	1	1
CHEMBL3958848	COc1cccc2c1ncc1c(=O)n(-c3cccc(C)c3)c(=O)n(C3CCC(C)CC3)c12	IC50 (nM)p	'='	1	0.493	1	TNF-alpha	0.384	B (single protein format)	0.577	Training	0.8011	0.5955	-0.1723	-0.4344	0.7778	-0.0415	-0.9468	-0.6727	-0.2181	0.3697	1.157	1.0719	-0.1309	0.803	1.2306																					1	1	1
CHEMBL3931657	COc1cccc2c1ncc1c(=O)n(-c3cccc(Cl)c3)c(=O)n(C3CCN(C(=O)c4ccccc4)CC3)c12	IC50 (nM)p	'='	1	0.493	1	TNF-alpha	0.384	B (single protein format)	0.577	Training	0.5988	0.286	-0.0233	-0.3268	1.1728	0.1781	-0.9468	-0.6019	-0.349	0.0636	1.3757	1.0056	0.5939	0.8022	0.9684																					1	1	1
CHEMBL3644500	COc1cccc2c1ncc1c(=O)n(-c3ccc4c(c3)OCO4)c(=O)n(C3CCCC3)c12	IC50 (nM)p	'='	2	0.493	1	TNF-alpha	0.384	B (single protein format)	0.577	Training	0.469	0.4251	-0.3031	-0.2187	-0.1468	-0.0155	1.009	-0.4236	-0.2579	-0.1494	-0.2752	0.688	-0.0976	0.7204	1.2544																					1	1	1
CHEMBL3976439	COc1cccc2c1ncc1c(=O)n(-c3cccc(Cl)c3)c(=O)n(C3CCN(C(C)=O)CC3)c12	IC50 (nM)p	'='	2	0.493	1	TNF-alpha	0.384	B (single protein format)	0.577	Test	0.6155	0.3751	-0.176	-0.5279	0.6499	0.0043	-0.9468	-0.43	-0.1515	0.1443	0.8479	0.6691	0.3538	0.6217	1.1325																					1	1	1
CHEMBL3986640	COc1cccc2c1ncc1c(=O)n(-c3cccc(Cl)c3)c(=O)n(CC3CCN(S(C)(=O)=O)CC3)c12	IC50 (nM)p	'='	2	0.493	1	TNF-alpha	0.384	B (single protein format)	0.577	Training	1.0345	0.9479	-0.5102	-0.3629	0.5348	0.3211	-0.9468	-0.1404	0.2406	1.2558	0.8479	0.6861	0.4393	0.3604	0.8359																					1	1	1
CHEMBL3921402	COc1cccc2c1ncc1c(=O)n(-c3cccc(Cl)c3)c(=O)n(C3CCC(F)(F)CC3)c12	IC50 (nM)p	'='	2	0.493	1	TNF-alpha	0.384	B (single protein format)	0.577	Training	1.507	0.3562	-0.5609	-0.5181	0.5461	0.5313	-0.9468	-0.7002	0.3597	0.032	0.9728	1.2577	0.0598	0.6079	1.217																					1	1	1
CHEMBL3644501	COc1cccc2c1ncc1c(=O)n(-c3cccc(Cl)c3)c(=O)n(C3CCN(S(C)(=O)=O)CC3)c12	IC50 (nM)p	'='	2.4	0.493	1	TNF-alpha	0.384	B (single protein format)	0.577	Training	1.1197	0.9677	-0.5774	-0.4217	0.5909	0.3767	-0.9468	-0.1006	0.3279	1.1832	0.8479	0.6809	0.5039	0.4648	1.1019																					1	1	1
CHEMBL3948031	COc1cccc2c1ncc1c(=O)n(-c3cccc(Cl)c3)c(=O)n(C3CCCCC3)c12	IC50 (nM)p	'='	4	0.493	1	TNF-alpha	0.384	B (single protein format)	0.577	Test	0.698	0.6162	0.035	-0.2527	1.1971	-0.0948	-0.9468	-0.6436	-0.3142	0.3797	1.4645	1.1705	0.2306	0.9718	1.2375																					1	1	1
CHEMBL3986436	COc1cccc2c1ncc1c(=O)n(-c3cccc(Cl)c3)c(=O)n(C3CCC(C)CC3)c12	IC50 (nM)p	'='	4	0.493	1	TNF-alpha	0.384	B (single protein format)	0.577	Training	0.8909	0.6334	-0.1723	-0.4344	0.7778	-0.0127	-0.9468	-0.6727	-0.1928	0.4345	1.157	1.2294	0.1391	0.803	1.2306																					1	1	1
CHEMBL3947142	COc1cccc2c1ncc1c(=O)n(-c3cccc(Cl)c3)c(=O)n(C3CCNCC3)c12	IC50 (nM)p	'='	5	0.493	1	TNF-alpha	0.384	B (single protein format)	0.577	Training	0.5103	0.3916	0.035	-0.2527	1.1971	-0.1151	-0.9468	-0.4531	-0.3417	0.1794	0.9728	0.7973	0.4626	0.9718	1.2375																					1	1	1
CHEMBL3644499	COc1cccc2c1ncc1c(=O)n(-c3cccc(C)c3)c(=O)n(C3CCCC3)c12	IC50 (nM)p	'='	6	0.493	1	TNF-alpha	0.384	B (single protein format)	0.577	Training	0.6402	0.5449	-0.0971	-0.3169	0.1979	-0.12	0.1993	-0.6128	-0.26	0.1782	-0.2127	0.9156	0.0581	0.5804	1.2823																					1	1	1
CHEMBL3932267	CCc1cccc(-n2c(=O)c3cnc4c(OC)cccc4c3n(C3CCCC3)c2=O)c1	IC50 (nM)p	'='	6	0.493	1	TNF-alpha	0.384	B (single protein format)	0.577	Test	0.5433	0.554	0.2497	-0.7889	0.145	-0.109	0.1993	-0.6436	-0.3342	0.3544	-0.2127	0.9655	-0.0471	0.6373	1.2425																					1	1	1
CHEMBL3945875	COc1cccc2c1ncc1c(=O)n(-c3cccc(Cl)c3)c(=O)n(C3CCC(NS(C)(=O)=O)CC3)c12	IC50 (nM)p	'='	6	0.493	1	TNF-alpha	0.384	B (single protein format)	0.577	Training	0.8661	1.0643	-0.5385	-0.1662	0.5348	0.1759	-0.9468	-0.0186	0.2232	1.3005	1.157	0.5117	0.2632	0.473	0.9941																					1	1	1
CHEMBL3986932	COc1cccc2c1ncc1c(=O)n(-c3ccc4c(c3)OCO4)c(=O)n(C3CCN(S(C)(=O)=O)CC3)c12	IC50 (nM)p	'='	8	0.493	1	TNF-alpha	0.384	B (single protein format)	0.577	Training	0.8577	0.7994	-0.7246	-0.3271	0.2591	0.4525	-0.1371	0.0294	0.266	0.7672	0.787	0.3622	0.1034	0.5964	1.0903																					1	1	1
CHEMBL3913144	COc1cccc2c1ncc1c(=O)n(-c3cccc(Cl)c3)c(=O)n(C3CCCC3)c12	IC50 (nM)p	'='	9	0.493	1	TNF-alpha	0.384	B (single protein format)	0.577	Training	0.7353	0.585	-0.0971	-0.3169	0.1979	-0.0913	0.1993	-0.6128	-0.2332	0.2469	-0.2127	1.0824	0.344	0.5804	1.2823																					1	1	1
CHEMBL3642490	CCN1CCN(C(N=O)c2ccc(C#C[C@]3(CN4Cc5ccc(OC)cc5C4=O)NC(=O)NC3=O)cc2)CC1	IC50 (nM)p	'='	20	0.493	1	TNF-alpha	0.384	B (single protein format)	0.577	Test	0.0376	0.0694	0.3562	-1.3105	-0.106	-0.0478	-0.1234	-0.0968	-0.2024	0.0934	0.1375	0.056	0.1196	-0.1419	-0.0001																					1	1	1
CHEMBL3962756	COc1cccc2c1ncc1c(=O)n(-c3ccccc3Cl)c(=O)n(C3CCC(C)CC3)c12	IC50 (nM)p	'='	20	0.493	1	TNF-alpha	0.384	B (single protein format)	0.577	Training	0.8634	0.6662	-0.1053	-0.5494	0.8183	0.024	-0.9468	-0.6727	-0.1819	0.4385	1.157	1.2294	0.1391	0.9045	1.3713																					1	1	1
CHEMBL1713298	O=C(Nc1ccc(OC(F)(F)F)cc1)c1ccc(CN2CCc3ccccc3C2)cc1	IC50 (nM)p	'='	24.4	0.493	1	TNF-alpha	0.384	F (assay format)	0.125	Training	0.8385	-0.3122	-0.1828	0.6834	1.0689	-0.307	-0.9468	-1.013	-0.4067	-0.0967	0.3762	0.2439	-0.0198	0.1922	-0.2953																					1	1	1
CHEMBL3644503	COc1cccc2c1ncc1c(=O)n(-c3cccc(Cl)c3)c(=O)n([C@@H]3CCN(S(C)(=O)=O)C3)c12	IC50 (nM)p	'='	29	0.493	1	TNF-alpha	0.384	B (single protein format)	0.577	Training	1.1549	0.9293	-0.7117	-0.3685	0.0032	0.3788	-0.1827	-0.0588	0.4229	1.0855	-0.2127	0.5892	0.6126	0.289	1.1637																					1	1	1
CHEMBL3644498	COc1cccc2c1ncc1c(=O)n(-c3cc(C)cs3)c(=O)n(C3CCCC3)c12	IC50 (nM)p	'='	30	0.493	1	TNF-alpha	0.384	B (single protein format)	0.577	Test	0.7881	1.2724	-0.2372	-0.385	-0.4894	-0.0546	0.9624	-0.1058	-0.1524	0.7137	-0.6698	0.9234	0.0727	0.3542	1.2862																					1	1	1
CHEMBL4110900	COc1cccc2c1ncc1c(=O)n(-c3cccc(Cl)c3)c(=O)n([C@@H]3CCNC3)c12	IC50 (nM)p	'='	31	0.493	1	TNF-alpha	0.384	B (single protein format)	0.577	Training	0.5318	0.33	-0.0971	-0.3169	0.1979	-0.121	0.1993	-0.4167	-0.2573	0.0407	-0.2127	0.6983	0.5829	0.5804	1.2823																					1	1	1
CHEMBL1705002	COC(=O)CC1=NN(c2nc3ccccc3s2)C(=O)/C1=C(/C)Nc1ccc(Cl)cc1	IC50 (nM)p	'='	36.9	0.493	1	TNF-alpha	0.384	F (assay format)	0.125	Training	0.0784	0.2338	0.1215	-0.2595	-0.1184	-0.5548	-0.0019	0.1927	-0.4042	0.4224	-0.1388	-0.1039	0.4628	0.1026	0.0516																					1	1	1
CHEMBL1732490	COC(=O)CC1=NN(c2nc3ccccc3s2)C(=O)/C1=C(/C)Nc1ccccc1	IC50 (nM)p	'='	37.3	0.493	1	TNF-alpha	0.384	F (assay format)	0.125	Training	-0.2496	0.2146	0.3573	-0.0554	0.3135	-0.6608	-0.0019	0.2515	-0.5755	0.2765	-0.1058	-0.2116	0.3524	0.1599	0.0265																					1	1	1
CHEMBL1417851	COCCn1c(C)cc(C(=O)COC(=O)c2ccccc2Br)c1C	IC50 (nM)p	'<'	39.1	0.493	1	TNF-alpha	0.384	F (assay format)	0.125	Test	0.8455	0.0256	1.1025	-0.9406	-0.6107	-0.5075	-0.5414	-0.4152	-0.568	0.9409	-0.3515	0.335	0.078	-0.3558	-0.1238																					1	1	1
CHEMBL1392142	Cc1cc(C(=O)COC(=O)c2ccccc2O)c(C)n1Cc1cccs1	IC50 (nM)p	'<'	39.1	0.493	1	TNF-alpha	0.384	F (assay format)	0.125	Training	0.3872	0.26	0.3473	-0.3141	-0.7223	-0.5662	0.6037	0.2249	-0.5846	0.7033	-0.3515	0.0524	-0.1389	-0.3553	-0.1556																					1	1	1
CHEMBL1595790	Cc1ccc2oc(N=C(N)NC(=O)C(C)(C)C)nc2c1	IC50 (nM)p	'<'	39.1	0.493	1	TNF-alpha	0.384	F (assay format)	0.125	Training	0.7035	-1.3324	-0.7671	0.2233	-0.8249	-0.5836	-0.4063	0.7774	0.5019	0.0896	-0.3798	-0.4504	-0.3006	-0.516	-0.3577																					1	1	1
CHEMBL1701407	COC(=O)CC1=NN(c2nc3ccccc3s2)C(=O)/C1=C(/C)Nc1ccc(OC)cc1	IC50 (nM)p	'<'	39.1	0.493	1	TNF-alpha	0.384	F (assay format)	0.125	Training	-0.2103	0.1314	0.472	-0.7463	-0.1635	-0.5949	-0.0019	0.2878	-0.504	0.2124	-0.1388	-0.2629	0.3192	0.1019	0.0382																					1	1	1
CHEMBL1288726	CCN1CCN(c2ccc(O)c(-c3ccc(C#C[C@]4(CN5Cc6ccc(OC)cc6C5=O)NC(=O)NC4=O)cc3F)n2)CC1	IC50 (nM)p	'='	39.75	0.493	1	TNF-alpha	0.384	B (single protein format)	0.577	Test	0.5578	-0.0659	-0.1638	-0.8207	-0.0879	0.3903	-0.1234	-0.2502	-0.0858	-0.0888	0.3825	0.544	0.1754	-0.036	0.166																					1	1	1
CHEMBL3642470	COc1ccc2c(c1)C(=O)N(C[C@@]1(C#Cc3ccc(C(N=O)C4CCN(C)CC4)cc3)NC(=O)NC1=O)C2	IC50 (nM)p	'='	40	0.493	1	TNF-alpha	0.384	B (single protein format)	0.577	Training	0.1149	0.2377	0.078	-0.9415	-0.0692	-0.0528	-0.1234	-0.1016	-0.107	0.0835	0.3776	-0.0176	0.0282	-0.1399	0.0259																					1	1	1
CHEMBL3640389	COc1ccc2c(c1F)C(=O)N(C[C@@]1(C#Cc3ccc(C(N=O)N4CCNC[C@@H]4C)c(F)c3)NC(=O)NC1=O)C2	IC50 (nM)p	'='	42	0.493	1	TNF-alpha	0.384	B (single protein format)	0.577	Training	0.2591	0.0006	-0.0437	-1.1527	-0.3692	0.2244	-0.1234	-0.0223	0.1654	-0.2346	-0.0483	-0.1064	-0.0557	-0.286	0.5555																					1	1	1
CHEMBL3640355	COc1ccc2c(c1)C(=O)N(C[C@@]1(C#Cc3ccc(-c4nc(-c5cnn(C)c5)ccc4OC(=O)C(C)(C)C)cc3)NC(=O)NC1=O)C2	IC50 (nM)p	'='	42.75	0.493	1	TNF-alpha	0.384	B (single protein format)	0.577	Training	0.6186	-0.522	-0.659	-0.3827	-0.5122	0.7805	0.6406	-0.1478	0.3686	-0.2559	-0.3771	-0.0285	0.0781	-0.3771	-0.071																					1	1	1
CHEMBL3642492	COc1ccc2c(c1)C(=O)N(C[C@@]1(C#Cc3ccc(/C(=N/O)N4CCCN(C)CC4)cc3)NC(=O)NC1=O)C2	IC50 (nM)p	'='	45	0.493	1	TNF-alpha	0.384	B (single protein format)	0.577	Test	0.3649	-0.0215	0.1814	-0.8747	-0.6776	0.0833	-0.1234	-0.0561	-0.2204	0.0008	-0.6846	0.3094	0.1504	-0.1828	-0.059																					1	1	1
CHEMBL1597561	Cc1cc(C(=O)COC(=O)c2ccccc2Br)c(C)n1CC1CCCO1	IC50 (nM)p	'='	45.6	0.493	1	TNF-alpha	0.384	F (assay format)	0.125	Training	0.7919	0.4233	0.3473	-0.3141	-0.7223	-0.4375	0.6037	-0.5518	-0.5698	1.0601	-0.3515	0.3425	-0.1909	-0.3553	-0.1556																					1	1	1
CHEMBL3642505	COc1ccc2c(c1)C(=O)N(C[C@@]1(C#Cc3ccc(/C(=N/O)N4CCCN(C(C)C)CC4)cc3)NC(=O)NC1=O)C2	IC50 (nM)p	'='	47	0.493	1	TNF-alpha	0.384	B (single protein format)	0.577	Training	0.5053	0.0881	0.1626	-0.9341	-0.7209	0.1989	-0.1234	-0.1287	-0.1938	0.2	-0.6846	0.534	-0.0562	-0.2597	-0.0688																					1	1	1
CHEMBL3640354	COc1ccc2c(c1)C(=O)N(C[C@@]1(C#Cc3ccc(-c4nc(-c5cnn(C)c5)ccc4OC(=O)C(C)C)cc3)NC(=O)NC1=O)C2	IC50 (nM)p	'='	47.97	0.493	1	TNF-alpha	0.384	B (single protein format)	0.577	Training	0.1921	-0.4808	-0.3615	-0.4266	-0.4898	0.278	0.6406	-0.1175	0.0007	-0.2661	-0.3771	-0.0667	0.1864	-0.278	-0.0435																					1	1	1
CHEMBL72511	CNC(=O)[C@@H](NC(=O)[C@H](c1ccc(OC)cc1)[C@H](CO)C(=O)NO)C(C)(C)C	IC50 (nM)p	'='	48	0.493	1	TNF-alpha	0.384	F (assay format)	0.125	Test	0.0484	-0.4715	1.5471	-3.0587	-0.7744	-0.2919	-0.9468	1.0211	0.1527	0.4584	-0.3515	-0.796	-0.5695	-0.5278	0.0657																					1	1	1
CHEMBL3640353	CCC(=O)Oc1ccc(-c2cnn(C)c2)nc1-c1ccc(C#C[C@]2(CN3Cc4ccc(OC)cc4C3=O)NC(=O)NC2=O)cc1	IC50 (nM)p	'='	55.9	0.493	1	TNF-alpha	0.384	B (single protein format)	0.577	Training	0.0516	-0.4406	-0.1183	-0.6311	-0.4666	0.1993	0.6406	-0.086	-0.092	-0.3132	-0.3771	-0.1327	0.2514	-0.1826	-0.0179																					1	1	1
CHEMBL3640339	COc1ccc2c(c1)C(=O)N(C[C@@]1(C#Cc3ccc(-c4nc(-c5cnn(C)c5)ccc4O)cc3)NC(=O)NC1=O)C2	IC50 (nM)p	'='	61	0.493	1	TNF-alpha	0.384	B (single protein format)	0.577	Training	0.1187	-0.3499	-0.4255	-0.4076	-0.3635	0.1277	0.6406	-0.0196	-0.0412	-0.4796	-0.3771	-0.1989	0.4533	-0.1419	0.0459																					1	1	1
CHEMBL3640341	COc1ccc2c(c1)C(=O)N(C[C@@]1(C#Cc3ccc(-c4nc(-c5cccnc5)ccc4OC(C)=O)cc3)NC(=O)NC1=O)C2	IC50 (nM)p	'='	61.65	0.493	1	TNF-alpha	0.384	B (single protein format)	0.577	Training	0.1423	-0.4267	-0.1224	-0.1224	0.3099	0.1792	-0.1234	-0.1091	-0.1835	-0.4396	0.0307	0.0864	0.4153	0.1231	-0.0022																					1	1	1
CHEMBL3642511	COc1ccc2c(c1)C(=O)N(C[C@@]1(C#Cc3ccc(C(N=O)N4CCN(C)CC4)cc3)NC(=O)NC1=O)C2	IC50 (nM)p	'='	65	0.493	1	TNF-alpha	0.384	B (single protein format)	0.577	Test	0.0304	-0.0239	0.078	-0.9415	-0.0692	-0.075	-0.1234	-0.0589	-0.1324	-0.0642	0.1375	-0.1574	0.2269	-0.1399	0.0259																					1	1	1
CHEMBL3640336	COc1ccc2c(c1)C(=O)N(C[C@@]1(C#Cc3ccc(-c4nc(-c5ccncc5)ccc4O)cc3)NC(=O)NC1=O)C2	IC50 (nM)p	'='	65	0.493	1	TNF-alpha	0.384	B (single protein format)	0.577	Training	0.1547	-0.3691	-0.1657	-0.3131	0.4379	0.1255	-0.1234	-0.0791	-0.1943	-0.4695	0.0307	0.0952	0.5436	0.1601	0.0289																					1	1	1
CHEMBL3640369	COc1ccc2c(c1F)C(=O)N(C[C@@]1(C#Cc3ccc(-c4nc(-c5cnn(C)c5)ccc4OC(=O)C(C)(C)C)c(F)c3)NC(=O)NC1=O)C2	IC50 (nM)p	'='	68.45	0.493	1	TNF-alpha	0.384	B (single protein format)	0.577	Training	0.8137	-0.551	-0.7755	-0.5794	-0.7681	1.052	0.6406	-0.2049	0.5897	-0.412	-0.4922	0.0224	-0.0308	-0.5446	0.2504																					1	1	1
CHEMBL3640391	CCN1CCN(C(N=O)c2ccc(C#C[C@]3(CN4Cc5ccc(OC)c(F)c5C4=O)NC(=O)NC3=O)cc2F)[C@@H](C)C1	IC50 (nM)p	'='	69	0.493	1	TNF-alpha	0.384	B (single protein format)	0.577	Training	0.3944	0.1507	0.0585	-1.5211	-0.6143	0.3058	-0.1234	-0.2008	0.1778	-0.0383	-0.1272	0.1479	-0.1128	-0.3652	0.5587																					1	1	1
CHEMBL1481543	Cc1ccc(C(=O)O/N=C(\N)c2ccccn2)c(C)c1	IC50 (nM)p	'='	70.6	0.493	1	TNF-alpha	0.384	F (assay format)	0.125	Test	0.1957	-1.011	0.8863	-0.2623	0.9285	-0.959	-0.9468	0.3567	-0.8371	-0.1063	-0.19	0.1322	0.2516	-0.3019	-0.3911																					1	1	1
CHEMBL3642508	CCN1CCN(c2ccc(O)c(-c3ccc(C#C[C@]4(CN5Cc6ccc(OC)cc6C5=O)NC(=O)NC4=O)cc3)n2)CC1	IC50 (nM)p	'='	72.4	0.493	1	TNF-alpha	0.384	B (single protein format)	0.577	Training	0.4365	-0.0321	-0.0628	-0.7917	0.0948	0.2681	-0.1234	-0.2202	-0.2128	0.004	0.445	0.5274	0.2387	0.0378	0.0231																					1	1	1
CHEMBL3982748	COc1cccc2c1ncc1c(=O)n(-c3cccc(SC)c3)c(=O)n(C3CCCC3)c12	IC50 (nM)p	'='	74	0.493	1	TNF-alpha	0.384	B (single protein format)	0.577	Training	0.6009	0.8193	0.2497	-0.7889	0.145	-0.0966	0.1993	-0.2429	-0.326	0.9532	-0.2127	1.0731	0.596	0.6373	1.2425																					1	1	1
CHEMBL3642499	CCCCN1CCN(/C(=N/O)c2ccc(C#C[C@]3(CN4Cc5ccc(OC)cc5C4=O)NC(=O)NC3=O)cc2)CC1	IC50 (nM)p	'='	74	0.493	1	TNF-alpha	0.384	B (single protein format)	0.577	Training	0.3382	0.024	0.5415	-0.9479	-0.1748	0.1155	-0.1234	-0.1287	-0.3439	0.2587	0.1375	0.5887	-0.0343	-0.101	-0.102																					1	1	1
CHEMBL3640352	COc1ccc2c(c1F)C(=O)N(C[C@@]1(C#Cc3ccc(-c4nc(-c5cnn(C)c5)ccc4O)c(F)c3)NC(=O)NC1=O)C2	IC50 (nM)p	'='	75.4	0.493	1	TNF-alpha	0.384	B (single protein format)	0.577	Test	0.359	-0.39	-0.5663	-0.6278	-0.6575	0.3992	0.6406	-0.0893	0.2246	-0.6459	-0.4922	-0.1346	0.3153	-0.3324	0.4094																					1	1	1
CHEMBL3642500	COc1ccc2c(c1)C(=O)N(C[C@@]1(C#Cc3ccc(C(N=O)N4CCN(C5CCCCC5)CC4)cc3)NC(=O)NC1=O)C2	IC50 (nM)p	'='	76	0.493	1	TNF-alpha	0.384	B (single protein format)	0.577	Training	0.0355	0.586	0.1863	-0.6467	0.5	0.077	-0.1234	-0.2628	-0.3442	0.3699	1.8163	0.2246	-0.334	0.1549	-0.0258																					1	1	1
CHEMBL3640408	COc1ccc2c(c1)C(=O)N(C[C@@]1(C#Cc3ccc(NC(=O)C4CCN(C)CC4)cc3)NC(=O)NC1=O)C2	IC50 (nM)p	'='	78	0.493	1	TNF-alpha	0.384	B (single protein format)	0.577	Training	-0.0303	-0.0181	-0.1583	-0.5193	-0.0692	-0.1425	-0.1234	-0.106	-0.1429	0.0436	0.3776	-0.243	-0.0278	-0.3032	-0.2379																					1	1	1
CHEMBL1487136	Cc1cc(C(=O)NC2CCCc3c2cnn3-c2ccc(C)c(C)c2)n(C)n1	IC50 (nM)p	'='	79.3	0.493	1	TNF-alpha	0.384	F (assay format)	0.125	Training	-0.0018	0.2794	-0.4888	-0.0946	-0.4586	-0.5766	0.1662	-0.4945	-0.3019	0.4252	0.0105	-0.3745	-0.4009	0.061	0.1603																					1	1	1
CHEMBL3640337	COc1ccc2c(c1)C(=O)N(C[C@@]1(C#Cc3ccc(-c4nc(-c5cccnc5)ccc4O)cc3)NC(=O)NC1=O)C2	IC50 (nM)p	'='	80.25	0.493	1	TNF-alpha	0.384	B (single protein format)	0.577	Test	0.1469	-0.3743	-0.1657	-0.3131	0.4379	0.1152	-0.1234	-0.0791	-0.1901	-0.4695	0.0307	0.0952	0.5436	0.1601	0.0289																					1	1	1
CHEMBL3642553	COc1ccc2c(c1)C(=O)N(C[C@@]1(C#Cc3ccc(C(N=O)N4CCNC[C@@H]4C)cc3)NC(=O)NC1=O)C2	IC50 (nM)p	'='	84	0.493	1	TNF-alpha	0.384	B (single protein format)	0.577	Training	-0.0089	0.0635	0.1355	-0.9365	-0.0335	-0.0427	-0.1234	0.0571	-0.1281	-0.0329	0.0668	-0.1755	0.0778	-0.0861	0.1599																					1	1	1
CHEMBL3642512	COc1ccc2c(c1)C(=O)N(C[C@@]1(C#Cc3ccc(C(N=O)N4CCC(=O)CC4)cc3)NC(=O)NC1=O)C2	IC50 (nM)p	'='	86	0.493	1	TNF-alpha	0.384	B (single protein format)	0.577	Training	-0.1173	-0.057	0.078	-0.9415	-0.0692	-0.1016	-0.1234	0.1237	-0.0801	-0.1602	0.2345	-0.4185	0.087	-0.1399	0.0259																					1	1	1
CHEMBL3640406	COc1ccc2c(c1F)C(=O)N(C[C@@]1(C#Cc3cncc(NC(=O)C4CCN(C)CC4)c3)NC(=O)NC1=O)C2	IC50 (nM)p	'='	86	0.493	1	TNF-alpha	0.384	B (single protein format)	0.577	Training	-0.1283	-0.0795	-0.215	-0.6195	-0.2068	-0.0351	-0.1234	0.0233	0.0313	-0.1434	0.2214	-0.623	-0.1072	-0.4429	0.0293																					1	1	1
CHEMBL3642517	CCN1CCN(C(N=O)c2ccc(C#C[C@]3(CN4Cc5ccc(OC)cc5C4=O)NC(=O)NC3=O)cn2)CC1	IC50 (nM)p	'='	87	0.493	1	TNF-alpha	0.384	B (single protein format)	0.577	Test	-0.2102	-0.022	0.3562	-1.3105	-0.106	-0.1182	-0.1234	0.0693	-0.1855	0.0154	0.0356	-0.3313	0.0036	-0.1419	-0.0001																					1	1	1
CHEMBL3642516	COc1ccc2c(c1)C(=O)N(C[C@@]1(C#Cc3ccc(C(N=O)N4CCN(C)CC4)nc3)NC(=O)NC1=O)C2	IC50 (nM)p	'='	87	0.493	1	TNF-alpha	0.384	B (single protein format)	0.577	Training	-0.2232	-0.1176	0.078	-0.9415	-0.0692	-0.1455	-0.1234	0.1113	-0.1152	-0.1441	0.0356	-0.5539	0.1082	-0.1399	0.0259																					1	1	1
CHEMBL3640351	COc1ccc2c(c1F)C(=O)N(C[C@@]1(C#Cc3ccc(-c4nc(-c5cnn(C)c5)ccc4O)cc3)NC(=O)NC1=O)C2	IC50 (nM)p	'='	87	0.493	1	TNF-alpha	0.384	B (single protein format)	0.577	Training	0.2309	-0.3623	-0.4717	-0.5941	-0.4831	0.2769	0.6406	-0.0552	0.1015	-0.563	-0.4314	-0.1661	0.3828	-0.2634	0.2687																					1	1	1
CHEMBL3642496	COc1ccc2c(c1)C(=O)N(C[C@@]1(C#Cc3ccc(C(N=O)N4CCN(C5CC5)CC4)cc3)NC(=O)NC1=O)C2	IC50 (nM)p	'='	92	0.493	1	TNF-alpha	0.384	B (single protein format)	0.577	Training	0.2317	0.1628	-0.103	-0.8185	-0.1748	0.1152	-0.1234	-0.1676	0.0011	0.0683	0.1375	-0.0382	-0.1145	-0.2147	-0.0611																					1	1	1
CHEMBL3640371	COc1ccc2c(c1F)C(=O)N(C[C@@]1(C#Cc3ccc(-c4ncccc4O)cc3)NC(=O)NC1=O)C2	IC50 (nM)p	'='	96	0.493	1	TNF-alpha	0.384	B (single protein format)	0.577	Test	0.2953	-0.3763	-0.2114	-0.7402	-0.0619	0.0605	-0.1234	-0.0159	0.0881	-0.5679	-0.3837	0.0331	0.4206	-0.2168	0.2943																					1	1	1
CHEMBL3642509	COc1ccc2c(c1)C(=O)N(C[C@@]1(C#Cc3ccc(C(N=O)N4CCOCC4)cc3)NC(=O)NC1=O)C2	IC50 (nM)p	'='	100	0.493	1	TNF-alpha	0.384	B (single protein format)	0.577	Training	-0.0915	-0.1127	0.261	-0.7988	0.2691	-0.1228	-0.1234	0.0619	-0.2212	-0.1865	0.0668	-0.1528	0.1504	-0.0162	0.0038																					1	1	1
CHEMBL3640306	COc1ccc2c(c1)C(=O)N(C[C@@]1(C#Cc3ccc4c(c3)c(N)nn4CCN(C)C)NC(=O)NC1=O)C2	IC50 (nM)p	'='	101	0.493	1	TNF-alpha	0.384	B (single protein format)	0.577	Training	-0.0023	-0.2189	-0.4463	-0.4421	-0.8047	-0.0172	0.2819	0.132	0.0923	-0.2262	-0.7454	-0.6292	0.5307	-0.2119	0.2127																					1	1	1
CHEMBL3640366	COc1ccc2c(c1F)C(=O)N(C[C@@]1(C#Cc3ccc(-c4nc(-c5cccnc5)ccc4O)cc3)NC(=O)NC1=O)C2	IC50 (nM)p	'='	105.65	0.493	1	TNF-alpha	0.384	B (single protein format)	0.577	Training	0.2585	-0.3862	-0.2175	-0.501	0.3003	0.2645	-0.1234	-0.1133	-0.0442	-0.5531	-0.022	0.1218	0.4712	0.0321	0.252																					1	1	1
CHEMBL3640322	COc1ccc2c(c1F)C(=O)N(C[C@@]1(C#Cc3ccc(C(CN)N4CCC(N)C4)cc3)NC(=O)NC1=O)C2	IC50 (nM)p	'='	109	0.493	1	TNF-alpha	0.384	B (single protein format)	0.577	Test	0.1476	0.1981	-0.0916	-1.1017	-0.7575	0.0985	0.6406	0.1968	0.0372	-0.0315	-0.7372	-0.3763	-0.0056	-0.4975	0.2637																					1	1	1
CHEMBL3640401	CCN1CCN(C(=O)C2CCC(=O)N2c2ccc(C#C[C@]3(CN4Cc5ccc(OC)cc5C4=O)NC(=O)NC3=O)cc2)CC1	IC50 (nM)p	'='	113	0.493	1	TNF-alpha	0.384	B (single protein format)	0.577	Training	0.1754	0.2545	-0.1144	-0.9311	-0.2954	0.2951	0.4491	-0.202	-0.076	0.1442	0.1375	-0.0389	-0.1712	-0.1477	0.1884																					1	1	1
CHEMBL1288000	COc1ccc2c(c1)C(=O)N(C[C@@]1(C#Cc3ccc(-c4ncccc4O)cc3)NC(=O)NC1=O)C2	IC50 (nM)p	'='	117	0.493	1	TNF-alpha	0.384	B (single protein format)	0.577	Training	0.1646	-0.3621	-0.1502	-0.5246	0.0911	-0.0888	-0.1234	0.027	-0.0805	-0.4696	-0.3294	-0.0005	0.5047	-0.0722	0.0322																					1	1	1
CHEMBL3640324	COc1ccc2c(c1F)C(=O)N(C[C@@]1(C#Cc3ccc(N4CCNCC4)cc3)NC(=O)NC1=O)C2	IC50 (nM)p	'='	118	0.493	1	TNF-alpha	0.384	B (single protein format)	0.577	Training	0.3087	-0.0434	-0.0883	-0.591	0.2565	0.0247	-0.1234	-0.2267	-0.0798	-0.1542	0.1819	0.1827	0.1872	-0.1162	0.1499																					1	1	1
CHEMBL3640367	COc1ccc2c(c1F)C(=O)N(C[C@@]1(C#Cc3ccc(-c4nc(-c5cccnc5)ccc4O)c(F)c3)NC(=O)NC1=O)C2	IC50 (nM)p	'='	118.7	0.493	1	TNF-alpha	0.384	B (single protein format)	0.577	Test	0.3861	-0.4134	-0.3174	-0.5372	0.1105	0.3867	-0.1234	-0.1462	0.082	-0.6362	-0.0828	0.1473	0.4018	-0.0431	0.3932																					1	1	1
CHEMBL3642445	COc1ccc2c(c1)C(=O)N(C[C@@]1(C#Cc3ccc([C@@]4(CN)NC(=O)NC4=O)cc3)NC(=O)NC1=O)C2	IC50 (nM)p	'='	122	0.493	1	TNF-alpha	0.384	B (single protein format)	0.577	Training	0.1203	-0.1856	-0.3227	-1.3916	-0.6301	0.3112	0.2946	0.634	0.5259	-0.4943	-0.6846	-0.9369	0.0532	-0.4035	0.5194																					1	1	1
CHEMBL3964458	COc1cccc2c1ncc1c(=O)n(-c3cccc(C#N)c3)c(=O)n(C3CCCC3)c12	IC50 (nM)p	'='	123	0.493	1	TNF-alpha	0.384	B (single protein format)	0.577	Training	0.4951	0.3895	0.2497	-0.7889	0.145	-0.1078	0.1993	-0.2668	-0.2805	-0.047	-0.2127	0.6562	0.2626	0.6373	1.2425																					1	1	1
CHEMBL3640368	COc1ccc2c(c1F)C(=O)N(C[C@@]1(C#Cc3ccc(-c4nc(N5CCC(=O)CC5)ccc4O)cc3)NC(=O)NC1=O)C2	IC50 (nM)p	'='	123.85	0.493	1	TNF-alpha	0.384	B (single protein format)	0.577	Training	0.4125	-0.1646	-0.3677	-0.6321	0.0046	0.363	-0.1234	-0.0605	0.0372	-0.3116	0.4878	0.139	0.1481	-0.0794	0.2649																					1	1	1
CHEMBL3640340	CCN1CCN(Cc2ccc(C#C[C@]3(CN4Cc5ccc(OC)c(F)c5C4=O)NC(=O)NC3=O)cc2)CC1	IC50 (nM)p	'='	124.6	0.493	1	TNF-alpha	0.384	B (single protein format)	0.577	Test	0.24	0.0836	0.078	-0.9914	-0.1724	0.0043	-0.1234	-0.4472	-0.1315	0.1465	0.0849	0.264	0.0304	-0.2808	-0.0149																					1	1	1
CHEMBL3640402	COc1ccc2c(c1)C(=O)N(C[C@@]1(C#Cc3ccc(N4C(=O)CCC4C(=O)NC4CC4)cc3)NC(=O)NC1=O)C2	IC50 (nM)p	'='	127	0.493	1	TNF-alpha	0.384	B (single protein format)	0.577	Training	0.3082	-0.0831	-0.4819	-0.4826	-0.7209	0.2281	0.4491	-0.0014	0.2065	-0.0955	-0.6846	-0.2864	-0.2672	-0.4114	0.0954																					1	1	1
CHEMBL3640309	COc1ccc2c(c1)C(=O)N(C[C@@]1(C#Cc3ccc(-c4cc(N)[nH]n4)cc3)NC(=O)NC1=O)C2	IC50 (nM)p	'='	128	0.493	1	TNF-alpha	0.384	B (single protein format)	0.577	Training	0.2669	-0.3743	-0.3367	-0.4795	-0.5494	-0.0939	0.6406	0.387	-0.0345	-0.5147	-0.6846	-0.0521	0.49	-0.3325	-0.1035																					1	1	1
CHEMBL3642450	COc1ccc2c(c1)C(=O)N(C[C@@]1(C#Cc3ccc(-c4nnc[nH]4)cc3OC)NC(=O)NC1=O)C2	IC50 (nM)p	'='	131	0.493	1	TNF-alpha	0.384	B (single protein format)	0.577	Training	-0.1056	-0.3968	0.0424	-0.8664	-0.7613	-0.0985	1.0227	0.2783	-0.0562	-0.5686	-0.7454	-0.4841	0.6325	-0.3482	0.0654																					1	1	1
CHEMBL3642528	COc1ccc2c(c1F)C(=O)N(C[C@@]1(C#Cc3cccnc3)NC(=O)NC1=O)C2	IC50 (nM)p	'='	134	0.493	1	TNF-alpha	0.384	B (single protein format)	0.577	Test	0.0367	-0.4233	-0.0525	-0.7728	-0.094	-0.25	-0.1234	0.0524	0.1766	-0.6036	-0.7849	-0.4447	0.3412	-0.4123	0.2123																					1	1	1
CHEMBL3640319	COc1ccc2c(c1F)C(=O)N(C[C@@]1(C#Cc3ccc(C4(O)CCNCC4)cc3)NC(=O)NC1=O)C2	IC50 (nM)p	'='	137	0.493	1	TNF-alpha	0.384	B (single protein format)	0.577	Training	0.4089	0.0979	-0.3612	-0.8405	-0.0221	0.2879	-0.1234	-0.0278	0.3854	-0.1329	0.2904	-0.2261	-0.19	-0.3306	0.3184																					1	1	1
CHEMBL3642560	COc1ccc2c(c1)C(=O)N(C[C@@]1(C#Cc3ccc4c(c3)CCCC43NC(=O)NC3=O)NC(=O)NC1=O)C2	IC50 (nM)p	'='	137	0.493	1	TNF-alpha	0.384	B (single protein format)	0.577	Training	0.3286	0.3556	-0.7717	-0.5743	-0.5131	0.509	0.2946	0.1905	0.5468	-0.3206	-0.0187	-0.5837	-0.2525	0.076	0.8014																					1	1	1
CHEMBL1288211	COc1ccc2c(c1)C(=O)N(C[C@@]1(C#Cc3ccc(CC(N)=O)cc3)NC(=O)NC1=O)C2	IC50 (nM)p	'='	139	0.493	1	TNF-alpha	0.384	B (single protein format)	0.577	Training	-0.0422	-0.3628	-0.1395	-0.4731	-0.4548	-0.2821	-0.1234	0.3812	0.0197	-0.3722	-0.6846	-0.5748	0.3666	-0.4666	-0.1736																					1	1	1
CHEMBL1569174	CCOC(=O)c1ccc(NC(=O)c2ccc(CN3CCc4ccccc4C3)cc2)cc1	IC50 (nM)p	'='	140	0.493	1	TNF-alpha	0.384	F (assay format)	0.125	Test	0.0712	-0.174	0.741	0.0881	1.0689	-0.6898	-0.9468	-0.7347	-1.0688	0.3812	0.3762	0.2198	0.1478	0.2348	-0.2669																					1	1	1
CHEMBL3642451	COc1ccc2c(c1)C(=O)N(C[C@@]1(C#Cc3ccc(C(=O)NO)cc3OC)NC(=O)NC1=O)C2	IC50 (nM)p	'='	146	0.493	1	TNF-alpha	0.384	B (single protein format)	0.577	Training	0.0853	-0.458	0.3262	-1.7129	-0.7131	-0.125	-0.1234	0.501	0.109	-0.5681	-0.7454	-0.5249	0.3167	-0.4786	0.111																					1	1	1
CHEMBL3640383	COc1ccc2c(c1F)C(=O)N(C[C@@]1(C#Cc3ccc(C4(C)NC(=O)NC4=O)c(F)c3)NC(=O)NC1=O)C2	IC50 (nM)p	'='	148	0.493	1	TNF-alpha	0.384	B (single protein format)	0.577	Training	0.6395	-0.2466	-0.8404	-0.9858	-0.9291	0.6381	0.2946	0.2353	0.8846	-0.6763	-0.7981	-0.5123	-0.1538	-0.7524	0.7108																					1	1	1
CHEMBL3640397	COc1ccc2c(c1F)C(=O)N(C[C@@]1(C#Cc3ccc(N4C(=O)NC5(CC5)C4=O)c(F)c3)NC(=O)NC1=O)C2	IC50 (nM)p	'='	148	0.493	1	TNF-alpha	0.384	B (single protein format)	0.577	Training	0.9582	-0.2509	-1.0008	-1.0851	-0.9619	0.9466	0.1905	0.037	1.0852	-0.6254	-0.7981	-0.3381	-0.2635	-0.6096	0.7629																					1	1	1
CHEMBL3642537	COc1ccc2c(c1)C(=O)N(C[C@@]1(C#Cc3ccc(/N=C(\N)NC#N)cc3)NC(=O)NC1=O)C2	IC50 (nM)p	'='	150	0.493	1	TNF-alpha	0.384	B (single protein format)	0.577	Test	-0.1787	-0.5755	0.3156	-0.7021	-0.5196	-0.2923	-0.1234	0.7353	-0.1482	-0.5664	-0.6846	-0.54	0.5002	-0.5632	-0.2746																					1	1	1
CHEMBL3642501	COc1ccc2c(c1)C(=O)N(C[C@@]1(C#Cc3ccc(C(N=O)N4CCN(C5CCCCCC5)CC4)cc3)NC(=O)NC1=O)C2	IC50 (nM)p	'='	151	0.493	1	TNF-alpha	0.384	B (single protein format)	0.577	Training	0.0232	0.6082	0.2749	-0.5941	-0.2954	0.0808	-0.1234	-0.292	-0.3997	0.4622	0.1375	0.305	-0.4012	0.1314	-0.0928																					1	1	1
CHEMBL3642563	COc1ccc2c(c1)C(=O)N(C[C@@]1(C#Cc3ccc4c(c3)CCC43NC(=O)NC3=O)NC(=O)NC1=O)C2	IC50 (nM)p	'='	151	0.493	1	TNF-alpha	0.384	B (single protein format)	0.577	Training	0.35	0.2935	-0.8978	-0.634	-0.8249	0.523	0.7388	0.2353	0.6333	-0.4447	-0.7454	-0.6967	-0.1722	-0.0448	0.7707																					1	1	1
CHEMBL3640394	COc1ccc2c(c1F)C(=O)N(C[C@@]1(C#Cc3ccc(C4(C(N)=O)CCN(C)CC4)cc3)NC(=O)NC1=O)C2	IC50 (nM)p	'='	152	0.493	1	TNF-alpha	0.384	B (single protein format)	0.577	Training	0.6004	0.226	-0.4377	-1.1859	-0.3497	0.6705	-0.1234	0.0375	0.5375	-0.1206	0.1819	-0.265	-0.1239	-0.4014	0.5859																					1	1	1
CHEMBL3639392	CCN1CCN(C(=O)C2CCC(=O)N2c2ccc(C#C[C@]3(CN4Cc5ccc(OC)c(F)c5C4=O)NC(=O)NC3=O)cc2)CC1	IC50 (nM)p	'='	152	0.493	1	TNF-alpha	0.384	B (single protein format)	0.577	Test	0.2797	0.2308	-0.1641	-1.0959	-0.4091	0.4444	0.4491	-0.2318	0.0588	0.0533	0.0849	-0.0113	-0.225	-0.2618	0.395																					1	1	1
CHEMBL3642491	COc1ccc2c(c1)C(=O)N(C[C@@]1(C#Cc3ccc(C(N=O)N4CCSCC4)cc3)NC(=O)NC1=O)C2	IC50 (nM)p	'='	153	0.493	1	TNF-alpha	0.384	B (single protein format)	0.577	Training	0.0156	0.5909	0.261	-0.7988	0.2691	-0.1092	-0.1234	0.2792	-0.2084	0.5421	1.6897	0.0613	0.6675	-0.0162	0.0038																					1	1	1
CHEMBL3642513	COc1ccc2c(c1)C(=O)N(C[C@@]1(C#Cc3ccc(C(N=O)N4CCCCC4)cc3)NC(=O)NC1=O)C2	IC50 (nM)p	'='	154	0.493	1	TNF-alpha	0.384	B (single protein format)	0.577	Training	0.0342	0.1255	0.261	-0.7988	0.2691	-0.1069	-0.1234	-0.0629	-0.2104	0.0601	0.616	0.0972	-0.006	-0.0162	0.0038																					1	1	1
CHEMBL3640312	COc1ccc2c(c1)C(=O)N(C[C@@]1(C#Cc3ccc4c(=O)[nH][nH]c4c3)NC(=O)NC1=O)C2	IC50 (nM)p	'='	156	0.493	1	TNF-alpha	0.384	B (single protein format)	0.577	Training	0.1839	-0.2815	-0.5398	-0.6077	-0.687	-0.1074	0.4491	0.4093	0.1845	-0.6108	-0.7454	-0.4046	0.37	-0.1997	0.1707																					1	1	1
CHEMBL3640343	CCN1CCN(Cc2ccc(C#C[C@]3(CN4Cc5ccc(OC)c(F)c5C4=O)NC(=O)NC3=O)cn2)CC1	IC50 (nM)p	'='	156	0.493	1	TNF-alpha	0.384	B (single protein format)	0.577	Test	-0.0103	-0.0054	0.078	-0.9914	-0.1724	-0.0577	-0.1234	-0.2771	-0.1181	0.0667	-0.0187	-0.1325	-0.0883	-0.2808	-0.0149																					1	1	1
CHEMBL3640387	COc1ccc2c(c1)C(=O)N(C[C@@]1(C#Cc3ccc(Nc4c(NCCN(C)C)c(=O)c4=O)cc3)NC(=O)NC1=O)C2	IC50 (nM)p	'='	161	0.493	1	TNF-alpha	0.384	B (single protein format)	0.577	Training	-0.2021	-0.3001	-0.2163	-0.5982	-0.7209	0.018	-0.1234	0.1468	0.0314	-0.1268	-0.6846	-0.707	0.1278	-0.5774	-0.2578																					1	1	1
CHEMBL3640315	COc1ccc2c(c1)C(=O)N(C[C@@]1(C#Cc3ccc4c(CN(C)C)n[nH]c4c3)NC(=O)NC1=O)C2	IC50 (nM)p	'='	163	0.493	1	TNF-alpha	0.384	B (single protein format)	0.577	Training	0.0805	-0.1832	-0.4566	-0.3461	-0.7613	-0.0676	0.4491	0.01	0.0947	-0.3056	-0.7454	-0.4683	0.4707	-0.2031	0.1394																					1	1	1
CHEMBL3925334	COc1cccc2c1ncc1c(=O)n(-c3ccc(C)cc3)c(=O)n(C3CCCC3)c12	IC50 (nM)p	'='	163	0.493	1	TNF-alpha	0.384	B (single protein format)	0.577	Training	0.6402	0.4832	-0.0971	-0.4448	0.1979	-0.1214	0.1993	-0.6128	-0.2612	0.1782	-0.2127	0.9156	0.0581	0.6206	1.2709																					1	1	1
CHEMBL3640386	COc1ccc2c(c1)C(=O)N(C[C@@]1(C#Cc3ccc(Nc4c(NCCN5CCOCC5)c(=O)c4=O)cc3)NC(=O)NC1=O)C2	IC50 (nM)p	'='	169	0.493	1	TNF-alpha	0.384	B (single protein format)	0.577	Test	-0.3242	-0.1083	-0.0732	-0.3918	-0.0446	0.0706	-0.1234	0.1012	-0.2288	-0.0512	0.0668	-0.5243	-0.1209	-0.2287	-0.3537																					1	1	1
CHEMBL3640374	COc1ccc2c(c1)C(=O)N(C[C@@]1(C#Cc3ccc(C4(CNS(C)(=O)=O)NC(=O)NC4=O)cc3)NC(=O)NC1=O)C2	IC50 (nM)p	'='	176	0.493	1	TNF-alpha	0.384	B (single protein format)	0.577	Training	0.3717	-0.0109	-0.8019	-0.6758	-0.7209	0.5402	0.2946	0.7788	0.8423	0.4824	-0.6846	-0.9387	0.06	-0.553	0.299																					1	1	1
CHEMBL1524014	CCc1cc(C(=O)NC2CCCc3c2cnn3-c2cccc(C)c2C)n(C)n1	IC50 (nM)p	'='	179	0.493	1	TNF-alpha	0.384	F (assay format)	0.125	Training	-0.1265	0.3289	-0.0069	-0.7181	-0.4643	-0.5403	0.1662	-0.5331	-0.3715	0.6208	0.0105	-0.3338	-0.4474	0.1353	0.25																					1	1	1
CHEMBL3952484	CCn1c(=O)c2cnc3c(OC)cccc3c2n(C2CCCC2)c1=O	IC50 (nM)p	'='	180	0.493	1	TNF-alpha	0.384	B (single protein format)	0.577	Training	0.3774	0.7038	0.3751	-1.3125	-0.2818	-0.3736	0.1993	-0.3818	-0.2088	0.4311	-0.6698	0.5326	-0.2177	0.3441	1.459																					1	1	1
CHEMBL3642493	COc1ccc2c(c1)C(=O)N(C[C@@]1(C#Cc3ccc(/C(=N/O)N4CCC4)cc3)NC(=O)NC1=O)C2	IC50 (nM)p	'='	186	0.493	1	TNF-alpha	0.384	B (single protein format)	0.577	Test	0.4499	-0.3288	0.0424	-0.9387	-0.5776	0.0622	-0.1234	0.0655	-0.0843	-0.2432	-0.6846	0.2925	0.1941	-0.3759	0.0075																					1	1	1
CHEMBL3642441	COc1ccc2c(c1F)C(=O)N(C[C@@]1(C#Cc3ccc4c(c3)CCC43NC(=O)NC3=O)NC(=O)NC1=O)C2	IC50 (nM)p	'='	186	0.493	1	TNF-alpha	0.384	B (single protein format)	0.577	Training	0.4672	0.265	-0.9374	-0.8325	-0.9459	0.6723	0.7388	0.1905	0.7735	-0.5367	-0.7981	-0.6493	-0.2347	-0.1799	0.9973																					1	1	1
CHEMBL3642463	CCN1CCN(c2n[nH]c3cc(C#C[C@]4(CN5Cc6ccc(OC)cc6C5=O)NC(=O)NC4=O)ccc23)CC1	IC50 (nM)p	'='	187.95	0.493	1	TNF-alpha	0.384	B (single protein format)	0.577	Training	0.4107	0.1203	-0.2082	-0.7468	-0.3049	0.2362	0.4491	-0.1425	-0.1114	-0.0151	0.0767	0.3001	0.274	0.1162	0.195																					1	1	1
CHEMBL3642535	COc1ccc2c(c1F)C(=O)N(C[C@@]1(C#Cc3cccnc3C)NC(=O)NC1=O)C2	IC50 (nM)p	'='	193	0.493	1	TNF-alpha	0.384	B (single protein format)	0.577	Training	0.2171	-0.3615	-0.2028	-0.996	-0.468	-0.1541	-0.1234	-0.0005	0.3038	-0.4901	-0.8408	-0.3236	0.173	-0.5592	0.3192																					1	1	1
CHEMBL1287908	COc1ccc2c(c1)C(=O)N(C[C@@]1(C#Cc3ccc(CC4CCN(C)CC4)nc3)NC(=O)NC1=O)C2	IC50 (nM)p	'='	194.9	0.493	1	TNF-alpha	0.384	B (single protein format)	0.577	Test	0.0133	0.1714	-0.154	-0.3907	0.0099	-0.1937	-0.1234	-0.2514	-0.1869	0.1772	0.274	-0.1459	-0.2134	-0.1397	-0.2494																					1	1	1
CHEMBL1461631	Cn1nccc1C(=O)NC1CCCc2c1cnn2-c1ccc(C(C)(C)C)cc1	IC50 (nM)p	'='	200	0.493	1	TNF-alpha	0.384	F (assay format)	0.125	Training	0.4655	0.1784	-0.5983	0.0258	-0.2661	-0.0994	0.4365	-0.5331	0.0589	0.5019	0.0388	-0.3439	-0.4849	-0.0136	0.0435																					1	1	1
CHEMBL3944621	CCn1c(=O)c2cnc3c(OC)cccc3c2n(C2CCC(C)CC2)c1=O	IC50 (nM)p	'='	200	0.493	1	TNF-alpha	0.384	B (single protein format)	0.577	Training	0.5879	0.7539	0.2534	-1.387	0.4446	-0.2951	-0.9468	-0.469	-0.1619	0.6439	0.6999	0.7457	-0.4261	0.627	1.3852																					1	1	1
CHEMBL3640422	CCN1CCN(/C(=N/O)c2cnc(C#C[C@]3(CN4Cc5ccc(OC)cc5C4=O)NC(=O)NC3=O)c(OC)c2)CC1	IC50 (nM)p	'='	204	0.493	1	TNF-alpha	0.384	B (single protein format)	0.577	Training	0.1292	-0.0959	0.4965	-1.6525	-0.3349	0.1269	-0.1234	0.1437	-0.1519	-0.0663	-0.0121	-0.0363	0.0104	-0.1596	0.1466																					1	1	1
CHEMBL1287882	COc1ccc2c(c1)C(=O)N(C[C@@]1(C#Cc3ccc(N4CCNCC4)cc3)NC(=O)NC1=O)C2	IC50 (nM)p	'='	205	0.493	1	TNF-alpha	0.384	B (single protein format)	0.577	Test	0.175	-0.0201	-0.0223	-0.3651	0.4208	-0.1246	-0.1234	-0.1881	-0.2573	-0.0425	0.2345	0.1521	0.2674	0.0349	-0.123																					1	1	1
CHEMBL1702900	Cc1ccc([N+](=O)[O-])cc1NC(=O)c1cc(Cl)c2ccccc2c1O	IC50 (nM)p	'='	206	0.493	1	TNF-alpha	0.384	F (assay format)	0.125	Training	1.1376	-0.3836	-0.1606	-0.4461	0.2961	-0.4369	-0.9468	0.2076	0.0587	-0.1958	-0.0293	0.3328	0.3911	0.0607	0.223																					1	1	1
CHEMBL3642486	COc1ccc2c(c1)C(=O)N(C[C@@]1(C#Cc3ccc(C4(C)NC(=O)NC4=O)s3)NC(=O)NC1=O)C2	IC50 (nM)p	'='	208	0.493	1	TNF-alpha	0.384	B (single protein format)	0.577	Training	0.3088	0.4357	-0.8259	-0.7343	-1.2067	0.3328	1.0586	0.7848	0.7284	-0.0844	-1.1401	-0.8395	-0.2008	-0.7441	0.3127																					1	1	1
CHEMBL3642431	COc1ccc2c(c1)C(=O)N(C[C@@]1(C#Cc3ccc(CCN)cc3)NC(=O)NC1=O)C2	IC50 (nM)p	'='	219	0.493	1	TNF-alpha	0.384	B (single protein format)	0.577	Training	0.0951	-0.2617	0.2957	-0.8064	-0.4196	-0.2811	-0.1234	0.1639	-0.1079	-0.1316	-0.6846	-0.2034	0.3778	-0.3273	-0.1525																					1	1	1
CHEMBL3642514	COc1ccc2c(c1)C(=O)N(C[C@@]1(C#Cc3ccc(C(N=O)N4CCN(C)CC4)s3)NC(=O)NC1=O)C2	IC50 (nM)p	'='	220	0.493	1	TNF-alpha	0.384	B (single protein format)	0.577	Test	-0.0396	0.5966	-0.0304	-0.9048	-0.6301	-0.0961	0.6406	0.3627	-0.0411	0.3286	-0.3179	-0.3694	0.0594	-0.3496	0.0299																					1	1	1
CHEMBL3642494	COc1ccc2c(c1)C(=O)N(C[C@@]1(C#Cc3cccc(C(N=O)N4CCN(C)CC4)c3)NC(=O)NC1=O)C2	IC50 (nM)p	'='	221	0.493	1	TNF-alpha	0.384	B (single protein format)	0.577	Training	0.0304	0.0023	0.078	-0.8373	-0.0692	-0.0726	-0.1234	-0.0589	-0.1314	-0.0642	0.1375	-0.1574	0.2269	-0.1279	0.0527																					1	1	1
CHEMBL3640308	COc1ccc2c(c1)C(=O)N(C[C@@]1(C#Cc3ccc(-c4cc(N)n(C)n4)cc3)NC(=O)NC1=O)C2	IC50 (nM)p	'='	223	0.493	1	TNF-alpha	0.384	B (single protein format)	0.577	Training	0.2426	-0.3501	-0.4566	-0.6308	-0.5776	-0.0458	0.417	0.1794	0.0796	-0.4391	-0.6846	-0.2311	0.4708	-0.3702	-0.0325																					1	1	1
CHEMBL3642541	CCC1(c2ccc(C#CC3(CN4Cc5ccc(OC)cc5C4=O)NC(=O)NC3=O)cc2)NC(=O)NC1=O	IC50 (nM)p	'='	225	0.493	1	TNF-alpha	0.384	B (single protein format)	0.577	Training	0.2712	-0.0518	-0.3227	-1.3916	-0.6301	0.3659	0.2946	0.2823	0.5334	-0.3199	-0.6846	-0.4888	-0.1064	-0.4035	0.5194																					1	1	1
CHEMBL3640297	COc1ccc2c(c1F)C(=O)N(C[C@@]1(C#Cc3ccc4c(=O)[nH][nH]c4c3)NC(=O)NC1=O)C2	IC50 (nM)p	'='	226.45	0.493	1	TNF-alpha	0.384	B (single protein format)	0.577	Test	0.3246	-0.299	-0.5955	-0.8392	-0.8314	0.0418	0.4491	0.3525	0.3596	-0.7132	-0.7981	-0.3573	0.2827	-0.3525	0.4503																					1	1	1
CHEMBL3642449	COc1ccc2c(c1)C(=O)N(C[C@@]1(C#Cc3ccc(C4=NCCN4)cc3)NC(=O)NC1=O)C2	IC50 (nM)p	'='	227	0.493	1	TNF-alpha	0.384	B (single protein format)	0.577	Training	0.0693	-0.2201	-0.1452	-0.4271	-0.5196	-0.1664	1.0227	-0.0109	-0.1412	-0.2857	-0.6846	-0.1158	0.3872	-0.3501	-0.1186																					1	1	1
CHEMBL3642521	COc1ccc2c(c1)C(=O)N(C[C@@]1(C#Cc3ccc(C4(C(N)=O)CC4)cc3)NC(=O)NC1=O)C2	IC50 (nM)p	'='	227	0.493	1	TNF-alpha	0.384	B (single protein format)	0.577	Training	0.7713	-0.1171	-0.5887	-1.0742	-0.5494	0.6537	-0.1234	0.2176	0.7883	-0.2713	-0.6846	-0.3852	-0.0359	-0.7492	0.0367																					1	1	1
CHEMBL3640344	COc1ccc2c(c1F)C(=O)N(C[C@@]1(C#Cc3ccc(CN4CCN(c5ccncc5)CC4)nc3)NC(=O)NC1=O)C2	IC50 (nM)p	'='	228	0.493	1	TNF-alpha	0.384	B (single protein format)	0.577	Training	-0.0506	-0.0879	-0.0659	-0.3474	0.4536	0.1112	-0.1234	-0.2755	-0.2637	-0.2035	0.3907	-0.1539	0.2151	0.0356	-0.0404																					1	1	1
CHEMBL1480238	COC(=O)c1ccc2nc(Nc3nc4c(F)cc(F)cc4s3)sc2c1	IC50 (nM)p	'='	230	0.493	1	TNF-alpha	0.384	F (assay format)	0.125	Test	0.393	1.0688	-0.4104	-0.0904	-0.5928	-0.6213	0.1332	0.6965	-0.1524	0.4618	-0.2206	-0.1025	0.6498	0.0824	0.04																					1	1	1
CHEMBL3642458	COc1ccc2c(c1)C(=O)N(C[C@@]1(C#Cc3ccc(-c4cc[nH]n4)nc3)NC(=O)NC1=O)C2	IC50 (nM)p	'='	231	0.493	1	TNF-alpha	0.384	B (single protein format)	0.577	Training	-0.1482	-0.4372	-0.1452	-0.4271	-0.5196	-0.227	1.0227	0.2465	-0.1045	-0.561	-0.7865	-0.4432	0.2918	-0.3501	-0.1186																					1	1	1
CHEMBL3640323	COc1ccc2c(c1)C(=O)N(C[C@@]1(C#Cc3ccc(C(CN)N4CCC(N)C4)cc3)NC(=O)NC1=O)C2	IC50 (nM)p	'='	233	0.493	1	TNF-alpha	0.384	B (single protein format)	0.577	Training	0.0197	0.2256	-0.0304	-0.9048	-0.6301	-0.0508	0.6406	0.2428	-0.1244	0.0751	-0.6846	-0.4182	0.064	-0.3669	0.0137																					1	1	1
CHEMBL1732337	CC1Cc2cc(S(=O)(=O)N3CCN(c4ccc([N+](=O)[O-])cc4)CC3)ccc2N1C(=O)C1CC1	IC50 (nM)p	'='	236	0.493	1	TNF-alpha	0.384	F (assay format)	0.125	Training	1.5452	1.4584	-0.8332	-0.3313	0.1447	0.4255	-0.5414	-0.0061	0.5894	1.1869	0.2148	0.1181	-0.3191	-0.0176	0.1839																					1	1	1
CHEMBL3642556	COc1ccc2c(c1)C(=O)N(C[C@@]1(C#Cc3ccc(-c4cn[nH]c4N)cc3)NC(=O)NC1=O)C2	IC50 (nM)p	'='	236	0.493	1	TNF-alpha	0.384	B (single protein format)	0.577	Test	0.2828	-0.3363	-0.2732	-0.5892	-0.5494	-0.0275	0.6863	0.387	-0.0308	-0.5173	-0.6846	-0.0857	0.6059	-0.3514	-0.0234																					1	1	1
CHEMBL1287881	CCN1CCN(Cc2ccc(C#C[C@]3(CN4Cc5ccc(OC)cc5C4=O)NC(=O)NC3=O)cc2)CC1	IC50 (nM)p	'='	238	0.493	1	TNF-alpha	0.384	B (single protein format)	0.577	Training	0.1143	0.1084	0.1433	-0.7918	-0.0306	-0.145	-0.1234	-0.4169	-0.2972	0.2574	0.1375	0.2376	0.1009	-0.1449	-0.2717																					1	1	1
CHEMBL3642540	CCN1CCC(C(=O)O)(c2ccc(C#C[C@]3(CN4Cc5ccc(OC)cc5C4=O)NC(=O)NC3=O)cc2)CC1	IC50 (nM)p	'='	239.8	0.493	1	TNF-alpha	0.384	B (single protein format)	0.577	Training	0.6092	0.3016	-0.0972	-1.3641	-0.2489	0.5815	-0.1234	-0.0371	0.3233	0.1016	0.2345	0.1559	-0.2015	-0.2976	0.3043																					1	1	1
CHEMBL3958464	COc1cccc2c1ncc1c(=O)n(-c3ccc4c(c3)OCCO4)c(=O)n(C3CCCC3)c12	IC50 (nM)p	'='	240	0.493	1	TNF-alpha	0.384	B (single protein format)	0.577	Training	0.3996	0.4354	-0.176	-0.1621	0.4999	-0.0273	0.1993	-0.457	-0.3363	-0.0166	0.0685	0.6962	-0.1298	0.9774	1.2716																					1	1	1
CHEMBL3642544	COc1ccc2c(c1)C(=O)N(C[C@@]1(C#Cc3ccc(C4(C)NC(=O)NC4=O)c(F)c3)NC(=O)NC1=O)C2	IC50 (nM)p	'='	243	0.493	1	TNF-alpha	0.384	B (single protein format)	0.577	Test	0.5236	-0.2299	-0.7975	-0.7861	-0.8047	0.4888	0.2946	0.2823	0.7436	-0.5855	-0.7454	-0.5576	-0.0878	-0.628	0.4716																					1	1	1
CHEMBL3640414	COc1ccc2c(c1)C(=O)N(C[C@@]1(C#Cc3ccc(-n4c(C)n[nH]c4=O)cc3)NC(=O)NC1=O)C2	IC50 (nM)p	'='	243	0.493	1	TNF-alpha	0.384	B (single protein format)	0.577	Training	0.1693	-0.3306	-0.3948	-0.7025	-0.5776	0.0135	0.4491	0.2766	0.1303	-0.524	-0.6846	-0.3978	0.3166	-0.3526	0.15																					1	1	1
CHEMBL3640418	COc1ccc2c(c1)C(=O)N(C[C@@]1(C#Cc3ccc(-c4nnc(N)o4)cc3)NC(=O)NC1=O)C2	IC50 (nM)p	'='	244	0.493	1	TNF-alpha	0.384	B (single protein format)	0.577	Training	-0.0042	-0.496	-0.3367	-0.4795	-0.5494	-0.1509	0.6406	0.5364	0.0191	-0.6527	-0.6846	-0.4621	0.6618	-0.3325	-0.1035																					1	1	1
CHEMBL3640305	COc1ccc2c(c1)C(=O)N(C[C@@]1(C#Cc3ccc(C(O)C4CCN(C)CC4)cc3)NC(=O)NC1=O)C2	IC50 (nM)p	'='	244.5	0.493	1	TNF-alpha	0.384	B (single protein format)	0.577	Training	0.2059	0.2235	-0.2136	-0.6807	-0.0306	-0.056	-0.1234	-0.1872	-0.1048	0.1514	0.3776	-0.0264	-0.1062	-0.2681	-0.0781																					1	1	1
CHEMBL3640317	COc1ccc2c(c1)C(=O)N(C[C@@]1(C#Cc3ccc(C4CCN(C)CC4)nc3)NC(=O)NC1=O)C2	IC50 (nM)p	'='	244.9	0.493	1	TNF-alpha	0.384	B (single protein format)	0.577	Test	-0.0063	0.148	-0.2121	-0.5299	0.0525	-0.182	-0.1234	-0.2145	-0.1054	0.0728	0.274	-0.2579	-0.1259	-0.1025	-0.0975																					1	1	1
CHEMBL1699128	CC(C)(C)c1ccc(-c2nc3ccccc3s2)cc1	IC50 (nM)p	'='	246	0.493	1	TNF-alpha	0.384	F (assay format)	0.125	Training	1.73	0.9192	-0.6522	0.4907	0.758	-0.3303	-0.4063	-0.6051	0.162	1.3469	-0.1388	0.5348	0.3748	0.0933	-0.1833																					1	1	1
CHEMBL3640348	CCN1CCN(Cc2ccc(C#C[C@]3(CN4Cc5ccc(OC)c(F)c5C4=O)NC(=O)NC3=O)cc2F)CC1	IC50 (nM)p	'='	249.8	0.493	1	TNF-alpha	0.384	B (single protein format)	0.577	Training	0.3828	0.0312	-0.0404	-1.0559	-0.3743	0.1197	-0.1234	-0.4762	0.0089	0.0375	0.0241	0.2891	-0.0368	-0.3668	0.1095																					1	1	1
CHEMBL3640347	COc1ccc2c(c1F)C(=O)N(C[C@@]1(C#Cc3ccc(CN4CCN(C5CCCCC5)CC4)cc3)NC(=O)NC1=O)C2	IC50 (nM)p	'='	255.4	0.493	1	TNF-alpha	0.384	B (single protein format)	0.577	Training	0.2164	0.6097	-0.0659	-0.3474	0.4536	0.1291	-0.1234	-0.5795	-0.2839	0.4232	1.7637	0.414	-0.4233	0.0356	-0.0404																					1	1	1
CHEMBL3642476	COc1ccc2c(c1)C(=O)N(C[C@@]1(C#Cc3ccc(C(O)(O)C(F)(F)F)cc3)NC(=O)NC1=O)C2	IC50 (nM)p	'='	257.8	0.493	1	TNF-alpha	0.384	B (single protein format)	0.577	Test	1.0882	-0.5697	-0.9201	-0.8916	-0.5494	0.7825	-0.1234	0.1793	1.1647	-0.7031	-0.6846	-0.2816	-0.1924	-0.8917	-0.0046																					1	1	1
CHEMBL3640415	COc1ccc2c(c1)C(=O)N(C[C@@]1(C#Cc3ccc(-n4c(-c5cccnc5)n[nH]c4=O)cc3)NC(=O)NC1=O)C2	IC50 (nM)p	'='	258	0.493	1	TNF-alpha	0.384	B (single protein format)	0.577	Training	0.0066	-0.3912	-0.2163	-0.3284	0.0983	0.1627	0.4491	0.1731	-0.0983	-0.5937	-0.2752	-0.3258	0.5085	0.1148	0.194																					1	1	1
CHEMBL3642435	COc1ccc2c(c1)C(=O)N(C[C@@]1(C#Cc3cncc(-c4cn[nH]c4)c3)NC(=O)NC1=O)C2	IC50 (nM)p	'='	260	0.493	1	TNF-alpha	0.384	B (single protein format)	0.577	Training	-0.1036	-0.3964	-0.1452	-0.3096	-0.5196	-0.1764	1.0227	0.2465	-0.1078	-0.574	-0.7865	-0.5121	0.53	-0.322	-0.0777																					1	1	1
CHEMBL3642557	COc1ccc2c(c1)C(=O)N(CC1(C#Cc3ccc(/N=C(\NC#N)NC4CC4)cc3)NC(=O)NC1=O)C2	IC50 (nM)p	'='	268	0.493	1	TNF-alpha	0.384	B (single protein format)	0.577	Training	0.0767	-0.5764	0.1433	-0.4452	-0.6301	-0.135	-0.1234	0.3095	-0.0616	-0.2866	-0.6846	-0.2297	0.0619	-0.528	-0.4069																					1	1	1
CHEMBL306090	CNC(=O)[C@@H](NC(=O)[C@H](c1ccc(C)cc1)[C@H](CO)C(=O)NO)C(C)(C)C	IC50 (nM)p	'='	269	0.493	1	TNF-alpha	0.384	F (assay format)	0.125	Test	0.2912	-0.4032	1.1587	-2.5494	-0.7419	-0.2805	-0.9468	0.9321	0.2664	0.6377	-0.3515	-0.719	-0.5944	-0.5524	0.082																					1	1	1
CHEMBL3640419	CCNc1nnc(-c2ccc(C#C[C@]3(CN4Cc5ccc(OC)cc5C4=O)NC(=O)NC3=O)cc2)o1	IC50 (nM)p	'='	269	0.493	1	TNF-alpha	0.384	B (single protein format)	0.577	Training	0.005	-0.4894	0.0941	-0.5823	-0.6045	-0.1182	0.6406	0.2311	-0.1208	-0.3622	-0.6846	-0.0718	0.4745	-0.2896	-0.1574																					1	1	1
CHEMBL3894945	COc1cccc2c1ncc1c(=O)n(C(C)C)c(=O)n(C3CCCC3)c12	IC50 (nM)p	'='	270	0.493	1	TNF-alpha	0.384	B (single protein format)	0.577	Training	0.6991	0.7078	-0.0698	-0.733	-0.3291	-0.248	0.1993	-0.4269	-0.0594	0.4938	-0.6698	0.7409	-0.3691	0.1643	1.4699																					1	1	1
CHEMBL3642495	COc1ccc2c(c1)C(=O)N(C[C@@]1(C#Cc3cccc(C(N=O)N4CCOCC4)c3)NC(=O)NC1=O)C2	IC50 (nM)p	'='	274	0.493	1	TNF-alpha	0.384	B (single protein format)	0.577	Training	-0.0915	-0.0858	0.261	-0.6927	0.2691	-0.1203	-0.1234	0.0619	-0.2202	-0.1865	0.0668	-0.1528	0.1504	-0.0039	0.0313																					1	1	1
CHEMBL3642502	COc1ccc2c(c1)C(=O)N(C[C@@]1(C#Cc3ccc(C(N=O)N4CCN(c5ccccc5)CC4)cc3)NC(=O)NC1=O)C2	IC50 (nM)p	'='	278	0.493	1	TNF-alpha	0.384	B (single protein format)	0.577	Test	0.1793	0.0311	0.1863	-0.6467	0.5	0.1467	-0.1234	-0.2628	-0.3403	-0.0989	0.6653	0.3889	0.4071	0.1549	-0.0258																					1	1	1
CHEMBL3640403	COc1ccc2c(c1F)C(=O)N(C[C@@]1(C#Cc3ccc(N4C(=O)CCC4C(=O)NC4CC4)cc3)NC(=O)NC1=O)C2	IC50 (nM)p	'='	278	0.493	1	TNF-alpha	0.384	B (single protein format)	0.577	Training	0.4187	-0.1015	-0.5279	-0.6715	-0.8353	0.3773	0.4491	-0.0381	0.3469	-0.1891	-0.7372	-0.2509	-0.3235	-0.5296	0.322																					1	1	1
CHEMBL3953457	COc1cccc2c1ncc1c(=O)n(-c3cccc(S(C)(=O)=O)c3)c(=O)n(C3CCCC3)c12	IC50 (nM)p	'='	280	0.493	1	TNF-alpha	0.384	B (single protein format)	0.577	Training	0.8562	0.8456	-0.5302	-0.3131	0.0479	0.2207	0.1993	-0.0632	0.3363	1.2013	-0.2127	0.3896	0.1759	0.3457	1.192																					1	1	1
CHEMBL3640301	COc1ccc2c(c1F)C(=O)N(C[C@@]1(C#Cc3ccc4c(c3)CN(C)C(=O)N4)NC(=O)NC1=O)C2	IC50 (nM)p	'='	281.3	0.493	1	TNF-alpha	0.384	B (single protein format)	0.577	Training	0.21	-0.2024	-0.6393	-0.8033	-0.5584	0.0227	-0.1234	0.0159	0.3532	-0.5235	-0.4725	-0.5461	0.2261	-0.2698	0.5037																					1	1	1
CHEMBL3642538	CCN1CCC(C(=O)OC)(c2ccc(C#C[C@]3(CN4Cc5ccc(OC)cc5C4=O)NC(=O)NC3=O)cc2)CC1	IC50 (nM)p	'='	288	0.493	1	TNF-alpha	0.384	B (single protein format)	0.577	Test	0.5774	0.3349	0.1785	-1.7151	-0.2808	0.6098	-0.1234	-0.2133	0.2698	0.1501	0.2345	0.235	-0.1587	-0.2575	0.3761																					1	1	1
CHEMBL3640346	COc1ccc2c(c1F)C(=O)N(C[C@@]1(C#Cc3ccc(CN4CCN(c5ccncc5)CC4)cc3)NC(=O)NC1=O)C2	IC50 (nM)p	'='	289.6	0.493	1	TNF-alpha	0.384	B (single protein format)	0.577	Training	0.173	-0.0083	-0.0659	-0.3474	0.4536	0.1732	-0.1234	-0.4275	-0.2756	-0.1321	0.4943	0.2004	0.3212	0.0356	-0.0404																					1	1	1
CHEMBL4284433	Cc1nc(Nc2nnc(-c3ccccc3)s2)c(C)c(C)c1O	IC50 (nM)p	'='	290	0.493	1	TNF-alpha	0.384	B (assay format)	0.64	Training	0.2332	0.1128	0.0484	-0.369	0.267	-0.7621	-0.1827	0.5996	-0.5014	0.6764	-0.3816	0.202	1.5171	-0.285	0.4062																					1	1	1
CHEMBL3642488	COc1ccc2c(c1)C(=O)N(C[C@@]1(C#Cc3ccc4oc(C5(C)NC(=O)NC5=O)cc4c3)NC(=O)NC1=O)C2	IC50 (nM)p	'='	292	0.493	1	TNF-alpha	0.384	B (single protein format)	0.577	Training	0.5102	-0.2155	-0.9778	-0.5021	-0.8625	0.5901	0.835	0.3133	0.6519	-0.5944	-0.7454	-0.4884	-0.2581	-0.3199	0.4308																					1	1	1
CHEMBL3640407	COc1ccc2c(c1)C(=O)N(C[C@@]1(C#Cc3cncc(NC(=O)C4CCN(C)CC4)c3)NC(=O)NC1=O)C2	IC50 (nM)p	'='	299	0.493	1	TNF-alpha	0.384	B (single protein format)	0.577	Test	-0.2597	-0.0592	-0.1583	-0.4158	-0.0692	-0.1844	-0.1234	0.0641	-0.1267	-0.0421	0.274	-0.6698	-0.0416	-0.314	-0.2204																					1	1	1
CHEMBL4214663	COc1cccc(CNS(=O)(=O)c2cnc3ccc(-c4cccnc4)nn23)c1	IC50 (nM)p	'='	300	0.493	1	TNF-alpha	0.384	B (cell-based format)	0.316	Training	-0.0569	0.1984	0.2594	-0.137	0.8888	-0.4981	-0.3742	0.22	-0.3401	0.686	-0.6756	-0.4331	0.3593	-0.1385	-0.3109																					1	1	1
CHEMBL3642533	COc1ccc2c(c1)C(=O)N(C[C@@]1(C#Cc3ccc(C(C(N)=O)N4CCCNCC4)cc3)NC(=O)NC1=O)C2	IC50 (nM)p	'='	302	0.493	1	TNF-alpha	0.384	B (single protein format)	0.577	Training	-0.2858	0.0877	0.0629	-0.3564	-0.6776	-0.111	-0.1234	0.1926	-0.2354	0.0333	-0.6846	-0.5037	0.0359	-0.1298	-0.0056																					1	1	1
CHEMBL3640320	COc1ccc2c(c1F)C(=O)N(C[C@@]1(C#Cc3ccc(C(CN)N4CCC(NC(=O)OC(C)(C)C)C4)cc3)NC(=O)NC1=O)C2	IC50 (nM)p	'='	303	0.493	1	TNF-alpha	0.384	B (single protein format)	0.577	Training	0.7744	0.0153	-0.3584	-0.7319	-0.8853	0.7688	0.6406	0.0664	0.3494	0.0948	-0.7372	0.0508	-0.3641	-0.8461	0.0048																					1	1	1
CHEMBL3640390	COc1ccc2c(c1F)C(=O)N(C[C@@]1(C#Cc3cncc(F)c3)NC(=O)NC1=O)C2	IC50 (nM)p	'='	305	0.493	1	TNF-alpha	0.384	B (single protein format)	0.577	Test	0.2327	-0.4754	-0.276	-0.8235	-0.5136	-0.1835	-0.1234	-0.0005	0.3421	-0.7273	-0.8408	-0.3905	0.2442	-0.5888	0.2612																					1	1	1
CHEMBL3640388	COc1ccc2c(c1)C(=O)N(C[C@@]1(C#Cc3ccc(Nc4c(N)c(=O)c4=O)cc3)NC(=O)NC1=O)C2	IC50 (nM)p	'='	306	0.493	1	TNF-alpha	0.384	B (single protein format)	0.577	Training	-0.1539	-0.3616	-0.5102	-0.9356	-0.6045	-0.0484	-0.1234	0.5255	0.2589	-0.467	-0.6846	-0.9585	0.2035	-0.6012	-0.1257																					1	1	1
CHEMBL3640330	CCN1CCN(C(=O)c2ccc(C#C[C@]3(CN4Cc5ccc(OC)c(F)c5C4=O)NC(=O)NC3=O)cc2)CC1	IC50 (nM)p	'='	307.85	0.493	1	TNF-alpha	0.384	B (single protein format)	0.577	Training	0.3147	-0.0434	0.0158	-1.2533	-0.2068	0.1218	-0.1234	-0.2561	0.0273	-0.0169	0.0849	0.1676	0.0661	-0.3971	0.1447																					1	1	1
CHEMBL3642460	COc1ccc2c(c1)C(=O)N(C[C@@]1(C#Cc3ccc4c(N)n[nH]c4c3)NC(=O)NC1=O)C2	IC50 (nM)p	'='	309.6	0.493	1	TNF-alpha	0.384	B (single protein format)	0.577	Training	0.205	-0.2786	-0.5398	-0.6077	-0.687	-0.0935	0.4491	0.5024	0.149	-0.5897	-0.7454	-0.399	0.6422	-0.1997	0.1707																					1	1	1
CHEMBL3640321	COc1ccc2c(c1)C(=O)N(C[C@@]1(C#Cc3ccc(C(CN)N4CCC(NC(=O)OC(C)(C)C)C4)cc3)NC(=O)NC1=O)C2	IC50 (nM)p	'='	316	0.493	1	TNF-alpha	0.384	B (single protein format)	0.577	Test	0.6783	0.0349	-0.3117	-0.5561	-0.7791	0.6196	0.6406	0.103	0.2179	0.1885	-0.6846	0.0238	-0.3121	-0.7417	-0.2142																					1	1	1
CHEMBL3642554	COc1ccc2c(c1)C(=O)N(C[C@@]1(C#Cc3ccc(C(N=O)N4[C@@H](C)CNC[C@H]4C)cc3)NC(=O)NC1=O)C2	IC50 (nM)p	'='	327	0.493	1	TNF-alpha	0.384	B (single protein format)	0.577	Training	0.1019	0.2383	0.0158	-1.0312	-0.2489	0.042	-0.1234	0.0165	-0.027	0.0414	-0.0713	-0.1318	-0.0311	-0.1941	0.324																					1	1	1
CHEMBL3642564	CCN1CCN(C(N=O)c2ccc(C#C[C@]3(CN4CCc5cc(OC)ccc5C4=O)NC(=O)NC3=O)cc2)CC1	IC50 (nM)p	'='	335	0.493	1	TNF-alpha	0.384	B (single protein format)	0.577	Training	0.0637	0.1182	0.451	-1.3362	0.1552	-0.0412	-0.5288	-0.133	-0.2734	0.2026	0.5979	0.1735	0.0344	-0.073	0.017																					1	1	1
CHEMBL3640370	COc1ccc2c(c1)C(=O)N(C[C@@]1(C#Cc3ccc(-c4ncccc4OC(=O)C(C)(C)C)cc3)NC(=O)NC1=O)C2	IC50 (nM)p	'='	341.55	0.493	1	TNF-alpha	0.384	B (single protein format)	0.577	Training	0.7361	-0.5599	-0.4567	-0.4797	-0.1414	0.564	-0.1234	-0.1272	0.3982	-0.2124	-0.3294	0.1699	0.0643	-0.3293	-0.091																					1	1	1
CHEMBL3642559	COc1ccc2c(c1)C(=O)N(C[C@@]1(C#Cc3ccc(N4CCC5(CC4)NC(=O)NC5=O)nc3)NC(=O)NC1=O)C2	IC50 (nM)p	'='	347.7	0.493	1	TNF-alpha	0.384	B (single protein format)	0.577	Test	0.2464	0.0708	-0.615	-0.6844	-0.3113	0.4161	0.2946	0.3056	0.3629	-0.3285	0.1326	-0.5645	-0.2334	-0.1572	0.2258																					1	1	1
CHEMBL4277438	Cc1nc(Nc2ccc(Cl)nc2)c(C)c(C)c1O	IC50 (nM)p	'='	360	0.493	1	TNF-alpha	0.384	B (assay format)	0.64	Training	0.6087	-0.7356	0.0011	-1.0394	0.1253	-0.8897	-0.9468	0.0025	-0.3119	0.4227	-0.5651	0.4589	0.8988	-0.7664	0.3909																					1	1	1
CHEMBL3642436	COc1ccc2c(c1)C(=O)N(C[C@@]1(C#Cc3cncc(-c4ccc(C(N)=O)cc4)c3)NC(=O)NC1=O)C2	IC50 (nM)p	'='	361	0.493	1	TNF-alpha	0.384	B (single protein format)	0.577	Training	0.1289	-0.3962	-0.2136	-0.5058	-0.0306	-0.0096	-0.1234	0.2523	-0.0311	-0.498	-0.3294	-0.3253	0.6772	-0.2009	-0.0866																					1	1	1
CHEMBL3640385	COc1ccc2c(c1F)C(=O)N(C[C@@]1(C#Cc3ccc4c(c3)C3(CC4)NC(=O)NC3=O)NC(=O)NC1=O)C2	IC50 (nM)p	'='	367	0.493	1	TNF-alpha	0.384	B (single protein format)	0.577	Training	0.4672	0.2482	-0.9374	-0.8325	-0.9459	0.6721	0.7388	0.1905	0.7737	-0.5367	-0.7981	-0.6493	-0.2347	-0.1623	1.0028																					1	1	1
CHEMBL1704728	CSc1ccc(NC(=O)c2ccc(CN3CCc4ccccc4C3)cc2)cc1	IC50 (nM)p	'='	372	0.493	1	TNF-alpha	0.384	F (assay format)	0.125	Test	0.1593	0.3328	0.6825	-0.0827	1.3323	-0.7616	-0.9468	-0.6601	-1.1536	1.3203	0.3762	0.342	0.4611	0.334	-0.2852																					1	1	1
CHEMBL3642552	COc1ccc2c(c1)C(=O)N(C[C@@]1(C#Cc3ccc(-c4cn[nH]c4)nc3)NC(=O)NC1=O)C2	IC50 (nM)p	'='	372	0.493	1	TNF-alpha	0.384	B (single protein format)	0.577	Training	-0.1308	-0.4316	-0.1452	-0.4271	-0.5196	-0.2079	1.0227	0.2465	-0.1069	-0.5676	-0.7865	-0.4776	0.4109	-0.3501	-0.1186																					1	1	1
CHEMBL3640325	COc1ccc2c(c1)C(=O)N(C[C@@]1(C#Cc3cncc(-c4ccc(O)c(-c5cn[nH]c5)n4)c3)NC(=O)NC1=O)C2	IC50 (nM)p	'='	374	0.493	1	TNF-alpha	0.384	B (single protein format)	0.577	Training	-0.0856	-0.4327	-0.2699	-0.2657	-0.3349	0.0596	1.0227	0.31	-0.1187	-0.6221	-0.4807	-0.4455	0.4562	-0.1314	0.0691																					1	1	1
CHEMBL3642545	COC(=O)Cc1ccc(C#C[C@]2(CN3Cc4ccc(OC)cc4C3=O)NC(=O)NC2=O)cc1	IC50 (nM)p	'='	379	0.493	1	TNF-alpha	0.384	B (single protein format)	0.577	Training	0.0879	-0.4169	0.1987	-1.0484	-0.4881	-0.2554	-0.1234	0.0652	-0.028	-0.3431	-0.6846	-0.1683	0.3529	-0.4741	-0.2016																					1	1	1
CHEMBL114343	COC(=O)CC(c1ccc(OC)c(OC)c1)N1C(=O)c2ccc(N)cc2C1=O	IC50 (nM)p	'='	380	0.493	1	TNF-alpha	0.384	F (assay format)	0.125	Test	0.3985	-0.315	0.7413	-2.0125	-0.494	-0.3698	-0.6425	0.3077	-0.1836	-0.3143	-0.1961	-0.2445	0.1125	0.1131	0.4314																					1	1	1
CHEMBL3642485	COc1ccc2c(c1)C(=O)N(C[C@@]1(C#Cc3ccc(C4(C5CCC5)NC(=O)NC4=O)cc3)NC(=O)NC1=O)C2	IC50 (nM)p	'='	382	0.493	1	TNF-alpha	0.384	B (single protein format)	0.577	Training	0.3009	0.1521	-0.6256	-0.6203	-0.6997	0.5729	0.2946	0.1478	0.4648	-0.2121	-0.6846	-0.4185	-0.3805	-0.2527	0.6936																					1	1	1
CHEMBL3640299	COc1ccc2c(c1F)C(=O)N(C[C@@]1(C#Cc3cc(F)c4c(=O)[nH][nH]c4c3)NC(=O)NC1=O)C2	IC50 (nM)p	'='	383.45	0.493	1	TNF-alpha	0.384	B (single protein format)	0.577	Training	0.484	-0.3201	-0.7117	-0.8344	-0.9867	0.1633	0.4491	0.2987	0.5115	-0.814	-0.8507	-0.3125	0.2	-0.4784	0.6439																					1	1	1
CHEMBL3642464	COc1ccc2c(c1)C(=O)N(C[C@@]1(C#Cc3cncc(NS(C)(=O)=O)c3)NC(=O)NC1=O)C2	IC50 (nM)p	'='	386	0.493	1	TNF-alpha	0.384	B (single protein format)	0.577	Training	0.1754	-0.0851	-0.6068	-0.2503	-0.4881	-0.1326	-0.1234	0.6986	0.5499	0.6984	-0.7865	-0.9722	0.4983	-0.6329	-0.1787																					1	1	1
CHEMBL3969462	CCCCn1c(=O)n(CC)c(=O)c2cnc3c(OC)cccc3c21	IC50 (nM)p	'='	390	0.493	1	TNF-alpha	0.384	B (single protein format)	0.577	Test	0.196	-0.0067	1.1712	-1.9054	-0.1764	-0.5301	-0.9468	-0.2811	-0.279	0.5006	-0.6698	0.5451	0.1616	0.3886	1.3305																					1	1	1
CHEMBL3642536	COc1ccc2c(c1F)C(=O)N(C[C@@]1(C#Cc3ccc(C)nc3)NC(=O)NC1=O)C2	IC50 (nM)p	'='	396	0.493	1	TNF-alpha	0.384	B (single protein format)	0.577	Training	0.2251	-0.4221	-0.276	-0.9553	-0.5136	-0.1989	-0.1234	-0.0005	0.2985	-0.4945	-0.8408	-0.3236	0.173	-0.5347	0.251																					1	1	1
CHEMBL3642519	COc1ccc2c(c1)C(=O)N(C[C@@]1(C#Cc3ccc(C4(C)NC(=O)NC4=S)cc3)NC(=O)NC1=O)C2	IC50 (nM)p	'='	398	0.493	1	TNF-alpha	0.384	B (single protein format)	0.577	Training	0.423	-0.0184	-0.6921	-0.7764	-0.6045	0.3788	0.2946	0.5397	0.5768	-0.2225	-0.6846	-0.5153	0.5972	-0.5374	0.2858																					1	1	1
CHEMBL11440	O=C1CCC(N2C(=O)c3c(F)c(F)c(F)c(F)c3C2=O)C(=O)N1	IC50 (nM)p	'='	400	0.493	1	TNF-alpha	0.384	F (assay format)	0.125	Training	1.1942	-0.4353	-1.0089	-1.4852	-0.6814	-0.1361	-0.6425	0.1617	1.0587	-1.0132	-0.1686	-0.3785	-0.4632	-0.098	0.9457																					1	1	1
CHEMBL3640329	COc1ccc2c(c1)C(=O)N(C[C@@]1(C#Cc3ccc(C(=O)N4CCC(N5CCCCC5)CC4)cc3)NC(=O)NC1=O)C2	IC50 (nM)p	'='	400.6	0.493	1	TNF-alpha	0.384	B (single protein format)	0.577	Test	0.1743	0.5036	-0.0659	-0.4129	0.5458	0.0985	-0.1234	-0.3782	-0.2844	0.3704	1.6766	0.3028	-0.3292	0.0494	-0.1176																					1	1	1
CHEMBL3949836	COc1cccc2c1ncc1c(=O)n(-c3cccs3)c(=O)n(C3CCCC3)c12	IC50 (nM)p	'='	410	0.493	1	TNF-alpha	0.384	B (single protein format)	0.577	Training	0.5944	1.1267	-0.0125	-0.3207	-0.4531	-0.1328	1.3444	-0.0562	-0.2929	0.6498	-0.6698	0.8812	0.1001	0.3727	1.3284																					1	1	1
CHEMBL1408298	CCOc1cccc(C=NN=C(S)Nc2ccccc2[N+](=O)[O-])c1O	IC50 (nM)p	'='	414	0.493	1	TNF-alpha	0.384	F (assay format)	0.125	Training	0.2049	-1.0411	1.5081	-0.3434	0.0582	-0.8672	-0.9468	1.4676	-0.76	0.0726	-0.1678	0.431	0.5442	-0.1558	-0.2998																					1	1	1
CHEMBL3640404	COc1ccc2c(c1)C(=O)N(C[C@@]1(C#Cc3ccc(N4C(=O)CCC4C(=O)N4CCN(C)CC4)cc3)NC(=O)NC1=O)C2	IC50 (nM)p	'='	416	0.493	1	TNF-alpha	0.384	B (single protein format)	0.577	Training	0.172	0.1766	-0.3677	-0.5998	-0.2671	0.2679	0.4491	-0.171	-0.0122	0.0073	0.1375	-0.2277	-0.0834	-0.146	0.2151																					1	1	1
CHEMBL3642447	COc1ccc2c(c1)C(=O)N(C[C@@]1(C#Cc3cc(C(N)=O)ccc3C)NC(=O)NC1=O)C2	IC50 (nM)p	'='	417	0.493	1	TNF-alpha	0.384	B (single protein format)	0.577	Test	0.3087	-0.3645	-0.3431	-0.8732	-0.6594	-0.1204	-0.1234	0.3812	0.255	-0.3998	-0.7454	-0.4055	0.4924	-0.5574	0.0663																					1	1	1
CHEMBL3642549	COc1ccc2c(c1)C(=O)N(C[C@@]1(C#Cc3ccc(NCCN(C)C)nc3)NC(=O)NC1=O)C2	IC50 (nM)p	'='	419	0.493	1	TNF-alpha	0.384	B (single protein format)	0.577	Training	-0.0488	-0.47	0.1126	-0.4614	-0.5196	-0.2897	-0.1234	0.0456	-0.18	-0.1042	-0.7865	-0.2768	0.3712	-0.5232	-0.3797																					1	1	1
CHEMBL3642443	COc1ccc2c(c1)C(=O)N(C[C@@]1(C#Cc3ccc(C4(CN5Cc6cc(O)ccc6C5=O)NC(=O)NC4=O)cc3)NC(=O)NC1=O)C2	IC50 (nM)p	'='	419	0.493	1	TNF-alpha	0.384	B (single protein format)	0.577	Training	0.2896	0.02	-0.8087	-0.5051	-0.5337	0.7928	0.6999	0.2595	0.4428	-0.5308	-0.2883	-0.5594	0.1361	-0.0976	0.5799																					1	1	1
CHEMBL3642462	CCN1CCN(c2n[nH]c3ccc(C#C[C@]4(CN5Cc6ccc(OC)cc6C5=O)NC(=O)NC4=O)cc23)CC1	IC50 (nM)p	'='	421.75	0.493	1	TNF-alpha	0.384	B (single protein format)	0.577	Training	0.4107	0.117	-0.2082	-0.7468	-0.3049	0.2377	0.4491	-0.1425	-0.1118	-0.0151	0.0767	0.3001	0.274	0.1227	0.1961																					1	1	1
CHEMBL3642429	COc1ccc2c(c1)C(=O)N(C[C@@]1(C#Cc3ccc(N(c4cccnc4)C4CCNCC4)nc3)NC(=O)NC1=O)C2	IC50 (nM)p	'='	430	0.493	1	TNF-alpha	0.384	B (single protein format)	0.577	Test	-0.046	0.0261	0.0941	-0.0942	0.8607	0.121	-0.1234	-0.1388	-0.3899	-0.0755	0.8084	-0.043	0.0037	0.3324	0.0405																					1	1	1
CHEMBL3642479	COc1ccc2c(c1)C(=O)N(C[C@@]1(C#Cc3cncc(C(=O)NN)c3)NC(=O)NC1=O)C2	IC50 (nM)p	'='	432	0.493	1	TNF-alpha	0.384	B (single protein format)	0.577	Training	-0.2768	-0.5194	0.144	-1.172	-0.4548	-0.2751	-0.1234	0.7759	0.0706	-0.6165	-0.7865	-1.2065	0.5252	-0.4546	-0.0351																					1	1	1
CHEMBL3642497	CCN1CCN(C(N=O)c2cncc(C#C[C@]3(CN4Cc5ccc(OC)cc5C4=O)NC(=O)NC3=O)c2)CC1	IC50 (nM)p	'='	435	0.493	1	TNF-alpha	0.384	B (single protein format)	0.577	Training	-0.1869	0.0219	0.3562	-1.2094	-0.106	-0.092	-0.1234	0.0693	-0.1863	0.0098	0.0356	-0.3609	0.1061	-0.1302	0.0261																					1	1	1
CHEMBL3642522	CNC(=O)C1(c2ccc(C#C[C@]3(CN4Cc5ccc(OC)cc5C4=O)NC(=O)NC3=O)cc2)CC1	IC50 (nM)p	'='	443	0.493	1	TNF-alpha	0.384	B (single protein format)	0.577	Training	0.7747	-0.0477	-0.2649	-1.4783	-0.5776	0.6933	-0.1234	-0.0301	0.7084	-0.1625	-0.6846	-0.2098	-0.068	-0.6765	0.1177																					1	1	1
CHEMBL3642466	COc1ccc2c(c1)C(=O)N(C[C@@]1(C#Cc3cncc(NC(C)=O)c3)NC(=O)NC1=O)C2	IC50 (nM)p	'='	444	0.493	1	TNF-alpha	0.384	B (single protein format)	0.577	Test	-0.2334	-0.4669	-0.1395	-0.3489	-0.4548	-0.3358	-0.1234	0.3638	0.0395	-0.472	-0.7865	-0.86	0.3351	-0.4835	-0.155																					1	1	1
CHEMBL3640326	CCN1CCN(C(=O)c2ccc(C#C[C@]3(CN4Cc5ccc(OC)cc5C4=O)NC(=O)NC3=O)cc2)CC1	IC50 (nM)p	'='	446	0.493	1	TNF-alpha	0.384	B (single protein format)	0.577	Training	0.1939	-0.0223	0.078	-1.0647	-0.0692	-0.0274	-0.1234	-0.222	-0.1307	0.0874	0.1375	0.1396	0.1358	-0.2671	-0.1022																					1	1	1
CHEMBL110421	COC(=O)CC(c1ccc(OC)c(OC)c1)N1C(=O)c2cccc(N)c2C1=O	IC50 (nM)p	'='	450	0.493	1	TNF-alpha	0.384	F (assay format)	0.125	Training	0.3655	-0.2648	0.8217	-2.0988	-0.4586	-0.3508	-0.6425	0.3077	-0.1708	-0.3095	-0.1961	-0.2445	0.1125	0.109	0.5062																					1	1	1
CHEMBL3917179	COc1cccc2c1ncc1c(=O)n(-c3ccc4c(c3)OCO4)c(=O)n(C3CCNCC3)c12	IC50 (nM)p	'='	450	0.493	1	TNF-alpha	0.384	B (single protein format)	0.577	Training	0.2688	0.2511	-0.176	-0.1621	0.7837	-0.0393	-0.1371	-0.2815	-0.3572	-0.2011	0.912	0.4359	0.0233	1.0773	1.2139																					1	1	1
CHEMBL3938310	CCC(C)n1c(=O)c2cnc3c(OC)cccc3c2n(C2CCCC2)c1=O	IC50 (nM)p	'='	450	0.493	1	TNF-alpha	0.384	B (single protein format)	0.577	Test	0.5922	0.6819	0.3339	-1.3284	-0.3732	-0.2401	0.1993	-0.469	-0.1501	0.6708	-0.6698	0.855	-0.4776	0.246	1.4909																					1	1	1
CHEMBL3640375	COc1ccc2c(c1)C(=O)N(C[C@@]1(C#Cc3ccc(-n4cnc(CCNC(C)=O)c4)cc3)NC(=O)NC1=O)C2	IC50 (nM)p	'='	453	0.493	1	TNF-alpha	0.384	B (single protein format)	0.577	Training	-0.0217	-0.3861	-0.0494	-0.301	-0.6776	-0.0591	0.6406	0.0451	-0.2094	-0.2428	-0.6846	-0.2297	-0.099	-0.4554	-0.351																					1	1	1
CHEMBL3640311	COc1ccc2c(c1)C(=O)N(C[C@@]1(C#Cc3ccc4c(=O)[nH]n(C)c4c3)NC(=O)NC1=O)C2	IC50 (nM)p	'='	456	0.493	1	TNF-alpha	0.384	B (single protein format)	0.577	Training	0.1664	-0.1822	-0.6607	-0.651	-0.7131	-0.0545	0.2819	0.1898	0.2945	-0.5303	-0.7454	-0.5837	0.3531	-0.2293	0.3655																					1	1	1
CHEMBL1495977	COC(=O)c1ccc2nc(Nc3nc4ccc(F)cc4s3)sc2c1	IC50 (nM)p	'='	462	0.493	1	TNF-alpha	0.384	F (assay format)	0.125	Training	0.1901	1.1549	-0.24	-0.0119	-0.3653	-0.723	0.1332	0.7849	-0.3875	0.6472	-0.1961	-0.1164	0.7289	0.1782	-0.0656																					1	1	1
CHEMBL3640384	COc1ccc2c(c1)C(=O)N(C[C@@]1(C#Cc3ccc(-c4c(N)n[nH]c4C)cc3)NC(=O)NC1=O)C2	IC50 (nM)p	'='	488	0.493	1	TNF-alpha	0.384	B (single protein format)	0.577	Test	0.4292	-0.2138	-0.3948	-0.7025	-0.5776	0.0834	0.4491	0.3337	0.0861	-0.4235	-0.6846	0.0076	0.4568	-0.3526	0.15																					1	1	1
CHEMBL3642518	COc1ccc2c(c1)C(=O)N(C[C@@]1(C#Cc3ccc(C4(C)NC(=O)NC4=O)cc3C)NC(=O)NC1=O)C2	IC50 (nM)p	'='	490	0.493	1	TNF-alpha	0.384	B (single protein format)	0.577	Training	0.5353	-0.1423	-0.7975	-0.8493	-0.8047	0.4906	0.2946	0.2823	0.7053	-0.404	-0.7454	-0.5349	-0.0376	-0.6242	0.3984																					1	1	1
CHEMBL1612423	O=C(Nc1ccc(Cl)cc1)c1ccc(CN2CCc3ccccc3C2)cc1	IC50 (nM)p	'='	491	0.493	1	TNF-alpha	0.384	F (assay format)	0.125	Training	0.2969	0.0306	0.3041	0.4748	1.4318	-0.7565	-0.9468	-1.0932	-1.0763	0.5321	0.3762	0.3534	0.3395	0.3424	-0.2812																					1	1	1
CHEMBL3984643	CCn1c(=O)c2cnc3c(C)cccc3c2n(C2CCCC2)c1=O	IC50 (nM)p	'='	500	0.493	1	TNF-alpha	0.384	B (single protein format)	0.577	Training	0.6509	0.8662	-0.0569	-0.8344	-0.2311	-0.3507	0.1993	-0.5228	-0.1207	0.6093	-0.6698	0.7529	-0.2462	0.203	1.4323																					1	1	1
CHEMBL3983488	CCCCCCCCCCCCCCO[C@@H]1[C@@H](OCCCCCCCCCCCCCC)[C@@H](OC)O[C@H](COC(=O)CCC(=O)OC[C@H](NC(=O)OCC2c3ccccc3-c3ccccc32)C(=O)O)[C@H]1OC	IC50 (nM)p	'='	500	0.493	1	TNF-alpha	0.384	B (assay format)	0.64	Test	-0.5953	0.3673	2.3794	0.0616	-0.8347	-0.1103	-0.6425	-0.4019	-1.5413	1.8044	0.2349	0.9107	-1.6954	0.2124	-0.1963																					1	1	1
CHEMBL4215614	COc1ccc(-c2ccc3ncc(S(=O)(=O)N4CCC(C#N)(c5ccccc5)CC4)n3n2)cc1OC	IC50 (nM)p	'='	500	0.493	1	TNF-alpha	0.384	B (cell-based format)	0.316	Training	0.9344	1.0697	0.2811	-1.6377	0.5978	0.6205	-0.3742	-0.0528	0.2469	0.716	0.0468	0.0726	0.0344	-0.0674	0.3373																					1	1	1
CHEMBL3642504	CCN1CCN(C(CO)c2ccc(C#C[C@]3(CN4Cc5ccc(OC)cc5C4=O)NC(=O)NC3=O)cc2)CC1	IC50 (nM)p	'='	504	0.493	1	TNF-alpha	0.384	B (single protein format)	0.577	Training	0.1042	0.2097	0.3562	-1.3105	-0.106	-0.0141	-0.1234	-0.2154	-0.2545	0.2513	0.1375	0.0713	-0.0067	-0.1419	-0.0001																					1	1	1
CHEMBL3640377	COc1ccc2c(c1)C(=O)N(C[C@@]1(C#Cc3ccc(C4=NCCN4)c(C)c3)NC(=O)NC1=O)C2	IC50 (nM)p	'='	504	0.493	1	TNF-alpha	0.384	B (single protein format)	0.577	Training	0.2481	-0.0903	-0.2732	-0.4741	-0.7378	-0.0403	1.0227	-0.0551	-0.0205	-0.2019	-0.7454	-0.0529	0.3559	-0.4501	0.0626																					1	1	1
CHEMBL3640300	COc1ccc2c(c1)C(=O)N(C[C@@]1(C#Cc3ccc4c(c3)CN(C)C(=O)N4)NC(=O)NC1=O)C2	IC50 (nM)p	'='	507.15	0.493	1	TNF-alpha	0.384	B (single protein format)	0.577	Test	0.0737	-0.1833	-0.5877	-0.5831	-0.4156	-0.1265	-0.1234	0.0608	0.1871	-0.4214	-0.4199	-0.5959	0.3073	-0.1228	0.2402																					1	1	1
CHEMBL3642434	COc1ccc2c(c1)C(=O)N(C[C@@]1(C#Cc3cncc(-c4ccc(N)nc4)c3)NC(=O)NC1=O)C2	IC50 (nM)p	'='	513.5	0.493	1	TNF-alpha	0.384	B (single protein format)	0.577	Training	0.0248	-0.427	-0.2121	-0.4177	0.0525	-0.1255	-0.1234	0.2925	-0.0897	-0.5256	-0.433	-0.3765	0.6755	-0.0757	-0.0586																					1	1	1
CHEMBL3640431	COc1ccc2c(c1)C(=O)N(C[C@@]1(C#Cc3ccc(N4CCCCC4)nc3)NC(=O)NC1=O)C2	IC50 (nM)p	'='	514	0.493	1	TNF-alpha	0.384	B (single protein format)	0.577	Training	0.2658	0.0488	-0.0223	-0.3651	0.4208	-0.1039	-0.1234	-0.1756	-0.2127	0.0537	0.5124	0.2983	0.0043	0.0349	-0.123																					1	1	1
CHEMBL3640423	COc1ccc2c(c1)C(=O)N(C[C@@]1(C#Cc3ncc(C(N=O)N4CCN(c5cnccn5)CC4)cc3OC)NC(=O)NC1=O)C2	IC50 (nM)p	'='	515	0.493	1	TNF-alpha	0.384	B (single protein format)	0.577	Training	-0.2839	-0.1714	0.3193	-0.981	0.2707	0.1451	-0.1234	0.2111	-0.2561	-0.3308	0.3036	-0.531	0.237	0.1271	0.1073																					1	1	1
CHEMBL3642523	COc1ccc2c(c1)C(=O)N(C[C@@]1(C#Cc3ccc(C(C)(C)C(N)=O)cc3)NC(=O)NC1=O)C2	IC50 (nM)p	'='	517	0.493	1	TNF-alpha	0.384	B (single protein format)	0.577	Test	0.8033	-0.3674	-0.5344	-1.0532	-0.5196	0.4805	-0.1234	0.2692	0.6685	-0.2214	-0.6846	-0.2381	0.1168	-0.777	-0.0149																					1	1	1
CHEMBL3642461	COc1ccc2c(c1)C(=O)N(C[C@@]1(C#Cc3ccc4[nH]nc(N)c4c3)NC(=O)NC1=O)C2	IC50 (nM)p	'='	520.1	0.493	1	TNF-alpha	0.384	B (single protein format)	0.577	Training	0.205	-0.2838	-0.5398	-0.6077	-0.687	-0.0919	0.4491	0.5024	0.1486	-0.5897	-0.7454	-0.399	0.6422	-0.162	0.1914																					1	1	1
CHEMBL3640376	COc1ccc2c(c1)C(=O)N(C[C@@]1(C#Cc3ccc(-n4cnc(CCNC(C)=O)c4)nc3)NC(=O)NC1=O)C2	IC50 (nM)p	'='	524	0.493	1	TNF-alpha	0.384	B (single protein format)	0.577	Training	-0.0932	-0.4661	-0.0494	-0.301	-0.6776	-0.0589	0.6406	0.2113	-0.1923	-0.3208	-0.7865	-0.4042	-0.1426	-0.4554	-0.351																					1	1	1
CHEMBL3642487	COc1ccc2c(c1)C(=O)N(C[C@@]1(C#Cc3csc(C4(C)NC(=O)NC4=O)c3)NC(=O)NC1=O)C2	IC50 (nM)p	'='	531	0.493	1	TNF-alpha	0.384	B (single protein format)	0.577	Training	0.2974	0.4334	-0.8259	-0.7343	-1.2067	0.3327	1.0586	0.7848	0.7273	-0.0505	-1.1401	-0.8721	-0.0879	-0.7441	0.3127																					1	1	1
CHEMBL3640413	COc1ccc2c(c1)C(=O)N(C[C@@]1(C#Cc3ccc(-n4cn[nH]c4=O)cc3)NC(=O)NC1=O)C2	IC50 (nM)p	'='	538	0.493	1	TNF-alpha	0.384	B (single protein format)	0.577	Test	0.0213	-0.4281	-0.2732	-0.5892	-0.5494	-0.0947	0.6863	0.3284	0.0164	-0.623	-0.6846	-0.4836	0.4287	-0.3514	-0.0234																					1	1	1
CHEMBL4280147	Cc1nc(Nc2cnc3ccccc3c2)c(C)c(C)c1O	IC50 (nM)p	'='	540	0.493	1	TNF-alpha	0.384	B (assay format)	0.64	Training	0.4083	-0.4887	-0.1462	-0.4689	0.6349	-0.7651	-0.9468	-0.292	-0.4686	0.0522	-0.1339	0.3188	0.8849	0.1968	0.7321																					1	1	1
CHEMBL3642542	COc1ccc2c(c1)C(=O)N(C[C@@]1(C#Cc3ccc(C4(C)NC(=O)NC4=O)nc3)NC(=O)NC1=O)C2	IC50 (nM)p	'='	544	0.493	1	TNF-alpha	0.384	B (single protein format)	0.577	Training	0.1073	-0.3257	-0.6921	-0.7764	-0.6045	0.2741	0.2946	0.5102	0.6339	-0.5704	-0.7865	-1.0215	-0.1431	-0.5374	0.2858																					1	1	1
CHEMBL3642489	COc1ccc2c(c1)C(=O)N(C[C@@]1(C#Cc3ccc4oc(C5(C)NC(=O)NC5=O)c(C)c4c3)NC(=O)NC1=O)C2	IC50 (nM)p	'='	545	0.493	1	TNF-alpha	0.384	B (single protein format)	0.577	Training	0.6376	-0.0348	-1.0138	-0.6712	-0.88	0.7631	0.6999	0.2688	0.7429	-0.5136	-0.7454	-0.427	-0.2702	-0.3097	0.6903																					1	1	1
CHEMBL3642558	COc1ccc2c(c1)C(=O)N(CC1(C#Cc3cnc(N4CCC5(CC4)NC(=O)NC5=O)nc3N)NC(=O)NC1=O)C2	IC50 (nM)p	'='	557	0.493	1	TNF-alpha	0.384	B (single protein format)	0.577	Test	0.0286	-0.0337	-0.7106	-0.7514	-0.4971	0.3994	0.2946	0.731	0.4513	-0.436	0.0159	-1.0388	-0.1067	-0.2567	0.3246																					1	1	1
CHEMBL3642532	COC(=O)C(c1ccc(C#C[C@]2(CN3Cc4ccc(OC)cc4C3=O)NC(=O)NC2=O)cc1)N1CCCNCC1	IC50 (nM)p	'='	566	0.493	1	TNF-alpha	0.384	B (single protein format)	0.577	Training	-0.1738	0.043	0.3351	-0.7709	-0.6997	-0.0753	-0.1234	-0.0617	-0.2649	0.0479	-0.6846	-0.1728	0.0322	-0.0879	0.0303																					1	1	1
CHEMBL3642515	COc1ccc2c(c1)C(=O)N(C[C@@]1(C#Cc3ccc(C(N=O)N4CCOCC4)s3)NC(=O)NC1=O)C2	IC50 (nM)p	'='	571	0.493	1	TNF-alpha	0.384	B (single protein format)	0.577	Training	-0.1663	0.5212	0.1544	-0.7583	-0.2973	-0.1438	0.6406	0.4971	-0.1298	0.2131	-0.3903	-0.37	-0.0232	-0.2281	0.0074																					1	1	1
CHEMBL3640338	CCN1CCN(c2ccc(OC)c(-c3ccc(C#C[C@]4(CN5Cc6ccc(OC)cc6C5=O)NC(=O)NC4=O)cc3)n2)CC1	IC50 (nM)p	'='	573.3	0.493	1	TNF-alpha	0.384	B (single protein format)	0.577	Training	0.4085	-0.0107	0.1843	-1.0663	0.0592	0.2961	-0.1234	-0.3747	-0.2539	0.0495	0.445	0.5908	0.2286	0.0912	0.0579																					1	1	1
CHEMBL3642468	COc1ccc2c(c1)C(=O)N(C[C@@]1(C#Cc3c[nH]c4nc(=O)oc-4c3)NC(=O)NC1=O)C2	IC50 (nM)p	'='	574	0.493	1	TNF-alpha	0.384	B (single protein format)	0.577	Test	-0.0316	-0.4413	-0.6068	-0.3718	-0.687	-0.1828	0.417	0.5669	0.2239	-0.7623	-0.7981	-0.7259	-0.0373	-0.1852	0.127																					1	1	1
CHEMBL3640328	COc1ccc2c(c1)C(=O)N(C[C@@]1(C#Cc3ccc(C(=O)N4CCN(C5CCCCC5)CC4)cc3)NC(=O)NC1=O)C2	IC50 (nM)p	'='	578	0.493	1	TNF-alpha	0.384	B (single protein format)	0.577	Training	0.1752	0.515	-0.0659	-0.4129	0.5458	0.0974	-0.1234	-0.3782	-0.2832	0.3704	1.8163	0.3028	-0.3292	0.0494	-0.1176																					1	1	1
CHEMBL3640405	COc1ccc2c(c1)C(=O)N(C[C@@]1(C#Cc3ccc(N4C(=O)CCC4(C(=O)O)C(C)(C)O)nc3)NC(=O)NC1=O)C2	IC50 (nM)p	'='	578	0.493	1	TNF-alpha	0.384	B (single protein format)	0.577	Training	0.8453	0.0956	-0.8421	-0.9375	-0.7209	1.2739	0.3198	0.5076	1.0241	-0.3221	-0.7865	-0.6052	-0.3337	-0.5267	0.9007																					1	1	1
CHEMBL1709705	CCC(=O)N1c2ccc(S(=O)(=O)N3CCN(c4ccc(Cl)cc4)CC3)cc2CC1C	IC50 (nM)p	'='	584	0.493	1	TNF-alpha	0.384	F (assay format)	0.125	Training	1.5594	1.8498	-0.3149	-0.7968	0.3625	0.2198	-0.5414	-0.5265	0.1236	1.7993	0.2148	0.3864	-0.0293	0.1183	0.2505																					1	1	1
CHEMBL3640332	COc1ccc2c(c1F)C(=O)N(C[C@@]1(C#Cc3ccc(CN4CCSCC4)nc3)NC(=O)NC1=O)C2	IC50 (nM)p	'='	587.5	0.493	1	TNF-alpha	0.384	B (single protein format)	0.577	Test	-0.0352	0.5604	-0.0333	-0.4503	0.2088	-0.1193	-0.1234	0.0992	-0.1201	0.5252	1.5335	-0.1366	0.4629	-0.18	-0.0253																					1	1	1
CHEMBL3642534	COc1ccc2c(c1)C(=O)N(C[C@@]1(C#Cc3ccc(C(C(=O)O)N4CCCNCC4)cc3)NC(=O)NC1=O)C2	IC50 (nM)p	'='	588	0.493	1	TNF-alpha	0.384	B (single protein format)	0.577	Training	-0.1595	0.0575	0.0629	-0.3564	-0.6776	-0.0937	-0.1234	0.1179	-0.224	-0.0028	-0.6846	-0.2613	-0.0061	-0.1298	-0.0056																					1	1	1
CHEMBL3640356	CCN1CCN(c2cccc(-c3ccc(C#C[C@]4(CN5Cc6ccc(OC)c(F)c6C5=O)NC(=O)NC4=O)cc3)n2)CC1	IC50 (nM)p	'='	605.65	0.493	1	TNF-alpha	0.384	B (single protein format)	0.577	Training	0.5353	-0.0148	-0.0124	-0.8456	0.1538	0.3566	-0.1234	-0.4538	-0.1611	-0.0103	0.4384	0.6965	0.179	-0.0133	0.1207																					1	1	1
CHEMBL1607187	O=C(Nc1ccc(S(=O)(=O)N2CCCCC2)cc1)c1ccc(CN2CCc3ccccc3C2)cc1	IC50 (nM)p	'='	616	0.493	1	TNF-alpha	0.384	F (assay format)	0.125	Training	0.5286	1.3976	0.0515	0.3614	1.6653	-0.1019	-0.9468	-0.5807	-0.5769	1.4233	0.9807	0.1691	-0.0723	0.3178	-0.1382																					1	1	1
CHEMBL3640410	CCN1CCN(C(=O)c2ccc(OC)c(C#C[C@]3(CN4Cc5ccc(OC)cc5C4=O)NC(=O)NC3=O)n2)CC1	IC50 (nM)p	'='	622	0.493	1	TNF-alpha	0.384	B (single protein format)	0.577	Test	-0.0833	-0.1167	0.2342	-1.4257	-0.3049	-0.0303	-0.1234	-0.0101	-0.0629	-0.021	-0.0121	-0.2876	-0.0896	-0.2871	0.0518																					1	1	1
CHEMBL1411912	O=C(Nc1ccc(S(=O)(=O)N2CCOCC2)cc1)c1ccc(CN2CCc3ccccc3C2)cc1	IC50 (nM)p	'='	627	0.493	1	TNF-alpha	0.384	F (assay format)	0.125	Training	0.3965	1.0772	0.0515	0.3614	1.6653	-0.1188	-0.9468	-0.4495	-0.5882	1.1639	0.7251	0.0467	0.0042	0.3178	-0.1382																					1	1	1
CHEMBL3642432	COc1ccc2c(c1)C(=O)N(C[C@@]1(C#Cc3ncc(NCc4nccc(=O)[nH]4)cc3OC)NC(=O)NC1=O)C2	IC50 (nM)p	'='	632	0.493	1	TNF-alpha	0.384	B (single protein format)	0.577	Training	-0.5744	-0.5546	0.1253	-0.7368	-0.2736	-0.2242	-0.1234	0.4702	-0.1754	-0.531	-0.5284	-1.0209	0.2597	-0.2328	-0.1696																					1	1	1
CHEMBL3642548	COc1ccc2c(c1)C(=O)N(C[C@@]1(C#Cc3cccnc3N3CCOCC3)NC(=O)NC1=O)C2	IC50 (nM)p	'='	633	0.493	1	TNF-alpha	0.384	B (single protein format)	0.577	Training	0.1291	-0.1421	0.0412	-0.2909	0.4591	-0.0611	-0.1234	-0.041	-0.2148	-0.2087	-0.0368	0.0285	0.173	0.149	0.0683																					1	1	1
CHEMBL1465706	O=C(Nc1ccc(S(=O)(=O)N2CCCC2)cc1)c1ccc(CN2CCc3ccccc3C2)cc1	IC50 (nM)p	'='	639	0.493	1	TNF-alpha	0.384	F (assay format)	0.125	Test	0.5575	1.3903	-0.0662	0.3201	0.7825	-0.0977	0.1993	-0.5515	-0.5114	1.3319	0.3762	0.1318	-0.0258	0.1449	-0.138																					1	1	1
CHEMBL3642565	COc1ccc2c(c1)CCN(C[C@@]1(C#Cc3ccc(/C(=N/O)N4CCCN(C)CC4)cc3)NC(=O)NC1=O)C2=O	IC50 (nM)p	'='	639	0.493	1	TNF-alpha	0.384	B (single protein format)	0.577	Training	0.3836	0.0294	0.2803	-0.9098	-0.4034	0.0899	-0.5288	-0.0932	-0.291	0.112	-0.2242	0.4212	0.0646	-0.1129	-0.0405																					1	1	1
CHEMBL3642510	COc1ccc2c(c1)C(=O)N(C[C@@]1(C#Cc3ccc(C(N=O)N4CCCC4)cc3)NC(=O)NC1=O)C2	IC50 (nM)p	'='	641	0.493	1	TNF-alpha	0.384	B (single protein format)	0.577	Training	0.0493	0.0868	0.1544	-0.867	-0.6045	-0.1041	1.0227	-0.0222	-0.139	-0.0607	-0.6846	-0.0045	0.0845	-0.3736	0.011																					1	1	1
CHEMBL1700405	COc1ccc(NC(=O)c2ccc(CN3CCc4ccccc4C3)cc2)cc1	IC50 (nM)p	'='	650	0.493	1	TNF-alpha	0.384	F (assay format)	0.125	Training	-0.0268	-0.0751	0.6825	-0.0827	1.3323	-0.7966	-0.9468	-0.9474	-1.1641	0.2982	0.3762	0.1642	0.1859	0.334	-0.2852																					1	1	1
CHEMBL3640304	CSc1ccc2c(c1)C(=O)N(C[C@@]1(C#Cc3cccnc3)NC(=O)NC1=O)C2	IC50 (nM)p	'='	651.1	0.493	1	TNF-alpha	0.384	B (single protein format)	0.577	Test	0.0501	0.0325	0.0296	-0.5027	0.096	-0.3626	-0.1234	0.3959	-0.0234	0.541	-0.7323	-0.1204	1.0358	-0.2368	-0.1201																					1	1	1
CHEMBL3640335	COc1ccc2c(c1)C(=O)N(C[C@@]1(C#Cc3ccc(-c4ccccc4O)cc3)NC(=O)NC1=O)C2	IC50 (nM)p	'='	652.1	0.493	1	TNF-alpha	0.384	B (single protein format)	0.577	Training	0.4321	-0.2738	-0.1502	-0.5246	0.0911	-0.0162	-0.1234	-0.1562	-0.0968	-0.3836	-0.2275	0.4265	0.6326	-0.0722	0.0322																					1	1	1
CHEMBL3640393	COc1ccc2c(c1F)C(=O)N(C[C@@]1(C#Cc3ccc(C4(C#N)CCN(C)CC4)cc3)NC(=O)NC1=O)C2	IC50 (nM)p	'='	669	0.493	1	TNF-alpha	0.384	B (single protein format)	0.577	Training	0.7405	0.1673	-0.1768	-1.6058	-0.3187	0.6122	-0.1234	-0.176	0.488	-0.1086	0.1819	0.0376	-0.0242	-0.3166	0.4972																					1	1	1
CHEMBL3642459	COc1ccc2c(c1)C(=O)N(C[C@@]1(C#Cc3cncc(-c4cc[nH]n4)c3)NC(=O)NC1=O)C2	IC50 (nM)p	'='	678	0.493	1	TNF-alpha	0.384	B (single protein format)	0.577	Training	-0.1211	-0.4007	-0.1452	-0.3096	-0.5196	-0.1967	1.0227	0.2465	-0.1054	-0.5676	-0.7865	-0.4776	0.4109	-0.322	-0.0777																					1	1	1
CHEMBL3892871	CCCn1c(=O)n(CC)c(=O)c2cnc3c(OC)cccc3c21	IC50 (nM)p	'='	680	0.493	1	TNF-alpha	0.384	B (single protein format)	0.577	Test	0.2267	0.0225	1.0371	-2.0588	-0.1174	-0.5351	-0.9468	-0.2247	-0.1686	0.3249	-0.6698	0.4003	0.3131	0.4652	1.5313																					1	1	1
CHEMBL3640349	CCN1CCN(C(C)c2ccc(C#C[C@]3(CN4Cc5ccc(OC)c(F)c5C4=O)NC(=O)NC3=O)cc2)CC1	IC50 (nM)p	'='	695.1	0.493	1	TNF-alpha	0.384	B (single protein format)	0.577	Training	0.4163	0.2076	0.0158	-1.2533	-0.2068	0.152	-0.1234	-0.4762	-0.0315	0.2316	0.0849	0.4107	-0.0774	-0.3971	0.1447																					1	1	1
CHEMBL3640331	COc1ccc2c(c1F)C(=O)N(C[C@@]1(C#Cc3ccc(CN4CCOCC4)nc3)NC(=O)NC1=O)C2	IC50 (nM)p	'='	698.1	0.493	1	TNF-alpha	0.384	B (single protein format)	0.577	Training	-0.1449	-0.1975	-0.0333	-0.4503	0.2088	-0.1327	-0.1234	-0.1235	-0.1333	-0.2217	-0.0894	-0.356	-0.067	-0.18	-0.0253																					1	1	1
CHEMBL3642456	COc1ccc2c(c1)C(=O)N(C[C@@]1(C#Cc3c(C)ncc(C(=O)O)c3O)NC(=O)NC1=O)C2	IC50 (nM)p	'='	699	0.493	1	TNF-alpha	0.384	B (single protein format)	0.577	Training	0.1529	-0.4608	-0.4057	-1.1038	-0.8086	-0.0825	-0.1234	0.7445	0.4068	-0.6243	-0.8753	-0.7554	0.2901	-0.7525	0.3174																					1	1	1
CHEMBL1415184	Cc1cc(C(=O)NC2CCCc3c2cnn3-c2cccc(C)c2C)n(C)n1	IC50 (nM)p	'='	703	0.493	1	TNF-alpha	0.384	F (assay format)	0.125	Test	-0.0348	0.368	-0.4084	-0.1809	-0.4247	-0.5486	0.1662	-0.4945	-0.2931	0.43	0.0105	-0.3745	-0.4009	0.0786	0.2467																					1	1	1
CHEMBL1325856	COCCn1c(C)cc(C(=O)COC(=O)c2cccc(O)c2)c1C	IC50 (nM)p	'='	704	0.493	1	TNF-alpha	0.384	F (assay format)	0.125	Training	0.4454	-0.4844	1.006	-0.7739	-0.669	-0.6447	-0.5414	0.0333	-0.6397	0.1919	-0.3515	0.0141	-0.2952	-0.3534	-0.1814																					1	1	1
CHEMBL1492752	Cn1nccc1C(=O)NC1CCCc2c1cnn2-c1ccc(F)cc1F	IC50 (nM)p	'='	712	0.493	1	TNF-alpha	0.384	F (assay format)	0.125	Training	-0.2682	-0.0344	-0.2496	-0.0216	-0.4175	-0.6568	0.4365	-0.4533	-0.3648	-0.1768	0.0105	-0.462	-0.3918	0.0534	0.1576																					1	1	1
CHEMBL3642478	COc1ccc2c(c1)C(=O)N(C[C@@]1(C#Cc3cncc(-c4noc(C(N)=O)n4)c3)NC(=O)NC1=O)C2	IC50 (nM)p	'='	712.9	0.493	1	TNF-alpha	0.384	B (single protein format)	0.577	Training	-0.4783	-0.6235	-0.3321	-0.4574	-0.6045	-0.1901	0.6406	0.8402	0.1204	-0.7906	-0.7865	-1.3193	0.5789	-0.3731	-0.0524																					1	1	1
CHEMBL3640298	COc1ccc2c(c1)C(=O)N(C[C@@]1(C#Cc3cc(F)c4c(=O)[nH][nH]c4c3)NC(=O)NC1=O)C2	IC50 (nM)p	'='	723	0.493	1	TNF-alpha	0.384	B (single protein format)	0.577	Test	0.3514	-0.3036	-0.6607	-0.6097	-0.8505	0.0141	0.4491	0.3525	0.3452	-0.717	-0.7981	-0.3573	0.2827	-0.3331	0.3771																					1	1	1
CHEMBL3642520	COc1ccc2c(c1)C(=O)N(C[C@@]1(C#Cc3ccc([C@H]4CCC(=O)N4)cc3)NC(=O)NC1=O)C2	IC50 (nM)p	'='	736	0.493	1	TNF-alpha	0.384	B (single protein format)	0.577	Training	0.0459	-0.032	-0.3367	-0.4795	-0.5494	-0.1568	0.6406	0.0136	-0.0118	-0.2124	-0.6846	-0.3114	0.0129	-0.3325	-0.1035																					1	1	1
CHEMBL1706335	O=C(CSc1nc2scc(-c3ccccc3)c2c(=O)[nH]1)Nc1ccc(C(F)(F)F)cc1	IC50 (nM)p	'='	752	0.493	1	TNF-alpha	0.384	F (assay format)	0.125	Training	0.8061	0.5786	-0.2882	0.4519	0.5151	-0.002	-0.3742	0.4024	-0.0521	0.6685	0.0005	0.0408	0.3487	0.1117	-0.0767																					1	1	1
CHEMBL57267	Cc1ccc2c(c1)sc(-c1ccc(N(C)C)cc1)[n+]2C	IC50 (nM)p	'='	762	0.493	1	TNF-alpha	0.384	F (assay format)	0.125	Training	1.5748	1.5203	-0.3585	-0.2227	0.2526	-0.5567	-0.5414	-0.7733	0.127	1.2101	-0.1678	0.6813	0.4578	0.0798	0.0912																					1	1	1
CHEMBL3640382	COc1ccc2c(c1)C(=O)N(C[C@@]1(C#Cc3ccc(-c4ccc(C)[nH]c4=O)nc3)NC(=O)NC1=O)C2	IC50 (nM)p	'='	766	0.493	1	TNF-alpha	0.384	B (single protein format)	0.577	Test	0.1413	-0.3874	-0.3321	-0.5719	-0.1702	-0.0657	-0.1234	0.1591	0.0619	-0.4469	-0.4445	-0.2701	0.1732	-0.2433	0.0613																					1	1	1
CHEMBL3642440	COc1ccc2c(c1)C(=O)N(C[C@@]1(C#Cc3cncc(-c4ccc(C(N)=O)o4)c3)NC(=O)NC1=O)C2	IC50 (nM)p	'='	776.1	0.493	1	TNF-alpha	0.384	B (single protein format)	0.577	Training	0.1044	-0.4823	-0.3321	-0.4574	-0.6045	-0.0158	0.6406	0.4829	0.0675	-0.6342	-0.7865	-0.4824	0.0585	-0.3731	-0.0524																					1	1	1
CHEMBL3640342	CCN1CCN(Cc2ccc(C#C[C@]3(CN4Cc5ccc(OC)cc5C4=O)NC(=O)NC3=O)cn2)CC1	IC50 (nM)p	'='	782.3	0.493	1	TNF-alpha	0.384	B (single protein format)	0.577	Training	-0.142	0.0171	0.1433	-0.7918	-0.0306	-0.207	-0.1234	-0.2427	-0.2835	0.1755	0.0356	-0.1685	-0.0207	-0.1449	-0.2717																					1	1	1
CHEMBL3640333	COc1ccc2c(c1F)C(=O)N(C[C@@]1(C#Cc3ccc(CN4CCCCC4)nc3)NC(=O)NC1=O)C2	IC50 (nM)p	'='	785.1	0.493	1	TNF-alpha	0.384	B (single protein format)	0.577	Training	-0.0161	0.0591	-0.0333	-0.4503	0.2088	-0.1169	-0.1234	-0.2514	-0.1221	0.0312	0.4598	-0.0997	-0.2274	-0.18	-0.0253																					1	1	1
CHEMBL3642452	COc1ccc2c(c1)C(=O)N(C[C@@]1(C#Cc3ccc(-n4ccnc4)cc3OC)NC(=O)NC1=O)C2	IC50 (nM)p	'='	786	0.493	1	TNF-alpha	0.384	B (single protein format)	0.577	Test	0.1173	-0.3473	0.0424	-0.8664	-0.7613	-0.0418	1.0227	-0.0593	-0.0805	-0.4954	-0.7454	-0.1562	0.1819	-0.3482	0.0654																					1	1	1
CHEMBL3640379	COc1ccc2c(c1)C(=O)N(C[C@@]1(C#Cc3ccc(-n4ccnc4)cc3)NC(=O)NC1=O)C2	IC50 (nM)p	'='	786	0.493	1	TNF-alpha	0.384	B (single protein format)	0.577	Training	0.1278	-0.3548	-0.1452	-0.4271	-0.5196	-0.1372	1.0227	-0.1093	-0.1362	-0.4821	-0.6846	-0.0798	0.1985	-0.3501	-0.1186																					1	1	1
CHEMBL3640420	COc1ccc2c(c1)C(=O)N(C[C@@]1(C#Cc3nc(N)ccc3O)NC(=O)NC1=O)C2	IC50 (nM)p	'='	808	0.493	1	TNF-alpha	0.384	B (single protein format)	0.577	Training	-0.018	-0.4929	-0.3491	-0.7913	-0.5993	-0.3162	-0.1234	0.7764	0.1941	-0.6196	-0.8342	-0.7063	0.3701	-0.4795	0.0928																					1	1	1
CHEMBL3640357	CCN1CCN(c2cccc(-c3ccc(C#C[C@]4(CN5Cc6ccc(OC)c(F)c6C5=O)NC(=O)NC4=O)cc3F)n2)CC1	IC50 (nM)p	'='	808.3	0.493	1	TNF-alpha	0.384	B (single protein format)	0.577	Training	0.6547	-0.0454	-0.1144	-0.874	-0.0292	0.479	-0.1234	-0.4791	-0.0352	-0.1028	0.3776	0.7097	0.117	-0.1038	0.2508																					1	1	1
CHEMBL3642457	COc1ccc2c(c1)C(=O)N(C[C@@]1(C#Cc3cncc(-c4csc(N)n4)c3)NC(=O)NC1=O)C2	IC50 (nM)p	'='	811	0.493	1	TNF-alpha	0.384	B (single protein format)	0.577	Test	-0.1426	-0.0136	-0.3367	-0.3651	-0.5494	-0.1789	0.6406	0.7566	0.0092	-0.0727	-0.7865	-0.7029	0.7104	-0.3032	-0.0625																					1	1	1
CHEMBL3640424	COc1ccc2c(c1)C(=O)N(C[C@@]1(C#Cc3nc(N4C[C@@H](O)CC4=O)ccc3OC)NC(=O)NC1=O)C2	IC50 (nM)p	'='	837.1	0.493	1	TNF-alpha	0.384	B (single protein format)	0.577	Training	0.0836	-0.2253	-0.2631	-0.9377	-0.8047	0.0582	0.417	0.3426	0.1594	-0.4216	-0.8342	-0.6026	-0.0411	-0.3963	0.2056																					1	1	1
CHEMBL3642526	C#C[C@]1(CN2Cc3ccc(OC)c(F)c3C2=O)NC(=O)NC1=O	IC50 (nM)p	'='	841	0.493	1	TNF-alpha	0.384	B (single protein format)	0.577	Training	0.2531	-0.2755	-0.0777	-2.3404	-1.1305	-0.3615	-0.1234	0.2546	0.7499	-0.6801	-1.1943	-0.7871	0.0631	-0.8925	0.769																					1	1	1
CHEMBL3642444	COc1ccc2c(c1)C(=O)N(C[C@]1(c3ccc(C#C[C@]4(CN5Cc6ccc(OC)cc6C5=O)NC(=O)NC4=O)cc3)NC(=O)NC1=O)C2	IC50 (nM)p	'='	849	0.493	1	TNF-alpha	0.384	B (single protein format)	0.577	Training	0.2669	0.0098	-0.5708	-0.8075	-0.5544	0.8171	0.6999	0.1105	0.3931	-0.4796	-0.2883	-0.4817	0.1288	-0.0389	0.5735																					1	1	1
CHEMBL3640358	COc1ccc2c(c1F)C(=O)N(C[C@@]1(C#Cc3ccc(-c4cccc(N5CCN(C6CCCCC6)CC5)n4)cc3)NC(=O)NC1=O)C2	IC50 (nM)p	'='	855.6	0.493	1	TNF-alpha	0.384	B (single protein format)	0.577	Test	0.4865	0.4609	-0.1316	-0.2883	0.6789	0.4814	-0.1234	-0.5705	-0.2934	0.2499	2.1172	0.7887	-0.2374	0.2435	0.086																					1	1	1
CHEMBL1727981	O=C(Nc1ccc(Cl)c([N+](=O)[O-])c1)c1ccc2ccccc2c1O	IC50 (nM)p	'='	870	0.493	1	TNF-alpha	0.384	F (assay format)	0.125	Training	0.9174	-0.559	0.026	-0.3185	0.5189	-0.5567	-0.9468	0.2806	-0.0943	-0.3148	-0.0079	0.3185	0.4265	0.0386	0.0967																					1	1	1
CHEMBL1329930	CCCOc1ccc(C=NN=C(S)Nc2ccccc2[N+](=O)[O-])c(O)c1	IC50 (nM)p	'='	880	0.493	1	TNF-alpha	0.384	F (assay format)	0.125	Training	0.222	-1.0995	1.5305	-0.1058	-0.0444	-0.8791	-0.9468	1.3507	-0.8559	0.2459	-0.1678	0.4737	0.4558	-0.1779	-0.4121																					1	1	1
CHEMBL3640412	CCNc1nnc(-c2ccc(OC)c(C#C[C@]3(CN4Cc5ccc(OC)cc5C4=O)NC(=O)NC3=O)n2)o1	IC50 (nM)p	'='	899	0.493	1	TNF-alpha	0.384	B (single protein format)	0.577	Training	-0.2764	-0.561	0.257	-0.9834	-0.8249	-0.1219	0.6406	0.4315	-0.0503	-0.4544	-0.8342	-0.5092	0.2223	-0.3154	0.0058																					1	1	1
CHEMBL3936729	CCn1c(=O)c2cnc3c(OC)cccc3c2n(CCCF)c1=O	IC50 (nM)p	'='	900	0.493	1	TNF-alpha	0.384	B (single protein format)	0.577	Test	0.1672	-0.1151	1.1712	-1.9054	-0.1764	-0.5316	-0.9468	-0.2811	-0.2653	0.0958	-0.6698	0.4608	0.308	0.3886	1.3305																					1	1	1
CHEMBL3978166	CCn1c(=O)c2cnc3c(OC)cc(F)cc3c2n(C2CCCC2)c1=O	IC50 (nM)p	'='	920	0.493	1	TNF-alpha	0.384	B (single protein format)	0.577	Training	0.601	0.5945	0.1061	-1.2006	-0.5409	-0.2964	0.1993	-0.4269	-0.01	0.2546	-0.7224	0.5606	-0.3088	0.2048	1.5223																					1	1	1
CHEMBL3642527	COc1ccc2c(c1)C(=O)N(C[C@@]1(C#Cc3cccnc3-c3cn[nH]c3)NC(=O)NC1=O)C2	IC50 (nM)p	'='	927	0.493	1	TNF-alpha	0.384	B (single protein format)	0.577	Training	-0.1378	-0.3679	-0.0799	-0.3509	-0.4789	-0.1587	1.0227	0.2465	-0.0993	-0.5637	-0.7865	-0.4776	0.4109	-0.233	0.0778																					1	1	1
CHEMBL76297	CNC(=O)[C@@H](NC(=O)[C@H](c1ccccc1)[C@H](CO)C(=O)NO)C(C)(C)C	IC50 (nM)p	'='	928	0.493	1	TNF-alpha	0.384	F (assay format)	0.125	Training	0.02	-0.4133	1.4888	-2.3862	-0.2359	-0.358	-0.9468	1.033	0.1154	0.5561	-0.3186	-0.7738	-0.5969	-0.4916	0.0623																					1	1	1
CHEMBL3642448	COc1ccc2c(c1)C(=O)N(C[C@@]1(C#Cc3ccc(CCNC(=O)C(F)(F)F)s3)NC(=O)NC1=O)C2	IC50 (nM)p	'='	930	0.493	1	TNF-alpha	0.384	B (single protein format)	0.577	Test	0.6381	0.0554	-0.4277	-0.6202	-1.2067	0.2956	0.6406	0.3712	0.5725	-0.0415	-1.1401	-0.1859	-0.2902	-1.0239	-0.4742																					1	1	1
CHEMBL3640392	COc1ccc2c(c1F)C(=O)N(C[C@@]1(C#Cc3cc(F)cnc3Cl)NC(=O)NC1=O)C2	IC50 (nM)p	'='	935	0.493	1	TNF-alpha	0.384	B (single protein format)	0.577	Training	0.4954	-0.4027	-0.4153	-1.0379	-0.759	-0.06	-0.1234	-0.0502	0.4934	-0.5448	-0.8868	-0.1078	0.4611	-0.6376	0.3994																					1	1	1
CHEMBL3640417	COc1ccc2c(c1)C(=O)N(C[C@@]1(C#Cc3ccccc3C=O)NC(=O)NC1=O)C2	IC50 (nM)p	'='	936	0.493	1	TNF-alpha	0.384	B (single protein format)	0.577	Training	0.2043	-0.3516	0.2407	-1.149	-0.3367	-0.2363	-0.1234	0.0697	0.0484	-0.4517	-0.6846	-0.1188	0.6371	-0.2794	0.0622																					1	1	1
CHEMBL3640399	CCN1CCN(C(=O)C2CC(=O)N(c3ccc(C#C[C@]4(CN5Cc6ccc(OC)cc6C5=O)NC(=O)NC4=O)cc3)C2)CC1	IC50 (nM)p	'='	940	0.493	1	TNF-alpha	0.384	B (single protein format)	0.577	Training	0.145	0.2241	-0.1638	-0.874	-0.2954	0.2359	0.417	-0.202	-0.0788	0.1277	0.1375	-0.0854	-0.1397	-0.2212	0.0232																					1	1	1
CHEMBL1468181	CC(C)(C)c1ccc(C(=O)O/N=C(\N)c2ccccn2)cc1	IC50 (nM)p	'='	952	0.493	1	TNF-alpha	0.384	F (assay format)	0.125	Test	1.0803	-1.1341	0.3175	-0.1786	1.0173	-0.4268	-0.9468	0.1787	-0.1039	0.1552	-0.1617	0.202	-0.013	-0.3337	-0.4889																					1	1	1
CHEMBL3642469	COc1ccc2c(c1)C(=O)N(C[C@@]1(C#Cc3ccc(C(N=O)c4ccc(F)cc4)cc3)NC(=O)NC1=O)C2	IC50 (nM)p	'='	954	0.493	1	TNF-alpha	0.384	B (single protein format)	0.577	Training	0.3096	-0.321	0.078	-0.9415	-0.0692	0.0019	-0.1234	-0.1444	-0.0522	-0.4467	-0.2275	0.2885	0.5456	-0.1399	0.0259																					1	1	1
CHEMBL3640302	O=C1NC(=O)[C@](C#Cc2cccnc2)(CN2Cc3ccc(I)cc3C2=O)N1	IC50 (nM)p	'='	976.7	0.493	1	TNF-alpha	0.384	B (single protein format)	0.577	Training	0.3396	0.0398	-0.3707	0.0417	0.1543	-0.3035	-0.1234	-0.002	0.0888	0.2724	-0.7323	0.0632	1.6575	-0.2705	-0.0928																					1	1	1
CHEMBL1731774	Cn1nccc1C(=O)N[C@H]1CCCc2c1cnn2-c1ccccc1F	IC50 (nM)p	'='	994	0.493	1	TNF-alpha	0.384	F (assay format)	0.125	Training	-0.5229	0.0552	0.0067	0.0649	-0.064	-0.7332	0.4365	-0.4091	-0.5731	-0.0158	0.0388	-0.4882	-0.3527	0.1601	0.1375																					1	1	1
CHEMBL124975	CCOC(=O)CCCn1cc(Br)c2cc(O)c(O)cc2c1=O	IC50 (nM)p	'='	1000	0.493	1	TNF-alpha	0.384	F (cell-based format)	0.355	Test	0.7422	0.0387	0.7	-0.82	-0.7181	-0.6782	-0.9468	0.4484	-0.3917	0.889	-0.5921	0.7433	0.4809	-0.6016	-0.2346																					1	1	1
CHEMBL3958223	CCOC(=O)Cn1c(=O)c2cnc3c(OC)cccc3c2n(C2CCCC2)c1=O	IC50 (nM)p	'='	1000	0.493	1	TNF-alpha	0.384	B (single protein format)	0.577	Training	0.0033	0.3679	0.5204	-0.7364	-0.4531	-0.3765	0.1993	-0.0899	-0.3059	0.2789	-0.6698	0.1809	-0.2408	0.1395	1.0704																					1	1	1
CHEMBL3898279	CCn1c(=O)c2cnc3c(OC)cccc3c2n(CC(C)C)c1=O	IC50 (nM)p	'='	1100	0.493	1	TNF-alpha	0.384	B (single protein format)	0.577	Training	0.5283	0.0052	0.4225	-1.5619	-0.1764	-0.4757	-0.9468	-0.2811	-0.0073	0.368	-0.6698	0.5115	0.1832	0.2399	1.4264																					1	1	1
CHEMBL4060030	Nc1nccc(N(Cc2ccccc2)c2ccccc2-c2cccc(-c3cnc(N4CCNCC4)nc3)c2)n1	IC50 (nM)p	'='	1100	0.493	1	TNF-alpha	0.384	B (single protein format)	0.577	Training	-0.0098	-0.2073	0.5084	0.8215	2.2889	-0.2467	-0.9468	-0.4802	-1.2255	0.065	1.3724	1.0392	0.9957	0.8547	-0.3772																					1	1	1
CHEMBL3640313	COc1ccc2c(c1)C(=O)N(C[C@@]1(C#Cc3ccc4c(N)nn(C)c4c3)NC(=O)NC1=O)C2	IC50 (nM)p	'='	1114.5	0.493	1	TNF-alpha	0.384	B (single protein format)	0.577	Test	0.1648	-0.1734	-0.6607	-0.651	-0.7131	-0.0479	0.2819	0.2805	0.2634	-0.5079	-0.7454	-0.5783	0.6179	-0.2293	0.3655																					1	1	1
CHEMBL3642455	COc1ccc2c(c1)C(=O)N(C[C@@]1(C#Cc3cnc(C)[nH]c3=O)NC(=O)NC1=O)C2	IC50 (nM)p	'='	1130	0.493	1	TNF-alpha	0.384	B (single protein format)	0.577	Training	-0.1681	-0.4736	-0.3491	-0.7913	-0.5993	-0.3288	-0.1234	0.5515	0.2591	-0.5439	-0.8753	-0.988	0.1976	-0.5689	0.0547																					1	1	1
CHEMBL3640380	COc1ccc2c(c1)C(=O)N(C[C@@]1(C#Cc3ccc(-n4cncn4)cc3)NC(=O)NC1=O)C2	IC50 (nM)p	'='	1140	0.493	1	TNF-alpha	0.384	B (single protein format)	0.577	Training	-0.362	-0.4242	-0.1452	-0.4271	-0.5196	-0.2664	1.0227	0.0838	-0.1201	-0.5684	-0.6846	-0.7551	0.594	-0.3501	-0.1186																					1	1	1
CHEMBL3640327	COc1ccc2c(c1)C(=O)N(C[C@@]1(C#Cc3ccc(C(=O)N4CCN(C5CC5)CC4)cc3)NC(=O)NC1=O)C2	IC50 (nM)p	'='	1158	0.493	1	TNF-alpha	0.384	B (single protein format)	0.577	Training	0.3853	0.0774	-0.3789	-0.5727	-0.1412	0.1355	-0.1234	-0.2887	0.0741	0.062	0.1375	0.0394	-0.1044	-0.3358	-0.16																					1	1	1
CHEMBL3640430	COc1ccc(N2CCC2=O)nc1C#C[C@]1(CN2Cc3ccc(OC)c(F)c3C2=O)NC(=O)NC1=O	IC50 (nM)p	'='	1171	0.493	1	TNF-alpha	0.384	B (single protein format)	0.577	Test	0.3304	-0.4175	-0.2621	-1.2869	-0.8929	0.2061	-0.1234	0.1131	0.3215	-0.5324	-0.8868	-0.2955	-0.003	-0.603	0.3456																					1	1	1
CHEMBL3642475	COc1ccc2c(c1)C(=O)N(C[C@@]1(C#Cc3ccc(F)c(C(O)(O)C(F)(F)F)c3)NC(=O)NC1=O)C2	IC50 (nM)p	'='	1178	0.493	1	TNF-alpha	0.384	B (single protein format)	0.577	Training	1.2239	-0.5882	-1.0251	-0.8982	-0.7613	0.9046	-0.1234	0.1313	1.2895	-0.8016	-0.7454	-0.2399	-0.2608	-0.8927	0.2424																					1	1	1
CHEMBL1319304	CCCCCn1c(=O)[nH]c2cc(C(=O)N3CCN(Cc4ccc5c(c4)OCO5)CC3)ccc2c1=O	IC50 (nM)p	'='	1180	0.493	1	TNF-alpha	0.384	F (assay format)	0.125	Training	0.0437	0.0628	0.248	-0.0341	0.1047	-0.4002	-0.1371	-0.3139	-0.6884	0.4169	0.2936	-0.0585	-0.2537	0.2411	0.0375																					1	1	1
CHEMBL3642430	COc1ccc2c(c1)C(=O)N(C[C@@]1(C#Cc3ccc(C(c4ccc[nH]4)c4ccc[nH]4)cc3)NC(=O)NC1=O)C2	IC50 (nM)p	'='	1199	0.493	1	TNF-alpha	0.384	B (single protein format)	0.577	Training	0.1623	-0.0534	-0.1073	-0.1862	-0.6997	0.0589	2.1678	-0.1876	-0.2848	-0.2988	-0.6846	0.3359	-0.2159	-0.3016	0.0553																					1	1	1
CHEMBL255489	Cc1cc2occ(CN(C)CCN(C)Cc3cn(-c4cccc(C(F)(F)F)c4)c4ccccc34)c(=O)c2cc1C	IC50 (nM)p	'='	1200	0.493	1	TNF-alpha	0.384	B (single protein format)	0.577	Test	1.4338	-0.1094	-0.6045	0.1667	0.0728	0.6312	-0.5414	-1.1664	0.0517	0.0885	-0.0384	1.4713	0.0011	-0.0571	0.0827																					1	1	1
CHEMBL3642507	COc1ccc2c(c1)C(=O)N(C[C@@]1(C#Cc3ccc(C/N=N/c4ccccc4)cc3)NC(=O)NC1=O)C2	IC50 (nM)p	'='	1224	0.493	1	TNF-alpha	0.384	B (single protein format)	0.577	Training	0.0659	-0.4706	0.2516	-0.2281	0.2691	-0.1865	-0.1234	-0.1703	-0.3985	-0.2994	-0.1568	0.4343	0.6977	-0.1118	-0.4824																					1	1	1
CHEMBL3642467	CCOC(=O)Nc1cncc(C#C[C@]2(CN3Cc4ccc(OC)cc4C3=O)NC(=O)NC2=O)c1	IC50 (nM)p	'='	1230	0.493	1	TNF-alpha	0.384	B (single protein format)	0.577	Training	-0.2529	-0.5616	0.3156	-0.5845	-0.5196	-0.3131	-0.1234	0.391	-0.1209	-0.376	-0.7865	-0.5295	0.2661	-0.5768	-0.2556																					1	1	1
CHEMBL3642546	COc1ccc2c(c1)C(=O)N(CC1(C#Cc3cccnc3N3CCN(C)CC3)NC(=O)NC1=O)C2	IC50 (nM)p	'='	1231	0.493	1	TNF-alpha	0.384	B (single protein format)	0.577	Training	0.2547	-0.0467	-0.1502	-0.4576	0.0911	-0.013	-0.1234	-0.1684	-0.1194	-0.0765	0.0356	0.0189	0.2548	0.0115	0.0904																					1	1	1
CHEMBL3642506	CO/N=C(\c1ccc(C#C[C@]2(CN3Cc4ccc(OC)cc4C3=O)NC(=O)NC2=O)cc1)N1CCOCC1	IC50 (nM)p	'='	1237	0.493	1	TNF-alpha	0.384	B (single protein format)	0.577	Test	0.2641	-0.2191	0.3627	-0.4996	0.2233	0.042	-0.1234	-0.0833	-0.3067	-0.1793	0.0668	0.4058	0.1542	0.058	-0.0327																					1	1	1
CHEMBL3913808	COc1cccc2c1ncc1c(=O)n(-c3ccccc3)c(=O)n(C3CCCC3)c12	IC50 (nM)p	'='	1300	0.493	1	TNF-alpha	0.384	B (single protein format)	0.577	Training	0.4371	0.4991	0.125	-0.2525	0.6263	-0.1987	0.1993	-0.5801	-0.3963	0.1	-0.142	0.8744	0.0842	0.7941	1.2795																					1	1	1
CHEMBL1419822	Cn1c(=O)[nH]c(=O)c2c1nc([N+](=O)[O-])n2Cc1ccccc1	IC50 (nM)p	'='	1320	0.493	1	TNF-alpha	0.384	F (assay format)	0.125	Training	0.2744	-0.6701	-0.2484	-0.0789	0.267	-0.6297	-0.5414	0.9842	0.213	-0.7229	-0.2114	-0.3781	-0.1176	0.1197	0.3406																					1	1	1
CHEMBL3642498	COc1ccc2c(c1)C(=O)N(C[C@@]1(C#Cc3cncc(C(N=O)N4CCCN(C)CC4)c3)NC(=O)NC1=O)C2	IC50 (nM)p	'='	1322	0.493	1	TNF-alpha	0.384	B (single protein format)	0.577	Training	-0.2085	0.0132	0.1814	-0.773	-0.6776	-0.1141	-0.1234	0.0693	-0.1859	-0.0326	-0.7865	-0.4738	0.1238	-0.171	-0.0328																					1	1	1
CHEMBL1703685	COc1ccc(-c2cc(C(=O)NC3CCCc4c3cnn4-c3ccccc3F)n(C)n2)cc1	IC50 (nM)p	'='	1360	0.493	1	TNF-alpha	0.384	F (assay format)	0.125	Test	-0.1127	-0.0193	0.082	-0.3075	0.2128	-0.4213	0.1662	-0.5826	-0.5546	-0.0474	0.2515	-0.2142	-0.2335	0.2982	0.156																					1	1	1
CHEMBL3639413	COc1ccc2c(c1)C(=O)N(C[C@@]1(C#Cc3ccc(C(=O)NS(C)(=O)=O)nc3)NC(=O)NC1=O)C2	IC50 (nM)p	'='	1368	0.493	1	TNF-alpha	0.384	B (single protein format)	0.577	Training	0.1251	-0.3056	-0.5877	-0.5149	-0.5494	-0.0966	-0.1234	0.8218	0.6041	0.5818	-0.7865	-1.0288	0.3572	-0.788	-0.1944																					1	1	1
CHEMBL3642555	COc1ccc2c(c1)C(=O)N(C[C@@]1(C#Cc3ccc(N4CCCCC4=O)cc3)NC(=O)NC1=O)C2	IC50 (nM)p	'='	1394	0.493	1	TNF-alpha	0.384	B (single protein format)	0.577	Training	0.279	-0.0147	-0.1502	-0.5246	0.0911	-0.0413	-0.1234	-0.155	-0.0705	-0.0644	0.2345	0.1162	0.0519	-0.0722	0.0322																					1	1	1
CHEMBL3977927	COc1cccc2c1ncc1c(=O)n(C)c(=O)n(C3CCCC3)c12	IC50 (nM)p	'='	1400	0.493	1	TNF-alpha	0.384	B (single protein format)	0.577	Training	0.4744	0.6305	-0.0569	-0.9302	-0.2311	-0.3931	0.1993	-0.3333	-0.1068	0.1983	-0.6698	0.4517	-0.0633	0.337	1.3914																					1	1	1
CHEMBL1485417	Cc1cc(C(=O)NC2CCCc3c2cnn3-c2ccc(C(C)(C)C)cc2)nn1C	IC50 (nM)p	'='	1440	0.493	1	TNF-alpha	0.384	F (assay format)	0.125	Test	0.6464	0.134	-0.8117	-0.0449	-0.3095	-0.046	0.1662	-0.5693	0.1963	0.5799	0.0388	-0.2926	-0.5503	0.02	0.0647																					1	1	1
CHEMBL1710033	O=C(Nc1ccc(Br)cc1)c1ccc(CN2CCc3ccccc3C2)cc1	IC50 (nM)p	'='	1500	0.493	1	TNF-alpha	0.384	F (assay format)	0.125	Training	0.3529	0.1588	0.3041	0.4748	1.4318	-0.7388	-0.9468	-1.0932	-1.0786	0.8531	0.3762	0.3925	0.5123	0.3424	-0.2812																					1	1	1
CHEMBL1569988	CC(C)(C)c1ccc(C(=O)O/N=C(\N)c2ccccc2)cc1	IC50 (nM)p	'='	1510	0.493	1	TNF-alpha	0.384	F (assay format)	0.125	Training	1.5279	-1.0088	0.3175	-0.1786	1.0173	-0.3654	-0.9468	-0.132	-0.1235	0.3011	-0.1058	0.5389	0.0879	-0.3337	-0.4889																					1	1	1
CHEMBL3640310	COc1ccc2c(c1)C(=O)N(C[C@@]1(C#Cc3ccc4c(c3)c(=O)[nH]n4C)NC(=O)NC1=O)C2	IC50 (nM)p	'='	1527	0.493	1	TNF-alpha	0.384	B (single protein format)	0.577	Training	0.1664	-0.175	-0.6607	-0.651	-0.7131	-0.0529	0.2819	0.1898	0.2941	-0.5303	-0.7454	-0.5837	0.3531	-0.2293	0.3655																					1	1	1
CHEMBL3640426	COc1ccc2c(c1)C(=O)N(C[C@@]1(C#Cc3nc(N4C(=O)CC[C@H]4CO)ccc3OC)NC(=O)NC1=O)C2	IC50 (nM)p	'='	1542	0.493	1	TNF-alpha	0.384	B (single protein format)	0.577	Test	0.1212	-0.0928	0.0873	-1.4197	-0.8249	0.1448	0.4491	0.2942	0.1033	-0.295	-0.8342	-0.4891	-0.1265	-0.2615	0.3615																					1	1	1
CHEMBL3642550	COc1ccc2c(c1)C(=O)N(C[C@@]1(C#Cc3cccnc3-c3cncnc3)NC(=O)NC1=O)C2	IC50 (nM)p	'='	1593	0.493	1	TNF-alpha	0.384	B (single protein format)	0.577	Training	-0.3368	-0.4166	0.0412	-0.2909	0.4591	-0.1815	-0.1234	0.1532	-0.1569	-0.5698	-0.4708	-0.7338	0.5986	0.149	0.0683																					1	1	1
CHEMBL3642437	COc1ccc2c(c1)C(=O)N(C[C@@]1(C#Cc3cnc(N)nc3N)NC(=O)NC1=O)C2	IC50 (nM)p	'='	1597	0.493	1	TNF-alpha	0.384	B (single protein format)	0.577	Training	-0.2812	-0.5321	-0.3491	-0.7913	-0.5993	-0.3324	-0.1234	1.0901	0.1903	-0.6741	-0.9033	-1.2179	0.6731	-0.5689	0.0547																					1	1	1
CHEMBL433314	CNC(=O)[C@@H](NC(=O)[C@H](CC(C)C)[C@H](CO)C(=O)NO)C(C)(C)C	IC50 (nM)p	'='	1606	0.493	1	TNF-alpha	0.384	F (assay format)	0.125	Training	0.4255	-0.2672	1.5075	-2.9492	-1.6521	-0.3951	-0.9468	1.3882	0.5042	1.3136	-0.5642	-0.8236	-1.0881	-0.9581	-0.0341																					1	1	1
CHEMBL3640378	COc1ccc2c(c1)C(=O)N(C[C@@]1(C#Cc3ccc(N4CCNC4=O)cc3)NC(=O)NC1=O)C2	IC50 (nM)p	'='	1618	0.493	1	TNF-alpha	0.384	B (single protein format)	0.577	Test	0.2497	-0.198	-0.2732	-0.5892	-0.5494	-0.0422	0.6863	0.0608	-0.0125	-0.3524	-0.6846	-0.0936	0.2594	-0.3514	-0.0234																					1	1	1
CHEMBL1721926	CCC(=O)N1c2ccc(S(=O)(=O)N3CCN(c4ccc(C(C)=O)cc4)CC3)cc2CC1C	IC50 (nM)p	'='	1630	0.493	1	TNF-alpha	0.384	F (assay format)	0.125	Training	1.3394	1.6476	-0.3108	-0.8784	0.2473	0.2636	-0.5414	-0.3227	0.1644	1.5362	0.2148	0.1697	-0.1411	0.0551	0.2271																					1	1	1
CHEMBL3640360	COc1ccc2c(c1F)C(=O)N(C[C@@]1(C#Cc3ccc(-c4cccc(N5CCOCC5)n4)cc3)NC(=O)NC1=O)C2	IC50 (nM)p	'='	1635	0.493	1	TNF-alpha	0.384	B (single protein format)	0.577	Training	0.442	-0.18	-0.1132	-0.3693	0.4994	0.2814	-0.1234	-0.3279	-0.1761	-0.2643	0.3677	0.5382	0.2091	0.1068	0.1308																					1	1	1
CHEMBL3642426	COc1ccc2c(c1)C(=O)N(C[C@@]1(C#Cc3nc(-c4cncc(C#N)c4)ccc3OC)NC(=O)NC1=O)C2	IC50 (nM)p	'='	1790	0.493	-1	TNF-alpha	0.384	B (single protein format)	0.577	Training	-0.0592	-0.47	0.257	-1.2176	-0.2408	-0.0458	-0.1234	0.2432	-0.0282	-0.5806	-0.4807	-0.4506	0.4965	-0.0872	0.0866																					1	1	1
CHEMBL1734509	CN(C)c1ccc(NC(=O)c2ccc(CN3CCc4ccccc4C3)cc2)cc1	IC50 (nM)p	'='	1830	0.493	-1	TNF-alpha	0.384	F (assay format)	0.125	Training	0.2067	-0.0278	0.2698	0.307	1.239	-0.7037	-0.9468	-1.0744	-1.0225	0.4461	0.3762	0.1953	0.2628	0.2564	-0.2752																					1	1	1
CHEMBL1333821	O=C(CSc1nc(O)c2c(-c3ccccc3)csc2n1)Nc1ccccc1	IC50 (nM)p	'='	1960	0.493	-1	TNF-alpha	0.384	F (assay format)	0.125	Training	-0.1424	0.8371	0.4649	0.7656	1.2122	-0.7031	-0.3742	0.6863	-0.9898	1.0935	0.0227	0.0535	0.6929	0.3312	-0.1062																					1	1	1
CHEMBL3642547	COc1ccc2c(c1)C(=O)N(CC1(C#Cc3cccnc3NCCN(C)C)NC(=O)NC1=O)C2	IC50 (nM)p	'='	1996	0.493	-1	TNF-alpha	0.384	B (single protein format)	0.577	Training	-0.05	-0.4234	0.1778	-0.4271	-0.4789	-0.237	-0.1234	0.0456	-0.1708	-0.1004	-0.7865	-0.2768	0.3712	-0.4459	-0.2416																					1	1	1
CHEMBL340346	CCOC(=O)CCCn1ccc2cc(O)c(O)cc2c1=O	IC50 (nM)p	'='	2000	0.493	-1	TNF-alpha	0.384	F (cell-based format)	0.355	Training	0.2569	-0.6396	0.9596	-0.7568	-0.5028	-0.8546	-0.9468	0.5456	-0.6589	0.2538	-0.5599	0.4125	-0.2086	-0.5755	-0.5097																					1	1	1
CHEMBL3640433	COc1ccc2c(c1)C(=O)N(C[C@@]1(C#Cc3nc(-c4ccc(N5CCNCC5)nc4)ccc3OC)NC(=O)NC1=O)C2	IC50 (nM)p	'='	2049	0.493	-1	TNF-alpha	0.384	B (single protein format)	0.577	Test	0.0587	-0.1847	0.094	-0.642	0.3934	0.1482	-0.1234	-0.063	-0.2704	-0.2019	0.4384	0.0173	0.1904	0.1613	0.0079																					1	1	1
CHEMBL1569954	CCOc1ccc(NC(=O)c2ccc(CN3CCc4ccccc4C3)cc2)cc1	IC50 (nM)p	'='	2050	0.493	-1	TNF-alpha	0.384	F (assay format)	0.125	Training	-0.0079	-0.0651	0.8026	0.2876	1.239	-0.7867	-0.9468	-0.9706	-1.2312	0.5073	0.3762	0.2792	0.1115	0.3458	-0.2981																					1	1	1
CHEMBL1401026	CN(C)S(=O)(=O)c1cccc(CSCc2cccc(S(=O)(=O)N(C)C)c2)c1	IC50 (nM)p	'='	2090	0.493	-1	TNF-alpha	0.384	F (assay format)	0.125	Training	1.5402	2.1466	-0.1724	-0.7245	0.1018	0.0459	-0.9468	0.6219	0.6774	3.6281	-0.1388	0.0515	0.5349	-0.4552	-0.2866																					1	1	1
CHEMBL3642539	COc1ccc2c(c1)C(=O)N(C[C@@]1(C#Cc3ccc(-c4ccccc4O)nc3)NC(=O)NC1=O)C2	IC50 (nM)p	'='	2090	0.493	-1	TNF-alpha	0.384	B (single protein format)	0.577	Training	0.1589	-0.3719	-0.1502	-0.5246	0.0911	-0.0944	-0.1234	0.027	-0.0776	-0.4696	-0.3294	-0.0005	0.5047	-0.0722	0.0322																					1	1	1
CHEMBL1411639	Cc1cc(-c2ccc(C)c(S(=O)(=O)N3CCN(c4ccc([N+](=O)[O-])cc4)CC3)c2)on1	IC50 (nM)p	'='	2110	0.493	-1	TNF-alpha	0.384	F (assay format)	0.125	Test	1.3557	1.2032	-0.4644	-0.256	0.3032	0.1247	-0.1827	0.2358	0.2643	0.9187	0.2148	0.2302	-0.107	-0.043	0.021																					1	1	1
CHEMBL3642531	COc1ccc2c(c1)C(=O)N(C[C@@]1(C#Cc3cccnc3-c3cccnc3)NC(=O)NC1=O)C2	IC50 (nM)p	'='	2113	0.493	-1	TNF-alpha	0.384	B (single protein format)	0.577	Training	-0.109	-0.3551	0.0412	-0.2909	0.4591	-0.1482	-0.1234	-0.0348	-0.1679	-0.4751	-0.3788	-0.294	0.5026	0.149	0.0683																					1	1	1
CHEMBL1331314	CCCn1c(SCC(=O)Nc2nc3c(s2)CCCC3)nc2c1c(=O)n(C)c(=O)n2C	IC50 (nM)p	'='	2120	0.493	-1	TNF-alpha	0.384	F (assay format)	0.125	Training	0.0457	1.5586	-0.0213	-0.4486	-0.6529	-0.35	-0.0019	0.9522	-0.1662	1.5777	0.0097	-0.4138	-0.2309	0.1418	0.311																					1	1	1
CHEMBL3640400	COc1ccc2c(c1)C(=O)N(C[C@@]1(C#Cc3nc(-c4n[nH]c(=O)n4C4CCN(C)CC4)ccc3OC)NC(=O)NC1=O)C2	IC50 (nM)p	'='	2189	0.493	-1	TNF-alpha	0.384	B (single protein format)	0.577	Training	-0.0696	0.0006	-0.2112	-0.8241	-0.4172	0.2119	0.4491	0.2006	0.013	-0.2161	0.2263	-0.5531	-0.1345	-0.0416	0.3328																					1	1	1
CHEMBL65374	O=C(Nc1cccc([N+](=O)[O-])c1)c1cc2ccccc2cc1O	IC50 (nM)p	'='	2200	0.493	-1	TNF-alpha	0.384	F (assay format)	0.125	Test	0.6103	-0.7472	0.131	0.2096	0.8639	-0.7277	-0.9468	0.3595	-0.3504	-0.5426	0.0204	0.1975	0.2838	0.1232	-0.0778																					1	1	1
CHEMBL3642524	COc1ccc2c(c1)C(=O)N(C[C@@]1(C#Cc3cccnc3-c3cnn(C)c3)NC(=O)NC1=O)C2	IC50 (nM)p	'='	2223	0.493	-1	TNF-alpha	0.384	B (single protein format)	0.577	Training	-0.1431	-0.3245	-0.2732	-0.406	-0.5098	-0.1358	0.6406	0.0371	0.0123	-0.4873	-0.7865	-0.6501	0.3933	-0.2251	0.0812																					1	1	1
CHEMBL1719188	O=C(Nc1sc2c(c1C(=O)O)CCCC2)c1ccc(Br)cc1	IC50 (nM)p	'='	2250	0.493	-1	TNF-alpha	0.384	F (assay format)	0.125	Training	0.8807	1.7518	0.0484	0.1293	0.4567	-0.5987	-0.5414	0.495	-0.4365	1.6053	0.1268	0.3099	0.3181	0.1307	0.0614																					1	1	1
CHEMBL3642551	COc1ccc2c(c1)C(=O)N(C[C@@]1(C#Cc3cccnc3-c3ccncc3)NC(=O)NC1=O)C2	IC50 (nM)p	'='	2265	0.493	-1	TNF-alpha	0.384	B (single protein format)	0.577	Training	-0.0996	-0.3499	0.0412	-0.2909	0.4591	-0.1379	-0.1234	-0.0348	-0.1731	-0.4751	-0.3788	-0.294	0.5026	0.149	0.0683																					1	1	1
CHEMBL1302130	CC(Nc1ncnc2sccc12)c1ccccc1	IC50 (nM)p	'='	2350	0.493	-1	TNF-alpha	0.384	F (assay format)	0.125	Test	-0.0523	0.5173	0.7044	0.5417	1.1105	-0.9489	-0.1371	0.1398	-1.1711	1.0559	-0.2084	0.1781	0.4832	0.211	-0.2295																					1	1	1
CHEMBL3640318	COc1ccc2c(c1)C(=O)N(C[C@@]1(C#Cc3ccc(C4(O)CCNCC4)cc3)NC(=O)NC1=O)C2	IC50 (nM)p	'='	2390	0.493	-1	TNF-alpha	0.384	B (single protein format)	0.577	Training	0.2812	0.1243	-0.3038	-0.6268	0.1307	0.1387	-0.1234	0.0148	0.2244	-0.0235	0.3431	-0.2663	-0.1215	-0.189	0.0569																					1	1	1
CHEMBL3640372	COc1ccc2c(c1)C(=O)N(C[C@@]1(C#Cc3ccc(-c4cnccc4C)nc3)NC(=O)NC1=O)C2	IC50 (nM)p	'='	2392	0.493	-1	TNF-alpha	0.384	B (single protein format)	0.577	Training	0.0765	-0.3411	-0.1502	-0.5246	0.0911	-0.0763	-0.1234	-0.0773	-0.0565	-0.3922	-0.433	-0.2281	0.4691	-0.0722	0.0322																					1	1	1
CHEMBL3642477	COc1ccc2c(c1)C(=O)N(C[C@@]1(C#Cc3ccc(-c4noc(C)n4)cc3)NC(=O)NC1=O)C2	IC50 (nM)p	'='	2430	0.493	-1	TNF-alpha	0.384	B (single protein format)	0.577	Training	-0.0091	-0.4419	-0.3367	-0.4795	-0.5494	-0.1711	0.6406	0.1568	0.0453	-0.5184	-0.6846	-0.3619	0.5067	-0.3325	-0.1035																					1	1	1
CHEMBL3640359	COc1ccc2c(c1F)C(=O)N(C[C@@]1(C#Cc3ccc(-c4cccc(N5CCN(C6CCCCC6)CC5)n4)c(F)c3)NC(=O)NC1=O)C2	IC50 (nM)p	'='	2431	0.493	-1	TNF-alpha	0.384	B (single protein format)	0.577	Test	0.5957	0.4243	-0.222	-0.3244	0.5024	0.6038	-0.1234	-0.5913	-0.1767	0.1611	2.0564	0.799	-0.286	0.1565	0.2047																					1	1	1
CHEMBL3644495	CCn1c(=O)c2cnc3c(Cl)cccc3c2n(C2CCCC2)c1=O	IC50 (nM)p	'='	2500	0.493	-1	TNF-alpha	0.384	B (single protein format)	0.577	Training	0.7707	0.9274	-0.0569	-0.8344	-0.2311	-0.3186	0.1993	-0.5228	-0.0809	0.6958	-0.6698	0.9629	0.1138	0.203	1.4323																					1	1	1
CHEMBL3642525	COc1ccc2c(c1)C(=O)N(C[C@@]1(C#Cc3cccnc3-c3c(C)nn(C)c3C)NC(=O)NC1=O)C2	IC50 (nM)p	'='	2535	0.493	-1	TNF-alpha	0.384	B (single protein format)	0.577	Training	0.1779	-0.0896	-0.4499	-0.735	-0.5669	0.1148	0.2819	-0.0493	0.2384	-0.3059	-0.7865	-0.4401	0.1131	-0.29	0.4587																					1	1	1
CHEMBL3640361	COc1ccc2c(c1F)C(=O)N(C[C@@]1(C#Cc3ccc(-c4cccc(N5CCOCC5)n4)c(F)c3)NC(=O)NC1=O)C2	IC50 (nM)p	'='	2557	0.493	-1	TNF-alpha	0.384	B (single protein format)	0.577	Training	0.5684	-0.2084	-0.2175	-0.4085	0.3003	0.4038	-0.1234	-0.3569	-0.0446	-0.3554	0.3052	0.5554	0.1438	0.0098	0.2662																					1	1	1
CHEMBL3644496	CCCc1cccc2c1ncc1c(=O)n(CC)c(=O)n(C3CCCC3)c12	IC50 (nM)p	'='	2600	0.493	-1	TNF-alpha	0.384	B (single protein format)	0.577	Test	0.4761	0.9526	0.5182	-0.8615	-0.3291	-0.3375	0.1993	-0.6033	-0.3132	0.9549	-0.6698	0.9364	-0.4792	0.3709	1.3352																					1	1	1
CHEMBL1708503	Cn1nc(-c2ccc(Cl)cc2)cc1C(=O)NC1CCCc2c1cnn2-c1ccccc1F	IC50 (nM)p	'='	2720	0.493	-1	TNF-alpha	0.384	F (assay format)	0.125	Training	0.1547	0.0704	-0.2501	0.1509	0.2646	-0.3812	0.1662	-0.6939	-0.4645	0.1379	0.2515	-0.067	-0.1172	0.3027	0.1707																					1	1	1
CHEMBL1377693	O=C(Nc1ccc(Oc2cccnc2)nc1)c1ccc(C(F)(F)F)cc1	IC50 (nM)p	'='	2790	0.493	-1	TNF-alpha	0.384	F (assay format)	0.125	Training	0.6923	-1.2852	0.1291	0.4014	1.4168	-0.3596	-0.9468	-0.4216	-0.2661	-0.7101	0.0028	0.0615	0.0212	-0.0251	-0.4487																					1	1	1
CHEMBL1525735	Cc1ccc(NC(=O)C2CCN(S(=O)(=O)c3ccc4c(c3)NC(=O)C(C)S4)CC2)cc1Cl	IC50 (nM)p	'='	2840	0.493	-1	TNF-alpha	0.384	F (assay format)	0.125	Training	0.9179	2.0044	-0.6633	-0.4162	0.3926	-0.001	-0.9468	0.3564	0.2148	1.9909	0.654	-0.0647	0.0823	-0.0176	0.0573																					1	1	1
CHEMBL1532328	O=C(Nc1ccc(F)cc1)c1ccc(CN2CCc3ccccc3C2)cc1	IC50 (nM)p	'='	2880	0.493	-1	TNF-alpha	0.384	F (assay format)	0.125	Test	0.1731	-0.0994	0.3041	0.4748	1.4318	-0.7888	-0.9468	-1.0932	-1.0682	0.2061	0.3762	0.251	0.1568	0.3424	-0.2812																					1	1	1
CHEMBL88935	COC(=O)CC(c1ccc(OC)c(OC)c1)N1C(=O)c2ccccc2C1=O	IC50 (nM)p	'='	2900	0.493	-1	TNF-alpha	0.384	F (assay format)	0.125	Training	0.4526	-0.2773	1.0229	-1.9977	-0.1553	-0.3996	-0.6425	-0.1207	-0.3005	-0.2458	-0.1678	-0.0376	0.0554	0.1849	0.4098																					1	1	1
CHEMBL3640307	COc1ccc2c(c1)C(=O)N(C[C@@]1(C#Cc3ccc4c(c3)c(N)nn4C)NC(=O)NC1=O)C2	IC50 (nM)p	'='	2903.5	0.493	-1	TNF-alpha	0.384	B (single protein format)	0.577	Training	0.1648	-0.1676	-0.6607	-0.651	-0.7131	-0.0462	0.2819	0.2805	0.2629	-0.5079	-0.7454	-0.5783	0.6179	-0.2293	0.3655																					1	1	1
CHEMBL3640314	COc1ccc2c(c1)C(=O)N(C[C@@]1(C#Cc3ccc4c(C)n[nH]c4c3)NC(=O)NC1=O)C2	IC50 (nM)p	'='	2948	0.493	-1	TNF-alpha	0.384	B (single protein format)	0.577	Training	0.266	-0.1865	-0.5398	-0.6077	-0.687	-0.0822	0.4491	0.1018	0.1723	-0.4492	-0.7454	-0.2383	0.4187	-0.1997	0.1707																					1	1	1
CHEMBL3640409	COc1ccc2c(c1)C(=O)N(C[C@@]1(C#Cc3nc(C(=O)N4CCN(C)CC4)ccc3OC)NC(=O)NC1=O)C2	IC50 (nM)p	'='	2961	0.493	-1	TNF-alpha	0.384	B (single protein format)	0.577	Test	-0.093	-0.2122	-0.0404	-1.0673	-0.2736	-0.0575	-0.1234	0.029	0.0086	-0.1776	-0.0121	-0.5041	0.0104	-0.2886	0.0784																					1	1	1
CHEMBL127259	CCOC(=O)CCCn1cnc2cc(OC)c(OC)cc2c1=O	IC50 (nM)p	'='	3000	0.493	-1	TNF-alpha	0.384	F (cell-based format)	0.355	Training	-0.4143	-0.6779	1.8828	-1.8799	-0.5986	-0.9101	-0.9468	0.1488	-0.755	0.2789	-0.614	-0.0559	0.0208	-0.3448	-0.3727																					1	1	1
CHEMBL127042	CCCn1c(=O)n(CCCC(=O)OCC)c(=O)c2nccnc21	IC50 (nM)p	'='	3000	0.493	-1	TNF-alpha	0.384	F (cell-based format)	0.355	Training	-0.6529	-0.5639	1.771	-0.905	-0.2781	-0.8543	-0.9468	0.5283	-0.6794	0.6037	-0.6926	-0.3922	-0.3831	-0.2047	-0.0468																					1	1	1
CHEMBL3938519	CCCCCCCCCCCCCCO[C@H]1C(OC)[C@@H](COC(=O)CCC(=O)OC[C@H](NC(=O)OCC2c3ccccc3-c3ccccc32)C(=O)O)OC(O)[C@@H]1OCCCCCCCCCCCCCC	IC50 (nM)p	'='	3000	0.493	-1	TNF-alpha	0.384	B (assay format)	0.64	Training	-0.6097	0.3516	2.2489	0.2546	-0.8236	-0.1381	-0.6425	-0.3021	-1.5331	1.7995	0.2349	0.8382	-1.7159	0.1421	-0.2431																					1	1	1
CHEMBL3642473	COc1ccc2c(c1)C(=O)N(C[C@@]1(C#Cc3ccnc(SC)n3)NC(=O)NC1=O)C2	IC50 (nM)p	'='	3035	0.493	-1	TNF-alpha	0.384	B (single protein format)	0.577	Test	-0.3152	-0.1982	0.1675	-1.0556	-0.3823	-0.3975	-0.1234	0.641	0.0343	0.372	-0.8671	-0.6582	0.8763	-0.3186	-0.0516																					1	1	1
CHEMBL1380813	Cc1oc(-c2ccccc2Cl)nc1CSc1nc(O)c2c(n1)CCCC2	IC50 (nM)p	'='	3090	0.493	-1	TNF-alpha	0.384	F (assay format)	0.125	Training	0.2507	0.784	-0.0039	0.3327	0.5672	-0.6131	-0.4063	0.1698	-0.6133	1.1955	0.2224	0.1273	-0.0055	0.2441	-0.0197																					1	1	1
CHEMBL3640345	COc1ccc2c(c1)C(=O)N(C[C@@]1(C#Cc3ccc(CN4CCN(c5nccs5)CC4)cc3)NC(=O)NC1=O)C2	IC50 (nM)p	'='	3127	0.493	-1	TNF-alpha	0.384	B (single protein format)	0.577	Training	0.0685	0.408	-0.1116	-0.2019	-0.1748	0.0109	1.0227	-0.0235	-0.3473	0.3538	0.1375	0.1155	0.4827	-0.15	-0.2696																					1	1	1
CHEMBL1530557	CC1Sc2ccc(S(=O)(=O)N3CCC(C(=O)Nc4ccc(Cl)cc4)CC3)cc2NC1=O	IC50 (nM)p	'='	3150	0.493	-1	TNF-alpha	0.384	F (assay format)	0.125	Training	0.743	1.9975	-0.5354	-0.2416	0.6646	-0.1292	-0.9468	0.4166	0.0879	1.9642	0.683	-0.0873	0.1003	0.0592	0.0186																					1	1	1
CHEMBL1554526	Nc1nc2ccccc2n1C(=O)c1ccc(Cl)cc1Cl	IC50 (nM)p	'='	3180	0.493	-1	TNF-alpha	0.384	F (assay format)	0.125	Test	1.0788	-0.0328	-0.2488	-0.1533	0.3209	-0.5738	-0.5414	-0.1561	-0.1886	0.1316	-0.1678	0.3454	0.7098	0.0695	0.2925																					1	1	1
CHEMBL1611733	CCCCCCCn1c(=O)c(C(=O)Nc2cnccn2)c(O)c2ccccc21	IC50 (nM)p	'='	3180	0.493	-1	TNF-alpha	0.384	F (assay format)	0.125	Training	-0.3067	-0.3029	1.3551	0.0184	0.6744	-0.6766	-0.9468	0.1035	-0.9555	0.5471	-0.0974	-0.0664	-0.176	0.1757	0.0758																					1	1	1
CHEMBL1538784	CC(=O)c1ccc(N2CCN(S(=O)(=O)c3ccc4c(c3)CC(C)N4C(=O)C3CC3)CC2)cc1	IC50 (nM)p	'='	3185	0.493	-1	TNF-alpha	0.384	F (assay format)	0.125	Training	1.5168	1.5527	-0.8332	-0.3313	0.1447	0.4179	-0.5414	-0.3967	0.4096	1.4231	0.2148	0.1088	-0.2519	-0.0176	0.1839																					1	1	1
CHEMBL1388113	c1ccc(CNc2ncnc3scc(-c4cccs4)c23)nc1	IC50 (nM)p	'='	3220	0.493	-1	TNF-alpha	0.384	F (assay format)	0.125	Training	-0.4712	1.3987	0.609	0.8111	0.558	-0.7995	0.7719	0.6856	-1.1766	1.2732	-0.2635	-0.1512	0.4904	0.3565	-0.0849																					1	1	1
CHEMBL1595779	CSc1ccccc1OCc1cc(C(=O)N2CCC(c3ccncc3)CC2)no1	IC50 (nM)p	'='	3220	0.493	-1	TNF-alpha	0.384	F (assay format)	0.125	Test	-0.3509	0.3429	0.9534	-0.2463	1.0802	-0.7566	-0.1827	-0.0666	-1.0942	1.1356	0.3326	-0.0026	0.0389	0.2224	-0.2649																					1	1	1
CHEMBL1735926	CC(=O)N1c2ccc(S(=O)(=O)N3CCN(c4ccc([N+](=O)[O-])cc4)CC3)cc2CC1C	IC50 (nM)p	'='	3270	0.493	-1	TNF-alpha	0.384	F (assay format)	0.125	Training	1.5008	1.6338	-0.674	-0.3573	0.3032	0.2639	-0.5414	0.1425	0.4393	1.1376	0.2148	0.1588	-0.1642	0.0198	0.2041																					1	1	1
CHEMBL1444568	CCCCn1c(CN2CCN(c3cccc(Cl)c3)CC2)nc2c1c(=O)n(C)c(=O)n2C	IC50 (nM)p	'='	3350	0.493	-1	TNF-alpha	0.384	F (assay format)	0.125	Training	0.7887	0.3229	0.1124	-0.5065	-0.0049	-0.1862	-0.5414	-0.5772	-0.3606	0.8066	0.1268	0.1915	-0.1585	0.2051	0.3027																					1	1	1
CHEMBL3640416	CCN1CCN(C(=O)C2CCC(=O)N2c2ccc(OC)c(C#C[C@]3(CN4Cc5ccc(OC)cc5C4=O)NC(=O)NC3=O)n2)CC1	IC50 (nM)p	'='	3363	0.493	-1	TNF-alpha	0.384	B (single protein format)	0.577	Training	0.0856	0.1507	0.0278	-1.2477	-0.4898	0.3714	0.4491	-0.02	-0.0183	0.0484	-0.0121	-0.2211	-0.2926	-0.1878	0.2985																					1	1	1
CHEMBL1377340	CCCCCn1c(=O)c(C(=O)Nc2ccccc2S(N)(=O)=O)c(O)c2ccccc21	IC50 (nM)p	'='	3440	0.493	-1	TNF-alpha	0.384	F (assay format)	0.125	Test	0.4537	0.2713	0.3209	-0.2196	0.192	-0.2836	-0.9468	0.732	0.0371	1.3064	-0.0324	-0.1698	0.0529	0.0458	0.3032																					1	1	1
CHEMBL3916613	CCn1c(=O)c2cnc3c(OC)cc(Cl)cc3c2n(C2CCCC2)c1=O	IC50 (nM)p	'='	3500	0.493	-1	TNF-alpha	0.384	B (single protein format)	0.577	Training	0.7291	0.8169	0.1061	-1.2006	-0.5409	-0.2638	0.1993	-0.4269	-0.0209	0.5918	-0.7224	0.7883	0.0972	0.2048	1.5223																					1	1	1
CHEMBL3640381	COc1ccc2c(c1)C(=O)N(C[C@@]1(C#Cc3ccc(-c4cccc(C)c4O)nc3)NC(=O)NC1=O)C2	IC50 (nM)p	'='	3505	0.493	-1	TNF-alpha	0.384	B (single protein format)	0.577	Training	0.3137	-0.3217	-0.2718	-0.7402	-0.1437	0.0106	-0.1234	-0.0159	0.038	-0.3854	-0.3919	0.0564	0.472	-0.2003	0.1271																					1	1	1
CHEMBL3642503	COc1ccc2c(c1)C(=O)N(C[C@@]1(C#Cc3ccc4c(c3)C(C)Oc3cccnc3-4)NC(=O)NC1=O)C2	IC50 (nM)p	'='	3546	0.493	-1	TNF-alpha	0.384	B (single protein format)	0.577	Training	0.4095	-0.0301	-0.555	-0.319	0.0139	0.189	-0.1234	-0.2408	0.0923	-0.372	-0.1486	0.1133	0.2665	0.4064	0.58																					1	1	1
CHEMBL3973186	CCn1c(=O)c2cnc3c(OC(F)(F)F)cccc3c2n(C2CCCC2)c1=O	IC50 (nM)p	'='	3600	0.493	-1	TNF-alpha	0.384	B (single protein format)	0.577	Test	1.2874	0.3468	-0.5444	-0.3532	-0.4144	0.1155	0.1993	-0.5085	0.5303	-0.0148	-0.6698	0.7766	-0.6105	-0.0199	1.1811																					1	1	1
CHEMBL1308276	Oc1nc(/C=C/c2ccc(Cl)cc2Cl)cc(C(F)(F)F)n1	IC50 (nM)p	'='	3750	0.493	-1	TNF-alpha	0.384	F (assay format)	0.125	Training	1.8451	-0.7692	-0.5266	0.1832	-0.1191	-0.3513	-0.9468	-0.5315	0.5041	-0.1567	-0.2696	0.4847	0.4486	-0.3768	-0.2792																					1	1	1
CHEMBL1732803	COc1ccc(F)c(-c2nc(CN3CCN(c4ncnc5ccccc45)CC3)c(C)o2)c1	IC50 (nM)p	'='	3800	0.493	-1	TNF-alpha	0.384	F (assay format)	0.125	Training	0.2752	-0.1607	0.1565	-0.0907	0.7471	-0.3424	-0.4063	-0.6511	-0.7125	-0.0285	0.3257	0.0603	-0.049	0.4742	0.1034																					1	1	1
CHEMBL1450407	COc1ccc(N2CCN(S(=O)(=O)c3ccc4c(c3)CC(C)N4C(=O)C3CC3)CC2)cc1	IC50 (nM)p	'='	3850	0.493	-1	TNF-alpha	0.384	F (assay format)	0.125	Training	1.4156	1.5994	-0.5085	-0.6846	0.1946	0.3341	-0.5414	-0.4814	0.269	1.4319	0.2148	0.1479	-0.2714	0.0406	0.1875																					1	1	1
CHEMBL4204861	O=S(=O)(NCC1CCCO1)c1cnc2ccc(-c3cccnc3)nn12	IC50 (nM)p	'='	4000	0.493	-1	TNF-alpha	0.384	B (cell-based format)	0.316	Test	-0.2383	0.6849	-0.0392	0.467	0.2833	-0.5883	0.7719	0.4247	-0.3274	1.1356	-1.0137	-0.6323	-0.2774	-0.4292	-0.4021																					1	1	1
CHEMBL4209925	COc1ccc(-c2ccc3ncc(S(=O)(=O)NCC4CCCO4)n3n2)cc1	IC50 (nM)p	'='	4000	0.493	-1	TNF-alpha	0.384	B (cell-based format)	0.316	Training	0.1153	0.6496	0.1173	-0.3517	-0.2553	-0.4858	0.7719	0.216	-0.2762	1.1256	-0.9784	-0.2535	-0.2518	-0.5482	-0.3809																					1	1	1
CHEMBL126817	CCOC(=O)CCCn1cnc2ccc(N)cc2c1=O	IC50 (nM)p	'='	4000	0.493	-1	TNF-alpha	0.384	F (cell-based format)	0.355	Training	-0.5379	-0.7118	1.244	-0.4891	-0.2061	-1.0309	-0.9468	0.6112	-0.8723	0.3571	-0.5728	-0.2759	0.2072	-0.4366	-0.6445																					1	1	1
CHEMBL4206211	O=S(=O)(NCC1CCCO1)c1cnc2ccc(-c3cncc(F)c3)nn12	IC50 (nM)p	'='	4000	0.493	-1	TNF-alpha	0.384	B (cell-based format)	0.316	Training	-0.0058	0.5816	-0.2939	0.3675	-0.2071	-0.5218	0.7719	0.3517	-0.122	0.9349	-1.0538	-0.5906	-0.3413	-0.5663	-0.3375																					1	1	1
CHEMBL4216705	Nc1ncc(-c2ccc3ncc(S(N)(=O)=O)n3n2)cc1C(F)(F)F	IC50 (nM)p	'='	4000	0.493	-1	TNF-alpha	0.384	B (cell-based format)	0.316	Test	1.3538	-0.4537	-1.54	0.1006	-0.3158	0.0425	-0.3742	1.2436	1.3564	0.2468	-1.0891	-0.8091	0.1387	-0.7829	0.0618																					1	1	1
CHEMBL1705298	COc1ccc(-c2nc(CN3CCN(c4ncnc5ccccc45)CC3)c(C)o2)cc1	IC50 (nM)p	'='	4080	0.493	-1	TNF-alpha	0.384	F (assay format)	0.125	Training	0.1007	-0.1121	0.3042	-0.0301	1.0215	-0.4619	-0.4063	-0.6214	-0.9052	0.1005	0.354	0.0543	-0.008	0.4993	0.0004																					1	1	1
CHEMBL1364793	CCC(=O)N1c2ccc(S(=O)(=O)N3CCN(c4ccc([N+](=O)[O-])cc4)CC3)cc2CC1C	IC50 (nM)p	'='	4090	0.493	-1	TNF-alpha	0.384	F (assay format)	0.125	Training	1.3694	1.5479	-0.3108	-0.8784	0.2473	0.2711	-0.5414	0.0901	0.3544	1.2864	0.2148	0.1796	-0.2121	0.0551	0.2271																					1	1	1
CHEMBL3640364	COc1ccc2c(c1F)C(=O)N(C[C@@]1(C#Cc3ccc(-c4cccc(N5CCSCC5)n4)cc3)NC(=O)NC1=O)C2	IC50 (nM)p	'='	4154	0.493	-1	TNF-alpha	0.384	B (single protein format)	0.577	Training	0.5374	0.4281	-0.1132	-0.3693	0.4994	0.2958	-0.1234	-0.1342	-0.1647	0.3851	1.9906	0.729	0.6699	0.1068	0.1308																					1	1	1
CHEMBL1565083	COc1ccccc1CNc1ncnc2sccc12	IC50 (nM)p	'='	4190	0.493	-1	TNF-alpha	0.384	F (assay format)	0.125	Test	-0.4261	0.3634	1.244	-0.3696	0.4654	-0.964	-0.1371	0.2963	-1.228	0.7617	-0.2413	-0.0623	0.5493	0.2654	-0.1972																					1	1	1
CHEMBL111111	COC(=O)CC(c1ccc(OC)c(OC)c1)N1C(=O)c2ccc(C(C)(C)C)cc2C1=O	IC50 (nM)p	'='	4200	0.493	-1	TNF-alpha	0.384	F (assay format)	0.125	Training	1.4566	-0.2048	0.1794	-1.8541	-0.5993	0.3383	-0.6425	-0.311	0.4598	0.1311	-0.1961	0.0663	-0.1526	-0.0098	0.3877																					1	1	1
CHEMBL1369879	c1ccc(-c2csc3ncnc(NCc4ccccn4)c23)cc1	IC50 (nM)p	'='	4230	0.493	-1	TNF-alpha	0.384	F (assay format)	0.125	Training	-0.3381	0.4742	0.7596	0.8542	1.8892	-0.7764	-0.3742	-0.0078	-1.2732	0.5514	-0.0179	0.0166	0.5137	0.6077	-0.0815																					1	1	1
CHEMBL1600776	C=CCC1(CC=C)CCCN1C(=O)c1cc(COc2ccc(C)nc2)on1	IC50 (nM)p	'='	4240	0.493	-1	TNF-alpha	0.384	F (assay format)	0.125	Training	-0.0628	0.1814	1.1317	-0.824	-0.8046	-0.4657	0.4443	-0.3822	-0.4006	0.4602	-0.3997	-0.1181	-0.3096	-0.0885	-0.0489																					1	1	1
CHEMBL1717116	COc1ccc(N2CCN(S(=O)(=O)c3ccc4c(c3)CC(C)N4C(C)=O)CC2)cc1	IC50 (nM)p	'='	4300	0.493	-1	TNF-alpha	0.384	F (assay format)	0.125	Test	1.3581	1.7928	-0.3149	-0.7435	0.3625	0.1725	-0.5414	-0.3715	0.0852	1.4034	0.2148	0.1925	-0.1075	0.0843	0.2086																					1	1	1
CHEMBL3640362	COc1ccc2c(c1)C(=O)N(C[C@@]1(C#Cc3cccc(N4CCSCC4)n3)NC(=O)NC1=O)C2	IC50 (nM)p	'='	4316	0.493	-1	TNF-alpha	0.384	B (single protein format)	0.577	Training	0.223	0.5461	-0.0223	-0.2507	0.4208	-0.1232	-0.1234	0.1934	-0.2101	0.58	1.5861	0.293	0.6149	0.0622	-0.0831																					1	1	1
CHEMBL1733280	CC(=O)N1c2ccc(S(=O)(=O)N3CCN(c4ccc(C)cc4)CC3)cc2CC1C	IC50 (nM)p	'='	4320	0.493	-1	TNF-alpha	0.384	F (assay format)	0.125	Training	1.6038	1.9212	-0.7009	-0.2406	0.4254	0.1839	-0.5414	-0.4901	0.179	1.5842	0.2148	0.2883	-0.114	0.0827	0.2268																					1	1	1
CHEMBL1711273	CC1CCc2c(sc(NC(=O)c3ccc(Cl)cc3)c2C(=O)O)C1	IC50 (nM)p	'='	4410	0.493	-1	TNF-alpha	0.384	F (assay format)	0.125	Training	1.0597	1.7547	-0.2505	0.0264	0.0241	-0.5458	-0.5414	0.4076	-0.2508	1.2501	0.0388	0.2977	0.0348	0.0254	0.0931																					1	1	1
CHEMBL1529395	CCn1nc(C)cc1C(=O)NC1CCCc2c1cnn2-c1ccc(C)c(C)c1	IC50 (nM)p	'='	4430	0.493	-1	TNF-alpha	0.384	F (assay format)	0.125	Test	-0.1117	0.2962	-0.0848	-0.5503	-0.4971	-0.5696	0.1662	-0.5331	-0.3877	0.6281	0.0105	-0.333	-0.4588	0.1694	0.2192																					1	1	1
CHEMBL1372398	O=C(c1ccc(S(=O)(=O)c2cccc(Cl)c2)c([N+](=O)[O-])c1)N1CCN(c2ccccn2)CC1	IC50 (nM)p	'='	4430	0.493	-1	TNF-alpha	0.384	F (assay format)	0.125	Training	1.0827	0.9828	-0.1202	-0.0857	1.2174	0.0806	-0.9468	0.1893	0.1606	0.9244	0.4053	0.2062	0.195	0.1515	0.1272																					1	1	1
CHEMBL1299751	O=C(c1ccc(S(=O)(=O)Cc2ccccc2Cl)c([N+](=O)[O-])c1)N1CCN(c2ccccn2)CC1	IC50 (nM)p	'='	4530	0.493	-1	TNF-alpha	0.384	F (assay format)	0.125	Training	0.8797	1.1011	-0.0252	-0.0207	1.1804	-0.0409	-0.9468	0.1384	0.0559	1.1138	0.4053	0.1457	0.2137	0.1339	0.0407																					1	1	1
CHEMBL1542713	O=C(COc1ccc2c(-c3ccccc3)cc(=O)oc2c1)Nc1cccnc1	IC50 (nM)p	'='	4590	0.493	-1	TNF-alpha	0.384	F (assay format)	0.125	Training	-0.2023	-0.7354	0.5181	0.8867	1.6802	-0.7302	-0.9468	-0.2347	-1.0539	-0.3939	0.1681	-0.0447	0.2422	0.4196	-0.1472																					1	1	1
CHEMBL1405985	O=C(CSc1ccccc1NS(=O)(=O)c1ccccc1F)Nc1nnc(C(F)(F)F)s1	IC50 (nM)p	'='	4630	0.493	-1	TNF-alpha	0.384	F (assay format)	0.125	Test	0.814	1.0458	-0.3266	0.2715	-0.0729	0.0262	-0.1827	1.0466	0.5437	1.4934	-0.1388	-0.2369	0.4403	-0.3163	-0.2401																					1	1	1
CHEMBL1299281	CCOC(=O)N1CCN(C(=O)c2ccc(Cn3c(=S)[nH]c4ccc(Br)cc4c3=O)cc2)CC1	IC50 (nM)p	'='	4690	0.493	-1	TNF-alpha	0.384	F (assay format)	0.125	Training	0.3817	0.1428	0.2235	-0.512	0.45	-0.4021	-0.9468	0.1528	-0.4871	0.8039	0.3219	0.0207	0.5144	0.1263	0.0873																					1	1	1
CHEMBL1538154	COc1ccc(-c2cc(C)no2)cc1S(=O)(=O)N1CCN(c2ccc(F)cc2)CC1	IC50 (nM)p	'='	4690	0.493	-1	TNF-alpha	0.384	F (assay format)	0.125	Training	1.1786	1.1619	-0.099	-0.5607	0.3625	0.0091	-0.1827	-0.2754	-0.0499	0.9524	0.2148	0.2529	-0.0775	0.0794	0.0728																					1	1	1
CHEMBL110956	COC(=O)CC(c1ccc(OC)c(OC)c1)N1C(=O)c2cc3ccccc3cc2C1=O	IC50 (nM)p	'='	4700	0.493	-1	TNF-alpha	0.384	F (assay format)	0.125	Training	0.7522	-0.1131	0.5544	-1.5114	-0.014	-0.1227	-0.6425	-0.3516	-0.2579	-0.2608	-0.0079	0.0983	0.1183	0.3601	0.464																					1	1	1
CHEMBL1568877	O=C(Nc1cccc([N+](=O)[O-])c1)c1ccc2ccccc2c1O	IC50 (nM)p	'='	4720	0.493	-1	TNF-alpha	0.384	F (assay format)	0.125	Test	0.5707	-0.7149	0.2275	-0.0689	0.8922	-0.7029	-0.9468	0.3595	-0.3353	-0.5369	0.0204	0.1975	0.2838	0.12	-0.0025																					1	1	1
CHEMBL1607172	Cc1ccccc1C(=O)N1CCN(c2ccc(NC(=O)c3ccc4c(c3)OCCO4)cc2)CC1	IC50 (nM)p	'='	4730	0.493	-1	TNF-alpha	0.384	F (assay format)	0.125	Training	0.3331	-0.1519	0.1887	0.1028	1.4677	-0.3993	-0.9468	-0.6534	-0.8782	0.1667	0.5866	0.2235	0.0683	0.376	-0.0623																					1	1	1
CHEMBL1327276	COCC1CCN(C(=O)c2cc(COc3ccc4ncccc4c3)on2)CC1	IC50 (nM)p	'='	4810	0.493	-1	TNF-alpha	0.384	F (assay format)	0.125	Training	-0.4842	-0.1733	0.7604	0.1001	0.5409	-0.8278	-0.1827	-0.3016	-1.0367	0.2172	0.2783	-0.2206	-0.2381	0.2388	-0.2679																					1	1	1
CHEMBL1334593	CCCCn1c(=O)c(C(=O)Nc2cnccn2)c(O)c2ccccc21	IC50 (nM)p	'='	4920	0.493	-1	TNF-alpha	0.384	F (assay format)	0.125	Training	-0.2773	-0.5513	1.0028	-0.194	0.9329	-0.6951	-0.9468	0.3029	-0.7211	0.064	-0.0974	-0.2499	0.0092	0.2398	0.2448																					1	1	1
CHEMBL3640334	COc1ccc2c(c1F)C(=O)N(C[C@@]1(C#Cc3ccc(CN4CCc5ccc(F)cc5C4)nc3)NC(=O)NC1=O)C2	IC50 (nM)p	'='	4980	0.493	-1	TNF-alpha	0.384	B (single protein format)	0.577	Test	0.2211	-0.0161	-0.4255	-0.3969	-0.08	0.163	-0.1234	-0.4391	0.0051	-0.3052	0.2049	-0.0318	0.1218	-0.0207	0.1706																					1	1	1
CHEMBL127144	CCOC(=O)CCCn1ccc2ccccc2c1=O	IC50 (nM)p	'='	5000	0.493	-1	TNF-alpha	0.384	F (cell-based format)	0.355	Training	0.1801	-0.4777	1.6775	-0.3927	0.3016	-0.9529	-0.9468	-0.3521	-1.1152	0.6577	-0.4709	1.0032	-0.2227	-0.3118	-0.7707																					1	1	1
CHEMBL171989	CCCn1c(=O)n(CCCC(=O)OCC)c(=O)c2c1ncn2C	IC50 (nM)p	'='	5000	0.493	-1	TNF-alpha	0.384	F (assay format)	0.125	Training	0.0648	-0.3456	1.3736	-1.194	-1.3648	-0.672	-0.3742	0.3444	-0.4039	0.7172	-0.4685	-0.2082	-0.5398	-0.2378	0.2415																					1	1	1
CHEMBL127042	CCCn1c(=O)n(CCCC(=O)OCC)c(=O)c2nccnc21	IC50 (nM)p	'='	5000	0.493	-1	TNF-alpha	0.384	F (assay format)	0.125	Training	-0.6529	-0.5639	1.771	-0.905	-0.2781	-0.8543	-0.9468	0.5283	-0.6794	0.6037	-0.3408	-0.4775	-0.3393	-0.0111	0.1546																					1	1	1
CHEMBL338765	CCOC(=O)CCCn1ccc2cc(OC)c(OC)cc2c1=O	IC50 (nM)p	'='	5000	0.493	-1	TNF-alpha	0.384	F (cell-based format)	0.355	Test	0.1576	-0.5085	1.8828	-1.8799	-0.5986	-0.801	-0.9468	-0.1489	-0.7891	0.4187	-0.5599	0.6004	-0.2141	-0.3448	-0.3727																					1	1	1
CHEMBL126867	CCOC(=O)CCCN1CNc2cc(N)ccc2C1=O	IC50 (nM)p	'='	5000	0.493	-1	TNF-alpha	0.384	F (cell-based format)	0.355	Training	-0.4006	-0.4627	1.244	-0.4891	-0.2061	-1.0364	-0.9468	0.5439	-0.9514	0.5619	-0.5044	0.0197	-0.0072	-0.4966	-0.6743																					1	1	1
CHEMBL126246	CCOC(=O)CCCn1cc(C#N)c2cc(OC)c(OC)cc2c1=O	IC50 (nM)p	'='	5000	0.493	-1	TNF-alpha	0.384	F (cell-based format)	0.355	Training	0.2249	-0.5251	2.0081	-2.3673	-0.8259	-0.6667	-0.9468	0.2397	-0.5838	0.2018	-0.5921	0.3625	-0.0098	-0.2561	-0.0788																					1	1	1
CHEMBL255489	Cc1cc2occ(CN(C)CCN(C)Cc3cn(-c4cccc(C(F)(F)F)c4)c4ccccc34)c(=O)c2cc1C	IC50 (nM)p	'='	5000	0.493	-1	TNF-alpha	0.384	B (cell-based format)	0.316	Training	1.4338	-0.1094	-0.6045	0.1667	0.0728	0.6312	-0.5414	-1.1664	0.0517	0.0885	-0.4105	0.6687	-0.014	-0.2054	0.0585																					1	1	1
CHEMBL1464332	Cc1oc2c(C)c3oc(=O)c(CCC(=O)O)c(C)c3cc2c1-c1ccccc1	IC50 (nM)p	'='	5030	0.493	-1	TNF-alpha	0.384	F (assay format)	0.125	Test	1.1872	0.1765	-0.479	-0.056	0.1303	-0.0761	-0.5414	-0.2487	-0.0369	-0.0125	-0.0829	0.2414	-0.1277	0.3153	0.5608																					1	1	1
CHEMBL1452157	C/C(Cl)=C\Cn1c(NCCc2ccccc2)nc2c1c(=O)n(C)c(=O)n2C	IC50 (nM)p	'='	5210	0.493	-1	TNF-alpha	0.384	F (assay format)	0.125	Training	0.5855	-0.4118	0.2457	-0.3626	-0.1431	-0.4534	-0.5414	-0.2792	-0.3886	0.4138	-0.2229	0.0513	0.1366	0.0132	0.1567																					1	1	1
CHEMBL1472304	CN(Cc1cccnc1)C(=O)c1cc(COc2ccc3ncccc3c2)on1	IC50 (nM)p	'='	5240	0.493	-1	TNF-alpha	0.384	F (assay format)	0.125	Training	-0.7447	-0.7903	0.5181	0.445	0.9359	-0.8901	-0.1827	-0.2361	-1.0233	-0.3052	-0.0255	-0.4166	0.1728	0.1806	-0.3382																					1	1	1
CHEMBL1731586	CN(C)c1ccc(NC(=O)c2ccc(CN3CCc4ccccc43)cc2)cc1	IC50 (nM)p	'='	5370	0.493	-1	TNF-alpha	0.384	F (assay format)	0.125	Training	0.4765	-0.0636	0.2104	0.2045	0.7719	-0.5995	-0.3742	-1.0545	-0.9449	0.3441	0.0732	0.3258	0.3256	0.2022	-0.2343																					1	1	1
CHEMBL3640373	COc1ccc2c(c1)C(=O)N(C[C@@]1(C#Cc3ccc(-c4cnccc4OC)nc3)NC(=O)NC1=O)C2	IC50 (nM)p	'='	5377	0.493	-1	TNF-alpha	0.384	B (single protein format)	0.577	Test	-0.1008	-0.4031	0.1544	-0.867	0.0475	-0.1039	-0.1234	0.0103	-0.1203	-0.4919	-0.433	-0.3578	0.4712	0.0373	0.0913																					1	1	1
CHEMBL1484482	O=C(c1ccc(S(=O)(=O)N2CCCCC2)cc1)N1CCN(CCN2C(=O)c3cccc4cccc(c34)C2=O)CC1	IC50 (nM)p	'='	5550	0.493	-1	TNF-alpha	0.384	F (assay format)	0.125	Training	1.0778	1.4146	-0.3045	-0.1806	1.2299	0.5914	-0.9468	-0.3765	-0.1386	1.1184	1.1108	0.2108	-0.1338	0.4357	0.338																					1	1	1
CHEMBL322553	CCOc1ccc(C(CC(N)=O)N2C(=O)c3ccccc3C2=O)cc1OCC	IC50 (nM)p	'='	5600	0.493	-1	TNF-alpha	0.384	F (assay format)	0.125	Training	0.3214	-0.2241	0.8892	-0.4406	-0.2052	-0.4079	-0.6425	0.1371	-0.4544	0.2058	-0.1678	0.0136	-0.0857	0.2545	0.3716																					1	1	1
CHEMBL1718730	COC(=O)c1c(NC(=O)C=Cc2cccs2)sc2c1CCC(C)C2	IC50 (nM)p	'='	5680	0.493	-1	TNF-alpha	0.384	F (assay format)	0.125	Training	0.3114	2.1617	0.5889	-0.3026	-0.984	-0.6739	0.6037	0.6944	-0.6433	1.829	-0.1739	0.0553	0.0033	-0.1396	-0.0664																					1	1	1
CHEMBL1312200	O=C(CSc1nc2ccccc2c(=O)n1Cc1ccccc1)Nc1ccc(Br)cc1C(=O)O	IC50 (nM)p	'='	5700	0.493	-1	TNF-alpha	0.384	F (assay format)	0.125	Test	0.0803	0.2032	0.2798	0.3292	0.8331	-0.5155	-0.9468	0.2584	-0.6599	0.7653	0.1734	-0.0289	0.7066	0.2656	0.0136																					1	1	1
CHEMBL3640429	COCCN1CCN(c2ccc(OC)c(C#C[C@]3(CN4Cc5ccc(OC)cc5C4=O)NC(=O)NC3=O)n2)CC1	IC50 (nM)p	'='	5710.4	0.493	-1	TNF-alpha	0.384	B (single protein format)	0.577	Training	0.053	-0.0916	0.451	-0.9498	-0.3049	0.0249	-0.1234	-0.1088	-0.286	-0.0016	-0.0121	0.0254	0.0185	-0.1	-0.0678																					1	1	1
CHEMBL23150	O=C1/C(=C/c2ccncc2)Cc2ccccc21	IC50 (nM)p	'='	5750	0.493	-1	TNF-alpha	0.384	B (assay format)	0.64	Training	-0.1105	-0.1752	0.5033	0.643	1.6584	-0.9664	-0.5414	-0.8167	-0.9799	-0.0474	-0.269	0.2343	1.3621	0.8676	0.2729																					1	1	1
CHEMBL1720257	CC(=O)N1c2ccc(S(=O)(=O)N3CCN(c4ccc(Cl)cc4)CC3)cc2CC1C	IC50 (nM)p	'='	5760	0.493	-1	TNF-alpha	0.384	F (assay format)	0.125	Training	1.7049	1.9504	-0.7009	-0.2406	0.4254	0.2126	-0.5414	-0.4901	0.2065	1.6573	0.2148	0.3708	0.0273	0.0827	0.2268																					1	1	1
CHEMBL1384652	CCCCn1c(SCC(=O)Nc2nnc(C(C)C)s2)nc2c1c(=O)n(C)c(=O)n2C	IC50 (nM)p	'='	5820	0.493	-1	TNF-alpha	0.384	F (assay format)	0.125	Test	-0.0025	0.7077	0.2101	-0.8214	-1.4366	-0.4162	0.2216	1.2581	-0.0615	1.6134	-0.4685	-0.4788	0.1119	-0.2091	0.1913																					1	1	1
CHEMBL1586616	N#CC(c1ccccc1)c1ccc2c(C(F)(F)F)cc(C(F)(F)F)nc2n1	IC50 (nM)p	'='	5880	0.493	-1	TNF-alpha	0.384	F (assay format)	0.125	Training	2.0854	-0.8044	-0.6536	-0.1537	0.6403	0.4557	-0.9468	-0.7432	1.0958	-0.8681	-0.0531	0.2353	-0.2198	0.0983	0.2099																					1	1	1
CHEMBL1453730	Cc1oc(-c2cc(F)ccc2F)nc1CN1CCN(c2ncnc3ccccc23)CC1	IC50 (nM)p	'='	5970	0.493	-1	TNF-alpha	0.384	F (assay format)	0.125	Training	0.4551	-0.178	-0.1829	0.3877	0.8157	-0.3328	-0.4063	-0.7676	-0.6171	-0.1168	0.3257	0.1318	-0.0807	0.4725	0.1162																					1	1	1
CHEMBL170479	CCOC(=O)CCCn1c(=O)c2c(ncn2C)n(C)c1=O	IC50 (nM)p	'='	6000	0.493	-1	TNF-alpha	0.384	F (assay format)	0.125	Training	0.2377	-0.5141	0.7455	-1.3086	-1.3387	-0.6943	-0.3742	0.5295	-0.1729	0.2547	-0.4685	-0.3406	-0.4053	-0.4162	0.215																					1	1	1
CHEMBL126283	CCOC(=O)CCCCn1cnc2cc(OC)c(OC)cc2c1=O	IC50 (nM)p	'='	6000	0.493	-1	TNF-alpha	0.384	F (cell-based format)	0.355	Test	-0.4206	-0.6057	1.9885	-1.7275	-0.6407	-0.904	-0.9468	0.0753	-0.8476	0.4635	-0.614	0.0697	-0.0966	-0.3292	-0.4542																					1	1	1
CHEMBL4211218	COc1ccc(-c2ccc3ncc(S(=O)(=O)NCC4CCCO4)n3n2)cn1	IC50 (nM)p	'='	6000	0.493	-1	TNF-alpha	0.384	B (cell-based format)	0.316	Training	-0.0077	0.5454	0.1173	-0.3517	-0.2553	-0.5059	0.7719	0.4542	-0.2571	1.0137	-1.0538	-0.4385	-0.2981	-0.5482	-0.3809																					1	1	1
CHEMBL502604	CCCCCCCCCCCCCCO[C@@H]1[C@@H](OCCCCCCCCCCCCCC)[C@@H](OC)O[C@H](C[N+](C)(C)C2CCCC2)[C@H]1O	IC50 (nM)p	'='	6000	0.493	-1	TNF-alpha	0.384	B (assay format)	0.64	Training	-0.3909	1.483	2.914	0.2411	-1.4645	-0.4818	0.1993	-1.0442	-1.4147	3.4473	-0.7261	1.557	-2.9737	-0.6054	-0.7533																					1	1	1
CHEMBL4212779	COc1cccc(CNS(=O)(=O)c2cnc3ccc(-c4cncc(F)c4)nn23)c1	IC50 (nM)p	'='	6000	0.493	-1	TNF-alpha	0.384	B (cell-based format)	0.316	Training	0.1482	0.12	0.0193	-0.2091	0.4254	-0.4317	-0.3742	0.1603	-0.1535	0.5182	-0.7157	-0.4016	0.2815	-0.2718	-0.2552																					1	1	1
CHEMBL1537124	CC(=O)N1c2ccc(S(=O)(=O)N3CCC(C(=O)Nc4cccc(C)n4)CC3)cc2CC1C	IC50 (nM)p	'='	6020	0.493	-1	TNF-alpha	0.384	F (assay format)	0.125	Test	0.9295	1.7185	-0.5944	-0.1292	0.2473	0.0854	-0.5414	0.0206	0.1672	1.4051	0.2783	-0.0948	-0.3736	-0.0535	0.1359																					1	1	1
CHEMBL1502127	Cc1ccccc1/C=C1\Sc2ccc(C(=O)N3CCN(c4ccccn4)CC3)cc2N(C)C1=O	IC50 (nM)p	'='	6220	0.493	-1	TNF-alpha	0.384	F (assay format)	0.125	Training	0.7599	0.7195	0.0013	-0.0695	1.3478	-0.1615	-0.9468	-0.4939	-0.6388	0.6241	0.6815	0.3105	0.4215	0.3755	0.0947																					1	1	1
CHEMBL1370183	CCOC(=O)C1=C(Cc2ccc(Cl)cc2)C(=O)c2ccccc2C1=O	IC50 (nM)p	'='	6240	0.493	-1	TNF-alpha	0.384	F (assay format)	0.125	Training	0.6077	-0.2517	0.5602	-0.5171	0.4778	-0.582	-0.9468	-0.4499	-0.3102	0.2552	-0.0194	0.257	0.3032	0.1912	0.3414																					1	1	1
CHEMBL1562819	Cc1onc(-c2ccccc2)c1C(=O)Nc1ncc([N+](=O)[O-])s1	IC50 (nM)p	'='	6310	0.493	-1	TNF-alpha	0.384	F (assay format)	0.125	Training	0.2513	-0.3206	0.2275	0.0968	-0.1793	-0.6874	0.3898	1.4	-0.1849	-0.011	-0.3186	-0.1035	0.0886	-0.1508	-0.1074																					1	1	1
CHEMBL1420187	CC(=O)c1ccc(N2CCN(S(=O)(=O)c3ccc4c(c3)CC(C)N4C(C)=O)CC2)cc1	IC50 (nM)p	'='	6500	0.493	-1	TNF-alpha	0.384	F (assay format)	0.125	Test	1.4699	1.7364	-0.674	-0.3573	0.3032	0.2564	-0.5414	-0.2825	0.2436	1.3948	0.2148	0.1486	-0.0911	0.0198	0.2041																					1	1	1
CHEMBL1578700	O=C(c1ccc(S(=O)(=O)c2ccccc2Cl)c([N+](=O)[O-])c1)N1CCN(Cc2ccccc2)CC1	IC50 (nM)p	'='	6580	0.493	-1	TNF-alpha	0.384	F (assay format)	0.125	Training	0.8787	1.2746	0.0053	-0.0312	1.1804	0.0234	-0.9468	-0.0547	0.0666	1.0914	0.4604	0.1909	0.1678	0.1109	0.0888																					1	1	1
CHEMBL1561275	Cc1nn(-c2ccccc2)c2nc(C(Cl)(Cl)Cl)nc(O)c12	IC50 (nM)p	'='	6620	0.493	-1	TNF-alpha	0.384	F (assay format)	0.125	Training	1.2758	-0.51	-0.9265	0.3233	0.4831	-0.178	-0.5414	-0.1524	0.7032	0.4126	-0.2229	-0.0057	0.6904	0.1195	0.3058																					1	1	1
CHEMBL1372308	Cc1c(O)ccc2c(-c3ccccc3)cc(=O)oc12	IC50 (nM)p	'='	6620	0.493	-1	TNF-alpha	0.384	F (assay format)	0.125	Training	0.9995	-0.3786	-0.022	0.0791	1.3074	-0.6973	-0.9468	-0.3594	-0.4869	-0.2509	-0.0469	0.4482	0.3105	0.3884	0.2892																					1	1	1
CHEMBL1433943	CC1CCN(S(=O)(=O)c2nnc(NC(=O)c3cccc(Cl)c3)s2)CC1	IC50 (nM)p	'='	6640	0.493	-1	TNF-alpha	0.384	F (assay format)	0.125	Test	0.6789	2.406	-0.2556	-0.0598	0.1667	-0.415	-0.1827	0.9551	0.1421	2.3371	0.1421	-0.1122	0.3011	-0.2598	-0.173																					1	1	1
CHEMBL1299637	CC(C)(C)c1ccc(-c2noc(CCC(=O)NCc3ccco3)n2)cc1	IC50 (nM)p	'='	6760	0.493	-1	TNF-alpha	0.384	F (assay format)	0.125	Training	0.2849	-0.8309	0.1291	0.3385	-0.7744	-0.4097	0.9624	-0.0841	-0.3617	0.3155	-0.3515	-0.1729	-0.4476	-0.4023	-0.5578																					1	1	1
CHEMBL1706800	CC1CCc2c(sc(NC(=O)c3ccc(Br)cc3)c2C(=O)O)C1	IC50 (nM)p	'='	6820	0.493	-1	TNF-alpha	0.384	F (assay format)	0.125	Training	1.1269	1.9085	-0.2505	0.0264	0.0241	-0.5281	-0.5414	0.4076	-0.2536	1.6353	0.0388	0.3446	0.2422	0.0254	0.0931																					1	1	1
CHEMBL1333593	COc1cc(C(=O)Nc2scc(-c3ccc(Br)cc3)c2C(=O)O)cc(OC)c1OC	IC50 (nM)p	'='	6880	0.493	-1	TNF-alpha	0.384	F (assay format)	0.125	Training	0.7736	0.3669	0.9023	-1.7329	-0.5015	-0.3163	-0.3742	0.4282	-0.3561	0.6876	-0.1923	0.2359	0.6144	0.0616	0.2468																					1	1	1
CHEMBL4206607	N#CC1(c2ccccc2)CCN(S(=O)(=O)c2cnc3ccc(-c4cccnc4)nn23)CC1	IC50 (nM)p	'='	7000	0.493	-1	TNF-alpha	0.384	B (cell-based format)	0.316	Test	0.7751	1.1822	-0.011	-0.6637	1.388	0.4328	-0.3742	0.0434	0.1945	0.7819	0.0565	-0.1121	0.0383	0.0549	0.2185																					1	1	1
CHEMBL1333987	Oc1ccc(N=Nc2ccccc2C(F)(F)F)c2cccnc12	IC50 (nM)p	'='	7030	0.493	-1	TNF-alpha	0.384	F (assay format)	0.125	Training	1.2594	-0.9393	-0.1089	0.249	0.9523	-0.2443	-0.9468	-0.4083	0.1073	-0.7408	-0.0278	0.3819	0.2188	0.2195	0.0564																					1	1	1
CHEMBL3640434	COc1ccc2c(c1)C(=O)N(C[C@@]1(C#Cc3nc(-c4ccc(S(=O)(=O)NC5CC5)cc4)ccc3OC)NC(=O)NC1=O)C2	IC50 (nM)p	'='	7043	0.493	-1	TNF-alpha	0.384	B (single protein format)	0.577	Training	0.5467	0.3468	-0.4365	-0.7626	-0.4172	0.4865	-0.1234	0.2078	0.4693	0.4164	-0.3771	-0.1567	0.0154	-0.4646	-0.02																					1	1	1
CHEMBL3642433	COc1ccc2c(c1)C(=O)N(C[C@@]1(C#Cc3nc(N4CCN(c5ccncc5)CC4)ccc3OC)NC(=O)NC1=O)C2	IC50 (nM)p	'='	7271	0.493	-1	TNF-alpha	0.384	B (single protein format)	0.577	Training	0.1535	-0.1024	0.094	-0.642	0.3934	0.1948	-0.1234	-0.1666	-0.2889	-0.213	0.3957	0.1325	0.313	0.1613	0.0079																					1	1	1
CHEMBL1335978	COc1cc(C(=O)Nc2sc3c(c2C(=O)O)CCC(C)C3)cc(OC)c1OC	IC50 (nM)p	'='	7410	0.493	-1	TNF-alpha	0.384	F (assay format)	0.125	Test	0.5147	1.3507	0.6608	-1.6873	-0.6634	-0.4164	-0.5414	0.5695	-0.1993	0.7191	-0.014	-0.0802	-0.1468	0.1079	0.374																					1	1	1
CHEMBL110110	COc1ccc(C(CCO)N2C(=O)c3ccccc3C2=O)cc1OC	IC50 (nM)p	'='	7500	0.493	-1	TNF-alpha	0.384	F (assay format)	0.125	Training	0.5495	-0.0809	1.2061	-1.7633	-0.0444	-0.4143	-0.6425	-0.1291	-0.4161	-0.0539	-0.1678	0.0342	0.0262	0.3111	0.4866																					1	1	1
CHEMBL1434502	Cc1ccc2c(c1)CCCN2S(=O)(=O)c1cccc(C(=O)Nc2ccccc2C(=O)O)c1	IC50 (nM)p	'='	7520	0.493	-1	TNF-alpha	0.384	F (assay format)	0.125	Training	0.9435	1.1577	-0.2529	0.0556	0.8157	0.0418	-0.9468	0.0855	-0.0038	0.9212	0.3471	0.069	0.1543	0.2004	0.209																					1	1	1
CHEMBL1369425	O=C(c1ccc(Cn2c(=S)[nH]c3ccccc3c2=O)cc1)N1CCN(c2ccccn2)CC1	IC50 (nM)p	'='	7610	0.493	-1	TNF-alpha	0.384	F (assay format)	0.125	Training	0.2195	0.0314	0.1368	0.101	1.6237	-0.3887	-0.9468	-0.098	-0.7967	0.2391	0.5407	0.0326	0.4254	0.4304	0.0571																					1	1	1
CHEMBL111544	COC(=O)CC(c1ccc(OC)c(OC)c1)N1C(=O)c2c(Cl)ccc(Cl)c2C1=O	IC50 (nM)p	'='	7900	0.493	-1	TNF-alpha	0.384	F (assay format)	0.125	Test	1.0748	0.0862	0.6335	-2.1934	-0.6725	-0.0766	-0.6425	-0.222	0.0778	0.1078	-0.2206	0.1805	0.3095	0.0831	0.6126																					1	1	1
CHEMBL4202770	CS(=O)(=O)c1ccc(-c2ccc3ncc(S(=O)(=O)N4CCC(C#N)(c5ccccc5)CC4)n3n2)cc1	IC50 (nM)p	'='	8000	0.493	-1	TNF-alpha	0.384	B (cell-based format)	0.316	Training	1.3612	1.4701	-0.6035	-0.7874	0.7768	0.8879	-0.3742	0.2806	0.8012	1.8222	0.0918	-0.0784	0.1127	-0.2647	0.188																					1	1	1
CHEMBL1567684	COc1ccc(CN(C)S(=O)(=O)c2nnc(NC(=O)c3cccc(F)c3)s2)cc1	IC50 (nM)p	'='	8030	0.493	-1	TNF-alpha	0.384	F (assay format)	0.125	Training	0.2359	1.091	0.218	-0.6897	-0.0679	-0.4442	-0.1827	0.7787	-0.0243	1.2126	-0.1388	-0.3182	0.4802	-0.2983	-0.2565																					1	1	1
CHEMBL1462906	N#Cc1c(O)nc(SCc2cccc(C(F)(F)F)c2)nc1-c1ccccc1	IC50 (nM)p	'='	8050	0.493	-1	TNF-alpha	0.384	F (assay format)	0.125	Training	1.1839	-0.1964	0.2941	-0.1492	0.8888	-0.1454	-0.9468	0.127	-0.0336	0.193	-0.0102	0.3091	0.4049	0.0737	-0.0977																					1	1	1
CHEMBL1543504	CCc1cc2c3c(c1)C(C)CC(C)(C)N3C(=O)/C2=C1\SC(=O)NC1=O	IC50 (nM)p	'='	8160	0.493	-1	TNF-alpha	0.384	F (assay format)	0.125	Test	1.8585	1.8577	-1.3879	-0.499	-0.9591	0.4782	-0.103	0.1262	1.1093	0.9779	-0.2298	-0.0918	-0.171	0.237	0.9956																					1	1	1
CHEMBL1426966	Cc1ccc(CSc2nc(O)c(C#N)c(-c3ccccc3)n2)cc1	IC50 (nM)p	'='	8200	0.493	-1	TNF-alpha	0.384	F (assay format)	0.125	Training	0.2533	0.0187	0.9557	-0.3026	1.182	-0.8046	-0.9468	0.3367	-0.9241	0.7394	-0.0102	0.258	0.6733	0.1985	-0.1501																					1	1	1
CHEMBL1519375	C/C=C/Cn1c(SCCCc2ccccc2)nc2c1c(=O)[nH]c(=O)n2C	IC50 (nM)p	'='	8490	0.493	-1	TNF-alpha	0.384	F (assay format)	0.125	Training	-0.0997	0.5086	1.0424	-0.0248	-0.0071	-0.6866	-0.5414	0.2489	-0.8265	1.1809	-0.2114	-0.0144	0.2241	0.1682	0.0288																					1	1	1
CHEMBL1466495	Cc1ccc(SCc2cc(O)nc(SCC(=O)Nc3cc(Cl)ccc3Cl)n2)cc1	IC50 (nM)p	'='	8650	0.493	-1	TNF-alpha	0.384	F (assay format)	0.125	Training	0.288	0.5339	0.3624	0.3406	0.2286	-0.7852	-0.9468	0.557	-0.8331	1.7897	-0.0569	0.2583	0.9101	-0.0844	-0.4065																					1	1	1
CHEMBL1706268	CC(=O)N1CCc2cc(S(=O)(=O)N3CCN(c4ccc(C#N)cc4)CC3)ccc21	IC50 (nM)p	'='	8790	0.493	-1	TNF-alpha	0.384	F (assay format)	0.125	Test	1.3033	1.5712	-0.1681	-0.7462	0.4254	0.0845	-0.3742	-0.0781	0.0147	1.2448	0.2148	0.1449	0.0579	0.1219	0.1045																					1	1	1
CHEMBL3642446	COc1ccc2c(c1)C(=O)N(C[C@@]1(C#Cc3cnc4ccccc4c3CO)NC(=O)NC1=O)C2	IC50 (nM)p	'='	8897	0.493	-1	TNF-alpha	0.384	B (single protein format)	0.577	Training	0.0175	-0.1761	-0.0121	-0.94	-0.1667	-0.0533	-0.1234	0.0722	0.0252	-0.431	-0.4182	-0.5043	0.6199	0.1765	0.4484																					1	1	1
CHEMBL1314048	Nc1nc2ccccc2n1Cc1ccc(Cl)cc1	IC50 (nM)p	'='	8920	0.493	-1	TNF-alpha	0.384	F (assay format)	0.125	Training	0.1548	-0.2827	0.1069	0.4006	0.8785	-0.9383	-0.5414	-0.4757	-0.8393	0.2271	-0.1388	0.1232	0.5524	0.3202	-0.0568																					1	1	1
CHEMBL419775	CCOC(=O)CCn1cnc2cc(OC)c(OC)cc2c1=O	IC50 (nM)p	'='	9000	0.493	-1	TNF-alpha	0.384	F (cell-based format)	0.355	Training	-0.4057	-0.7867	1.768	-2.0456	-0.5528	-0.9191	-0.9468	0.2288	-0.6526	0.0782	-0.614	-0.1923	0.1484	-0.3049	-0.2636																					1	1	1
CHEMBL126415	CCOC(=O)CCCn1ccc2cc(OC(C)=O)c(OC(C)=O)cc2c1=O	IC50 (nM)p	'='	9000	0.493	-1	TNF-alpha	0.384	F (cell-based format)	0.355	Test	0.2173	-0.7665	0.87	0.0048	-0.7491	-0.7294	-0.9468	0.3067	-0.5349	0.2034	-0.5599	0.2766	-0.4402	-0.5297	-0.5084																					1	1	1
CHEMBL126816	CCOC(=O)CCCn1cnc2cc(N)ccc2c1=O	IC50 (nM)p	'='	9000	0.493	-1	TNF-alpha	0.384	F (cell-based format)	0.355	Training	-0.5379	-0.7135	1.244	-0.4891	-0.2061	-1.0317	-0.9468	0.6112	-0.8712	0.3571	-0.5728	-0.2759	0.2072	-0.4966	-0.6743																					1	1	1
CHEMBL4213788	CCN1CCN(S(=O)(=O)c2cnc3ccc(-c4cncc(C(F)(F)F)c4)nn23)CC1	IC50 (nM)p	'='	9000	0.493	-1	TNF-alpha	0.384	B (cell-based format)	0.316	Training	1.3026	0.8647	-0.6427	-0.4494	0.3625	0.4216	-0.3742	-0.1441	0.6852	0.801	-0.4457	-0.0584	-0.3293	-0.4115	0.0183																					1	1	1
CHEMBL3642529	COc1ccc2c(c1)C(=O)N(C[C@@]1(C#Cc3ccc(-c4c(C)nn(C)c4C)nc3)NC(=O)NC1=O)C2	IC50 (nM)p	'='	9028	0.493	-1	TNF-alpha	0.384	B (single protein format)	0.577	Training	0.1844	-0.1303	-0.5102	-0.8055	-0.6045	0.0656	0.2819	-0.0493	0.2313	-0.3095	-0.7865	-0.4401	0.1131	-0.4129	0.278																					1	1	1
CHEMBL1447125	Cc1cccc(Nc2nc(N)nc(CCl)n2)c1C	IC50 (nM)p	'='	9450	0.493	-1	TNF-alpha	0.384	F (assay format)	0.125	Test	-0.7785	-0.8416	0.7717	-0.8582	0.1788	-1.1156	-0.9468	0.5474	-0.7361	0.5782	-0.2948	-0.5033	0.713	-0.2292	-0.2393																					1	1	1
CHEMBL3640396	COc1ccc2c(c1)C(=O)N(C[C@@]1(C#Cc3ccc(-c4ccc(F)cc4O)nc3)NC(=O)NC1=O)C2	IC50 (nM)p	'='	9459	0.493	-1	TNF-alpha	0.384	B (single protein format)	0.577	Training	0.3265	-0.425	-0.3321	-0.5719	-0.1702	-0.0195	-0.1234	-0.0159	0.0606	-0.575	-0.3919	0.0331	0.4206	-0.2433	0.0613																					1	1	1
CHEMBL1351584	CC1Cc2cc(S(=O)(=O)N3CCN(c4ccc(Cl)cc4)CC3)ccc2N1C(=O)C1CC1	IC50 (nM)p	'='	9520	0.493	-1	TNF-alpha	0.384	F (assay format)	0.125	Training	1.7343	1.7379	-0.8669	-0.2239	0.2473	0.3742	-0.5414	-0.593	0.3852	1.6647	0.2148	0.3096	-0.1528	0.0378	0.2035																					1	1	1
CHEMBL3640428	COc1ccc2c(c1)C(=O)N(C[C@@]1(C#Cc3nc(N4C(=O)CCC4C)ccc3OC)NC(=O)NC1=O)C2	IC50 (nM)p	'='	9537.2	0.493	-1	TNF-alpha	0.384	B (single protein format)	0.577	Training	0.3177	-0.0471	-0.2042	-1.1075	-0.8047	0.1608	0.4491	0.0691	0.1783	-0.2156	-0.8342	-0.178	-0.1339	-0.395	0.2869																					1	1	1
CHEMBL1306769	CC1CCc2c(sc(NC(=O)/C=C/c3cccs3)c2C(=O)O)C1	IC50 (nM)p	'='	9630	0.493	-1	TNF-alpha	0.384	F (assay format)	0.125	Test	0.3553	2.2836	0.131	0.4291	-0.9572	-0.697	0.6037	1.0337	-0.5888	1.8129	-0.1739	0.004	-0.0217	-0.181	-0.0988																					1	1	1
CHEMBL1450208	Cc1ccc(C(=O)N2CCN(c3ccc(F)cc3)CC2)cc1S(=O)(=O)N1CCCCC1	IC50 (nM)p	'='	9820	0.493	-1	TNF-alpha	0.384	F (assay format)	0.125	Training	1.2266	1.8084	-0.113	-0.2104	1.3862	0.032	-0.9468	-0.5608	-0.1693	1.6033	0.82	0.3683	-0.2041	0.1347	0.0434																					1	1	1
CHEMBL3640421	COc1ccc2c(c1)C(=O)N(C[C@@]1(C#Cc3nc(-c4cccc(O)c4)ccc3OC)NC(=O)NC1=O)C2	IC50 (nM)p	'='	9906	0.493	-1	TNF-alpha	0.384	B (single protein format)	0.577	Training	0.1472	-0.3819	-0.0304	-0.8366	-0.2064	-0.048	-0.1234	0.068	-0.0356	-0.4804	-0.3771	-0.046	0.3665	-0.1499	0.0931																					1	1	1
CHEMBL126353	CCOC(=O)CCCN1CNc2ccc(N)cc2C1=O	IC50 (nM)p	'='	10000	0.493	-1	TNF-alpha	0.384	F (cell-based format)	0.355	Training	-0.4006	-0.465	1.244	-0.4891	-0.2061	-1.0357	-0.9468	0.5439	-0.9518	0.5619	-0.5044	0.0197	-0.0072	-0.4366	-0.6445																					1	1	1
CHEMBL171406	CCOC(=O)CCn1c(=O)c2c(ncn2C)n(C)c1=O	IC50 (nM)p	'='	10000	0.493	-1	TNF-alpha	0.384	F (assay format)	0.125	Test	0.2782	-0.6206	0.5655	-1.4628	-1.3237	-0.7034	-0.3742	0.6352	-0.0329	0.0337	-0.4685	-0.4323	-0.3369	-0.4178	0.291																					1	1	1
CHEMBL3741883	O=C(c1coc2ccccc2c1=O)N1CCN(Cc2cn(-c3cccc(C(F)(F)F)c3)c3ccccc23)CC1	IC50 (nM)p	'='	10000	0.493	-1	TNF-alpha	0.384	B (cell-based format)	0.316	Training	1.1916	-0.0248	-0.5496	0.2656	0.9438	0.596	-0.5414	-0.9513	-0.0529	-0.2276	0.2828	0.5922	-0.0819	0.1955	0.1821																					1	1	1
CHEMBL3739952	Cc1ccc2occ(CN(C)CCN(C)Cc3cn(-c4cccc(C(F)(F)F)c4)c4ccccc34)c(=O)c2c1	IC50 (nM)p	'='	10000	0.493	-1	TNF-alpha	0.384	B (single protein format)	0.577	Training	1.3076	-0.1268	-0.502	0.3183	0.2311	0.5097	-0.5414	-1.1542	-0.049	0.0232	0.0142	1.4526	0.0198	0.0518	0.0134																					1	1	1
CHEMBL3741761	Cc1cc2occ(CN3CCN(Cc4cn(-c5cccc(C(F)(F)F)c5)c5ccccc45)CC3)c(=O)c2cc1C	IC50 (nM)p	'='	10000	0.493	-1	TNF-alpha	0.384	B (cell-based format)	0.316	Training	1.4041	0.14	-0.7561	0.3026	0.5806	0.6788	-0.5414	-1.178	-0.0139	0.056	0.1976	0.7083	-0.1326	0.1307	0.1312																					1	1	1
CHEMBL3740948	Nc1cccc(-n2cc(C(=O)N3CCN(C(=O)c4coc5ccccc5c4=O)CC3)c3ccccc32)c1	IC50 (nM)p	'='	10000	0.493	-1	TNF-alpha	0.384	B (cell-based format)	0.316	Test	0.4673	-0.0355	-0.2492	0.0421	1.0674	0.0116	-0.5414	-0.3475	-0.4652	-0.1983	0.2828	0.1835	0.2298	0.2791	0.3426																					1	1	1
CHEMBL3640432	COc1ccc2c(c1)C(=O)N(C[C@@]1(C#Cc3nc(-c4cnc(N(C)C)nc4)ccc3OC)NC(=O)NC1=O)C2	IC50 (nM)p	'='	10001	0.493	-1	TNF-alpha	0.384	B (single protein format)	0.577	Training	-0.0952	-0.509	-0.0404	-1.0023	-0.2736	-0.0353	-0.1234	0.0995	0.0243	-0.4453	-0.5596	-0.5267	0.5041	-0.2562	0.0333																					1	1	1
CHEMBL3642453	COc1ccc2c(c1)C(=O)N(C[C@@]1(C#Cc3cc(Br)ccc3O)NC(=O)NC1=O)C2	IC50 (nM)p	'='	10001	0.493	-1	TNF-alpha	0.384	B (single protein format)	0.577	Training	0.5489	-0.1223	-0.3491	-0.7913	-0.5993	-0.171	-0.1234	0.1228	0.234	-0.0094	-0.7454	0.1832	1.043	-0.4795	0.0928																					1	1	1
CHEMBL3642484	COc1ccc2c(c1)C(=O)N(C[C@]1(C#Cc3ccc(C(=O)O)s3)NC(=O)NC1=O)C2	IC50 (nM)p	'='	10001	0.493	-1	TNF-alpha	0.384	B (single protein format)	0.577	Training	0.1962	0.131	-0.3491	-0.738	-1.1257	-0.2449	0.6406	0.8839	0.2659	-0.069	-1.1401	-0.4417	0.2768	-0.7255	-0.0687																					1	1	1
CHEMBL3642472	COc1ccc2c(c1)C(=O)N(C[C@@]1(C#Cc3cc(Cl)cnc3N)NC(=O)NC1=O)C2	IC50 (nM)p	'='	10001	0.493	-1	TNF-alpha	0.384	B (single protein format)	0.577	Test	0.2969	-0.3454	-0.3491	-0.7913	-0.5993	-0.218	-0.1234	0.4366	0.2385	-0.3557	-0.8342	-0.2989	0.7736	-0.4795	0.0928																					1	1	1
CHEMBL3642483	COc1ccc2c(c1)C(=O)N(C[C@@]1(C#Cc3cnc(N)c(C(=O)NS(C)(=O)=O)c3)NC(=O)NC1=O)C2	IC50 (nM)p	'='	10001	0.493	-1	TNF-alpha	0.384	B (single protein format)	0.577	Training	0.2449	-0.2878	-0.7012	-0.5584	-0.7613	0.0172	-0.1234	1.1272	0.6792	0.5116	-0.8342	-1.0924	0.5337	-0.8331	-0.0038																					1	1	1
CHEMBL3642566	COc1ccc2c(c1)C(=O)N(C[C@@]1(C#Cc3cccnc3)NC(=O)NC1=O)CC2	IC50 (nM)p	'='	10001	0.493	-1	TNF-alpha	0.384	B (single protein format)	0.577	Training	-0.0947	-0.3365	0.1701	-0.5625	0.4489	-0.3928	-0.5288	0.0524	-0.1351	-0.3131	-0.2719	-0.3234	0.3173	-0.1113	-0.0815																					1	1	1
CHEMBL1468596	COc1ccc(N2CCN(S(=O)(=O)c3ccc4c(c3)NC(=O)C(C)S4)CC2)cc1	IC50 (nM)p	'='	10200	0.493	-1	TNF-alpha	0.384	F (assay format)	0.125	Training	0.9329	2.0264	-0.2435	-0.7462	0.8094	-0.101	-0.9468	0.2602	-0.0172	1.827	0.5713	0.0364	0.1717	0.1697	0.0845																					1	1	1
CHEMBL1346587	COc1ccc(-c2cc(N)n(S(=O)(=O)c3c(F)c(F)c(F)c(F)c3F)n2)cc1OC	IC50 (nM)p	'='	10300	0.493	-1	TNF-alpha	0.384	F (assay format)	0.125	Test	1.3728	0.2322	-0.3031	-2.245	-0.8938	0.2187	-0.4063	0.1249	1.0347	-0.0054	-0.2604	-0.0829	-0.0697	-0.34	0.5738																					1	1	1
CHEMBL1341697	O=[N+]([O-])c1ccc(Cl)c(/C=C/c2cc(C(F)(F)F)nc(O)n2)c1	IC50 (nM)p	'='	10300	0.493	-1	TNF-alpha	0.384	F (assay format)	0.125	Training	1.5443	-1.2096	-0.503	-0.0174	-0.2468	-0.3024	-0.9468	0.3682	0.8108	-0.7418	-0.2696	0.1749	0.1423	-0.3407	-0.2351																					1	1	1
CHEMBL1733271	O=C(NC1CCCc2c1cnn2-c1ccccc1F)c1cc(-c2ccccc2)n[nH]1	IC50 (nM)p	'='	10700	0.493	-1	TNF-alpha	0.384	F (assay format)	0.125	Training	-0.1208	-0.0455	0.1011	0.4245	0.7387	-0.5373	0.3898	-0.4582	-0.7712	-0.0754	0.2844	-0.0626	-0.2335	0.4032	0.0894																					1	1	1
CHEMBL1728652	CCOC(=O)c1ccc(NC(=O)c2ccc(CCN3CCc4ccccc4C3)cc2)cc1	IC50 (nM)p	'='	10800	0.493	-1	TNF-alpha	0.384	F (assay format)	0.125	Training	0.1031	-0.1462	0.8492	0.0165	0.9912	-0.6671	-0.9468	-0.762	-1.1316	0.5101	0.3762	0.2729	0.091	0.2164	-0.3142																					1	1	1
CHEMBL1472084	COC(=O)c1scc(S(=O)(=O)C(C)C)c1NN=C(C#N)C(=O)c1ccc(Cl)cc1	IC50 (nM)p	'='	10900	0.493	-1	TNF-alpha	0.384	F (assay format)	0.125	Test	0.8662	1.3744	0.6467	-2.1834	-0.8329	-0.2138	-0.3742	1.3082	0.4638	1.8151	-0.3515	-0.0882	0.3588	-0.4756	0.0101																					1	1	1
CHEMBL108710	CCOC(=O)CCCn1ccc2cc(OC(=O)OCC)c(OC(=O)OCC)cc2c1=O	IC50 (nM)p	'='	11000	0.493	-1	TNF-alpha	0.384	F (cell-based format)	0.355	Training	0.1159	-0.9471	1.7965	-0.5844	-0.862	-0.6788	-0.9468	0.3768	-0.825	0.3409	-0.5599	0.7339	-0.4866	-0.6752	-0.6698																					1	1	1
CHEMBL127149	CCOC(=O)CCCn1cnc2cc(OC)c(OC)c([N+](=O)[O-])c2c1=O	IC50 (nM)p	'='	11000	0.493	-1	TNF-alpha	0.384	F (cell-based format)	0.355	Training	-0.1993	-0.6697	1.5593	-1.8103	-0.8286	-0.699	-0.9468	0.8301	-0.0951	-0.0845	-0.6501	-0.1986	-0.1142	-0.1968	0.3035																					1	1	1
CHEMBL1491541	CCCc1nc(SCC(=O)N2CCC(Cc3ccccc3)CC2)c2c(=O)n(C)c(=O)n(C)c2n1	IC50 (nM)p	'='	11000	0.493	-1	TNF-alpha	0.384	F (assay format)	0.125	Training	0.1777	0.8525	0.405	-0.4551	0.5258	-0.3565	-0.9468	0.0379	-0.4993	1.2488	0.3663	-0.0746	-0.114	0.1504	0.1093																					1	1	1
CHEMBL172669	CCOC(=O)CCCCn1c(=O)c2c(ncn2C)n(C)c1=O	IC50 (nM)p	'='	11000	0.493	-1	TNF-alpha	0.384	F (assay format)	0.125	Test	0.2025	-0.4427	0.9098	-1.1678	-1.3523	-0.6882	-0.3742	0.4329	-0.2988	0.4564	-0.4685	-0.2569	-0.4678	-0.3937	0.151																					1	1	1
CHEMBL4209097	O=S(=O)(c1cnc2ccc(-c3cncc(C(F)(F)F)c3)nn12)N1CCN(c2ccccn2)CC1	IC50 (nM)p	'='	11000	0.493	-1	TNF-alpha	0.384	B (cell-based format)	0.316	Training	1.2437	0.6157	-0.7259	0.2758	1.0663	0.6278	-0.3742	-0.1596	0.4068	0.3766	-0.1441	0.0645	-0.0442	-0.1143	-0.008																					1	1	1
CHEMBL4204753	O=S(=O)(c1cnc2ccc(-c3cccnc3)nn12)N1CCN(c2ccccn2)CC1	IC50 (nM)p	'='	11000	0.493	-1	TNF-alpha	0.384	B (cell-based format)	0.316	Training	0.3684	0.9009	-0.113	0.4032	1.7476	-0.0928	-0.3742	0.0206	-0.3559	0.7406	-0.1028	-0.0831	0.2175	0.1711	-0.0598																					1	1	1
CHEMBL4211883	Nc1ncc(-c2ccc3ncc(S(=O)(=O)N4CCN(c5ccccn5)CC4)n3n2)cc1C(F)(F)F	IC50 (nM)p	'='	11000	0.493	-1	TNF-alpha	0.384	B (cell-based format)	0.316	Training	1.3091	0.5919	-0.8358	0.1271	0.813	0.7226	-0.3742	0.171	0.4885	0.3178	-0.1794	0.0097	0.0104	-0.2255	0.0977																					1	1	1
CHEMBL1599782	CCOC(=O)c1c(C)[nH]c(C)c1C(=O)CSc1nc2ccccc2c(=O)n1-c1ccc(CC)cc1	IC50 (nM)p	'='	11100	0.493	-1	TNF-alpha	0.384	F (assay format)	0.125	Test	0.603	0.4288	0.5237	-0.8364	-0.0783	-0.0807	-0.5414	0.0502	-0.3514	0.8336	-0.0431	0.1678	0.0288	0.1317	0.34																					1	1	1
CHEMBL1424118	Nc1nc(CCl)nc(Nc2ccc3ccccc3c2)n1	IC50 (nM)p	'='	11100	0.493	-1	TNF-alpha	0.384	F (assay format)	0.125	Training	-0.7072	-0.6822	0.6306	0.1444	1.0643	-1.0687	-0.9468	0.2422	-1.0384	0.1567	-0.0821	-0.2973	0.7737	0.2912	-0.207																					1	1	1
CHEMBL1489105	Oc1nc(/C=C/c2ccccc2C(F)(F)F)cc(C(F)(F)F)n1	IC50 (nM)p	'='	11300	0.493	-1	TNF-alpha	0.384	F (assay format)	0.125	Training	2.2721	-1.2897	-0.8532	0.4518	0.116	0.1676	-0.9468	-0.6281	1.171	-1.0211	-0.2413	0.289	-0.1837	-0.3204	-0.1786																					1	1	1
CHEMBL1360862	Cc1ccc(S(=O)(=O)NCc2ccc(C(=O)N3CCN(c4ccc([N+](=O)[O-])cc4)CC3)cc2)cc1	IC50 (nM)p	'='	11400	0.493	-1	TNF-alpha	0.384	F (assay format)	0.125	Training	0.8351	0.365	-0.0324	-0.374	0.9326	-0.1461	-0.9468	0.0778	-0.133	0.9719	0.4558	0.1516	0.0672	-0.0002	-0.2287																					1	1	1
CHEMBL4299667	CC[C@H](C)[C@@H](NC(=O)[C@@H](CCC(=O)O)NC(=O)[C@@H](CCC(N)=O)NC(=O)[C@H](Cc1c[nH]c2ccccc12)NC(=O)[C@H](CC(N)=O)NC(=O)[C@H](CCCNC(=N)N)NC(=O)[C@H](CCCCN)NC(=O)[C@H](CC(C)C)NC(=O)[C@H](CCC(=O)O)NC(=O)[C@H](CC(=O)O)NC(=O)[C@H](CCC(=O)O)NC(=O)[C@H](C)NC(=O)[C@H](N)CC(=O)O)C(=O)N[C@H](CCC(N)=O)C(=O)N[C@H](CCC(=O)O)C(=O)N[C@H](Cc1ccccc1)C(=O)N[C@H](CCC(N)=O)C(=O)N[C@H](CCC(N)=O)C(=O)N[C@@H](C(=O)N[C@H]…	IC50 (nM)p	'='	11900	0.493	-1	TNF-alpha	0.384	B (cell-based format)	0.316	Test	-1.2303	-0.4202	0.8372	-0.1633	-0.9993	3.0948	0.7719	1.558	-0.7092	0.6007	0.6659	-1.4728	-0.7616	-1.0688	-0.6739																					1	1	1
CHEMBL111560	CNC(=O)CC(c1ccc(OC)c(OC)c1)N1C(=O)c2ccccc2C1=O	IC50 (nM)p	'='	12000	0.493	-1	TNF-alpha	0.384	F (assay format)	0.125	Training	0.3237	-0.2412	1.0229	-1.9977	-0.1553	-0.412	-0.6425	-0.0672	-0.3229	-0.1323	-0.1678	-0.1596	0.0368	0.1849	0.4098																					1	1	1
CHEMBL169239	CCOC(=O)CCCn1c(=O)c2nccnc2n(C)c1=O	IC50 (nM)p	'='	12000	0.493	-1	TNF-alpha	0.384	F (assay format)	0.125	Training	-0.5453	-0.7523	1.179	-0.9933	-0.1532	-0.8766	-0.9468	0.73	-0.4734	0.1308	-0.3408	-0.6344	-0.1866	-0.1755	0.1144																					1	1	1
CHEMBL89890	COc1ccc(C(CC(N)=O)N2C(=O)c3ccccc3C2=O)cc1OC	IC50 (nM)p	'='	12000	0.493	-1	TNF-alpha	0.384	F (assay format)	0.125	Training	0.303	-0.2179	0.6295	-1.3125	-0.1019	-0.4274	-0.6425	0.2677	-0.2507	-0.2787	-0.1678	-0.26	0.065	0.2129	0.4517																					1	1	1
CHEMBL4216431	CS(=O)(=O)c1ccc(-c2ccc3ncc(S(=O)(=O)N4CCN(Cc5ccccc5)CC4)n3n2)cc1	IC50 (nM)p	'='	12000	0.493	-1	TNF-alpha	0.384	B (cell-based format)	0.316	Test	0.8484	1.3142	-0.6531	0.2858	0.9966	0.2514	-0.3742	0.0391	0.2353	1.9714	0.0201	-0.0604	0.2427	-0.2302	-0.1924																					1	1	1
CHEMBL4216524	CS(=O)(=O)c1ccc(-c2ccc3ncc(S(=O)(=O)N4CCN(c5ccccn5)CC4)n3n2)cc1	IC50 (nM)p	'='	12000	0.493	-1	TNF-alpha	0.384	B (cell-based format)	0.316	Training	1.0283	1.2335	-0.7259	0.1607	1.0663	0.3623	-0.3742	0.2726	0.3408	1.8401	-0.0675	-0.0506	0.2769	-0.1776	-0.0626																					1	1	1
CHEMBL1508723	COc1cccc(Nc2nc3ccccc3nc2NS(=O)(=O)c2cccs2)c1	IC50 (nM)p	'='	12300	0.493	-1	TNF-alpha	0.384	F (assay format)	0.125	Training	0.025	1.0404	0.1816	0.1937	0.3769	-0.5631	0.1993	0.6307	-0.3501	1.3024	-0.0431	-0.1911	0.3756	0.1113	-0.0977																					1	1	1
CHEMBL1529494	Cc1cc(Cl)ccc1OCC(=O)Nc1ccccc1NS(=O)(=O)c1cccs1	IC50 (nM)p	'='	12300	0.493	-1	TNF-alpha	0.384	F (assay format)	0.125	Training	0.336	1.3108	0.1846	0.2384	-0.2052	-0.5438	0.1993	0.5471	-0.2718	1.8272	-0.1678	-0.0313	0.3534	-0.3133	-0.2875																					1	1	1
CHEMBL1717353	O=C(C1CC1)N1CCc2cc(S(=O)(=O)N3CCN(c4ccc([N+](=O)[O-])cc4)CC3)ccc21	IC50 (nM)p	'='	12400	0.493	-1	TNF-alpha	0.384	F (assay format)	0.125	Test	1.4443	1.3443	-0.7171	-0.3222	0.1946	0.314	-0.3742	0.0407	0.4876	1.132	0.2148	0.1092	-0.2641	-0.007	0.0789																					1	1	1
CHEMBL1542483	NC(=O)C1CCN(c2ccc(S(=O)(=O)N3CCC(Cc4ccccc4)CC3)cn2)CC1	IC50 (nM)p	'='	12400	0.493	-1	TNF-alpha	0.384	F (assay format)	0.125	Training	0.6043	1.7386	0.0966	0.0546	1.5981	-0.1773	-0.9468	0.0207	-0.4441	1.7508	0.8338	0.0395	-0.3685	0.1379	-0.1997																					1	1	1
CHEMBL1529741	CC1=C(C(=O)NC2CCCc3c2cnn3-c2cccc(C)c2C)OCCO1	IC50 (nM)p	'='	12500	0.493	-1	TNF-alpha	0.384	F (assay format)	0.125	Training	0.0475	0.2721	-0.01	-0.1809	0.4446	-0.5636	-0.3742	-0.4827	-0.5254	0.4809	0.1696	-0.1155	-0.4634	0.2455	0.2266																					1	1	1
CHEMBL1700643	Nc1nc2ccccc2n1Cc1ccccc1Cl	IC50 (nM)p	'='	12500	0.493	-1	TNF-alpha	0.384	F (assay format)	0.125	Training	0.1308	-0.1399	0.2275	0.3346	0.9536	-0.8961	-0.5414	-0.4757	-0.8235	0.2342	-0.1388	0.1232	0.5524	0.3143	-0.0009																					1	1	1
CHEMBL1346782	O=C(Nc1sc2c(c1C(=O)O)CCCC2)c1ccccc1Cl	IC50 (nM)p	'='	12900	0.493	-1	TNF-alpha	0.384	F (assay format)	0.125	Test	0.7907	1.7619	0.149	0.1379	0.5193	-0.564	-0.5414	0.495	-0.4154	1.2101	0.1268	0.261	0.1021	0.1278	0.1456																					1	1	1
CHEMBL126945	CCOC(=O)CCCn1cc(CN)c2cc(OC)c(OC)cc2c1=O	IC50 (nM)p	'='	13000	0.493	-1	TNF-alpha	0.384	F (cell-based format)	0.355	Training	0.0463	-0.3614	2.0081	-2.3673	-0.8259	-0.6953	-0.9468	0.2872	-0.6813	0.467	-0.5921	0.1031	-0.1394	-0.2561	-0.0788																					1	1	1
CHEMBL418836	COC(=O)CC(c1ccc(OC)c(OC)c1)N1C(=O)c2cc(Cl)c(Cl)cc2C1=O	IC50 (nM)p	'='	13000	0.493	-1	TNF-alpha	0.384	F (assay format)	0.125	Training	1.0903	-0.1098	0.5557	-2.1525	-0.6953	-0.1247	-0.6425	-0.222	0.064	0.1032	-0.2206	0.1805	0.3095	0.0616	0.4723																					1	1	1
CHEMBL1336829	CCCCn1c(SCC(=O)Nc2nnc(CC)s2)nc2c1c(=O)n(C)c(=O)n2C	IC50 (nM)p	'='	13000	0.493	-1	TNF-alpha	0.384	F (assay format)	0.125	Training	-0.2364	0.7076	0.621	-1.2483	-1.4297	-0.4978	0.2216	1.3532	-0.2028	1.5981	-0.4685	-0.5314	0.1665	-0.1551	0.1848																					1	1	1
CHEMBL1608707	COc1ccc(CNc2ncnc3sccc23)cc1OC	IC50 (nM)p	'='	13000	0.493	-1	TNF-alpha	0.384	F (assay format)	0.125	Test	-0.3745	0.2221	1.3363	-1.1745	-0.0954	-0.9053	-0.1371	0.3459	-1.0526	0.6248	-0.2696	-0.1512	0.483	0.2002	-0.1211																					1	1	1
CHEMBL1393375	C=CCN(c1ccccc1OC)S(=O)(=O)c1ccc(Cl)c(C(=O)Nc2ccc(N3CCOCC3)cc2)c1	IC50 (nM)p	'='	13200	0.493	-1	TNF-alpha	0.384	F (assay format)	0.125	Training	0.6971	0.7879	0.72	-0.5551	0.968	0.1258	-0.9468	-0.3527	-0.4098	1.0761	0.3946	0.2498	0.339	0.2081	0.0996																					1	1	1
CHEMBL1719980	CC(=O)c1ccc(N2CCN(S(=O)(=O)c3ccc4c(c3)CCN4C(C)=O)CC2)cc1	IC50 (nM)p	'='	13200	0.493	-1	TNF-alpha	0.384	F (assay format)	0.125	Training	1.3576	1.56	-0.5425	-0.3474	0.3625	0.1446	-0.3742	-0.2398	0.1221	1.3412	0.2148	0.1398	-0.0242	0.0542	0.103																					1	1	1
CHEMBL1732890	N#Cc1ccc(N2CCN(S(=O)(=O)c3ccc4c(c3)CCN4C(=O)C3CC3)CC2)cc1	IC50 (nM)p	'='	13300	0.493	-1	TNF-alpha	0.384	F (assay format)	0.125	Training	1.3672	1.4482	-0.3798	-0.6854	0.2473	0.2464	-0.3742	-0.2163	0.2098	1.2877	0.2148	0.103	-0.1249	0.0531	0.0796																					1	1	1
CHEMBL1449663	O=C(Nc1sc2c(c1C(=O)O)CCCC2)c1ccc(Cl)cc1	IC50 (nM)p	'='	13400	0.493	-1	TNF-alpha	0.384	F (assay format)	0.125	Test	0.8107	1.5916	0.0484	0.1293	0.4567	-0.6163	-0.5414	0.495	-0.4336	1.2041	0.1268	0.261	0.1021	0.1307	0.0614																					1	1	1
CHEMBL3326315	O=C1Sc2c(S(=O)(=O)Nc3ccc(O)cc3)cc(S(=O)(=O)Nc3ccc(O)cc3)c3cccc1c23	IC50 (nM)p	'='	14000	0.493	-1	TNF-alpha	0.384	B (cell-based format)	0.316	Training	1.2373	2.4892	-1.1094	0.2778	0.3155	0.4876	-0.5414	1.0371	0.6453	1.5789	-0.3302	-0.1391	0.9435	-0.1116	0.456																					1	1	1
CHEMBL127390	CCOC(=O)CCCn1c(N=[N+]=[N-])nc2cc(OC)c(OC)cc2c1=O	IC50 (nM)p	'='	14000	0.493	-1	TNF-alpha	0.384	F (cell-based format)	0.355	Training	-0.3985	-0.7699	2.1014	-1.8438	-0.8565	-0.7869	-0.9468	0.1982	-0.6386	-0.0464	-0.6398	-0.1791	-0.0661	-0.2637	-0.155																					1	1	1
CHEMBL1700889	CC(=O)N1c2ccc(S(=O)(=O)N3CCN(c4ccccc4)CC3)cc2CC1C	IC50 (nM)p	'='	14100	0.493	-1	TNF-alpha	0.384	F (assay format)	0.125	Training	1.4187	1.9847	-0.4839	-0.0301	0.8888	0.1065	-0.5414	-0.4514	0.0494	1.5464	0.2477	0.2749	-0.1006	0.1574	0.2167																					1	1	1
CHEMBL3977963	CCn1c(=O)c2cnc3c(OC)cccc3c2n(-c2ccc(OC)c(OC)c2)c1=O	IC50 (nM)p	'='	14200	0.493	-1	TNF-alpha	0.384	B (single protein format)	0.577	Test	0.3375	-0.199	0.8079	-2.3161	0.0356	-0.2123	-0.9468	-0.27	-0.1602	-0.262	-0.2752	0.4092	0.6007	0.5483	1.4493																					1	1	1
CHEMBL1571150	Cc1cccc(-n2ncc3c2CCCC3NC(=O)C2(C(N)=O)CC2)c1C	IC50 (nM)p	'='	14500	0.493	-1	TNF-alpha	0.384	F (assay format)	0.125	Training	0.5588	0.3261	-0.5797	-0.9507	-0.3824	0.0758	-0.3742	0.0297	0.6123	0.5055	0.0105	-0.559	-0.6221	-0.1945	0.1954																					1	1	1
CHEMBL352725	CCCCn1c(=O)n(CCCC(=O)OCC)c(=O)c2nccnc21	IC50 (nM)p	'='	15000	0.493	-1	TNF-alpha	0.384	F (assay format)	0.125	Training	-0.6496	-0.5708	1.8811	-0.7915	-0.3331	-0.8494	-0.9468	0.4395	-0.7737	0.7754	-0.3408	-0.395	-0.3994	-0.0316	0.0841																					1	1	1
CHEMBL3740702	O=C(c1coc2ccccc2c1=O)N1CCN(C(=O)c2cn(S(=O)(=O)c3ccccc3)c3ccccc23)CC1	IC50 (nM)p	'='	15000	0.493	-1	TNF-alpha	0.384	B (cell-based format)	0.316	Training	0.7951	0.7824	-0.3594	-0.0768	1.2231	0.4858	-0.5414	-0.2007	-0.0039	0.4977	0.335	0.1955	0.1796	0.1527	0.4292																					1	1	1
CHEMBL127148	CCOC(=O)CCCn1cnc2cc(OC)c(OC)c(N)c2c1=O	IC50 (nM)p	'='	15000	0.493	-1	TNF-alpha	0.384	F (cell-based format)	0.355	Test	-0.544	-0.5831	1.7036	-2.1095	-0.7627	-0.8507	-0.9468	0.6521	-0.5593	0.1871	-0.6501	-0.4579	0.1467	-0.4606	0.0364																					1	1	1
CHEMBL127478	CCOC(=O)CCCn1cc(C(C)=O)c2cc(OC)c(OC)cc2c1=O	IC50 (nM)p	'='	15000	0.493	-1	TNF-alpha	0.384	F (cell-based format)	0.355	Training	0.3312	-0.4281	1.4699	-1.7633	-0.8565	-0.6065	-0.9468	0.0303	-0.4329	0.3583	-0.5921	0.3631	-0.1679	-0.3676	-0.0428																					1	1	1
CHEMBL113442	COC(=O)CC(c1ccc(OC)c(OC)c1)N1C(=O)c2cccc(O)c2C1=O	IC50 (nM)p	'='	15000	0.493	-1	TNF-alpha	0.384	F (assay format)	0.125	Training	0.4636	-0.3068	0.8217	-2.0988	-0.4586	-0.3335	-0.6425	0.2007	-0.1525	-0.3615	-0.1961	-0.1533	0.0485	0.109	0.5062																					1	1	1
CHEMBL4213498	CCN1CCN(S(=O)(=O)c2cnc3ccc(-c4ccc(S(C)(=O)=O)cc4)nn23)CC1	IC50 (nM)p	'='	15000	0.493	-1	TNF-alpha	0.384	B (cell-based format)	0.316	Training	1.0546	1.5761	-0.6427	-0.5819	0.3625	0.1561	-0.3742	0.3536	0.6091	2.4863	-0.3703	-0.191	0.0405	-0.4844	-0.0447																					1	1	1
CHEMBL4217242	CCN1CCN(S(=O)(=O)c2cnc3ccc(-c4cccnc4)nn23)CC1	IC50 (nM)p	'='	15000	0.493	-1	TNF-alpha	0.384	B (cell-based format)	0.316	Test	0.2846	1.2334	0.0874	-0.4	1.0641	-0.2991	-0.3742	0.0693	-0.1706	1.2864	-0.4056	-0.2484	-0.0618	-0.1179	-0.0389																					1	1	1
CHEMBL3741215	Cc1ccc2occ(CN3CCN(Cc4cn(-c5cccc(C(F)(F)F)c5)c5ccccc45)CC3)c(=O)c2c1	IC50 (nM)p	'='	15000	0.493	-1	TNF-alpha	0.384	B (single protein format)	0.577	Training	1.28	0.1287	-0.6594	0.4538	0.7469	0.5573	-0.5414	-1.1664	-0.1137	-0.0086	0.8363	1.5078	-0.1445	0.5141	0.1155																					1	1	1
CHEMBL3741027	O=C(c1ccccc1)N1CCN(Cc2cn(-c3cccc(C(F)(F)F)c3)c3ccccc23)CC1	IC50 (nM)p	'='	15000	0.493	-1	TNF-alpha	0.384	B (cell-based format)	0.316	Training	1.2635	0.0296	-0.2834	0.4911	1.2955	0.2987	-0.5414	-1.2753	-0.2631	0.0031	0.1551	0.8689	-0.0077	0.0956	-0.1297																					1	1	1
CHEMBL3740080	O=C(c1coc2ccccc2c1=O)N1CCN(C(=O)c2cn(-c3cccc([N+](=O)[O-])c3)c3ccc([N+](=O)[O-])cc23)CC1	IC50 (nM)p	'='	15000	0.493	-1	TNF-alpha	0.384	B (cell-based format)	0.316	Training	0.7424	-0.2498	-0.4014	-0.2026	0.5938	0.2977	-0.5414	0.2203	0.0916	-0.5223	0.2365	0.1792	0.0036	0.0575	0.321																					1	1	1
CHEMBL3741761	Cc1cc2occ(CN3CCN(Cc4cn(-c5cccc(C(F)(F)F)c5)c5ccccc45)CC3)c(=O)c2cc1C	IC50 (nM)p	'='	15000	0.493	-1	TNF-alpha	0.384	B (single protein format)	0.577	Test	1.4041	0.14	-0.7561	0.3026	0.5806	0.6788	-0.5414	-1.178	-0.0139	0.056	0.7837	1.5248	-0.1591	0.3974	0.181																					1	1	1
CHEMBL1400601	CN(Cc1ccc(F)cc1)S(=O)(=O)c1nnc(NC(=O)c2ccccc2)s1	IC50 (nM)p	'='	15100	0.493	-1	TNF-alpha	0.384	F (assay format)	0.125	Training	0.2233	1.2209	0.074	-0.0734	0.465	-0.5129	-0.1827	0.7726	-0.0731	1.3522	-0.1058	-0.2653	0.528	-0.2481	-0.3033																					1	1	1
CHEMBL1712058	CC1Cc2cc(S(=O)(=O)N3CCN(c4ccccc4)CC3)ccc2N1C(=O)C1CC1	IC50 (nM)p	'='	15300	0.493	-1	TNF-alpha	0.384	F (assay format)	0.125	Training	1.4742	1.7628	-0.674	-0.0307	0.6646	0.2681	-0.5414	-0.5608	0.2472	1.5639	0.2477	0.2204	-0.2748	0.1046	0.1936																					1	1	1
CHEMBL1373066	O=C(NC(=S)Nc1sc2c(c1C(=O)O)CCCC2)c1ccccc1	IC50 (nM)p	'='	15500	0.493	-1	TNF-alpha	0.384	F (assay format)	0.125	Training	0.2789	1.5217	0.3928	0.4351	0.7671	-0.6735	-0.5414	1.2675	-0.6833	1.154	0.1597	0.0258	0.3089	0.0832	-0.0331																					1	1	1
CHEMBL1729430	CC(C)(C)NC(=S)NNC=C1C=C(Br)C(=O)C(Br)=C1	IC50 (nM)p	'='	15600	0.493	-1	TNF-alpha	0.384	F (assay format)	0.125	Test	1.9387	0.9399	-0.1259	-0.1703	-1.0053	-0.5347	-0.9468	0.7963	0.4381	2.4784	-0.405	0.4418	1.4582	-0.991	-0.5658																					1	1	1
CHEMBL171179	CCCCCn1c(=O)n(CCCC(=O)OCC)c(=O)c2nccnc21	IC50 (nM)p	'='	16000	0.493	-1	TNF-alpha	0.384	F (assay format)	0.125	Training	-0.6466	-0.4548	1.9828	-0.6869	-0.3838	-0.8433	-0.9468	0.3576	-0.8618	0.9338	-0.3408	-0.3189	-0.4549	-0.0657	0.022																					1	1	1
CHEMBL1388356	Cc1cccc(-n2nc3c4c(ccc3c2O)C(=O)c2ccccc2C4=O)c1	IC50 (nM)p	'='	16300	0.493	-1	TNF-alpha	0.384	F (assay format)	0.125	Training	0.8775	-0.0121	-0.7867	-0.056	0.6236	-0.1567	-0.5414	-0.3999	0.0418	-0.4613	0.1398	0.0709	0.3313	0.6339	0.7798																					1	1	1
CHEMBL1606820	CC(C)(C)C(=O)/N=C(\N)Nc1nc2ccccc2o1	IC50 (nM)p	'='	16500	0.493	-1	TNF-alpha	0.384	F (assay format)	0.125	Training	0.5111	-1.4696	-0.4342	0.3553	-0.3503	-0.6477	-0.4063	0.9009	0.3153	-0.0438	-0.3515	-0.4199	-0.2016	-0.4326	-0.4296																					1	1	1
CHEMBL1731582	CC(=O)c1ccc(N2CCN(S(=O)(=O)c3ccc4c(c3)CCN4C(=O)C3CC3)CC2)cc1	IC50 (nM)p	'='	16600	0.493	-1	TNF-alpha	0.384	F (assay format)	0.125	Test	1.4151	1.4413	-0.7171	-0.3222	0.1946	0.3065	-0.3742	-0.3607	0.3028	1.3749	0.2148	0.0996	-0.195	-0.007	0.0789																					1	1	1
CHEMBL1468879	C=CCn1c(SCCCc2ccccc2)nc2c1c(=O)[nH]c(=O)n2C	IC50 (nM)p	'='	16800	0.493	-1	TNF-alpha	0.384	F (assay format)	0.125	Training	-0.0862	0.5663	0.9134	-0.0972	0.0538	-0.6911	-0.5414	0.3207	-0.7428	1.0411	-0.2114	-0.0626	0.2531	0.1903	0.0879																					1	1	1
CHEMBL1562608	CCC(=O)Nc1nc2ccccc2n1Cc1ccccc1Cl	IC50 (nM)p	'='	16900	0.493	-1	TNF-alpha	0.384	F (assay format)	0.125	Training	-0.1152	-0.3427	0.7588	-0.2546	0.5193	-0.8425	-0.5414	-0.6071	-0.8241	0.4886	-0.1388	0.0591	0.2444	0.2462	-0.0412																					1	1	1
CHEMBL1446570	CS(=O)(=O)c1ccc2nc(NC(=O)c3cccc(NS(=O)(=O)c4ccc(F)c(F)c4)c3)sc2c1	IC50 (nM)p	'='	16900	0.493	-1	TNF-alpha	0.384	F (assay format)	0.125	Training	1.0354	1.1395	-1.0289	0.1563	-0.0501	0.103	-0.4063	0.8156	0.7164	1.9539	0.0166	-0.2624	0.4085	-0.1351	-0.0789																					1	1	1
CHEMBL1732655	CCCCn1c(SCCCc2ccccc2)nc2c1c(=O)[nH]c(=O)n2C	IC50 (nM)p	'='	17700	0.493	-1	TNF-alpha	0.384	F (assay format)	0.125	Test	0.0535	0.674	1.0424	-0.0248	-0.0071	-0.657	-0.5414	0.2489	-0.8211	1.5126	-0.2114	0.1181	-0.065	0.1682	0.0288																					1	1	1
CHEMBL368458	CCCn1c(=O)n(CCCC(=O)OCC)c(=O)c2nsnc21	IC50 (nM)p	'='	18000	0.493	-1	TNF-alpha	0.384	F (assay format)	0.125	Training	-0.5438	0.064	1.6512	-1.0282	-1.3523	-0.842	-0.1371	1.3053	-0.5224	1.2546	-0.4685	-0.4626	0.1321	-0.2311	0.131																					1	1	1
CHEMBL1542558	COc1ccc(NC(C)=O)cc1S(=O)(=O)Nc1ccc(OCc2ccccc2)cc1	IC50 (nM)p	'='	18000	0.493	-1	TNF-alpha	0.384	F (assay format)	0.125	Training	0.166	0.2762	0.6154	0.0174	0.8094	-0.5712	-0.9468	0.078	-0.5046	0.9519	0.0778	-0.07	0.1822	0.0049	-0.2585																					1	1	1
CHEMBL4212953	O=S(=O)(c1cnc2ccc(-c3cccnc3)nn12)N1CCN(Cc2ccccc2)CC1	IC50 (nM)p	'='	18000	0.493	-1	TNF-alpha	0.384	B (cell-based format)	0.316	Training	0.1869	1.0003	-0.0494	0.5356	1.6504	-0.2038	-0.3742	-0.2325	-0.4535	0.9184	-0.0152	-0.093	0.1811	0.1024	-0.2045																					1	1	1
CHEMBL355042	CCOC(=O)CCCn1c(=O)c2nccnc2n(C2CCOC2)c1=O	IC50 (nM)p	'='	19000	0.493	-1	TNF-alpha	0.384	F (assay format)	0.125	Test	-0.6043	-0.2489	1.0028	-0.2592	-0.4308	-0.715	0.1993	0.4712	-0.6693	0.3082	-0.3408	-0.5559	-0.4482	-0.0176	0.202																					1	1	1
CHEMBL1727158	CSc1ccc(NC(=O)c2ccc(CN3CCCCC3)cc2)cc1	IC50 (nM)p	'='	19600	0.493	-1	TNF-alpha	0.384	F (assay format)	0.125	Training	0.0379	0.4188	1.2297	-0.1831	1.6529	-0.9652	-0.9468	-0.4619	-1.3644	1.9819	0.4657	0.4546	0.2653	0.1433	-0.4894																					1	1	1
CHEMBL1354394	O=C(Nc1nc2c(F)cc(F)cc2s1)c1ccc([N+](=O)[O-])o1	IC50 (nM)p	'='	19700	0.493	-1	TNF-alpha	0.384	F (assay format)	0.125	Training	0.8814	-0.1778	-0.5502	0.1379	-1.1401	-0.6432	0.3568	1.2311	0.3059	-0.4573	-0.405	0.0555	-0.0423	-0.31	-0.0861																					1	1	1
CHEMBL1387232	CC(=O)Nc1nc2ccccc2n1Cc1ccccc1Cl	IC50 (nM)p	'='	19900	0.493	-1	TNF-alpha	0.384	F (assay format)	0.125	Training	0.0145	-0.2795	0.2685	0.6553	0.6138	-0.8492	-0.5414	-0.56	-0.7497	0.2338	-0.1388	0.0232	0.3351	0.2705	-0.0182																					1	1	1
CHEMBL1700774	COc1ccc(-c2cc(N)n(S(=O)(=O)c3ccc(F)c(C)c3)n2)cc1	IC50 (nM)p	'='	19900	0.493	-1	TNF-alpha	0.384	F (assay format)	0.125	Test	0.9957	0.5879	-0.2413	-1.0798	-0.1001	-0.3181	-0.4063	0.2717	0.3535	0.8182	-0.1678	-0.0322	0.1337	-0.1991	0.0702																					1	1	1
CHEMBL552443	O=C(O)c1c(NC(=O)N2CCOCC2)sc2c1CCCC2	IC50 (nM)p	'>'	20000	0.493	-1	TNF-alpha	0.384	F (assay format)	0.125	Training	-0.0702	1.8382	0.3734	0.4291	1.0827	-0.7793	-0.5414	0.8906	-0.7396	1.3188	0.263	-0.232	-0.4994	0.2372	0.0427																					1	1	1
CHEMBL1332003	O=C(Nc1nc2ccccc2n1Cc1ccc(Cl)cc1)c1ccco1	IC50 (nM)p	'>'	20000	0.493	-1	TNF-alpha	0.384	F (assay format)	0.125	Training	0.0853	-0.5139	0.175	0.5715	0.1555	-0.7335	0.6037	-0.5018	-0.8448	-0.0969	-0.1388	0.1486	0.1092	0.1747	-0.1119																					1	1	1
CHEMBL1535050	Nc1nc2ccccc2n1C(=O)c1ccc(F)cc1	IC50 (nM)p	'>'	20000	0.493	-1	TNF-alpha	0.384	F (assay format)	0.125	Training	0.4725	-0.6889	-0.022	-0.054	0.758	-0.768	-0.5414	-0.083	-0.452	-0.5771	-0.1388	0.0563	0.2925	0.2136	0.1791																					1	1	1
CHEMBL1305184	CC(C)Sc1nc2c(c(=O)[nH]c(=O)n2C)n1Cc1ccccc1	IC50 (nM)p	'>'	20000	0.493	-1	TNF-alpha	0.384	F (assay format)	0.125	Test	0.3811	0.4384	-0.154	0.2717	0.1903	-0.6511	-0.5414	0.4817	-0.2617	0.8962	-0.2114	-0.113	0.1299	0.1158	0.2459																					1	1	1
CHEMBL1706542	CCC(=O)N1CCc2cc(S(=O)(=O)N3CCN(c4ccc(C#N)cc4)CC3)ccc21	IC50 (nM)p	'>'	20000	0.493	-1	TNF-alpha	0.384	F (assay format)	0.125	Training	1.17	1.5275	0.2019	-1.287	0.3625	0.0919	-0.3742	-0.1269	-0.0625	1.3993	0.2148	0.1673	0.0003	0.1296	0.1149																					1	1	1
CHEMBL1715638	COc1ccc(NC(=O)c2ccc(CN3CCc4ccccc43)cc2)cc1	IC50 (nM)p	'>'	20000	0.493	-1	TNF-alpha	0.384	F (assay format)	0.125	Training	0.2442	-0.1137	0.6349	-0.2016	0.8527	-0.6924	-0.3742	-0.9226	-1.0886	0.188	0.0732	0.2981	0.2482	0.2805	-0.2433																					1	1	1
CHEMBL1708215	COc1ccc(NC(=O)c2ccc(CN3CCCCC3)cc2)cc1	IC50 (nM)p	'>'	20000	0.493	-1	TNF-alpha	0.384	F (assay format)	0.125	Training	-0.184	-0.0675	1.2297	-0.1831	1.6529	-1.0002	-0.9468	-0.8045	-1.377	0.7632	0.4657	0.2426	-0.0629	0.1433	-0.4894																					1	1	1
CHEMBL1717510	O=C(Nc1nc2ccccc2n1Cc1ccc(Cl)cc1)c1ccc(Cl)cc1	IC50 (nM)p	'>'	20000	0.493	-1	TNF-alpha	0.384	F (assay format)	0.125	Test	0.478	-0.3807	0.0666	0.3722	0.8527	-0.6189	-0.5414	-0.8238	-0.7373	0.2548	0.0732	0.3505	0.556	0.3153	-0.0879																					1	1	1
CHEMBL1736791	O=C(Nc1ccc(S(=O)(=O)O)cc1)c1ccc(CN2CCc3ccccc3C2)cc1	IC50 (nM)p	'>'	20000	0.493	-1	TNF-alpha	0.384	F (assay format)	0.125	Training	0.413	0.2057	-0.2182	0.4071	1.1514	-0.472	-0.9468	-0.0935	-0.3912	1.0587	0.3762	-0.0639	0.154	0.1778	-0.264																					1	1	1
CHEMBL1434007	Cc1ccc(S(=O)(=O)n2c(=S)[nH]c3cc(C)ccc32)cc1	IC50 (nM)p	'>'	20000	0.493	-1	TNF-alpha	0.384	F (assay format)	0.125	Training	1.4805	1.9688	-0.8772	-0.1246	0.1698	-0.2491	-0.5414	0.6067	0.5661	1.6993	-0.1678	0.0618	0.5822	-0.039	0.3584																					1	1	1
CHEMBL1712022	CCOc1ccc(C(=O)NC2CCCc3c2cnn3-c2ccccc2F)cc1	IC50 (nM)p	'>'	20000	0.493	-1	TNF-alpha	0.384	F (assay format)	0.125	Training	-0.0825	-0.0176	0.6084	-0.0493	0.5737	-0.6606	-0.3742	-0.6867	-0.8186	0.282	0.2515	0.0662	-0.266	0.3403	0.061																					1	1	1
CHEMBL170920	CCOC(=O)CCCn1c(=O)c2nccnc2n(CC(C)C)c1=O	IC50 (nM)p	'='	20000	0.493	-1	TNF-alpha	0.384	F (assay format)	0.125	Test	-0.304	-0.5572	1.1025	-0.4344	-0.3331	-0.7949	-0.9468	0.4395	-0.491	0.6373	-0.3408	-0.4113	-0.3889	-0.0977	0.1352																					1	1	1
CHEMBL1519988	Cc1ccc(S(=O)(=O)n2cnc3ccccc32)cc1	IC50 (nM)p	'>'	20000	0.493	-1	TNF-alpha	0.384	F (assay format)	0.125	Training	0.9627	1.1784	-0.3685	-0.0393	0.758	-0.4427	-0.3742	-0.0981	0.2363	1.3497	-0.1388	0.01	0.2506	0.0962	0.1456																					1	1	1
CHEMBL1556990	CC1(C)Cc2c(sc(NC(=O)c3ccco3)c2C(=O)O)CO1	IC50 (nM)p	'>'	20000	0.493	-1	TNF-alpha	0.384	F (assay format)	0.125	Training	1.2454	0.9661	-0.7463	0.1908	-1.1088	-0.2629	0.6037	1.0117	0.4383	0.5286	-0.3691	-0.1224	-0.5485	-0.262	0.1146																					1	1	1
CHEMBL1405076	O=C(O)c1c(-n2cccc2)sc2c1CCCC2	IC50 (nM)p	'>'	20000	0.493	-1	TNF-alpha	0.384	F (assay format)	0.125	Training	0.9663	2.4607	0.1284	0.5612	-0.2818	-0.6586	0.6037	0.3651	-0.6278	1.3248	-0.086	0.4022	-0.5703	0.1704	0.2551																					1	1	1
CHEMBL1716085	COC(=O)c1c(NC(=O)C(=O)N2CCCCC2)sc2c1CC(C)(C)OC2	IC50 (nM)p	'>'	20000	0.493	-1	TNF-alpha	0.384	F (assay format)	0.125	Test	0.798	1.2772	-0.0657	-0.6903	0.1286	-0.2239	-0.5414	0.5498	0.2602	1.1983	0.2362	-0.2403	-0.5721	-0.0236	0.1473																					1	1	1
CHEMBL1718692	CC(=O)N1CCc2cc(S(=O)(=O)N3CCN(c4ccc(Cl)cc4)CC3)ccc21	IC50 (nM)p	'>'	20000	0.493	-1	TNF-alpha	0.384	F (assay format)	0.125	Training	1.5929	1.7694	-0.5618	-0.2272	0.4924	0.1009	-0.3742	-0.4514	0.076	1.6087	0.2148	0.3686	0.1024	0.1214	0.1199																					1	1	1
CHEMBL1700826	CCOc1ccc(NC(=O)c2ccc(CN3CCc4ccccc43)cc2)cc1	IC50 (nM)p	'>'	20000	0.493	-1	TNF-alpha	0.384	F (assay format)	0.125	Training	0.255	-0.1021	0.7604	0.1845	0.7719	-0.6825	-0.3742	-0.9474	-1.1603	0.4073	0.0732	0.4125	0.1694	0.2944	-0.258																					1	1	1
CHEMBL1723582	O=C(Nc1ccc(F)cc1)c1ccc(CN2CCc3ccccc32)cc1	IC50 (nM)p	'>'	20000	0.493	-1	TNF-alpha	0.384	F (assay format)	0.125	Training	0.4604	-0.1402	0.2417	0.372	0.9391	-0.6846	-0.3742	-1.0726	-0.9868	0.0889	0.0732	0.3925	0.2203	0.2874	-0.2377																					1	1	1
CHEMBL1734357	O=C(Nc1nc2ccccc2n1Cc1ccc(Cl)cc1)C1CCCCC1	IC50 (nM)p	'>'	20000	0.493	-1	TNF-alpha	0.384	F (assay format)	0.125	Test	-0.0608	0.3808	0.3249	0.6183	1.3628	-0.7726	-0.5414	-0.7939	-0.9403	0.8674	0.6417	0.1469	-0.1394	0.4061	-0.108																					1	1	1
CHEMBL1481570	CCC(=O)Nc1nc2ccccc2n1Cc1ccccc1	IC50 (nM)p	'>'	20000	0.493	-1	TNF-alpha	0.384	F (assay format)	0.125	Training	-0.5591	-0.5121	1.0097	0.087	1.0827	-0.991	-0.5414	-0.56	-1.0943	0.2821	-0.1058	-0.0837	0.0814	0.3366	-0.1296																					1	1	1
CHEMBL1699379	CCC(=O)N1CCc2cc(S(=O)(=O)N3CCN(c4ccc(Cl)cc4)CC3)ccc21	IC50 (nM)p	'>'	20000	0.493	-1	TNF-alpha	0.384	F (assay format)	0.125	Training	1.4464	1.7183	-0.1681	-0.8012	0.4254	0.1082	-0.3742	-0.4901	-0.0055	1.7568	0.2148	0.3847	0.0416	0.1294	0.1302																					1	1	1
CHEMBL1320366	COC(=O)c1c(NC(=O)c2ccccc2)sc2c1CC(C)(C)OC2	IC50 (nM)p	'>'	20000	0.493	-1	TNF-alpha	0.384	F (assay format)	0.125	Training	1.1723	0.9394	-0.052	-0.4649	0.2656	-0.2315	-0.5414	0.2892	0.1912	0.7764	-0.1234	0.0543	-0.1119	0.0593	0.1359																					1	1	1
CHEMBL1316316	COc1ccc(S(=O)(=O)n2c(N)nc3ccccc32)cc1	IC50 (nM)p	'>'	20000	0.493	-1	TNF-alpha	0.384	F (assay format)	0.125	Test	0.6637	1.1351	-0.0311	-0.7503	0.5484	-0.3636	-0.5414	0.613	0.2475	0.9627	-0.1388	-0.2459	0.266	0.078	0.3062																					1	1	1
CHEMBL1525940	O=C(/C=C/c1cccs1)Nc1sc2c(c1C(=O)O)CCCC2	IC50 (nM)p	'>'	20000	0.493	-1	TNF-alpha	0.384	F (assay format)	0.125	Training	0.0769	2.1424	0.4458	0.5477	-0.5673	-0.7676	0.6037	1.1472	-0.7857	1.7903	-0.086	-0.045	0.0432	-0.0842	-0.1384																					1	1	1
CHEMBL1521474	Nc1nc2ccccc2n1S(=O)(=O)c1ccc(Cl)cc1	IC50 (nM)p	'>'	20000	0.493	-1	TNF-alpha	0.384	F (assay format)	0.125	Training	1.1365	1.3344	-0.5796	-0.0203	0.6484	-0.3235	-0.5414	0.4851	0.4314	1.3118	-0.1388	-0.0066	0.479	0.0736	0.3361																					1	1	1
CHEMBL1704929	Cc1ccccc1C(=O)Nc1nc2ccccc2n1Cc1ccc(Cl)cc1	IC50 (nM)p	'>'	20000	0.493	-1	TNF-alpha	0.384	F (assay format)	0.125	Training	0.3542	-0.2992	0.147	0.3791	0.9028	-0.602	-0.5414	-0.8238	-0.7585	0.1817	0.0732	0.2625	0.4052	0.313	-0.0206																					1	1	1
CHEMBL1361156	CC(=O)Nc1ccc(NC(=O)c2ccc(CN3CCc4ccccc4C3)cc2)cc1	IC50 (nM)p	'>'	20000	0.493	-1	TNF-alpha	0.384	F (assay format)	0.125	Test	-0.16	-0.132	0.3256	0.6072	1.1514	-0.7921	-0.9468	-0.6587	-1.0692	0.2807	0.3762	-0.0278	0.1399	0.2693	-0.2975																					1	1	1
CHEMBL1481689	Cc1nc(CN(C)C(=O)c2cc(COc3ccc4ncccc4c3)on2)cs1	IC50 (nM)p	'>'	20000	0.493	-1	TNF-alpha	0.384	F (assay format)	0.125	Training	-0.6852	-0.2255	0.1326	0.3047	-0.2519	-0.8712	0.5804	0.2688	-0.7707	0.3636	-0.2153	-0.5026	0.1367	-0.0362	-0.3341																					1	1	1
CHEMBL1305007	CC1(C)Cc2c(sc(NC(=O)C(=O)N3CCCCC3)c2C(=O)O)CO1	IC50 (nM)p	'>'	20000	0.493	-1	TNF-alpha	0.384	F (assay format)	0.125	Training	0.8566	1.3572	-0.5139	-0.0272	0.1946	-0.247	-0.5414	0.8586	0.3442	1.16	0.2362	-0.2987	-0.6165	-0.0594	0.1238																					1	1	1
CHEMBL1302600	CC(/C=C/c1ccccc1)=NNC(=O)c1cccc(Br)c1	IC50 (nM)p	'>'	20000	0.493	-1	TNF-alpha	0.384	F (assay format)	0.125	Training	0.5259	-0.7072	1.3756	0.2844	1.1387	-0.9929	-0.9468	-0.6461	-1.3195	0.8634	-0.1058	0.7767	0.898	-0.169	-0.6528																					1	1	1
CHEMBL1698072	Nc1cc(NC(=O)c2ccc3ccccc3c2O)ccc1Cl	IC50 (nM)p	'>'	20000	0.493	-1	TNF-alpha	0.384	F (assay format)	0.125	Test	0.6514	-0.5421	0.0484	-0.3334	0.6998	-0.7021	-0.9468	0.0495	-0.5514	-0.0511	-0.0079	0.2149	0.6383	0.0668	0.0296																					1	1	1
CHEMBL1314651	COc1ccc(-c2cc(N)n(S(=O)(=O)c3ccc(Cl)cc3)n2)cc1OC	IC50 (nM)p	'>'	20000	0.493	-1	TNF-alpha	0.384	F (assay format)	0.125	Training	0.8243	0.5545	0.1973	-1.4567	-0.1555	-0.3226	-0.4063	0.3843	0.2373	0.9817	-0.1678	-0.0239	0.3282	-0.1175	0.1414																					1	1	1
CHEMBL1711631	Nc1nc2ccccc2n1S(=O)(=O)c1ccc(Cl)c(Cl)c1	IC50 (nM)p	'>'	20000	0.493	-1	TNF-alpha	0.384	F (assay format)	0.125	Training	1.526	1.5319	-0.7723	-0.2956	0.2351	-0.1575	-0.5414	0.3905	0.6549	1.4825	-0.1678	0.1391	0.6319	0.0053	0.4038																					1	1	1
CHEMBL1733730	Nc1nc2ccccc2n1S(=O)(=O)c1ccc(OC(F)(F)F)cc1	IC50 (nM)p	'>'	20000	0.493	-1	TNF-alpha	0.384	F (assay format)	0.125	Training	1.7156	0.6853	-1.0803	0.3286	0.2945	0.126	-0.5414	0.3471	1.075	0.3698	-0.1388	-0.0944	-0.0122	-0.0778	0.2248																					1	1	1
CHEMBL3740564	O=C(NCCCNC(=O)c1cn(S(=O)(=O)c2ccccc2)c2ccccc12)c1coc2ccccc2c1=O	IC50 (nM)p	'='	20000	0.493	-1	TNF-alpha	0.384	B (cell-based format)	0.316	Test	0.5583	0.4688	0.1468	0.129	0.7748	0.2775	-0.5414	0.1023	-0.2361	0.5703	-0.273	0.1921	0.1938	-0.0757	0.1081																					1	1	1
CHEMBL3741940	O=C(c1coc2ccccc2c1=O)N1CCN(C(=O)c2cn(S(=O)(=O)c3cccc([N+](=O)[O-])c3)c3ccccc23)CC1	IC50 (nM)p	'='	20000	0.493	-1	TNF-alpha	0.384	B (cell-based format)	0.316	Training	0.8943	0.6293	-0.5049	-0.218	0.7781	0.6441	-0.5414	0.213	0.2844	0.2688	0.2828	0.0866	0.0996	0.0177	0.434																					1	1	1
CHEMBL1541475	N#C/C(=C(/O)COC(=O)CSc1ccc(Cl)cc1)c1nc2ccccc2[nH]1	IC50 (nM)p	'>'	20000	0.493	-1	TNF-alpha	0.384	F (assay format)	0.125	Training	-0.2463	-0.2775	0.9128	-0.4259	0.0931	-0.8593	-0.4063	0.6851	-0.8765	0.6474	-0.1388	-0.0882	0.6339	-0.0407	-0.32																					1	1	1
CHEMBL1730320	O=C(C1CC1)N1CCc2cc(S(=O)(=O)N3CCN(c4ccc(Cl)cc4)CC3)ccc21	IC50 (nM)p	'>'	20000	0.493	-1	TNF-alpha	0.384	F (assay format)	0.125	Training	1.6331	1.6253	-0.7449	-0.2104	0.3032	0.2627	-0.3742	-0.5608	0.2714	1.6208	0.2148	0.3058	-0.0897	0.0507	0.0929																					1	1	1
CHEMBL1500624	Cc1ccc(C(=O)Nc2sc3c(c2C(=O)O)CCCC3)o1	IC50 (nM)p	'>'	20000	0.493	-1	TNF-alpha	0.384	F (assay format)	0.125	Test	0.6689	1.5697	-0.1462	0.24	-0.5201	-0.6461	0.2216	0.9067	-0.3361	0.9396	-0.086	0.0525	-0.5978	-0.0327	0.0657																					1	1	1
CHEMBL1726092	CCCCNCC(=O)Nc1sc2c(c1C(=O)O)CCCC2	IC50 (nM)p	'>'	20000	0.493	-1	TNF-alpha	0.384	F (assay format)	0.125	Training	-0.3377	1.764	1.5028	0.215	-0.4687	-0.8835	-0.5414	0.9968	-0.9701	2.0638	-0.086	-0.1392	-0.5432	-0.0637	-0.1404																					1	1	1
CHEMBL1726725	CCOc1ccc(NC(=O)c2ccc(CN3CCCCC3)cc2)cc1	IC50 (nM)p	'>'	20000	0.493	-1	TNF-alpha	0.384	F (assay format)	0.125	Training	-0.1558	-0.056	1.3517	0.2594	1.5305	-0.9903	-0.9468	-0.8373	-1.4487	0.9938	0.4657	0.376	-0.1419	0.1644	-0.4972																					1	1	1
CHEMBL1412853	Cc1ccc(S(=O)(=O)n2c(N)nc3ccccc32)cc1	IC50 (nM)p	'>'	20000	0.493	-1	TNF-alpha	0.384	F (assay format)	0.125	Training	0.9895	1.292	-0.5796	-0.0203	0.6484	-0.3522	-0.5414	0.4851	0.3914	1.2057	-0.1388	-0.1265	0.2735	0.0736	0.3361																					1	1	1
CHEMBL1736760	N#Cc1ccc(C(=O)Nc2nc3ccccc3n2Cc2ccc(Cl)cc2)cc1	IC50 (nM)p	'>'	20000	0.493	-1	TNF-alpha	0.384	F (assay format)	0.125	Test	0.2151	-0.516	0.4527	-0.1829	0.7719	-0.6353	-0.5414	-0.4264	-0.7744	-0.0772	0.0732	0.1201	0.4954	0.3096	-0.0971																					1	1	1
CHEMBL3145165	Cc1ccc2cccc(N=Cc3c(C)[nH]n(-c4ccccc4)c3=O)c2n1	IC50 (nM)p	'>'	20000	0.493	-1	TNF-alpha	0.384	F (assay format)	0.125	Training	-0.0246	-0.4874	0.0793	0.1828	0.8522	-0.6926	-0.5414	-0.4858	-0.6638	-0.1326	0.0082	-0.0268	0.1419	0.3456	0.0893																					1	1	1
CHEMBL1380946	NC(=O)c1ccc(N2CCN(S(=O)(=O)c3ccccc3)CC2)c([N+](=O)[O-])c1	IC50 (nM)p	'>'	20000	0.493	-1	TNF-alpha	0.384	F (assay format)	0.125	Training	1.019	1.1168	-0.0884	-0.2546	1.0641	-0.1494	-0.9468	0.894	0.2988	0.9713	0.2477	-0.0199	0.0617	0.0226	0.0766																					1	1	1
CHEMBL1721154	COC(=O)c1c(NC(=O)c2cccc(F)c2)sc2c1CCC(C)C2	IC50 (nM)p	'>'	20000	0.493	-1	TNF-alpha	0.384	F (assay format)	0.125	Training	0.8459	1.5345	0.222	-0.5216	-0.0404	-0.5524	-0.5414	0.0924	-0.3056	0.9118	0.0388	0.2196	-0.1532	0.066	0.1472																					1	1	1
CHEMBL1325227	Cc1oc(-c2cccc3ccccc23)nc1CN1CCN(c2ncnc3ccccc23)CC1	IC50 (nM)p	'>'	20000	0.493	-1	TNF-alpha	0.384	F (assay format)	0.125	Test	0.3856	0.1343	-0.0623	0.6518	1.3339	-0.2056	-0.4063	-0.8404	-0.8622	0.0933	0.5377	0.2237	0.0675	0.7372	0.1864																					1	1	1
CHEMBL1732865	CN(C)c1ccc(C(=O)Nc2nc3ccccc3n2Cc2ccc(Cl)cc2)cc1	IC50 (nM)p	'>'	20000	0.493	-1	TNF-alpha	0.384	F (assay format)	0.125	Training	0.3765	-0.4135	0.0472	0.2099	0.6962	-0.5662	-0.5414	-0.8218	-0.7048	0.1862	0.0732	0.1926	0.4658	0.2339	-0.0924																					1	1	1
CHEMBL1526705	O=C(CCc1ccccc1)Nc1sc2c(c1C(=O)O)CCCC2	IC50 (nM)p	'>'	20000	0.493	-1	TNF-alpha	0.384	F (assay format)	0.125	Training	0.0853	1.6236	0.609	0.603	0.8639	-0.7645	-0.5414	0.4076	-0.9026	1.3027	0.1597	0.0477	-0.2385	0.1946	-0.124																					1	1	1
CHEMBL1528258	Cc1cccc(Nc2nc(N)nc(CCl)n2)c1	IC50 (nM)p	'>'	20000	0.493	-1	TNF-alpha	0.384	F (assay format)	0.125	Training	-1.1479	-0.9468	0.9589	-0.0799	0.6219	-1.2628	-0.9468	0.6718	-1.0295	0.4413	-0.2658	-0.5705	0.782	-0.1764	-0.424																					1	1	1
CHEMBL1724688	O=C(Nc1nc2ccccc2n1Cc1ccccc1Cl)c1ccco1	IC50 (nM)p	'>'	20000	0.493	-1	TNF-alpha	0.384	F (assay format)	0.125	Test	0.0682	-0.4119	0.2611	0.5243	0.2091	-0.6913	0.6037	-0.5018	-0.8335	-0.0918	-0.1388	0.1486	0.1092	0.1711	-0.0713																					1	1	1
CHEMBL1700026	CCC(=O)N1CCc2cc(S(=O)(=O)N3CCN(c4ccc([N+](=O)[O-])cc4)CC3)ccc21	IC50 (nM)p	'>'	20000	0.493	-1	TNF-alpha	0.384	F (assay format)	0.125	Training	1.2575	1.4153	-0.1725	-0.8841	0.3032	0.1595	-0.3742	0.1425	0.2397	1.2313	0.2148	0.1719	-0.1507	0.0637	0.1132																					1	1	1
CHEMBL1448844	C/C=C/Cn1c(SCc2ccccc2)nc2c1c(=O)[nH]c(=O)n2C	IC50 (nM)p	'>'	20000	0.493	-1	TNF-alpha	0.384	F (assay format)	0.125	Training	-0.0628	0.4296	0.7745	-0.1752	0.1194	-0.7008	-0.5414	0.3981	-0.6479	0.8952	-0.2114	-0.1374	0.383	0.1908	0.1341																					1	1	1
CHEMBL1725059	Nc1nc2ccccc2n1S(=O)(=O)c1ccc(F)cc1	IC50 (nM)p	'>'	20000	0.493	-1	TNF-alpha	0.384	F (assay format)	0.125	Training	0.9676	1.157	-0.5796	-0.0203	0.6484	-0.3558	-0.5414	0.4851	0.4425	0.8673	-0.1388	-0.1462	0.23	0.0736	0.3361																					1	1	1
CHEMBL1698647	Cc1cc(C(=O)NC2CCCc3c2cnn3-c2ccccc2F)n(Cc2ccc(F)cc2)n1	IC50 (nM)p	'>'	20000	0.493	-1	TNF-alpha	0.384	F (assay format)	0.125	Test	-0.2409	0.0031	-0.1862	0.3529	0.2128	-0.52	0.1662	-0.7208	-0.5423	-0.0156	0.2515	-0.2628	-0.3215	0.3099	0.1204																					1	1	1
CHEMBL1363341	Cc1ccc(S(=O)(=O)n2c(N)nc3cc(C)c(C)cc32)cc1	IC50 (nM)p	'>'	20000	0.493	-1	TNF-alpha	0.384	F (assay format)	0.125	Training	1.4989	1.2584	-1.0495	-0.3841	-0.1179	-0.1528	-0.5414	0.3038	0.7178	1.3409	-0.1923	-0.0572	0.2066	-0.1115	0.4084																					1	1	1
CHEMBL125632	CCOC(=O)CCCn1cc(F)c2cc(OC)c(OC)cc2c1=O	IC50 (nM)p	'='	20000	0.493	-1	TNF-alpha	0.384	F (cell-based format)	0.355	Training	0.3923	-0.5634	1.607	-1.8931	-0.7928	-0.684	-0.9468	-0.2105	-0.5138	0.2202	-0.5921	0.6112	-0.2981	-0.3957	-0.1346																					1	1	1
CHEMBL1345225	C/C=C/Cn1c(SCc2ccc(Cl)cc2)nc2c1c(=O)[nH]c(=O)n2C	IC50 (nM)p	'>'	20000	0.493	-1	TNF-alpha	0.384	F (assay format)	0.125	Training	0.3312	0.4394	0.4708	-0.4202	-0.4013	-0.5945	-0.5414	0.3207	-0.436	1.0507	-0.2443	-0.0085	0.5167	0.1159	0.1598																					1	1	1
CHEMBL1581027	CCOC(=O)c1c(NC(=O)CN2CCOCC2)sc2c1CC(C)(C)OC2	IC50 (nM)p	'>'	20000	0.493	-1	TNF-alpha	0.384	F (assay format)	0.125	Test	0.5237	1.1293	0.1888	0.2609	0.1286	-0.3224	-0.5414	0.3946	-0.1245	1.3324	-0.0194	-0.197	-0.5382	-0.0109	-0.0017																					1	1	1
CHEMBL1491481	CCCn1c(SCCc2ccccc2)nc2c1c(=O)[nH]c(=O)n2C	IC50 (nM)p	'>'	20000	0.493	-1	TNF-alpha	0.384	F (assay format)	0.125	Training	0.1015	0.7451	0.7745	-0.1752	0.1194	-0.6682	-0.5414	0.3981	-0.6488	1.2524	-0.2114	0.0053	0.0716	0.1946	0.1399																					1	1	1
CHEMBL1386167	COCCn1c(SCCCc2ccccc2)nc2c1c(=O)[nH]c(=O)n2C	IC50 (nM)p	'>'	20000	0.493	-1	TNF-alpha	0.384	F (assay format)	0.125	Training	-0.1399	0.5373	1.0424	-0.0248	-0.0071	-0.6672	-0.5414	0.4316	-0.8373	1.0766	-0.2114	-0.1329	0.0542	0.1682	0.0288																					1	1	1
CHEMBL1427550	CSC(S)=NN=Cc1ccc(Br)cc1	IC50 (nM)p	'>'	20000	0.493	-1	TNF-alpha	0.384	F (assay format)	0.125	Training	1.0372	-0.9339	2.5009	-1.2773	0.1034	-1.1649	-0.9468	1.8258	-1.3906	3.9294	-0.3515	1.4215	2.4802	-0.5622	-0.8804																					1	1	1
CHEMBL1719472	CCc1cc(C(=O)NC2CCCc3c2cnn3-c2ccccc2F)no1	IC50 (nM)p	'>'	20000	0.493	-1	TNF-alpha	0.384	F (assay format)	0.125	Test	-0.372	-0.0735	0.3383	-0.3751	-0.1187	-0.7217	0.3898	-0.2964	-0.5896	0.1513	0.0388	-0.2821	-0.5112	0.2297	0.1062																					1	1	1
CHEMBL1735630	O=C(Cc1ccccc1)Nc1nc2ccccc2n1Cc1ccc(Cl)cc1	IC50 (nM)p	'>'	20000	0.493	-1	TNF-alpha	0.384	F (assay format)	0.125	Training	-0.0553	-0.3435	0.3845	0.8519	1.2623	-0.7745	-0.5414	-0.8238	-1.0333	0.2141	0.1061	0.1706	0.337	0.3661	-0.1846																					1	1	1
CHEMBL1433326	COc1ccc(C(=O)Cn2c(N)nc3ccccc32)cc1	IC50 (nM)p	'>'	20000	0.493	-1	TNF-alpha	0.384	F (assay format)	0.125	Training	-0.362	-0.5594	0.5951	-0.6524	0.5484	-0.9075	-0.5414	-0.0004	-0.7645	-0.237	-0.1388	-0.314	0.3122	0.1708	-0.0513																					1	1	1
CHEMBL1703491	Cc1cc(C(=O)NC2CCCc3c2cnn3-c2ccccc2F)n(C)n1	IC50 (nM)p	'>'	20000	0.493	-1	TNF-alpha	0.384	F (assay format)	0.125	Training	-0.2892	0.1601	-0.2496	0.1292	-0.1187	-0.6736	0.1662	-0.4533	-0.4008	0.0881	0.0388	-0.4266	-0.4295	0.1593	0.1925																					1	1	1
CHEMBL1525546	Fc1ccc(NC(S)=Nc2nccs2)cc1	IC50 (nM)p	'>'	20000	0.493	-1	TNF-alpha	0.384	F (assay format)	0.125	Test	-0.5531	-0.146	1.0103	0.6484	-0.2064	-1.234	0.1993	1.7106	-1.2812	1.1933	-0.3515	-0.0211	0.9065	-0.4956	-0.7171																					1	1	1
CHEMBL1727785	COc1ccc(C(=O)Nc2sc3c(c2C(=O)O)CC(C)(C)OC3)cc1OC	IC50 (nM)p	'>'	20000	0.493	-1	TNF-alpha	0.384	F (assay format)	0.125	Training	1.0843	0.7884	-0.0605	-1.2105	-0.605	-0.1032	-0.5414	0.6474	0.3536	0.512	-0.1847	-0.147	-0.1514	-0.0262	0.24																					1	1	1
CHEMBL1573795	COc1cccc(C(=O)Nc2sc3c(c2C(=O)O)CCCC3)c1	IC50 (nM)p	'>'	20000	0.493	-1	TNF-alpha	0.384	F (assay format)	0.125	Training	0.3888	1.4232	0.5279	-0.3753	0.3724	-0.6555	-0.5414	0.6122	-0.565	0.8873	0.1268	0.0301	-0.0788	0.1876	0.0902																					1	1	1
CHEMBL1712964	COC(=O)CC1=NN(c2ccccc2)C(=O)/C1=C/Nc1ccc(C)cc1	IC50 (nM)p	'>'	20000	0.493	-1	TNF-alpha	0.384	F (assay format)	0.125	Training	-0.2291	-0.8403	0.87	-0.4472	0.5407	-0.8478	-0.5414	-0.2852	-0.8341	-0.0986	-0.1058	-0.0635	0.1666	0.0654	-0.1882																					1	1	1
CHEMBL1328062	Cc1ccc(O)c(N=Cc2cc(Cc3ccccc3)cc([N+](=O)[O-])c2O)c1	IC50 (nM)p	'>'	20000	0.493	-1	TNF-alpha	0.384	F (assay format)	0.125	Test	0.4442	-0.674	0.3249	0.1105	0.6403	-0.7169	-0.9468	0.1434	-0.4825	-0.2077	0.025	0.2188	0.2928	0.0041	-0.1791																					1	1	1
CHEMBL1703493	CC(=O)Nc1nc2ccccc2n1S(=O)(=O)c1ccc(Cl)cc1	IC50 (nM)p	'>'	20000	0.493	-1	TNF-alpha	0.384	F (assay format)	0.125	Training	0.9088	1.0397	-0.445	0.3183	0.3724	-0.2756	-0.5414	0.2923	0.3496	1.1822	-0.1388	-0.0829	0.288	0.0823	0.2819																					1	1	1
CHEMBL1325644	Cc1cc(NC(=O)c2ccc(C)s2)n(-c2nc3ccccc3[nH]2)n1	IC50 (nM)p	'>'	20000	0.493	-1	TNF-alpha	0.384	F (assay format)	0.125	Training	-0.1704	0.1638	-0.4288	0.6256	-0.6878	-0.7987	0.8973	0.441	-0.4995	0.3552	-0.3515	-0.2694	-0.0364	0.0432	-0.0769																					1	1	1
CHEMBL1488993	Nc1nc2ccccc2n1CCOc1ccc(Cl)cc1	IC50 (nM)p	'>'	20000	0.493	-1	TNF-alpha	0.384	F (assay format)	0.125	Training	0.1294	-0.4584	0.5085	0.342	0.6484	-0.9007	-0.5414	-0.3536	-1.0547	0.259	-0.1388	0.2321	0.407	0.2377	-0.209																					1	1	1
CHEMBL1719080	CN(C(=O)c1ccccc1)C(c1ccccc1)c1c[nH]c2ccccc12	IC50 (nM)p	'>'	20000	0.493	-1	TNF-alpha	0.384	F (assay format)	0.125	Test	0.1825	0.0373	0.5746	0.297	1.7865	-0.6446	-0.3742	-1.0007	-0.9759	0.0973	0.139	0.3376	0.2166	0.4456	0.1225																					1	1	1
CHEMBL1397246	COc1ccc(-c2cc(N)n(S(=O)(=O)c3ccc(C(C)(C)C)cc3)n2)cc1OC	IC50 (nM)p	'>'	20000	0.493	-1	TNF-alpha	0.384	F (assay format)	0.125	Training	1.5305	0.5278	-0.3483	-1.3418	-0.3004	0.3069	-0.4063	0.1835	0.8201	1.0921	-0.1678	-0.0237	-0.0466	-0.2421	0.1223																					1	1	1
CHEMBL1700576	N#Cc1ccccc1S(=O)(=O)n1c(N)nc2ccccc21	IC50 (nM)p	'>'	20000	0.493	-1	TNF-alpha	0.384	F (assay format)	0.125	Training	0.7326	1.3708	0.0739	-0.5826	0.6138	-0.2893	-0.5414	0.9638	0.3555	0.8245	-0.1388	-0.3015	0.4008	0.2033	0.511																					1	1	1
CHEMBL1534716	O=C(Nc1nc2ccccc2n1Cc1ccccc1)c1ccco1	IC50 (nM)p	'>'	20000	0.493	-1	TNF-alpha	0.384	F (assay format)	0.125	Training	-0.3032	-0.5587	0.4565	0.8442	0.6775	-0.8398	0.6037	-0.4577	-1.064	-0.2892	-0.1058	0.0302	-0.0347	0.2453	-0.1478																					1	1	1
CHEMBL1720861	CCOc1ccc(NC(=O)c2ccc(CCN3CCc4ccccc4C3)cc2)cc1	IC50 (nM)p	'>'	20000	0.493	-1	TNF-alpha	0.384	F (assay format)	0.125	Test	0.0283	-0.039	0.9154	0.2048	1.1514	-0.7641	-0.9468	-0.9925	-1.2929	0.6403	0.3762	0.3337	0.0523	0.323	-0.3473																					1	1	1
CHEMBL1731457	Nc1nc2ccccc2n1S(=O)(=O)c1cccc2ccccc12	IC50 (nM)p	'>'	20000	0.493	-1	TNF-alpha	0.384	F (assay format)	0.125	Training	1.0151	1.6091	-0.5279	0.3694	1.0595	-0.1039	-0.5414	0.1504	0.1821	0.8528	0.0449	0.0363	0.3447	0.4924	0.575																					1	1	1
CHEMBL1702238	N#Cc1ccc(S(=O)(=O)n2c(N)nc3ccccc32)cc1	IC50 (nM)p	'>'	20000	0.493	-1	TNF-alpha	0.384	F (assay format)	0.125	Training	0.7535	1.0775	-0.0311	-0.7503	0.5484	-0.3398	-0.5414	0.9638	0.3307	0.8184	-0.1388	-0.3015	0.4008	0.078	0.3062																					1	1	1
CHEMBL1394462	COc1ccc(-c2cc(N)n(S(=O)(=O)c3ccccc3)n2)cc1OC	IC50 (nM)p	'>'	20000	0.493	-1	TNF-alpha	0.384	F (assay format)	0.125	Training	0.4631	0.5653	0.4796	-1.26	0.355	-0.4288	-0.4063	0.4612	0.0581	0.8295	-0.1349	-0.1487	0.1925	-0.0278	0.1366																					1	1	1
CHEMBL1567543	CC(C)n1c(SCCCc2ccccc2)nc2c1c(=O)[nH]c(=O)n2C	IC50 (nM)p	'>'	20000	0.493	-1	TNF-alpha	0.384	F (assay format)	0.125	Test	0.4892	0.8515	0.282	0.0409	0.0538	-0.5363	-0.5414	0.3207	-0.4812	1.2895	-0.2114	0.1053	-0.0162	0.0995	0.1815																					1	1	1
CHEMBL1702956	Nc1nc2ccccc2n1S(=O)(=O)c1ccc(C(F)(F)F)cc1	IC50 (nM)p	'>'	20000	0.493	-1	TNF-alpha	0.384	F (assay format)	0.125	Training	1.9806	0.8513	-1.1629	-0.0503	0.3724	0.3047	-0.5414	0.224	1.2654	0.5158	-0.1388	-0.0211	0.0102	-0.1038	0.289																					1	1	1
CHEMBL1725440	CC(C)C(=O)N(C)C(c1ccccc1)c1c[nH]c2ccccc12	IC50 (nM)p	'>'	20000	0.493	-1	TNF-alpha	0.384	F (assay format)	0.125	Training	0.2582	0.165	0.4206	-0.1724	0.8639	-0.7315	-0.3742	-0.8903	-0.6689	0.5576	-0.1058	0.2076	-0.0847	0.153	0.1351																					1	1	1
CHEMBL1729147	Nc1nc2ccccc2n1C(=O)Cc1ccccc1	IC50 (nM)p	'>'	20000	0.493	-1	TNF-alpha	0.384	F (assay format)	0.125	Training	-0.111	-0.4479	0.4322	0.5573	1.3431	-0.9055	-0.5414	-0.083	-0.8894	-0.1697	-0.1058	-0.0535	0.2755	0.2513	-0.0133																					1	1	1
CHEMBL229012	O=C(Nc1sc2c(c1C(=O)O)CCCC2)c1cccs1	IC50 (nM)p	'>'	20000	0.493	-1	TNF-alpha	0.384	F (assay format)	0.125	Test	0.268	2.4728	0.1847	0.3609	-0.4687	-0.7421	0.6037	1.4052	-0.5369	1.8773	-0.086	-0.0587	-0.12	-0.0651	0.0445																					1	1	1
CHEMBL1501470	COc1ccc2oc(C[S+]([O-])c3ccccc3)c(C(=O)O)c2c1	IC50 (nM)p	'>'	20000	0.493	-1	TNF-alpha	0.384	F (assay format)	0.125	Training	0.0301	0.645	0.5279	-0.3753	0.5156	-0.7295	-0.5414	0.7045	-0.7186	0.8607	-0.1349	-0.1165	0.0018	0.1626	0.0692																					1	1	1
CHEMBL1445206	COc1ccc(C(=O)NC(=S)N(C)C2CCCCC2)cc1Br	IC50 (nM)p	'>'	20000	0.493	-1	TNF-alpha	0.384	F (assay format)	0.125	Training	0.7096	0.987	1.1146	-1.2477	0.7041	-0.7801	-0.9468	0.0845	-0.7522	1.9765	0.4007	0.4575	0.4565	-0.3348	-0.2764																					1	1	1
CHEMBL1487641	CC(=O)Nc1nc2ccccc2n1Cc1ccccc1	IC50 (nM)p	'>'	20000	0.493	-1	TNF-alpha	0.384	F (assay format)	0.125	Training	-0.4438	-0.4538	0.5085	1.055	1.207	-0.9976	-0.5414	-0.5086	-1.0287	0.0065	-0.1058	-0.1277	0.1688	0.366	-0.1096																					1	1	1
CHEMBL1382232	Cc1cc(SCC(=O)OC/C(O)=C(\C#N)c2nc3ccccc3[nH]2)c(C)cc1Br	IC50 (nM)p	'>'	20000	0.493	-1	TNF-alpha	0.384	F (assay format)	0.125	Test	0.2665	0.3806	0.5305	-0.7248	-0.4159	-0.5838	-0.4063	0.5318	-0.5351	1.1033	-0.1923	0.0008	0.7261	-0.1676	-0.1607																					1	1	1
CHEMBL1407805	Nc1nc2ccccc2n1S(=O)(=O)c1ccc([N+](=O)[O-])cc1	IC50 (nM)p	'>'	20000	0.493	-1	TNF-alpha	0.384	F (assay format)	0.125	Training	0.8948	0.9372	-0.5516	-0.2029	0.4567	-0.2723	-0.5414	1.3001	0.7424	0.6044	-0.1388	-0.2754	0.1701	-0.0122	0.2963																					1	1	1
CHEMBL1411091	O=C(CSc1nc(O)c2c(-c3ccccc3)csc2n1)NC1CCCCC1	IC50 (nM)p	'>'	20000	0.493	-1	TNF-alpha	0.384	F (assay format)	0.125	Training	-0.1332	1.6104	0.4649	0.7656	1.2122	-0.7028	-0.3742	0.6863	-0.9937	1.8469	0.5576	0.0649	0.1684	0.3312	-0.1062																					1	1	1
CHEMBL1727369	CCc1cc(C(=O)NC2CCCc3c2cnn3-c2ccc(F)cc2F)no1	IC50 (nM)p	'>'	20000	0.493	-1	TNF-alpha	0.384	F (assay format)	0.125	Training	-0.1309	-0.1559	0.0795	-0.4432	-0.4586	-0.6453	0.3898	-0.3429	-0.3878	-0.0099	0.0105	-0.2636	-0.5437	0.1242	0.1267																					1	1	1
CHEMBL1729457	CCC1CCc2c(sc(NC(=O)c3ccccc3Br)c2C(=O)OC)C1	IC50 (nM)p	'>'	20000	0.493	-1	TNF-alpha	0.384	F (assay format)	0.125	Test	0.9182	2.0794	0.7491	-1.2792	-0.0444	-0.4387	-0.5414	0.0264	-0.4008	1.8171	0.0388	0.4273	0.1792	0.0902	0.1855																					1	1	1
CHEMBL1700382	COc1ccc(C(=O)Nc2nc3ccccc3n2Cc2ccc(Cl)cc2)cc1	IC50 (nM)p	'>'	20000	0.493	-1	TNF-alpha	0.384	F (assay format)	0.125	Training	0.1484	-0.4732	0.4527	-0.1829	0.7719	-0.6591	-0.5414	-0.6867	-0.8361	0.0299	0.0732	0.1614	0.3954	0.3096	-0.0971																					1	1	1
CHEMBL1730398	Cc1cc(C(=O)NC2CCCc3c2cnn3-c2ccccc2F)[nH]n1	IC50 (nM)p	'>'	20000	0.493	-1	TNF-alpha	0.384	F (assay format)	0.125	Training	-0.2673	-0.0007	-0.0795	0.2128	-0.064	-0.7239	0.3898	-0.1941	-0.5728	0.0043	0.0388	-0.3124	-0.435	0.2075	0.1071																					1	1	1
CHEMBL599890	Cc1nonc1C(=O)NN=Cc1ccc([N+](=O)[O-])o1	IC50 (nM)p	'>'	20000	0.493	-1	TNF-alpha	0.384	F (assay format)	0.125	Training	-0.0387	-1.7355	0.7044	-0.284	-1.6521	-0.9414	0.627	2.0967	-0.2235	-1.1543	-0.5642	-0.2377	-0.277	-0.7247	-0.5663																					1	1	1
CHEMBL1349185	CC1CCc2c(sc(NC(=O)c3cccs3)c2C(=O)O)C1	IC50 (nM)p	'>'	20000	0.493	-1	TNF-alpha	0.384	F (assay format)	0.125	Test	0.5622	2.6117	-0.1462	0.24	-0.8968	-0.6716	0.6037	1.2706	-0.3337	1.8979	-0.1739	-0.0049	-0.1835	-0.1711	0.0796																					1	1	1
CHEMBL1731580	CC(C)C(=O)Nc1nc2ccccc2n1Cc1ccc(Cl)cc1	IC50 (nM)p	'>'	20000	0.493	-1	TNF-alpha	0.384	F (assay format)	0.125	Training	0.1972	-0.5314	0.131	0.2013	0.3724	-0.8096	-0.5414	-0.6504	-0.623	0.5468	-0.1388	0.1028	0.1714	0.157	-0.1037																					1	1	1
CHEMBL1723575	O=C(Nc1nc2ccccc2n1Cc1ccc(Cl)cc1)c1cccs1	IC50 (nM)p	'>'	20000	0.493	-1	TNF-alpha	0.384	F (assay format)	0.125	Training	0.0278	0.1708	0.175	0.5715	0.1555	-0.7447	0.6037	-0.2028	-0.8401	0.7159	-0.1388	0.1057	0.4139	0.1747	-0.1119																					1	1	1
CHEMBL1338507	Cc1cc(Br)ccc1SCC(=O)OC/C(O)=C(\C#N)c1nc2ccccc2[nH]1	IC50 (nM)p	'>'	20000	0.493	-1	TNF-alpha	0.384	F (assay format)	0.125	Training	0.0466	0.2955	0.7153	-0.5372	-0.2052	-0.7169	-0.4063	0.6059	-0.7014	1.0434	-0.1678	-0.0226	0.768	-0.1368	-0.2396																					1	1	1
CHEMBL1445071	COc1cc(/C=C2/C(=O)NN(c3cccc(Cl)c3)C2=O)cc(Br)c1O	IC50 (nM)p	'>'	20000	0.493	-1	TNF-alpha	0.384	F (assay format)	0.125	Test	0.6327	-0.1814	0.0282	-0.9302	-0.2884	-0.5912	-0.5414	-0.0716	-0.1383	0.2999	-0.1923	0.0826	0.6957	-0.1041	0.1322																					1	1	1
CHEMBL1387990	Cc1c(C(=O)OCC(=O)c2c(N)n(CC(C)C)c(=O)n(C)c2=O)oc2ccccc12	IC50 (nM)p	'>'	20000	0.493	-1	TNF-alpha	0.384	F (assay format)	0.125	Training	0.991	-0.5026	-0.2472	-0.9379	-0.6216	-0.1265	-0.5414	0.501	0.1783	-0.0353	-0.2558	-0.0619	-0.2607	-0.1955	0.3853																					1	1	1
CHEMBL1728008	CCOc1ccc(C(=O)Nc2ccc(CN3CCc4ccccc4C3)cc2)cc1	IC50 (nM)p	'>'	20000	0.493	-1	TNF-alpha	0.384	F (assay format)	0.125	Training	-0.0079	-0.0651	0.8026	0.2876	1.239	-0.7867	-0.9468	-0.9706	-1.2312	0.5073	0.3762	0.2792	0.1115	0.3458	-0.2981																					1	1	1
CHEMBL1574961	O=S(=O)(Nc1nc2ccccc2[nH]1)c1ccc(Cl)cc1	IC50 (nM)p	'>'	20000	0.493	-1	TNF-alpha	0.384	F (assay format)	0.125	Training	0.5843	0.4896	-0.4169	0.4762	0.6484	-0.6943	-0.4063	0.4063	0.0296	1.4013	-0.1388	-0.0368	0.4468	-0.0364	-0.2189																					1	1	1
CHEMBL1710228	O=C(Nc1ccc(Cl)cc1)c1ccc(CCN2CCc3ccccc3C2)cc1	IC50 (nM)p	'>'	20000	0.493	-1	TNF-alpha	0.384	F (assay format)	0.125	Test	0.3256	0.0554	0.4402	0.3815	1.3323	-0.7338	-0.9468	-1.1124	-1.1469	0.6728	0.3762	0.409	0.2691	0.3183	-0.3341																					1	1	1
CHEMBL1333554	CC(=O)Nc1nc2ccccc2n1Cc1ccc(Cl)cc1	IC50 (nM)p	'>'	20000	0.493	-1	TNF-alpha	0.384	F (assay format)	0.125	Training	0.0354	-0.4038	0.1636	0.7138	0.5484	-0.8914	-0.5414	-0.56	-0.7634	0.2277	-0.1388	0.0232	0.3351	0.2747	-0.0676																					1	1	1
CHEMBL1714566	O=C(NC1CCCc2c1cnn2-c1ccccc1F)c1ccnn1-c1ccccc1	IC50 (nM)p	'>'	20000	0.493	-1	TNF-alpha	0.384	F (assay format)	0.125	Training	-0.4517	-0.002	0.172	0.4245	0.7387	-0.5985	0.4365	-0.6353	-0.7705	-0.0734	0.2844	-0.2365	-0.2563	0.4472	0.1929																					1	1	1
CHEMBL67930	Cc1ccc(-c2nc3ccccc3s2)cc1	IC50 (nM)p	'>'	20000	0.493	-1	TNF-alpha	0.384	F (assay format)	0.125	Training	0.485	0.9741	0.1456	0.6175	1.1597	-0.9885	-0.4063	-0.4242	-0.9032	1.088	-0.1388	0.4809	0.7768	0.3473	-0.2021																					1	1	1
CHEMBL1725712	Cc1ccc(N2CCN(S(=O)(=O)c3ccc4c(c3)CC(C)N4C(=O)C3CC3)CC2)cc1	IC50 (nM)p	'>'	20000	0.493	-1	TNF-alpha	0.384	F (assay format)	0.125	Test	1.6419	1.7112	-0.8669	-0.2239	0.2473	0.3455	-0.5414	-0.593	0.36	1.598	0.2148	0.2342	-0.2821	0.0378	0.2035																					1	1	1
CHEMBL1342760	Cc1ccc(NC(=O)c2ccc(CN3CCc4ccccc4C3)cc2)cc1	IC50 (nM)p	'>'	20000	0.493	-1	TNF-alpha	0.384	F (assay format)	0.125	Training	0.1891	-0.0004	0.3041	0.4748	1.4318	-0.7852	-0.9468	-1.0932	-1.1057	0.4542	0.3762	0.2654	0.1887	0.3424	-0.2812																					1	1	1
CHEMBL1714724	COC(=O)c1c(NC(=O)c2ccc(Cl)cc2)sc2c1CCCC2	IC50 (nM)p	'>'	20000	0.493	-1	TNF-alpha	0.384	F (assay format)	0.125	Training	0.7469	1.4927	0.5279	-0.6197	0.3724	-0.5932	-0.5414	0.1637	-0.4966	1.2453	0.1268	0.3041	0.1231	0.1614	0.0886																					1	1	1
CHEMBL1299367	CCCCn1c(SCC(=O)c2ccccc2)nc2c1c(=O)[nH]c(=O)n2C	IC50 (nM)p	'>'	20000	0.493	-1	TNF-alpha	0.384	F (assay format)	0.125	Training	0.0361	0.3722	0.7018	-0.3844	-0.0071	-0.6029	-0.5414	0.5868	-0.4922	1.0461	-0.2114	-0.1441	0.0863	0.1061	0.1499																					1	1	1
CHEMBL1327036	Nc1cc(-c2ccccc2)nn1S(=O)(=O)c1c(F)c(F)c(F)c(F)c1F	IC50 (nM)p	'>'	20000	0.493	-1	TNF-alpha	0.384	F (assay format)	0.125	Test	1.5625	0.3539	-0.762	-1.0795	-0.0892	0.0673	-0.4063	0.0189	1.0657	0.1048	-0.1992	0.0601	-0.0492	-0.3341	0.5091																					1	1	1
CHEMBL1595049	CCCCCn1c(SCCc2ccccc2)nc2c1c(=O)[nH]c(=O)n2C	IC50 (nM)p	'>'	20000	0.493	-1	TNF-alpha	0.384	F (assay format)	0.125	Training	0.0535	0.753	1.0424	-0.0248	-0.0071	-0.6571	-0.5414	0.2489	-0.8204	1.5126	-0.2114	0.1181	-0.065	0.1326	0.0194																					1	1	1
CHEMBL1726554	COc1ccc(-c2cc(N)n(S(=O)(=O)c3cccc([N+](=O)[O-])c3)n2)cc1OC	IC50 (nM)p	'>'	20000	0.493	-1	TNF-alpha	0.384	F (assay format)	0.125	Training	0.6517	0.3471	0.1679	-1.362	-0.2553	-0.2704	-0.4063	1.043	0.5035	0.4379	-0.1678	-0.2379	0.0912	-0.1141	0.1684																					1	1	1
CHEMBL1698552	O=C(Nc1nc2ccccc2n1Cc1ccc(Cl)cc1)c1ccc(F)cc1	IC50 (nM)p	'>'	20000	0.493	-1	TNF-alpha	0.384	F (assay format)	0.125	Training	0.3542	-0.5107	0.0666	0.3722	0.8527	-0.6513	-0.5414	-0.8238	-0.7292	-0.0711	0.0732	0.2481	0.3733	0.3153	-0.0879																					1	1	1
CHEMBL1384893	COc1ccc(CNS(=O)(=O)c2ccc3c(c2)CC(C)N3C(=O)C2CC2)cc1	IC50 (nM)p	'>'	20000	0.493	-1	TNF-alpha	0.384	F (assay format)	0.125	Test	1.0683	0.9667	-0.3559	-0.754	-0.3004	-0.1288	-0.5414	-0.1872	0.3353	1.4807	-0.1678	-0.0774	-0.2395	-0.1454	0.0185																					1	1	1
CHEMBL1424982	CCOC(=O)c1c(NC(=O)c2cccs2)sc2c1CC(C)(C)OC2	IC50 (nM)p	'>'	20000	0.493	-1	TNF-alpha	0.384	F (assay format)	0.125	Training	1.0797	1.5763	-0.052	-0.0866	-1.1506	-0.2413	0.6037	0.8912	0.2076	1.718	-0.3691	0.0402	-0.2385	-0.2456	0.0911																					1	1	1
CHEMBL1525854	COc1ccc(-c2cc(=O)oc3cc(OCC(=O)Nc4ccc(CCO)cc4)ccc23)cc1	IC50 (nM)p	'>'	20000	0.493	-1	TNF-alpha	0.384	F (assay format)	0.125	Training	0.0633	-0.6265	0.8281	-0.2216	0.5359	-0.5491	-0.9468	-0.1818	-0.942	-0.1555	0.1574	-0.0039	0.1364	0.2783	-0.1282																					1	1	1
CHEMBL3740051	CN(CCN(C)C(=O)c1cn(S(=O)(=O)c2cccc(N)c2)c2ccccc12)C(=O)c1coc2ccccc2c1=O	IC50 (nM)p	'='	20000	0.493	-1	TNF-alpha	0.384	B (single protein format)	0.577	Training	0.7706	0.5095	-0.3594	-0.3933	0.3862	0.46	-0.5414	0.1271	0.1308	0.4766	0.0767	0.4557	0.5207	-0.1678	0.4519																					1	1	1
CHEMBL3741883	O=C(c1coc2ccccc2c1=O)N1CCN(Cc2cn(-c3cccc(C(F)(F)F)c3)c3ccccc23)CC1	IC50 (nM)p	'='	20000	0.493	-1	TNF-alpha	0.384	B (single protein format)	0.577	Test	1.1916	-0.0248	-0.5496	0.2656	0.9438	0.596	-0.5414	-0.9513	-0.0529	-0.2276	0.8988	1.3678	-0.0907	0.485	0.2498																					1	1	1
CHEMBL1721360	O=C(Nc1ccc(F)cc1)c1ccc(CN2CCCCC2)cc1	IC50 (nM)p	'>'	20000	0.493	-1	TNF-alpha	0.384	F (assay format)	0.125	Training	0.0496	-0.0964	0.7974	0.4819	1.7851	-0.9924	-0.9468	-0.9737	-1.2704	0.6713	0.4657	0.3499	-0.1077	0.1458	-0.4928																					1	1	1
CHEMBL1532172	O=C(Nc1sc2c(c1C(=O)O)CCCC2)C(=O)N1CCOCC1	IC50 (nM)p	'>'	20000	0.493	-1	TNF-alpha	0.384	F (assay format)	0.125	Training	-0.1762	1.5687	0.324	0.1061	0.8639	-0.731	-0.5414	1.0625	-0.5445	1.0823	0.263	-0.3996	-0.4667	0.1301	0.0629																					1	1	1
CHEMBL1729511	CC(C)(C)c1ccc(C(=O)O/N=C(\N)c2cccc([N+](=O)[O-])c2)cc1	IC50 (nM)p	'>'	20000	0.493	-1	TNF-alpha	0.384	F (assay format)	0.125	Training	1.6227	-1.0963	-0.0235	-0.4211	0.2367	-0.2068	-0.9468	0.6079	0.4104	-0.0899	-0.1388	0.3567	-0.017	-0.3968	-0.3737																					1	1	1
CHEMBL1719579	O=C(Nc1ccc(CN2CCc3ccccc3C2)cc1)c1ccc(Cl)cc1	IC50 (nM)p	'>'	20000	0.493	-1	TNF-alpha	0.384	F (assay format)	0.125	Test	0.2969	0.0306	0.3041	0.4748	1.4318	-0.7565	-0.9468	-1.0932	-1.0763	0.5321	0.3762	0.3534	0.3395	0.3405	-0.2823																					1	1	1
CHEMBL1701049	O=C(Nc1nc2ccccc2n1Cc1ccccc1Cl)c1ccc(Cl)cc1	IC50 (nM)p	'>'	20000	0.493	-1	TNF-alpha	0.384	F (assay format)	0.125	Training	0.462	-0.2854	0.147	0.3273	0.9028	-0.5767	-0.5414	-0.8238	-0.7268	0.2596	0.0732	0.3505	0.556	0.312	-0.0501																					1	1	1
CHEMBL1728408	O=C(Nc1nc2ccccc2n1Cc1ccc(Cl)cc1)c1ccccc1	IC50 (nM)p	'>'	20000	0.493	-1	TNF-alpha	0.384	F (assay format)	0.125	Training	0.1298	-0.4231	0.3249	0.6183	1.3628	-0.7252	-0.5414	-0.7939	-0.9378	0.088	0.1061	0.2473	0.4374	0.4061	-0.108																					1	1	1
CHEMBL1387448	CC1(C)Cc2c(sc(NC(=O)c3ccccc3)c2C(=O)O)CO1	IC50 (nM)p	'>'	20000	0.493	-1	TNF-alpha	0.384	F (assay format)	0.125	Training	1.2506	1.0123	-0.5355	0.2603	0.3423	-0.2546	-0.5414	0.6122	0.2791	0.7181	-0.1234	0.0029	-0.1415	0.024	0.1101																					1	1	1
CHEMBL1603938	Cc1ccc(C)c(SCC(=O)OC/C(O)=C(\C#N)c2nc3ccccc3[nH]2)c1	IC50 (nM)p	'>'	20000	0.493	-1	TNF-alpha	0.384	F (assay format)	0.125	Test	-0.1171	0.0329	0.7153	-0.5372	-0.2052	-0.7637	-0.4063	0.6059	-0.7286	0.6446	-0.1678	-0.1497	0.4444	-0.092	-0.2204																					1	1	1
CHEMBL1705192	CC(C)c1ccc(S(=O)(=O)n2c(N)nc3ccccc32)cc1	IC50 (nM)p	'>'	20000	0.493	-1	TNF-alpha	0.384	F (assay format)	0.125	Training	1.1088	1.2772	-0.5516	-0.2029	0.4567	-0.2427	-0.5414	0.3038	0.4083	1.4565	-0.1388	-0.0311	0.1081	-0.0122	0.2963																					1	1	1
CHEMBL1515929	COc1ccc(-c2cc(N)n(S(=O)(=O)c3ccc(F)cc3)n2)cc1OC	IC50 (nM)p	'>'	20000	0.493	-1	TNF-alpha	0.384	F (assay format)	0.125	Training	0.6916	0.4151	0.1973	-1.4567	-0.1555	-0.3549	-0.4063	0.3843	0.246	0.6325	-0.1678	-0.1337	0.1325	-0.1175	0.1414																					1	1	1
CHEMBL1711872	Cc1ccccc1S(=O)(=O)n1c(N)nc2ccccc21	IC50 (nM)p	'>'	20000	0.493	-1	TNF-alpha	0.384	F (assay format)	0.125	Training	0.9677	1.7851	-0.4699	0.0373	0.7167	-0.3026	-0.5414	0.4851	0.4063	1.2121	-0.1388	-0.1265	0.2735	0.0806	0.4568																					1	1	1
CHEMBL1354593	Nc1cc(-c2ccc(Cl)cc2)nn1S(=O)(=O)c1c(F)c(F)c(F)c(F)c1F	IC50 (nM)p	'>'	20000	0.493	-1	TNF-alpha	0.384	F (assay format)	0.125	Test	1.8733	0.371	-0.9918	-1.2765	-0.5669	0.1736	-0.4063	-0.0401	1.204	0.2768	-0.2321	0.1733	0.0902	-0.3996	0.5102																					1	1	1
CHEMBL1699939	Nc1cc(-c2ccccc2)nn1S(=O)(=O)c1ccc(F)c(Cl)c1	IC50 (nM)p	'>'	20000	0.493	-1	TNF-alpha	0.384	F (assay format)	0.125	Training	1.1712	0.8098	-0.445	-0.2221	0.5156	-0.3487	-0.4063	0.224	0.3734	1.0421	-0.1349	0.1575	0.3423	-0.1311	0.0692																					1	1	1
CHEMBL1410618	CCC(=O)Nc1nc2ccccc2n1Cc1ccc(Cl)cc1	IC50 (nM)p	'>'	20000	0.493	-1	TNF-alpha	0.384	F (assay format)	0.125	Training	-0.0951	-0.4618	0.6582	-0.1986	0.4567	-0.8847	-0.5414	-0.6071	-0.8373	0.4826	-0.1388	0.0591	0.2444	0.2504	-0.0885																					1	1	1
CHEMBL1370066	Cc1ccc(Cn2c(NC(=O)c3ccco3)nc3ccccc32)cc1	IC50 (nM)p	'>'	20000	0.493	-1	TNF-alpha	0.384	F (assay format)	0.125	Training	-0.0301	-0.5473	0.175	0.5715	0.1555	-0.7622	0.6037	-0.5018	-0.8762	-0.1803	-0.1388	0.0543	-0.0523	0.1747	-0.1119																					1	1	1
CHEMBL1706944	O=C(Nc1ccc(Cl)c(Cl)c1)c1ccc(CN2CCc3ccccc3C2)cc1	IC50 (nM)p	'>'	20000	0.493	-1	TNF-alpha	0.384	F (assay format)	0.125	Test	0.613	0.1299	0.1326	0.2546	1.0999	-0.5922	-0.9468	-1.1124	-0.8621	0.6838	0.3471	0.4499	0.4573	0.2466	-0.2278																					1	1	1
CHEMBL1718809	O=C(Nc1nc2ccccc2n1Cc1ccccc1Cl)C1CCCCC1	IC50 (nM)p	'>'	20000	0.493	-1	TNF-alpha	0.384	F (assay format)	0.125	Training	-0.0773	0.4793	0.4082	0.5728	1.4146	-0.7304	-0.5414	-0.7939	-0.9294	0.8723	0.6417	0.1469	-0.1394	0.4027	-0.0688																					1	1	1
CHEMBL1441295	N#C/C(=C(/O)COC(=O)CSc1ccc2ccccc2c1)c1nc2ccccc2[nH]1	IC50 (nM)p	'>'	20000	0.493	-1	TNF-alpha	0.384	F (assay format)	0.125	Training	-0.1598	-0.0992	0.6995	-0.1019	0.4522	-0.6908	-0.4063	0.3971	-0.9269	0.3619	0.0449	-0.0445	0.5093	0.2252	-0.185																					1	1	1
CHEMBL1708434	CC(=O)Nc1nc2ccccc2n1S(=O)(=O)c1ccc(C)cc1	IC50 (nM)p	'>'	20000	0.493	-1	TNF-alpha	0.384	F (assay format)	0.125	Training	0.7794	1.0024	-0.445	0.3183	0.3724	-0.3043	-0.5414	0.2923	0.3143	1.0887	-0.1388	-0.1885	0.107	0.0823	0.2819																					1	1	1
CHEMBL1729949	CSc1ccc(NC(=O)c2ccc(CN3CCc4ccccc43)cc2)cc1	IC50 (nM)p	'>'	20000	0.493	-1	TNF-alpha	0.384	F (assay format)	0.125	Test	0.4365	0.3078	0.6349	-0.2016	0.8527	-0.6575	-0.3742	-0.6257	-1.0777	1.2442	0.0732	0.4818	0.5326	0.2805	-0.2433																					1	1	1
CHEMBL1716972	CC(=O)N1CCc2cc(S(=O)(=O)N3CCN(c4ccc([N+](=O)[O-])cc4)CC3)ccc21	IC50 (nM)p	'>'	20000	0.493	-1	TNF-alpha	0.384	F (assay format)	0.125	Training	1.3894	1.4543	-0.5425	-0.3474	0.3625	0.1521	-0.3742	0.1981	0.3237	1.0762	0.2148	0.1503	-0.0995	0.0542	0.103																					1	1	1
CHEMBL1716673	CCC(=O)N1CCc2cc(S(=O)(=O)N3CCN(c4ccc(C(C)=O)cc4)CC3)ccc21	IC50 (nM)p	'>'	20000	0.493	-1	TNF-alpha	0.384	F (assay format)	0.125	Training	1.2266	1.5179	-0.1725	-0.8841	0.3032	0.152	-0.3742	-0.2825	0.0441	1.4884	0.2148	0.1618	-0.0776	0.0637	0.1132																					1	1	1
[truncated: 8,374 more rows]
[truncated: 13 more columns]

## Sheet: Sheet 3
ChEMBL ID or NAME	Smiles	ma	RELATION	VALUE	ps(ma)	IAi(cj)	tg	ps(tg)	ei	ps(ei)	Series	D[ASq4(Hyd)G]ma	D[ASq3(Hyd)Y]ma	D[ASq4(Hyd)Y]ma	D[ASq2(E)Y]ma	D[ASq1(Psa)Y]ma	D[ASq1(Aw)C]tg	D[ASq0(Ku)G]tg	D[ASq4(Psa)Y]tg	D[ASq1(Hyd)G]ei	D[ASq2(Hyd)G]ei	D[ASq2(Aw)G]ei	D[ASq1(Hyd)M]ei	D[ASq1(Ku)M]ei	D[ASq0(Hyd)Y]ei			EXTREME VALUES	D[ASq4(Hyd)G]ma	D[ASq3(Hyd)Y]ma	D[ASq4(Hyd)Y]ma	D[ASq2(E)Y]ma	D[ASq1(Psa)Y]ma	D[ASq1(Aw)C]tg	D[ASq0(Ku)G]tg	D[ASq4(Psa)Y]tg	D[ASq1(Hyd)G]ei	D[ASq2(Hyd)G]ei	D[ASq2(Aw)G]ei	D[ASq1(Hyd)M]ei	D[ASq1(Ku)M]ei	D[ASq0(Hyd)Y]ei			LSAD_D[ASq4(Hyd)G]ma	LSAD_D[ASq3(Hyd)Y]ma	LSAD_D[ASq4(Hyd)Y]ma	LSAD_D[ASq2(E)Y]ma	LSAD_D[ASq1(Psa)Y]ma
[truncated: 9,711 more rows]
[truncated: 10 more columns]
