# Supplementary material for: PTML Modeling for Pancreatic Cancer Research: In Silico Design of Simultaneous Multi-Protein and Multi-Cell Inhibitors
Source: Biomedicines. 2022 Feb 18;10(2):491. doi: 10.3390/biomedicines10020491 (PMC8962338; doi:10.3390/biomedicines10020491)
Supplement: Supplementary file 1 [file biomedicines-10-00491-s001.zip › Supplementary Material S6_OK.xlsx]

## Sheet: Sheet 1
PTML Modeling for Pancreatic Cancer Research: In Silico Design of Simultaneous Multi-Protein and Multi-Cell Inhibitors
Valeria V. Kleandrova1, Marcus T. Scotti2, and Alejandro Speck-Planche2*
1Laboratory of Fundamental and Applied Research of Quality and Technology of Food Production, Moscow State University of Food Production, Volokolamskoe shosse 11, 125080, Moscow, Russian Federation 2Postgraduate Program in Natural and Synthetic Bioactive Products, Federal University of Paraíba, 58051-900, João Pessoa, Brazil
*Correspondence: Alejandro Speck-Planche (alejspivanovich@gmail.com)

## Sheet: Sheet 2
ID	Name	nB	SM(Hyd)1	SM(Hyd)2	SM(Hyd)3	SM(Hyd)4	SM(Hyd)5	SM(Hyd)6	SM(Hyd)7	SM(Psa)1	SM(Psa)2	SM(Psa)3	SM(Psa)4	SM(Psa)5	SM(Psa)6	SM(Psa)7	SM(Mol)1	SM(Mol)2	SM(Mol)3	SM(Mol)4	SM(Mol)5	SM(Mol)6	SM(Mol)7	SM(Gas)1	SM(Gas)2	SM(Gas)3	SM(Gas)4	SM(Gas)5	SM(Gas)6	SM(Gas)7	SM(Ato)1	SM(Ato)2	SM(Ato)3	SM(Ato)4	SM(Ato)5	SM(Ato)6	SM(Ato)7	X(P)1	X(P)2	X(P)3	X(C)3	X(P)4	X(C)4	X(PC)4	X(P)5	X(C)5	X(PC)5	X(Ch)5	X(P)6
MPMCI-001	Nc1nccc(NCC(=O)N(CCO)C2CCC(F)CC2)n1	23	0.562	61.3985	41.8623	292.441	428.471	1815.37	3797.33	104.37	1679.69	33073.4	735382	1.7202e+07	4.14227e+08	1.01721e+10	53.8664	199.63	846.215	3901.82	18980.9	95924.4	498949	-1.3926	60.3245	27.7647	270.835	313.326	1552.13	2777.23	289.18	4063.31	64028.2	1.1179e+06	2.11502e+07	4.23573e+08	8.81111e+09	10.5966	9.1649	7.0942	1.3199	5.5668	0	2.6257	4.3986	0.1643	3.8528	0	2.518
MPMCI-002	O=C(N(CCO)C1CCC(F)CC1)CNc1cc(NC)nc(NC)n1	26	1.399	69.357	54.0017	342.359	540.28	2174.05	4734.08	102.41	1155.37	16340.9	277538	5.08991e+06	9.66277e+07	1.86503e+09	61.2813	229.202	973.534	4446.32	21253	105025	532704	-1.5521	68.3339	33.1864	315.207	378.873	1832.48	3369.54	327.209	4620.16	73253	1.28395e+06	2.42819e+07	4.84015e+08	9.98965e+09	12.0664	10.1488	8.2039	1.4395	6.3501	0	3.1081	5.2704	0.1643	4.6252	0	3.1115
MPMCI-003	O=C(N(CCOC)C1CCC(F)CC1)CNc1nc(NC)ncn1	25	0.222	65.174	36.354	304.435	384.742	1831.55	3435.58	92.27	795.43	8338.43	110858	1.68008e+06	2.7248e+07	4.56083e+08	60.4747	227.598	968.385	4436.78	21330.3	106259	544174	-1.2921	64.2037	28.1231	287.72	326.148	1643.01	2912.78	315.198	4383.92	67439.2	1.13803e+06	2.07264e+07	3.9991e+08	8.04244e+09	11.6346	9.6876	7.7869	1.2354	5.8866	0	2.7213	4.7585	0.1643	3.9065	0	2.9695
nB: Number of bonds without counting bond multiplicity.
From column D, one can find the following descriptors mentioned in the manuscript: spectral moments of the bond adjacency matrix [SM(PP)k], atom-based connectivity indices [X(s)t], atom-based valence connectivity indices [Xv(s)t], and bond connectivity indices [e(s)t].
Dividing each descriptor present in this spreadsheet by the term nB yields the corresponding descriptor of the type NTI calculated according to Eq. 1 mentioned in the manuscript.
[truncated: 33 more columns]

## Sheet: Sheet 3
ID	Smiles	ma	ps(ma)	tg	ps(tg)	ei	ps(ei)	D[NSM(Hyd)3]ma	D[NXv(P)4]ma	D[Ne(P)1]ma	D[Ne(P)2]ma	D[Ne(Ch)6]ma	D[SM(Hyd)7]tg	D[e(Ch)5]tg	D[NSM(Psa)1]tg	D[NSM(Gas)3]tg	D[NXv(P)1]tg	D[Xv(Ch)6]ei	D[NSM(Hyd)1]ei	D[NSM(Mol)1]ei	D[Ne(P)5]ei	D[Ne(PC)6]ei		PRED[IAi(cj)]_M1	Prob.(%)_M1
MPMCI-001	Nc1nccc(NCC(=O)N(CCO)C2CCC(F)CC2)n1	IC50 (nM)p	0.493356	Caspase-1	0.463519	B (assay format)	0.640167	-1.00706	-0.0197017	1.42439	-0.288872	0.483066	-0.656017	-0.700075	0.312639	-0.749594	0.248927	0.551775	-1.18061	-0.61269	-0.227457	-0.211884		1	100
MPMCI-001	Nc1nccc(NCC(=O)N(CCO)C2CCC(F)CC2)n1	IC50 (nM)p	0.493356	Caspase-1	0.463519	B (single protein format)	0.577221	-1.00706	-0.0197017	1.42439	-0.288872	0.483066	-0.656017	-0.700075	0.312639	-0.749594	0.248927	0.107935	-0.610738	-0.663287	-0.763804	-1.09182		1	99.9999
MPMCI-001	Nc1nccc(NCC(=O)N(CCO)C2CCC(F)CC2)n1	IC50 (nM)p	0.493356	Caspase-1	0.463519	B (cell-based format)	0.315789	-1.00706	-0.0197017	1.42439	-0.288872	0.483066	-0.656017	-0.700075	0.312639	-0.749594	0.248927	-0.302231	-0.871258	-0.505465	-0.728132	-0.810215		1	100
MPMCI-001	Nc1nccc(NCC(=O)N(CCO)C2CCC(F)CC2)n1	IC50 (nM)p	0.493356	TNF-alpha	0.384496	B (single protein format)	0.577221	-1.00706	-0.0197017	1.42439	-0.288872	0.483066	-1.10988	-0.946808	0.824543	-1.19261	0.697675	0.107935	-0.610738	-0.663287	-0.763804	-1.09182		1	99.9767
MPMCI-001	Nc1nccc(NCC(=O)N(CCO)C2CCC(F)CC2)n1	IC50 (nM)p	0.493356	TNF-alpha	0.384496	F (assay format)	0.125	-1.00706	-0.0197017	1.42439	-0.288872	0.483066	-1.10988	-0.946808	0.824543	-1.19261	0.697675	0.200984	-0.637892	-0.463445	-0.113361	-0.373056		1	92.608
MPMCI-001	Nc1nccc(NCC(=O)N(CCO)C2CCC(F)CC2)n1	IC50 (nM)p	0.493356	TNF-alpha	0.384496	B (assay format)	0.640167	-1.00706	-0.0197017	1.42439	-0.288872	0.483066	-1.10988	-0.946808	0.824543	-1.19261	0.697675	0.551775	-1.18061	-0.61269	-0.227457	-0.211884		1	99.9822
MPMCI-001	Nc1nccc(NCC(=O)N(CCO)C2CCC(F)CC2)n1	IC50 (nM)p	0.493356	TNF-alpha	0.384496	B (cell-based format)	0.315789	-1.00706	-0.0197017	1.42439	-0.288872	0.483066	-1.10988	-0.946808	0.824543	-1.19261	0.697675	-0.302231	-0.871258	-0.505465	-0.728132	-0.810215		1	96.6751
MPMCI-001	Nc1nccc(NCC(=O)N(CCO)C2CCC(F)CC2)n1	IC50 (nM)p	0.493356	TNF-alpha	0.384496	F (cell-based format)	0.354758	-1.00706	-0.0197017	1.42439	-0.288872	0.483066	-1.10988	-0.946808	0.824543	-1.19261	0.697675	0.22001	-0.662295	-0.592247	-0.37703	-0.935749		1	99.7506
MPMCI-001	Nc1nccc(NCC(=O)N(CCO)C2CCC(F)CC2)n1	IC50 (nM)p	0.493356	IGF1R	0.539474	B (single protein format)	0.577221	-1.00706	-0.0197017	1.42439	-0.288872	0.483066	-0.994775	-1.29936	1.25058	-0.699484	0.464235	0.107935	-0.610738	-0.663287	-0.763804	-1.09182		1	100
MPMCI-001	Nc1nccc(NCC(=O)N(CCO)C2CCC(F)CC2)n1	IC50 (nM)p	0.493356	IGF1R	0.539474	B (cell-based format)	0.315789	-1.00706	-0.0197017	1.42439	-0.288872	0.483066	-0.994775	-1.29936	1.25058	-0.699484	0.464235	-0.302231	-0.871258	-0.505465	-0.728132	-0.810215		1	99.9964
MPMCI-001	Nc1nccc(NCC(=O)N(CCO)C2CCC(F)CC2)n1	IC50 (nM)p	0.493356	IGF1R	0.539474	B (assay format)	0.640167	-1.00706	-0.0197017	1.42439	-0.288872	0.483066	-0.994775	-1.29936	1.25058	-0.699484	0.464235	0.551775	-1.18061	-0.61269	-0.227457	-0.211884		1	100
MPMCI-001	Nc1nccc(NCC(=O)N(CCO)C2CCC(F)CC2)n1	IC50 (nM)p	0.493356	IGF1R	0.539474	F (cell-based format)	0.354758	-1.00706	-0.0197017	1.42439	-0.288872	0.483066	-0.994775	-1.29936	1.25058	-0.699484	0.464235	0.22001	-0.662295	-0.592247	-0.37703	-0.935749		1	99.9999
MPMCI-001	Nc1nccc(NCC(=O)N(CCO)C2CCC(F)CC2)n1	IC50 (nM)p	0.493356	IGF1R	0.539474	F (assay format)	0.125	-1.00706	-0.0197017	1.42439	-0.288872	0.483066	-0.994775	-1.29936	1.25058	-0.699484	0.464235	0.200984	-0.637892	-0.463445	-0.113361	-0.373056		1	99.999
MPMCI-001	Nc1nccc(NCC(=O)N(CCO)C2CCC(F)CC2)n1	IC50 (nM)c	0.359246	PSN1	0.539326	F (cell-based format)	0.354758	-1.14836	-0.153815	1.17071	0.0669184	0.393445	-1.1993	-0.743031	0.943197	-0.999585	0.34977	0.22001	-0.662295	-0.592247	-0.37703	-0.935749		1	100
MPMCI-001	Nc1nccc(NCC(=O)N(CCO)C2CCC(F)CC2)n1	IC50 (nM)c	0.359246	PANC-03-27	0.473684	F (cell-based format)	0.354758	-1.14836	-0.153815	1.17071	0.0669184	0.393445	-1.19543	-0.61387	0.877592	-1.08773	0.359719	0.22001	-0.662295	-0.592247	-0.37703	-0.935749		1	100
MPMCI-001	Nc1nccc(NCC(=O)N(CCO)C2CCC(F)CC2)n1	IC50 (nM)c	0.359246	HPAC	0.37963	F (cell-based format)	0.354758	-1.14836	-0.153815	1.17071	0.0669184	0.393445	-1.11378	-0.634399	0.866091	-1.01138	0.384472	0.22001	-0.662295	-0.592247	-0.37703	-0.935749		1	100
MPMCI-001	Nc1nccc(NCC(=O)N(CCO)C2CCC(F)CC2)n1	IC50 (nM)c	0.359246	MZ1-PC	0.478022	F (cell-based format)	0.354758	-1.14836	-0.153815	1.17071	0.0669184	0.393445	-1.1762	-0.635771	0.881853	-1.02106	0.393472	0.22001	-0.662295	-0.592247	-0.37703	-0.935749		1	100
MPMCI-001	Nc1nccc(NCC(=O)N(CCO)C2CCC(F)CC2)n1	IC50 (nM)c	0.359246	KP-4	0.35	F (cell-based format)	0.354758	-1.14836	-0.153815	1.17071	0.0669184	0.393445	-1.01758	-0.558509	0.689981	-0.985386	0.317008	0.22001	-0.662295	-0.592247	-0.37703	-0.935749		1	99.9999
MPMCI-001	Nc1nccc(NCC(=O)N(CCO)C2CCC(F)CC2)n1	IC50 (nM)c	0.359246	KP-2	0.4375	F (cell-based format)	0.354758	-1.14836	-0.153815	1.17071	0.0669184	0.393445	-1.13674	-0.514418	0.784851	-1.07901	0.345547	0.22001	-0.662295	-0.592247	-0.37703	-0.935749		1	100
MPMCI-001	Nc1nccc(NCC(=O)N(CCO)C2CCC(F)CC2)n1	IC50 (nM)c	0.359246	PA-TU-8988T	0.393701	F (cell-based format)	0.354758	-1.14836	-0.153815	1.17071	0.0669184	0.393445	-0.96739	-0.569362	0.681528	-0.969512	0.338264	0.22001	-0.662295	-0.592247	-0.37703	-0.935749		1	99.9996
MPMCI-001	Nc1nccc(NCC(=O)N(CCO)C2CCC(F)CC2)n1	IC50 (nM)c	0.359246	Capan-2	0.282895	F (cell-based format)	0.354758	-1.14836	-0.153815	1.17071	0.0669184	0.393445	-0.950452	-0.33256	0.600324	-0.851167	0.274255	0.22001	-0.662295	-0.592247	-0.37703	-0.935749		1	99.9999
MPMCI-001	Nc1nccc(NCC(=O)N(CCO)C2CCC(F)CC2)n1	IC50 (nM)c	0.359246	MIA-PaCa-2	0.444444	F (cell-based format)	0.354758	-1.14836	-0.153815	1.17071	0.0669184	0.393445	-1.25639	-0.517807	0.793018	-1.17197	0.323428	0.22001	-0.662295	-0.592247	-0.37703	-0.935749		1	100
MPMCI-001	Nc1nccc(NCC(=O)N(CCO)C2CCC(F)CC2)n1	IC50 (nM)c	0.359246	CFPAC-1	0.355263	F (cell-based format)	0.354758	-1.14836	-0.153815	1.17071	0.0669184	0.393445	-1.09681	-0.524048	0.735958	-1.02648	0.391602	0.22001	-0.662295	-0.592247	-0.37703	-0.935749		1	99.9998
MPMCI-001	Nc1nccc(NCC(=O)N(CCO)C2CCC(F)CC2)n1	IC50 (nM)c	0.359246	PANC-10-05	0.382812	F (cell-based format)	0.354758	-1.14836	-0.153815	1.17071	0.0669184	0.393445	-1.1207	-0.550523	0.769162	-1.03113	0.430317	0.22001	-0.662295	-0.592247	-0.37703	-0.935749		1	99.9998
MPMCI-001	Nc1nccc(NCC(=O)N(CCO)C2CCC(F)CC2)n1	IC50 (nM)c	0.359246	BxPC-3	0.373333	F (cell-based format)	0.354758	-1.14836	-0.153815	1.17071	0.0669184	0.393445	-1.14189	-0.503998	0.71792	-1.11522	0.218926	0.22001	-0.662295	-0.592247	-0.37703	-0.935749		1	100
MPMCI-001	Nc1nccc(NCC(=O)N(CCO)C2CCC(F)CC2)n1	IC50 (nM)c	0.359246	SUIT-2	0.442308	F (cell-based format)	0.354758	-1.14836	-0.153815	1.17071	0.0669184	0.393445	-1.13605	-0.572215	0.777837	-1.06236	0.382309	0.22001	-0.662295	-0.592247	-0.37703	-0.935749		1	99.9999
MPMCI-001	Nc1nccc(NCC(=O)N(CCO)C2CCC(F)CC2)n1	IC50 (nM)c	0.359246	KP-1N	0.464646	F (cell-based format)	0.354758	-1.14836	-0.153815	1.17071	0.0669184	0.393445	-1.23542	-0.706916	0.941876	-1.05527	0.33152	0.22001	-0.662295	-0.592247	-0.37703	-0.935749		1	100
MPMCI-001	Nc1nccc(NCC(=O)N(CCO)C2CCC(F)CC2)n1	IC50 (nM)c	0.359246	HuP-T4	0.5	F (cell-based format)	0.354758	-1.14836	-0.153815	1.17071	0.0669184	0.393445	-1.18843	-0.647225	0.811502	-1.02582	0.521157	0.22001	-0.662295	-0.592247	-0.37703	-0.935749		1	99.9994
MPMCI-001	Nc1nccc(NCC(=O)N(CCO)C2CCC(F)CC2)n1	IC50 (nM)c	0.359246	SW1990	0.255639	F (cell-based format)	0.354758	-1.14836	-0.153815	1.17071	0.0669184	0.393445	-1.16344	-0.432711	0.618427	-0.988014	0.25287	0.22001	-0.662295	-0.592247	-0.37703	-0.935749		1	100
MPMCI-001	Nc1nccc(NCC(=O)N(CCO)C2CCC(F)CC2)n1	IC50 (nM)c	0.359246	PL18	0.306306	F (cell-based format)	0.354758	-1.14836	-0.153815	1.17071	0.0669184	0.393445	-1.06769	-0.491289	0.644605	-1.0252	0.314993	0.22001	-0.662295	-0.592247	-0.37703	-0.935749		1	99.9999
MPMCI-001	Nc1nccc(NCC(=O)N(CCO)C2CCC(F)CC2)n1	IC50 (nM)c	0.359246	QGP-1	0.198473	F (cell-based format)	0.354758	-1.14836	-0.153815	1.17071	0.0669184	0.393445	-0.844095	-0.299781	0.616689	-0.747101	0.268882	0.22001	-0.662295	-0.592247	-0.37703	-0.935749		1	99.9997
MPMCI-001	Nc1nccc(NCC(=O)N(CCO)C2CCC(F)CC2)n1	IC50 (nM)c	0.359246	HuP-T3	0.321918	F (cell-based format)	0.354758	-1.14836	-0.153815	1.17071	0.0669184	0.393445	-1.06659	-0.512585	0.707651	-0.975125	0.301714	0.22001	-0.662295	-0.592247	-0.37703	-0.935749		1	100
MPMCI-001	Nc1nccc(NCC(=O)N(CCO)C2CCC(F)CC2)n1	IC50 (nM)c	0.359246	SU8686	0.273333	F (cell-based format)	0.354758	-1.14836	-0.153815	1.17071	0.0669184	0.393445	-1.12003	-0.377741	0.591782	-0.968334	0.259571	0.22001	-0.662295	-0.592247	-0.37703	-0.935749		1	100
MPMCI-001	Nc1nccc(NCC(=O)N(CCO)C2CCC(F)CC2)n1	IC50 (nM)c	0.359246	PL4	0.262069	F (cell-based format)	0.354758	-1.14836	-0.153815	1.17071	0.0669184	0.393445	-1.04417	-0.370819	0.515784	-0.899432	0.211795	0.22001	-0.662295	-0.592247	-0.37703	-0.935749		1	100
MPMCI-001	Nc1nccc(NCC(=O)N(CCO)C2CCC(F)CC2)n1	IC50 (nM)c	0.359246	PA-TU-8902	0.392157	F (cell-based format)	0.354758	-1.14836	-0.153815	1.17071	0.0669184	0.393445	-1.11666	-0.529709	0.678435	-1.04317	0.275147	0.22001	-0.662295	-0.592247	-0.37703	-0.935749		1	100
MPMCI-001	Nc1nccc(NCC(=O)N(CCO)C2CCC(F)CC2)n1	IC50 (nM)c	0.359246	PANC-02-03	0.387097	F (cell-based format)	0.354758	-1.14836	-0.153815	1.17071	0.0669184	0.393445	-1.03444	-0.394637	0.652367	-1.06102	0.341939	0.22001	-0.662295	-0.592247	-0.37703	-0.935749		1	99.9998
MPMCI-001	Nc1nccc(NCC(=O)N(CCO)C2CCC(F)CC2)n1	IC50 (nM)c	0.359246	DAN-G	0.303448	F (cell-based format)	0.354758	-1.14836	-0.153815	1.17071	0.0669184	0.393445	-1.01984	-0.422371	0.603383	-0.953282	0.17598	0.22001	-0.662295	-0.592247	-0.37703	-0.935749		1	100
MPMCI-001	Nc1nccc(NCC(=O)N(CCO)C2CCC(F)CC2)n1	IC50 (nM)c	0.359246	CAPAN-1	0.325926	F (cell-based format)	0.354758	-1.14836	-0.153815	1.17071	0.0669184	0.393445	-1.08286	-0.547372	0.641053	-0.978593	0.447536	0.22001	-0.662295	-0.592247	-0.37703	-0.935749		1	99.997
MPMCI-001	Nc1nccc(NCC(=O)N(CCO)C2CCC(F)CC2)n1	IC50 (nM)c	0.359246	PANC-08-13	0.341463	F (cell-based format)	0.354758	-1.14836	-0.153815	1.17071	0.0669184	0.393445	-1.14319	-0.457474	0.726569	-0.944719	0.356284	0.22001	-0.662295	-0.592247	-0.37703	-0.935749		1	100
MPMCI-001	Nc1nccc(NCC(=O)N(CCO)C2CCC(F)CC2)n1	IC50 (nM)c	0.359246	HPAF-II	0.344262	F (cell-based format)	0.354758	-1.14836	-0.153815	1.17071	0.0669184	0.393445	-1.03812	-0.462739	0.789784	-0.972872	0.357655	0.22001	-0.662295	-0.592247	-0.37703	-0.935749		1	99.9999
MPMCI-001	Nc1nccc(NCC(=O)N(CCO)C2CCC(F)CC2)n1	IC50 (nM)c	0.359246	KP-3	0.352113	F (cell-based format)	0.354758	-1.14836	-0.153815	1.17071	0.0669184	0.393445	-1.10997	-0.484776	0.738311	-1.04091	0.310748	0.22001	-0.662295	-0.592247	-0.37703	-0.935749		1	100
MPMCI-001	Nc1nccc(NCC(=O)N(CCO)C2CCC(F)CC2)n1	IC50 (nM)c	0.359246	YAPC	0.180556	F (cell-based format)	0.354758	-1.14836	-0.153815	1.17071	0.0669184	0.393445	-0.964314	-0.434351	0.46999	-0.826174	0.249671	0.22001	-0.662295	-0.592247	-0.37703	-0.935749		1	99.9993
MPMCI-001	Nc1nccc(NCC(=O)N(CCO)C2CCC(F)CC2)n1	IC50 (nM)c	0.359246	AsPC-1	0.299363	F (cell-based format)	0.354758	-1.14836	-0.153815	1.17071	0.0669184	0.393445	-0.973151	-0.412925	0.525974	-0.953043	0.30431	0.22001	-0.662295	-0.592247	-0.37703	-0.935749		1	99.9992
MPMCI-001	Nc1nccc(NCC(=O)N(CCO)C2CCC(F)CC2)n1	IC50 (nM)c	0.359246	PANC-04-03	0.228571	F (cell-based format)	0.354758	-1.14836	-0.153815	1.17071	0.0669184	0.393445	-1.02735	-0.456119	0.5751	-0.891595	0.190295	0.22001	-0.662295	-0.592247	-0.37703	-0.935749		1	100
MPMCI-002	O=C(N(CCO)C1CCC(F)CC1)CNc1cc(NC)nc(NC)n1	IC50 (nM)p	0.493356	Caspase-1	0.463519	B (assay format)	0.640167	-0.707046	-0.0720165	1.90045	-1.4753	-0.0778159	-0.550184	-0.700075	-0.0518874	-0.656239	0.408822	0.513679	-0.737681	-0.561328	-0.042351	0.0890671		1	99.9999
MPMCI-002	O=C(N(CCO)C1CCC(F)CC1)CNc1cc(NC)nc(NC)n1	IC50 (nM)p	0.493356	Caspase-1	0.463519	B (single protein format)	0.577221	-0.707046	-0.0720165	1.90045	-1.4753	-0.0778159	-0.550184	-0.700075	-0.0518874	-0.656239	0.408822	0.0717616	-0.190149	-0.614515	-0.588033	-0.80605		1	100
MPMCI-002	O=C(N(CCO)C1CCC(F)CC1)CNc1cc(NC)nc(NC)n1	IC50 (nM)p	0.493356	Caspase-1	0.463519	B (cell-based format)	0.315789	-0.707046	-0.0720165	1.90045	-1.4753	-0.0778159	-0.550184	-0.700075	-0.0518874	-0.656239	0.408822	-0.328987	-0.560168	-0.469391	-0.598123	-0.598842		1	100
MPMCI-002	O=C(N(CCO)C1CCC(F)CC1)CNc1cc(NC)nc(NC)n1	IC50 (nM)p	0.493356	TNF-alpha	0.384496	B (single protein format)	0.577221	-0.707046	-0.0720165	1.90045	-1.4753	-0.0778159	-1.01349	-0.946808	0.49254	-1.10758	0.843303	0.0717616	-0.190149	-0.614515	-0.588033	-0.80605		1	99.7459
MPMCI-002	O=C(N(CCO)C1CCC(F)CC1)CNc1cc(NC)nc(NC)n1	IC50 (nM)p	0.493356	TNF-alpha	0.384496	F (assay format)	0.125	-0.707046	-0.0720165	1.90045	-1.4753	-0.0778159	-1.01349	-0.946808	0.49254	-1.10758	0.843303	0.18415	-0.442169	-0.440749	-0.0315658	-0.240071		-1	66.3805
MPMCI-002	O=C(N(CCO)C1CCC(F)CC1)CNc1cc(NC)nc(NC)n1	IC50 (nM)p	0.493356	TNF-alpha	0.384496	B (assay format)	0.640167	-0.707046	-0.0720165	1.90045	-1.4753	-0.0778159	-1.01349	-0.946808	0.49254	-1.10758	0.843303	0.513679	-0.737681	-0.561328	-0.042351	0.0890671		1	99.548
MPMCI-002	O=C(N(CCO)C1CCC(F)CC1)CNc1cc(NC)nc(NC)n1	IC50 (nM)p	0.493356	TNF-alpha	0.384496	B (cell-based format)	0.315789	-0.707046	-0.0720165	1.90045	-1.4753	-0.0778159	-1.01349	-0.946808	0.49254	-1.10758	0.843303	-0.328987	-0.560168	-0.469391	-0.598123	-0.598842		1	99.9609
MPMCI-002	O=C(N(CCO)C1CCC(F)CC1)CNc1cc(NC)nc(NC)n1	IC50 (nM)p	0.493356	TNF-alpha	0.384496	F (cell-based format)	0.354758	-0.707046	-0.0720165	1.90045	-1.4753	-0.0778159	-1.01349	-0.946808	0.49254	-1.10758	0.843303	0.191651	-0.332569	-0.554011	-0.239233	-0.711714		1	97.7802
MPMCI-002	O=C(N(CCO)C1CCC(F)CC1)CNc1cc(NC)nc(NC)n1	IC50 (nM)p	0.493356	IGF1R	0.539474	B (single protein format)	0.577221	-0.707046	-0.0720165	1.90045	-1.4753	-0.0778159	-0.880599	-1.29936	0.857323	-0.59877	0.636733	0.0717616	-0.190149	-0.614515	-0.588033	-0.80605		1	99.9976
MPMCI-002	O=C(N(CCO)C1CCC(F)CC1)CNc1cc(NC)nc(NC)n1	IC50 (nM)p	0.493356	IGF1R	0.539474	B (cell-based format)	0.315789	-0.707046	-0.0720165	1.90045	-1.4753	-0.0778159	-0.880599	-1.29936	0.857323	-0.59877	0.636733	-0.328987	-0.560168	-0.469391	-0.598123	-0.598842		1	99.9999
MPMCI-002	O=C(N(CCO)C1CCC(F)CC1)CNc1cc(NC)nc(NC)n1	IC50 (nM)p	0.493356	IGF1R	0.539474	B (assay format)	0.640167	-0.707046	-0.0720165	1.90045	-1.4753	-0.0778159	-0.880599	-1.29936	0.857323	-0.59877	0.636733	0.513679	-0.737681	-0.561328	-0.042351	0.0890671		1	99.9999
MPMCI-002	O=C(N(CCO)C1CCC(F)CC1)CNc1cc(NC)nc(NC)n1	IC50 (nM)p	0.493356	IGF1R	0.539474	F (cell-based format)	0.354758	-0.707046	-0.0720165	1.90045	-1.4753	-0.0778159	-0.880599	-1.29936	0.857323	-0.59877	0.636733	0.191651	-0.332569	-0.554011	-0.239233	-0.711714		1	99.9993
MPMCI-002	O=C(N(CCO)C1CCC(F)CC1)CNc1cc(NC)nc(NC)n1	IC50 (nM)p	0.493356	IGF1R	0.539474	F (assay format)	0.125	-0.707046	-0.0720165	1.90045	-1.4753	-0.0778159	-0.880599	-1.29936	0.857323	-0.59877	0.636733	0.18415	-0.442169	-0.440749	-0.0315658	-0.240071		1	100
MPMCI-002	O=C(N(CCO)C1CCC(F)CC1)CNc1cc(NC)nc(NC)n1	IC50 (nM)c	0.359246	PSN1	0.539326	F (cell-based format)	0.354758	-0.892347	-0.198457	1.57695	-0.945493	-0.0851712	-1.08514	-0.743031	0.54999	-0.898885	0.522244	0.191651	-0.332569	-0.554011	-0.239233	-0.711714		1	93.4247
MPMCI-002	O=C(N(CCO)C1CCC(F)CC1)CNc1cc(NC)nc(NC)n1	IC50 (nM)c	0.359246	PANC-03-27	0.473684	F (cell-based format)	0.354758	-0.892347	-0.198457	1.57695	-0.945493	-0.0851712	-1.08844	-0.61387	0.50909	-0.993354	0.521357	0.191651	-0.332569	-0.554011	-0.239233	-0.711714		1	81.3692
MPMCI-002	O=C(N(CCO)C1CCC(F)CC1)CNc1cc(NC)nc(NC)n1	IC50 (nM)c	0.359246	HPAC	0.37963	F (cell-based format)	0.354758	-0.892347	-0.198457	1.57695	-0.945493	-0.0851712	-1.018	-0.634399	0.536197	-0.926892	0.529175	0.191651	-0.332569	-0.554011	-0.239233	-0.711714		1	92.4508
MPMCI-002	O=C(N(CCO)C1CCC(F)CC1)CNc1cc(NC)nc(NC)n1	IC50 (nM)c	0.359246	MZ1-PC	0.478022	F (cell-based format)	0.354758	-0.892347	-0.198457	1.57695	-0.945493	-0.0851712	-1.06873	-0.635771	0.511668	-0.926259	0.555849	0.191651	-0.332569	-0.554011	-0.239233	-0.711714		1	79.1245
MPMCI-002	O=C(N(CCO)C1CCC(F)CC1)CNc1cc(NC)nc(NC)n1	IC50 (nM)c	0.359246	KP-4	0.35	F (cell-based format)	0.354758	-0.892347	-0.198457	1.57695	-0.945493	-0.0851712	-0.925614	-0.558509	0.373221	-0.904264	0.45595	0.191651	-0.332569	-0.554011	-0.239233	-0.711714		1	99.6539
MPMCI-002	O=C(N(CCO)C1CCC(F)CC1)CNc1cc(NC)nc(NC)n1	IC50 (nM)c	0.359246	KP-2	0.4375	F (cell-based format)	0.354758	-0.892347	-0.198457	1.57695	-0.945493	-0.0851712	-1.03392	-0.514418	0.430704	-0.988315	0.500889	0.191651	-0.332569	-0.554011	-0.239233	-0.711714		1	90.5367
MPMCI-002	O=C(N(CCO)C1CCC(F)CC1)CNc1cc(NC)nc(NC)n1	IC50 (nM)c	0.359246	PA-TU-8988T	0.393701	F (cell-based format)	0.354758	-0.892347	-0.198457	1.57695	-0.945493	-0.0851712	-0.869852	-0.569362	0.345575	-0.883474	0.485625	0.191651	-0.332569	-0.554011	-0.239233	-0.711714		1	99.5947
MPMCI-002	O=C(N(CCO)C1CCC(F)CC1)CNc1cc(NC)nc(NC)n1	IC50 (nM)c	0.359246	Capan-2	0.282895	F (cell-based format)	0.354758	-0.892347	-0.198457	1.57695	-0.945493	-0.0851712	-0.867772	-0.33256	0.315546	-0.778235	0.399169	0.191651	-0.332569	-0.554011	-0.239233	-0.711714		1	99.9689
MPMCI-002	O=C(N(CCO)C1CCC(F)CC1)CNc1cc(NC)nc(NC)n1	IC50 (nM)c	0.359246	MIA-PaCa-2	0.444444	F (cell-based format)	0.354758	-0.892347	-0.198457	1.57695	-0.945493	-0.0851712	-1.15276	-0.517807	0.436071	-1.08056	0.479998	0.191651	-0.332569	-0.554011	-0.239233	-0.711714		1	69.3347
MPMCI-002	O=C(N(CCO)C1CCC(F)CC1)CNc1cc(NC)nc(NC)n1	IC50 (nM)c	0.359246	CFPAC-1	0.355263	F (cell-based format)	0.354758	-0.892347	-0.198457	1.57695	-0.945493	-0.0851712	-1.00415	-0.524048	0.416826	-0.944749	0.531585	0.191651	-0.332569	-0.554011	-0.239233	-0.711714		1	89.1765
MPMCI-002	O=C(N(CCO)C1CCC(F)CC1)CNc1cc(NC)nc(NC)n1	IC50 (nM)c	0.359246	PANC-10-05	0.382812	F (cell-based format)	0.354758	-0.892347	-0.198457	1.57695	-0.945493	-0.0851712	-1.02452	-0.550523	0.437887	-0.946287	0.575626	0.191651	-0.332569	-0.554011	-0.239233	-0.711714		1	65.8005
MPMCI-002	O=C(N(CCO)C1CCC(F)CC1)CNc1cc(NC)nc(NC)n1	IC50 (nM)c	0.359246	BxPC-3	0.373333	F (cell-based format)	0.354758	-0.892347	-0.198457	1.57695	-0.945493	-0.0851712	-1.04691	-0.503998	0.390773	-1.03143	0.362424	0.191651	-0.332569	-0.554011	-0.239233	-0.711714		1	99.7381
MPMCI-002	O=C(N(CCO)C1CCC(F)CC1)CNc1cc(NC)nc(NC)n1	IC50 (nM)c	0.359246	SUIT-2	0.442308	F (cell-based format)	0.354758	-0.892347	-0.198457	1.57695	-0.945493	-0.0851712	-1.03266	-0.572215	0.421749	-0.971168	0.538502	0.191651	-0.332569	-0.554011	-0.239233	-0.711714		1	83.0982
MPMCI-002	O=C(N(CCO)C1CCC(F)CC1)CNc1cc(NC)nc(NC)n1	IC50 (nM)c	0.359246	KP-1N	0.464646	F (cell-based format)	0.354758	-0.892347	-0.198457	1.57695	-0.945493	-0.0851712	-1.12946	-0.706916	0.576907	-0.961802	0.491608	0.191651	-0.332569	-0.554011	-0.239233	-0.711714		1	93.0036
MPMCI-002	O=C(N(CCO)C1CCC(F)CC1)CNc1cc(NC)nc(NC)n1	IC50 (nM)c	0.359246	HuP-T4	0.5	F (cell-based format)	0.354758	-0.892347	-0.198457	1.57695	-0.945493	-0.0851712	-1.07851	-0.647225	0.432902	-0.928864	0.687224	0.191651	-0.332569	-0.554011	-0.239233	-0.711714		-1	92.6787
MPMCI-002	O=C(N(CCO)C1CCC(F)CC1)CNc1cc(NC)nc(NC)n1	IC50 (nM)c	0.359246	SW1990	0.255639	F (cell-based format)	0.354758	-0.892347	-0.198457	1.57695	-0.945493	-0.0851712	-1.08485	-0.432711	0.347715	-0.918684	0.371615	0.191651	-0.332569	-0.554011	-0.239233	-0.711714		1	99.7687
MPMCI-002	O=C(N(CCO)C1CCC(F)CC1)CNc1cc(NC)nc(NC)n1	IC50 (nM)c	0.359246	PL18	0.306306	F (cell-based format)	0.354758	-0.892347	-0.198457	1.57695	-0.945493	-0.0851712	-0.981653	-0.491289	0.348276	-0.949315	0.444973	0.191651	-0.332569	-0.554011	-0.239233	-0.711714		1	99.2422
MPMCI-002	O=C(N(CCO)C1CCC(F)CC1)CNc1cc(NC)nc(NC)n1	IC50 (nM)c	0.359246	QGP-1	0.198473	F (cell-based format)	0.354758	-0.892347	-0.198457	1.57695	-0.945493	-0.0851712	-0.774842	-0.299781	0.378157	-0.686013	0.37351	0.191651	-0.332569	-0.554011	-0.239233	-0.711714		1	99.9955
MPMCI-002	O=C(N(CCO)C1CCC(F)CC1)CNc1cc(NC)nc(NC)n1	IC50 (nM)c	0.359246	HuP-T3	0.321918	F (cell-based format)	0.354758	-0.892347	-0.198457	1.57695	-0.945493	-0.0851712	-0.978393	-0.512585	0.403865	-0.897325	0.434965	0.191651	-0.332569	-0.554011	-0.239233	-0.711714		1	99.6544
MPMCI-002	O=C(N(CCO)C1CCC(F)CC1)CNc1cc(NC)nc(NC)n1	IC50 (nM)c	0.359246	SU8686	0.273333	F (cell-based format)	0.354758	-0.892347	-0.198457	1.57695	-0.945493	-0.0851712	-1.03876	-0.377741	0.311858	-0.896646	0.382356	0.191651	-0.332569	-0.554011	-0.239233	-0.711714		1	99.7889
MPMCI-002	O=C(N(CCO)C1CCC(F)CC1)CNc1cc(NC)nc(NC)n1	IC50 (nM)c	0.359246	PL4	0.262069	F (cell-based format)	0.354758	-0.892347	-0.198457	1.57695	-0.945493	-0.0851712	-0.964592	-0.370819	0.241688	-0.829236	0.332024	0.191651	-0.332569	-0.554011	-0.239233	-0.711714		1	99.9863
MPMCI-002	O=C(N(CCO)C1CCC(F)CC1)CNc1cc(NC)nc(NC)n1	IC50 (nM)c	0.359246	PA-TU-8902	0.392157	F (cell-based format)	0.354758	-0.892347	-0.198457	1.57695	-0.945493	-0.0851712	-1.01931	-0.529709	0.343142	-0.957302	0.422219	0.191651	-0.332569	-0.554011	-0.239233	-0.711714		1	99.4992
MPMCI-002	O=C(N(CCO)C1CCC(F)CC1)CNc1cc(NC)nc(NC)n1	IC50 (nM)c	0.359246	PANC-02-03	0.387097	F (cell-based format)	0.354758	-0.892347	-0.198457	1.57695	-0.945493	-0.0851712	-0.937722	-0.394637	0.319243	-0.97571	0.488059	0.191651	-0.332569	-0.554011	-0.239233	-0.711714		1	96.2926
MPMCI-002	O=C(N(CCO)C1CCC(F)CC1)CNc1cc(NC)nc(NC)n1	IC50 (nM)c	0.359246	DAN-G	0.303448	F (cell-based format)	0.354758	-0.892347	-0.198457	1.57695	-0.945493	-0.0851712	-0.934205	-0.422371	0.308441	-0.877747	0.305352	0.191651	-0.332569	-0.554011	-0.239233	-0.711714		1	99.9938
MPMCI-002	O=C(N(CCO)C1CCC(F)CC1)CNc1cc(NC)nc(NC)n1	IC50 (nM)c	0.359246	CAPAN-1	0.325926	F (cell-based format)	0.354758	-0.892347	-0.198457	1.57695	-0.945493	-0.0851712	-0.994112	-0.547372	0.335382	-0.900311	0.581614	0.191651	-0.332569	-0.554011	-0.239233	-0.711714		1	79.3706
MPMCI-002	O=C(N(CCO)C1CCC(F)CC1)CNc1cc(NC)nc(NC)n1	IC50 (nM)c	0.359246	PANC-08-13	0.341463	F (cell-based format)	0.354758	-0.892347	-0.198457	1.57695	-0.945493	-0.0851712	-1.05235	-0.457474	0.413697	-0.864592	0.493521	0.191651	-0.332569	-0.554011	-0.239233	-0.711714		1	96.3113
MPMCI-002	O=C(N(CCO)C1CCC(F)CC1)CNc1cc(NC)nc(NC)n1	IC50 (nM)c	0.359246	HPAF-II	0.344262	F (cell-based format)	0.354758	-0.892347	-0.198457	1.57695	-0.945493	-0.0851712	-0.94691	-0.462739	0.475632	-0.892418	0.495453	0.191651	-0.332569	-0.554011	-0.239233	-0.711714		1	97.9587
MPMCI-002	O=C(N(CCO)C1CCC(F)CC1)CNc1cc(NC)nc(NC)n1	IC50 (nM)c	0.359246	KP-3	0.352113	F (cell-based format)	0.354758	-0.892347	-0.198457	1.57695	-0.945493	-0.0851712	-1.01772	-0.484776	0.420598	-0.95954	0.450109	0.191651	-0.332569	-0.554011	-0.239233	-0.711714		1	98.4101
MPMCI-002	O=C(N(CCO)C1CCC(F)CC1)CNc1cc(NC)nc(NC)n1	IC50 (nM)c	0.359246	YAPC	0.180556	F (cell-based format)	0.354758	-0.892347	-0.198457	1.57695	-0.945493	-0.0851712	-0.898261	-0.434351	0.24248	-0.767909	0.349465	0.191651	-0.332569	-0.554011	-0.239233	-0.711714		1	99.9926
MPMCI-002	O=C(N(CCO)C1CCC(F)CC1)CNc1cc(NC)nc(NC)n1	IC50 (nM)c	0.359246	AsPC-1	0.299363	F (cell-based format)	0.354758	-0.892347	-0.198457	1.57695	-0.945493	-0.0851712	-0.888098	-0.412925	0.233024	-0.878019	0.432808	0.191651	-0.332569	-0.554011	-0.239233	-0.711714		1	99.8546
MPMCI-002	O=C(N(CCO)C1CCC(F)CC1)CNc1cc(NC)nc(NC)n1	IC50 (nM)c	0.359246	PANC-04-03	0.228571	F (cell-based format)	0.354758	-0.892347	-0.198457	1.57695	-0.945493	-0.0851712	-0.953034	-0.456119	0.31912	-0.826038	0.302577	0.191651	-0.332569	-0.554011	-0.239233	-0.711714		1	99.9956
MPMCI-003	O=C(N(CCOC)C1CCC(F)CC1)CNc1nc(NC)ncn1	IC50 (nM)p	0.493356	Caspase-1	0.463519	B (assay format)	0.640167	-1.43443	-0.174578	1.97305	-0.860913	0.312253	-0.696888	-0.700075	-0.202843	-0.860474	0.304155	0.485974	-1.41517	-0.34835	-0.113535	-0.275497		1	100
MPMCI-003	O=C(N(CCOC)C1CCC(F)CC1)CNc1nc(NC)ncn1	IC50 (nM)p	0.493356	Caspase-1	0.463519	B (single protein format)	0.577221	-1.43443	-0.174578	1.97305	-0.860913	0.312253	-0.696888	-0.700075	-0.202843	-0.860474	0.304155	0.0454534	-0.833466	-0.412279	-0.655627	-1.15223		1	100
MPMCI-003	O=C(N(CCOC)C1CCC(F)CC1)CNc1nc(NC)ncn1	IC50 (nM)p	0.493356	Caspase-1	0.463519	B (cell-based format)	0.315789	-1.43443	-0.174578	1.97305	-0.860913	0.312253	-0.696888	-0.700075	-0.202843	-0.860474	0.304155	-0.348446	-1.036	-0.319806	-0.648119	-0.854893		1	100
MPMCI-003	O=C(N(CCOC)C1CCC(F)CC1)CNc1nc(NC)ncn1	IC50 (nM)p	0.493356	TNF-alpha	0.384496	B (single protein format)	0.577221	-1.43443	-0.174578	1.97305	-0.860913	0.312253	-1.1471	-0.946808	0.355053	-1.29359	0.747975	0.0454534	-0.833466	-0.412279	-0.655627	-1.15223		1	100
MPMCI-003	O=C(N(CCOC)C1CCC(F)CC1)CNc1nc(NC)ncn1	IC50 (nM)p	0.493356	TNF-alpha	0.384496	F (assay format)	0.125	-1.43443	-0.174578	1.97305	-0.860913	0.312253	-1.1471	-0.946808	0.355053	-1.29359	0.747975	0.171907	-0.74154	-0.346637	-0.063021	-0.401166		1	99.9999
MPMCI-003	O=C(N(CCOC)C1CCC(F)CC1)CNc1nc(NC)ncn1	IC50 (nM)p	0.493356	TNF-alpha	0.384496	B (assay format)	0.640167	-1.43443	-0.174578	1.97305	-0.860913	0.312253	-1.1471	-0.946808	0.355053	-1.29359	0.747975	0.485974	-1.41517	-0.34835	-0.113535	-0.275497		1	100
MPMCI-003	O=C(N(CCOC)C1CCC(F)CC1)CNc1nc(NC)ncn1	IC50 (nM)p	0.493356	TNF-alpha	0.384496	B (cell-based format)	0.315789	-1.43443	-0.174578	1.97305	-0.860913	0.312253	-1.1471	-0.946808	0.355053	-1.29359	0.747975	-0.348446	-1.036	-0.319806	-0.648119	-0.854893		1	100
MPMCI-003	O=C(N(CCOC)C1CCC(F)CC1)CNc1nc(NC)ncn1	IC50 (nM)p	0.493356	TNF-alpha	0.384496	F (cell-based format)	0.354758	-1.43443	-0.174578	1.97305	-0.860913	0.312253	-1.1471	-0.946808	0.355053	-1.29359	0.747975	0.171027	-0.836906	-0.395466	-0.292224	-0.983104		1	99.9961
MPMCI-003	O=C(N(CCOC)C1CCC(F)CC1)CNc1nc(NC)ncn1	IC50 (nM)p	0.493356	IGF1R	0.539474	B (single protein format)	0.577221	-1.43443	-0.174578	1.97305	-0.860913	0.312253	-1.03887	-1.29936	0.694469	-0.819104	0.523816	0.0454534	-0.833466	-0.412279	-0.655627	-1.15223		1	100
MPMCI-003	O=C(N(CCOC)C1CCC(F)CC1)CNc1nc(NC)ncn1	IC50 (nM)p	0.493356	IGF1R	0.539474	B (cell-based format)	0.315789	-1.43443	-0.174578	1.97305	-0.860913	0.312253	-1.03887	-1.29936	0.694469	-0.819104	0.523816	-0.348446	-1.036	-0.319806	-0.648119	-0.854893		1	100
MPMCI-003	O=C(N(CCOC)C1CCC(F)CC1)CNc1nc(NC)ncn1	IC50 (nM)p	0.493356	IGF1R	0.539474	B (assay format)	0.640167	-1.43443	-0.174578	1.97305	-0.860913	0.312253	-1.03887	-1.29936	0.694469	-0.819104	0.523816	0.485974	-1.41517	-0.34835	-0.113535	-0.275497		1	100
MPMCI-003	O=C(N(CCOC)C1CCC(F)CC1)CNc1nc(NC)ncn1	IC50 (nM)p	0.493356	IGF1R	0.539474	F (cell-based format)	0.354758	-1.43443	-0.174578	1.97305	-0.860913	0.312253	-1.03887	-1.29936	0.694469	-0.819104	0.523816	0.171027	-0.836906	-0.395466	-0.292224	-0.983104		1	100
MPMCI-003	O=C(N(CCOC)C1CCC(F)CC1)CNc1nc(NC)ncn1	IC50 (nM)p	0.493356	IGF1R	0.539474	F (assay format)	0.125	-1.43443	-0.174578	1.97305	-0.860913	0.312253	-1.03887	-1.29936	0.694469	-0.819104	0.523816	0.171907	-0.74154	-0.346637	-0.063021	-0.401166		1	100
MPMCI-003	O=C(N(CCOC)C1CCC(F)CC1)CNc1nc(NC)ncn1	IC50 (nM)c	0.359246	PSN1	0.539326	F (cell-based format)	0.354758	-1.51304	-0.285975	1.63891	-0.42122	0.247685	-1.24339	-0.743031	0.387158	-1.11919	0.409342	0.171027	-0.836906	-0.395466	-0.292224	-0.983104		1	100
MPMCI-003	O=C(N(CCOC)C1CCC(F)CC1)CNc1nc(NC)ncn1	IC50 (nM)c	0.359246	PANC-03-27	0.473684	F (cell-based format)	0.354758	-1.51304	-0.285975	1.63891	-0.42122	0.247685	-1.23674	-0.61387	0.356488	-1.19982	0.415549	0.171027	-0.836906	-0.395466	-0.292224	-0.983104		1	100
MPMCI-003	O=C(N(CCOC)C1CCC(F)CC1)CNc1nc(NC)ncn1	IC50 (nM)c	0.359246	HPAC	0.37963	F (cell-based format)	0.354758	-1.51304	-0.285975	1.63891	-0.42122	0.247685	-1.15077	-0.634399	0.399583	-1.11172	0.434452	0.171027	-0.836906	-0.395466	-0.292224	-0.983104		1	100
MPMCI-003	O=C(N(CCOC)C1CCC(F)CC1)CNc1nc(NC)ncn1	IC50 (nM)c	0.359246	MZ1-PC	0.478022	F (cell-based format)	0.354758	-1.51304	-0.285975	1.63891	-0.42122	0.247685	-1.21771	-0.635771	0.358369	-1.13366	0.449557	0.171027	-0.836906	-0.395466	-0.292224	-0.983104		1	100
MPMCI-003	O=C(N(CCOC)C1CCC(F)CC1)CNc1nc(NC)ncn1	IC50 (nM)c	0.359246	KP-4	0.35	F (cell-based format)	0.354758	-1.51304	-0.285975	1.63891	-0.42122	0.247685	-1.05309	-0.558509	0.242047	-1.08174	0.364999	0.171027	-0.836906	-0.395466	-0.292224	-0.983104		1	100
MPMCI-003	O=C(N(CCOC)C1CCC(F)CC1)CNc1nc(NC)ncn1	IC50 (nM)c	0.359246	KP-2	0.4375	F (cell-based format)	0.354758	-1.51304	-0.285975	1.63891	-0.42122	0.247685	-1.17645	-0.514418	0.284046	-1.18673	0.399202	0.171027	-0.836906	-0.395466	-0.292224	-0.983104		1	100
MPMCI-003	O=C(N(CCOC)C1CCC(F)CC1)CNc1nc(NC)ncn1	IC50 (nM)c	0.359246	PA-TU-8988T	0.393701	F (cell-based format)	0.354758	-1.51304	-0.285975	1.63891	-0.42122	0.247685	-1.00506	-0.569362	0.206452	-1.0717	0.389162	0.171027	-0.836906	-0.395466	-0.292224	-0.983104		1	100
MPMCI-003	O=C(N(CCOC)C1CCC(F)CC1)CNc1nc(NC)ncn1	IC50 (nM)c	0.359246	Capan-2	0.282895	F (cell-based format)	0.354758	-1.51304	-0.285975	1.63891	-0.42122	0.247685	-0.982381	-0.33256	0.197615	-0.937789	0.3174	0.171027	-0.836906	-0.395466	-0.292224	-0.983104		1	100
MPMCI-003	O=C(N(CCOC)C1CCC(F)CC1)CNc1nc(NC)ncn1	IC50 (nM)c	0.359246	MIA-PaCa-2	0.444444	F (cell-based format)	0.354758	-1.51304	-0.285975	1.63891	-0.42122	0.247685	-1.29641	-0.517807	0.288254	-1.28054	0.377507	0.171027	-0.836906	-0.395466	-0.292224	-0.983104		1	100
MPMCI-003	O=C(N(CCOC)C1CCC(F)CC1)CNc1nc(NC)ncn1	IC50 (nM)c	0.359246	CFPAC-1	0.355263	F (cell-based format)	0.354758	-1.51304	-0.285975	1.63891	-0.42122	0.247685	-1.13259	-0.524048	0.284669	-1.12355	0.439952	0.171027	-0.836906	-0.395466	-0.292224	-0.983104		1	99.9999
MPMCI-003	O=C(N(CCOC)C1CCC(F)CC1)CNc1nc(NC)ncn1	IC50 (nM)c	0.359246	PANC-10-05	0.382812	F (cell-based format)	0.354758	-1.51304	-0.285975	1.63891	-0.42122	0.247685	-1.15784	-0.550523	0.300701	-1.13189	0.480506	0.171027	-0.836906	-0.395466	-0.292224	-0.983104		1	99.9998
MPMCI-003	O=C(N(CCOC)C1CCC(F)CC1)CNc1nc(NC)ncn1	IC50 (nM)c	0.359246	BxPC-3	0.373333	F (cell-based format)	0.354758	-1.51304	-0.285975	1.63891	-0.42122	0.247685	-1.17857	-0.503998	0.255297	-1.21473	0.26849	0.171027	-0.836906	-0.395466	-0.292224	-0.983104		1	100
MPMCI-003	O=C(N(CCOC)C1CCC(F)CC1)CNc1nc(NC)ncn1	IC50 (nM)c	0.359246	SUIT-2	0.442308	F (cell-based format)	0.354758	-1.51304	-0.285975	1.63891	-0.42122	0.247685	-1.17597	-0.572215	0.274288	-1.17068	0.436258	0.171027	-0.836906	-0.395466	-0.292224	-0.983104		1	99.9999
MPMCI-003	O=C(N(CCOC)C1CCC(F)CC1)CNc1nc(NC)ncn1	IC50 (nM)c	0.359246	KP-1N	0.464646	F (cell-based format)	0.354758	-1.51304	-0.285975	1.63891	-0.42122	0.247685	-1.27634	-0.706916	0.425768	-1.16629	0.386814	0.171027	-0.836906	-0.395466	-0.292224	-0.983104		1	100
MPMCI-003	O=C(N(CCOC)C1CCC(F)CC1)CNc1nc(NC)ncn1	IC50 (nM)c	0.359246	HuP-T4	0.5	F (cell-based format)	0.354758	-1.51304	-0.285975	1.63891	-0.42122	0.247685	-1.23088	-0.647225	0.276119	-1.14098	0.578516	0.171027	-0.836906	-0.395466	-0.292224	-0.983104		1	99.9987
MPMCI-003	O=C(N(CCOC)C1CCC(F)CC1)CNc1nc(NC)ncn1	IC50 (nM)c	0.359246	SW1990	0.255639	F (cell-based format)	0.354758	-1.51304	-0.285975	1.63891	-0.42122	0.247685	-1.19379	-0.432711	0.235609	-1.07036	0.293885	0.171027	-0.836906	-0.395466	-0.292224	-0.983104		1	100
MPMCI-003	O=C(N(CCOC)C1CCC(F)CC1)CNc1nc(NC)ncn1	IC50 (nM)c	0.359246	PL18	0.306306	F (cell-based format)	0.354758	-1.51304	-0.285975	1.63891	-0.42122	0.247685	-1.10091	-0.491289	0.225563	-1.11534	0.359888	0.171027	-0.836906	-0.395466	-0.292224	-0.983104		1	100
MPMCI-003	O=C(N(CCOC)C1CCC(F)CC1)CNc1nc(NC)ncn1	IC50 (nM)c	0.359246	QGP-1	0.198473	F (cell-based format)	0.354758	-1.51304	-0.285975	1.63891	-0.42122	0.247685	-0.870839	-0.299781	0.279377	-0.819656	0.30502	0.171027	-0.836906	-0.395466	-0.292224	-0.983104		1	100
MPMCI-003	O=C(N(CCOC)C1CCC(F)CC1)CNc1nc(NC)ncn1	IC50 (nM)c	0.359246	HuP-T3	0.321918	F (cell-based format)	0.354758	-1.51304	-0.285975	1.63891	-0.42122	0.247685	-1.10065	-0.512585	0.278063	-1.06753	0.347739	0.171027	-0.836906	-0.395466	-0.292224	-0.983104		1	100
MPMCI-003	O=C(N(CCOC)C1CCC(F)CC1)CNc1nc(NC)ncn1	IC50 (nM)c	0.359246	SU8686	0.273333	F (cell-based format)	0.354758	-1.51304	-0.285975	1.63891	-0.42122	0.247685	-1.15141	-0.377741	0.195937	-1.05348	0.301981	0.171027	-0.836906	-0.395466	-0.292224	-0.983104		1	100
MPMCI-003	O=C(N(CCOC)C1CCC(F)CC1)CNc1nc(NC)ncn1	IC50 (nM)c	0.359246	PL4	0.262069	F (cell-based format)	0.354758	-1.51304	-0.285975	1.63891	-0.42122	0.247685	-1.0749	-0.370819	0.128181	-0.982805	0.253322	0.171027	-0.836906	-0.395466	-0.292224	-0.983104		1	100
MPMCI-003	O=C(N(CCOC)C1CCC(F)CC1)CNc1nc(NC)ncn1	IC50 (nM)c	0.359246	PA-TU-8902	0.392157	F (cell-based format)	0.354758	-1.51304	-0.285975	1.63891	-0.42122	0.247685	-1.15425	-0.529709	0.204292	-1.14516	0.325946	0.171027	-0.836906	-0.395466	-0.292224	-0.983104		1	100
MPMCI-003	O=C(N(CCOC)C1CCC(F)CC1)CNc1nc(NC)ncn1	IC50 (nM)c	0.359246	PANC-02-03	0.387097	F (cell-based format)	0.354758	-1.51304	-0.285975	1.63891	-0.42122	0.247685	-1.07179	-0.394637	0.181292	-1.16235	0.392409	0.171027	-0.836906	-0.395466	-0.292224	-0.983104		1	99.9997
MPMCI-003	O=C(N(CCOC)C1CCC(F)CC1)CNc1nc(NC)ncn1	IC50 (nM)c	0.359246	DAN-G	0.303448	F (cell-based format)	0.354758	-1.51304	-0.285975	1.63891	-0.42122	0.247685	-1.05291	-0.422371	0.186301	-1.043	0.220665	0.171027	-0.836906	-0.395466	-0.292224	-0.983104		1	100
MPMCI-003	O=C(N(CCOC)C1CCC(F)CC1)CNc1nc(NC)ncn1	IC50 (nM)c	0.359246	CAPAN-1	0.325926	F (cell-based format)	0.354758	-1.51304	-0.285975	1.63891	-0.42122	0.247685	-1.11713	-0.547372	0.208799	-1.07157	0.493846	0.171027	-0.836906	-0.395466	-0.292224	-0.983104		1	99.9995
MPMCI-003	O=C(N(CCOC)C1CCC(F)CC1)CNc1nc(NC)ncn1	IC50 (nM)c	0.359246	PANC-08-13	0.341463	F (cell-based format)	0.354758	-1.51304	-0.285975	1.63891	-0.42122	0.247685	-1.17827	-0.457474	0.284132	-1.03989	0.403686	0.171027	-0.836906	-0.395466	-0.292224	-0.983104		1	100
MPMCI-003	O=C(N(CCOC)C1CCC(F)CC1)CNc1nc(NC)ncn1	IC50 (nM)c	0.359246	HPAF-II	0.344262	F (cell-based format)	0.354758	-1.51304	-0.285975	1.63891	-0.42122	0.247685	-1.07334	-0.462739	0.345537	-1.06843	0.405251	0.171027	-0.836906	-0.395466	-0.292224	-0.983104		1	100
MPMCI-003	O=C(N(CCOC)C1CCC(F)CC1)CNc1nc(NC)ncn1	IC50 (nM)c	0.359246	KP-3	0.352113	F (cell-based format)	0.354758	-1.51304	-0.285975	1.63891	-0.42122	0.247685	-1.14559	-0.484776	0.289028	-1.13755	0.358883	0.171027	-0.836906	-0.395466	-0.292224	-0.983104		1	100
MPMCI-003	O=C(N(CCOC)C1CCC(F)CC1)CNc1nc(NC)ncn1	IC50 (nM)c	0.359246	YAPC	0.180556	F (cell-based format)	0.354758	-1.51304	-0.285975	1.63891	-0.42122	0.247685	-0.989822	-0.434351	0.148264	-0.895377	0.28414	0.171027	-0.836906	-0.395466	-0.292224	-0.983104		1	100
MPMCI-003	O=C(N(CCOC)C1CCC(F)CC1)CNc1nc(NC)ncn1	IC50 (nM)c	0.359246	AsPC-1	0.299363	F (cell-based format)	0.354758	-1.51304	-0.285975	1.63891	-0.42122	0.247685	-1.006	-0.412925	0.111709	-1.04215	0.348693	0.171027	-0.836906	-0.395466	-0.292224	-0.983104		1	99.9999
MPMCI-003	O=C(N(CCOC)C1CCC(F)CC1)CNc1nc(NC)ncn1	IC50 (nM)c	0.359246	PANC-04-03	0.228571	F (cell-based format)	0.354758	-1.51304	-0.285975	1.63891	-0.42122	0.247685	-1.05605	-0.456119	0.213115	-0.969458	0.229078	0.171027	-0.836906	-0.395466	-0.292224	-0.983104		1	100
The terms in columns from C to H have already been explained in the manuscript.
Starting from column I, one can find the molecular descriptors of the type D[GTI]cj mentioned in the manuscript, which were calculated according to Eq. 3. These are the descriptors calculated for the designed molecules, which were used as inputs to perform the predictions with the the first PTML-MLP model.
PRED[IAi(cj)]_M1: This is the predicted categorical value of inhibitory activity for the ith molecule/case under the experimental condition cj, which was obteined by using the first PTML-MLP model.
Prob.(%)_M1: This is the predicted probability for a molecule to belong to a given class (active or inactive) according to PRED[IAi(cj)]_M1

## Sheet: Sheet 4
ID	Smiles	ma	ps(ma)	tg	ps(tg)	ei	ps(ei)	D[NSM(Hyd)3]ma	D[NXv(P)4]ma	D[Ne(P)1]ma	D[Ne(P)2]ma	D[Ne(Ch)6]ma	D[SM(Hyd)7]tg	D[e(Ch)5]tg	D[NSM(Psa)1]tg	D[NSM(Gas)3]tg	D[NXv(P)1]tg	D[Xv(Ch)6]ei	D[NSM(Hyd)1]ei	D[NSM(Mol)1]ei	D[Ne(P)5]ei	D[Ne(PC)6]ei			EXTREME VALUES	D[NSM(Hyd)3]ma	D[NXv(P)4]ma	D[Ne(P)1]ma	D[Ne(P)2]ma	D[Ne(Ch)6]ma	D[SM(Hyd)7]tg	D[e(Ch)5]tg	D[NSM(Psa)1]tg	D[NSM(Gas)3]tg	D[NXv(P)1]tg	D[Xv(Ch)6]ei	D[NSM(Hyd)1]ei	D[NSM(Mol)1]ei	D[Ne(P)5]ei	D[Ne(PC)6]ei			LSAD_D[NSM(Hyd)3]ma	LSAD_D[NXv(P)4]ma	LSAD_D[Ne(P)1]ma	LSAD_D[Ne(P)2]ma	LSAD_D[Ne(Ch)6]ma	LSAD_D[SM(Hyd)7]tg	LSAD_D[e(Ch)5]tg
MPMCI-001	Nc1nccc(NCC(=O)N(CCO)C2CCC(F)CC2)n1	IC50 (nM)p	0.493356	Caspase-1	0.463519	B (assay format)	0.640167	-1.00706	-0.0197017	1.42439	-0.288872	0.483066	-0.656017	-0.700075	0.312639	-0.749594	0.248927	0.551775	-1.18061	-0.61269	-0.227457	-0.211884			MAXIMUM	3.0072	3.5416	3.3152	1.1919	2.3069	4.0271	2.8816	4.0491	3.4803	4.5496	3.4037	2.5128	3.7129	2.2213	3.2734			1	1	1	1	1	1	1
MPMCI-001	Nc1nccc(NCC(=O)N(CCO)C2CCC(F)CC2)n1	IC50 (nM)p	0.493356	Caspase-1	0.463519	B (single protein format)	0.577221	-1.00706	-0.0197017	1.42439	-0.288872	0.483066	-0.656017	-0.700075	0.312639	-0.749594	0.248927	0.107935	-0.610738	-0.663287	-0.763804	-1.09182			MINIMUM	-1.8803	-2.1637	-1.5852	-3.6213	-1.6521	-1.5695	-1.2994	-1.874	-1.9459	-2.0027	-1.5363	-2.6411	-2.9737	-3.9285	-2.4137			1	1	1	1	1	1	1
MPMCI-001	Nc1nccc(NCC(=O)N(CCO)C2CCC(F)CC2)n1	IC50 (nM)p	0.493356	Caspase-1	0.463519	B (cell-based format)	0.315789	-1.00706	-0.0197017	1.42439	-0.288872	0.483066	-0.656017	-0.700075	0.312639	-0.749594	0.248927	-0.302231	-0.871258	-0.505465	-0.728132	-0.810215																					1	1	1	1	1	1	1
MPMCI-001	Nc1nccc(NCC(=O)N(CCO)C2CCC(F)CC2)n1	IC50 (nM)p	0.493356	TNF-alpha	0.384496	B (single protein format)	0.577221	-1.00706	-0.0197017	1.42439	-0.288872	0.483066	-1.10988	-0.946808	0.824543	-1.19261	0.697675	0.107935	-0.610738	-0.663287	-0.763804	-1.09182																					1	1	1	1	1	1	1
MPMCI-001	Nc1nccc(NCC(=O)N(CCO)C2CCC(F)CC2)n1	IC50 (nM)p	0.493356	TNF-alpha	0.384496	F (assay format)	0.125	-1.00706	-0.0197017	1.42439	-0.288872	0.483066	-1.10988	-0.946808	0.824543	-1.19261	0.697675	0.200984	-0.637892	-0.463445	-0.113361	-0.373056																					1	1	1	1	1	1	1
MPMCI-001	Nc1nccc(NCC(=O)N(CCO)C2CCC(F)CC2)n1	IC50 (nM)p	0.493356	TNF-alpha	0.384496	B (assay format)	0.640167	-1.00706	-0.0197017	1.42439	-0.288872	0.483066	-1.10988	-0.946808	0.824543	-1.19261	0.697675	0.551775	-1.18061	-0.61269	-0.227457	-0.211884																					1	1	1	1	1	1	1
MPMCI-001	Nc1nccc(NCC(=O)N(CCO)C2CCC(F)CC2)n1	IC50 (nM)p	0.493356	TNF-alpha	0.384496	B (cell-based format)	0.315789	-1.00706	-0.0197017	1.42439	-0.288872	0.483066	-1.10988	-0.946808	0.824543	-1.19261	0.697675	-0.302231	-0.871258	-0.505465	-0.728132	-0.810215																					1	1	1	1	1	1	1
MPMCI-001	Nc1nccc(NCC(=O)N(CCO)C2CCC(F)CC2)n1	IC50 (nM)p	0.493356	TNF-alpha	0.384496	F (cell-based format)	0.354758	-1.00706	-0.0197017	1.42439	-0.288872	0.483066	-1.10988	-0.946808	0.824543	-1.19261	0.697675	0.22001	-0.662295	-0.592247	-0.37703	-0.935749																					1	1	1	1	1	1	1
MPMCI-001	Nc1nccc(NCC(=O)N(CCO)C2CCC(F)CC2)n1	IC50 (nM)p	0.493356	IGF1R	0.539474	B (single protein format)	0.577221	-1.00706	-0.0197017	1.42439	-0.288872	0.483066	-0.994775	-1.29936	1.25058	-0.699484	0.464235	0.107935	-0.610738	-0.663287	-0.763804	-1.09182																					1	1	1	1	1	1	1
MPMCI-001	Nc1nccc(NCC(=O)N(CCO)C2CCC(F)CC2)n1	IC50 (nM)p	0.493356	IGF1R	0.539474	B (cell-based format)	0.315789	-1.00706	-0.0197017	1.42439	-0.288872	0.483066	-0.994775	-1.29936	1.25058	-0.699484	0.464235	-0.302231	-0.871258	-0.505465	-0.728132	-0.810215																					1	1	1	1	1	1	1
MPMCI-001	Nc1nccc(NCC(=O)N(CCO)C2CCC(F)CC2)n1	IC50 (nM)p	0.493356	IGF1R	0.539474	B (assay format)	0.640167	-1.00706	-0.0197017	1.42439	-0.288872	0.483066	-0.994775	-1.29936	1.25058	-0.699484	0.464235	0.551775	-1.18061	-0.61269	-0.227457	-0.211884																					1	1	1	1	1	1	1
MPMCI-001	Nc1nccc(NCC(=O)N(CCO)C2CCC(F)CC2)n1	IC50 (nM)p	0.493356	IGF1R	0.539474	F (cell-based format)	0.354758	-1.00706	-0.0197017	1.42439	-0.288872	0.483066	-0.994775	-1.29936	1.25058	-0.699484	0.464235	0.22001	-0.662295	-0.592247	-0.37703	-0.935749																					1	1	1	1	1	1	1
MPMCI-001	Nc1nccc(NCC(=O)N(CCO)C2CCC(F)CC2)n1	IC50 (nM)p	0.493356	IGF1R	0.539474	F (assay format)	0.125	-1.00706	-0.0197017	1.42439	-0.288872	0.483066	-0.994775	-1.29936	1.25058	-0.699484	0.464235	0.200984	-0.637892	-0.463445	-0.113361	-0.373056																					1	1	1	1	1	1	1
MPMCI-001	Nc1nccc(NCC(=O)N(CCO)C2CCC(F)CC2)n1	IC50 (nM)c	0.359246	PSN1	0.539326	F (cell-based format)	0.354758	-1.14836	-0.153815	1.17071	0.0669184	0.393445	-1.1993	-0.743031	0.943197	-0.999585	0.34977	0.22001	-0.662295	-0.592247	-0.37703	-0.935749																					1	1	1	1	1	1	1
MPMCI-001	Nc1nccc(NCC(=O)N(CCO)C2CCC(F)CC2)n1	IC50 (nM)c	0.359246	PANC-03-27	0.473684	F (cell-based format)	0.354758	-1.14836	-0.153815	1.17071	0.0669184	0.393445	-1.19543	-0.61387	0.877592	-1.08773	0.359719	0.22001	-0.662295	-0.592247	-0.37703	-0.935749																					1	1	1	1	1	1	1
MPMCI-001	Nc1nccc(NCC(=O)N(CCO)C2CCC(F)CC2)n1	IC50 (nM)c	0.359246	HPAC	0.37963	F (cell-based format)	0.354758	-1.14836	-0.153815	1.17071	0.0669184	0.393445	-1.11378	-0.634399	0.866091	-1.01138	0.384472	0.22001	-0.662295	-0.592247	-0.37703	-0.935749																					1	1	1	1	1	1	1
MPMCI-001	Nc1nccc(NCC(=O)N(CCO)C2CCC(F)CC2)n1	IC50 (nM)c	0.359246	MZ1-PC	0.478022	F (cell-based format)	0.354758	-1.14836	-0.153815	1.17071	0.0669184	0.393445	-1.1762	-0.635771	0.881853	-1.02106	0.393472	0.22001	-0.662295	-0.592247	-0.37703	-0.935749																					1	1	1	1	1	1	1
MPMCI-001	Nc1nccc(NCC(=O)N(CCO)C2CCC(F)CC2)n1	IC50 (nM)c	0.359246	KP-4	0.35	F (cell-based format)	0.354758	-1.14836	-0.153815	1.17071	0.0669184	0.393445	-1.01758	-0.558509	0.689981	-0.985386	0.317008	0.22001	-0.662295	-0.592247	-0.37703	-0.935749																					1	1	1	1	1	1	1
MPMCI-001	Nc1nccc(NCC(=O)N(CCO)C2CCC(F)CC2)n1	IC50 (nM)c	0.359246	KP-2	0.4375	F (cell-based format)	0.354758	-1.14836	-0.153815	1.17071	0.0669184	0.393445	-1.13674	-0.514418	0.784851	-1.07901	0.345547	0.22001	-0.662295	-0.592247	-0.37703	-0.935749																					1	1	1	1	1	1	1
MPMCI-001	Nc1nccc(NCC(=O)N(CCO)C2CCC(F)CC2)n1	IC50 (nM)c	0.359246	PA-TU-8988T	0.393701	F (cell-based format)	0.354758	-1.14836	-0.153815	1.17071	0.0669184	0.393445	-0.96739	-0.569362	0.681528	-0.969512	0.338264	0.22001	-0.662295	-0.592247	-0.37703	-0.935749																					1	1	1	1	1	1	1
MPMCI-001	Nc1nccc(NCC(=O)N(CCO)C2CCC(F)CC2)n1	IC50 (nM)c	0.359246	Capan-2	0.282895	F (cell-based format)	0.354758	-1.14836	-0.153815	1.17071	0.0669184	0.393445	-0.950452	-0.33256	0.600324	-0.851167	0.274255	0.22001	-0.662295	-0.592247	-0.37703	-0.935749																					1	1	1	1	1	1	1
MPMCI-001	Nc1nccc(NCC(=O)N(CCO)C2CCC(F)CC2)n1	IC50 (nM)c	0.359246	MIA-PaCa-2	0.444444	F (cell-based format)	0.354758	-1.14836	-0.153815	1.17071	0.0669184	0.393445	-1.25639	-0.517807	0.793018	-1.17197	0.323428	0.22001	-0.662295	-0.592247	-0.37703	-0.935749																					1	1	1	1	1	1	1
MPMCI-001	Nc1nccc(NCC(=O)N(CCO)C2CCC(F)CC2)n1	IC50 (nM)c	0.359246	CFPAC-1	0.355263	F (cell-based format)	0.354758	-1.14836	-0.153815	1.17071	0.0669184	0.393445	-1.09681	-0.524048	0.735958	-1.02648	0.391602	0.22001	-0.662295	-0.592247	-0.37703	-0.935749																					1	1	1	1	1	1	1
MPMCI-001	Nc1nccc(NCC(=O)N(CCO)C2CCC(F)CC2)n1	IC50 (nM)c	0.359246	PANC-10-05	0.382812	F (cell-based format)	0.354758	-1.14836	-0.153815	1.17071	0.0669184	0.393445	-1.1207	-0.550523	0.769162	-1.03113	0.430317	0.22001	-0.662295	-0.592247	-0.37703	-0.935749																					1	1	1	1	1	1	1
MPMCI-001	Nc1nccc(NCC(=O)N(CCO)C2CCC(F)CC2)n1	IC50 (nM)c	0.359246	BxPC-3	0.373333	F (cell-based format)	0.354758	-1.14836	-0.153815	1.17071	0.0669184	0.393445	-1.14189	-0.503998	0.71792	-1.11522	0.218926	0.22001	-0.662295	-0.592247	-0.37703	-0.935749																					1	1	1	1	1	1	1
MPMCI-001	Nc1nccc(NCC(=O)N(CCO)C2CCC(F)CC2)n1	IC50 (nM)c	0.359246	SUIT-2	0.442308	F (cell-based format)	0.354758	-1.14836	-0.153815	1.17071	0.0669184	0.393445	-1.13605	-0.572215	0.777837	-1.06236	0.382309	0.22001	-0.662295	-0.592247	-0.37703	-0.935749																					1	1	1	1	1	1	1
MPMCI-001	Nc1nccc(NCC(=O)N(CCO)C2CCC(F)CC2)n1	IC50 (nM)c	0.359246	KP-1N	0.464646	F (cell-based format)	0.354758	-1.14836	-0.153815	1.17071	0.0669184	0.393445	-1.23542	-0.706916	0.941876	-1.05527	0.33152	0.22001	-0.662295	-0.592247	-0.37703	-0.935749																					1	1	1	1	1	1	1
MPMCI-001	Nc1nccc(NCC(=O)N(CCO)C2CCC(F)CC2)n1	IC50 (nM)c	0.359246	HuP-T4	0.5	F (cell-based format)	0.354758	-1.14836	-0.153815	1.17071	0.0669184	0.393445	-1.18843	-0.647225	0.811502	-1.02582	0.521157	0.22001	-0.662295	-0.592247	-0.37703	-0.935749																					1	1	1	1	1	1	1
MPMCI-001	Nc1nccc(NCC(=O)N(CCO)C2CCC(F)CC2)n1	IC50 (nM)c	0.359246	SW1990	0.255639	F (cell-based format)	0.354758	-1.14836	-0.153815	1.17071	0.0669184	0.393445	-1.16344	-0.432711	0.618427	-0.988014	0.25287	0.22001	-0.662295	-0.592247	-0.37703	-0.935749																					1	1	1	1	1	1	1
MPMCI-001	Nc1nccc(NCC(=O)N(CCO)C2CCC(F)CC2)n1	IC50 (nM)c	0.359246	PL18	0.306306	F (cell-based format)	0.354758	-1.14836	-0.153815	1.17071	0.0669184	0.393445	-1.06769	-0.491289	0.644605	-1.0252	0.314993	0.22001	-0.662295	-0.592247	-0.37703	-0.935749																					1	1	1	1	1	1	1
MPMCI-001	Nc1nccc(NCC(=O)N(CCO)C2CCC(F)CC2)n1	IC50 (nM)c	0.359246	QGP-1	0.198473	F (cell-based format)	0.354758	-1.14836	-0.153815	1.17071	0.0669184	0.393445	-0.844095	-0.299781	0.616689	-0.747101	0.268882	0.22001	-0.662295	-0.592247	-0.37703	-0.935749																					1	1	1	1	1	1	1
MPMCI-001	Nc1nccc(NCC(=O)N(CCO)C2CCC(F)CC2)n1	IC50 (nM)c	0.359246	HuP-T3	0.321918	F (cell-based format)	0.354758	-1.14836	-0.153815	1.17071	0.0669184	0.393445	-1.06659	-0.512585	0.707651	-0.975125	0.301714	0.22001	-0.662295	-0.592247	-0.37703	-0.935749																					1	1	1	1	1	1	1
MPMCI-001	Nc1nccc(NCC(=O)N(CCO)C2CCC(F)CC2)n1	IC50 (nM)c	0.359246	SU8686	0.273333	F (cell-based format)	0.354758	-1.14836	-0.153815	1.17071	0.0669184	0.393445	-1.12003	-0.377741	0.591782	-0.968334	0.259571	0.22001	-0.662295	-0.592247	-0.37703	-0.935749																					1	1	1	1	1	1	1
MPMCI-001	Nc1nccc(NCC(=O)N(CCO)C2CCC(F)CC2)n1	IC50 (nM)c	0.359246	PL4	0.262069	F (cell-based format)	0.354758	-1.14836	-0.153815	1.17071	0.0669184	0.393445	-1.04417	-0.370819	0.515784	-0.899432	0.211795	0.22001	-0.662295	-0.592247	-0.37703	-0.935749																					1	1	1	1	1	1	1
MPMCI-001	Nc1nccc(NCC(=O)N(CCO)C2CCC(F)CC2)n1	IC50 (nM)c	0.359246	PA-TU-8902	0.392157	F (cell-based format)	0.354758	-1.14836	-0.153815	1.17071	0.0669184	0.393445	-1.11666	-0.529709	0.678435	-1.04317	0.275147	0.22001	-0.662295	-0.592247	-0.37703	-0.935749																					1	1	1	1	1	1	1
MPMCI-001	Nc1nccc(NCC(=O)N(CCO)C2CCC(F)CC2)n1	IC50 (nM)c	0.359246	PANC-02-03	0.387097	F (cell-based format)	0.354758	-1.14836	-0.153815	1.17071	0.0669184	0.393445	-1.03444	-0.394637	0.652367	-1.06102	0.341939	0.22001	-0.662295	-0.592247	-0.37703	-0.935749																					1	1	1	1	1	1	1
MPMCI-001	Nc1nccc(NCC(=O)N(CCO)C2CCC(F)CC2)n1	IC50 (nM)c	0.359246	DAN-G	0.303448	F (cell-based format)	0.354758	-1.14836	-0.153815	1.17071	0.0669184	0.393445	-1.01984	-0.422371	0.603383	-0.953282	0.17598	0.22001	-0.662295	-0.592247	-0.37703	-0.935749																					1	1	1	1	1	1	1
MPMCI-001	Nc1nccc(NCC(=O)N(CCO)C2CCC(F)CC2)n1	IC50 (nM)c	0.359246	CAPAN-1	0.325926	F (cell-based format)	0.354758	-1.14836	-0.153815	1.17071	0.0669184	0.393445	-1.08286	-0.547372	0.641053	-0.978593	0.447536	0.22001	-0.662295	-0.592247	-0.37703	-0.935749																					1	1	1	1	1	1	1
MPMCI-001	Nc1nccc(NCC(=O)N(CCO)C2CCC(F)CC2)n1	IC50 (nM)c	0.359246	PANC-08-13	0.341463	F (cell-based format)	0.354758	-1.14836	-0.153815	1.17071	0.0669184	0.393445	-1.14319	-0.457474	0.726569	-0.944719	0.356284	0.22001	-0.662295	-0.592247	-0.37703	-0.935749																					1	1	1	1	1	1	1
MPMCI-001	Nc1nccc(NCC(=O)N(CCO)C2CCC(F)CC2)n1	IC50 (nM)c	0.359246	HPAF-II	0.344262	F (cell-based format)	0.354758	-1.14836	-0.153815	1.17071	0.0669184	0.393445	-1.03812	-0.462739	0.789784	-0.972872	0.357655	0.22001	-0.662295	-0.592247	-0.37703	-0.935749																					1	1	1	1	1	1	1
MPMCI-001	Nc1nccc(NCC(=O)N(CCO)C2CCC(F)CC2)n1	IC50 (nM)c	0.359246	KP-3	0.352113	F (cell-based format)	0.354758	-1.14836	-0.153815	1.17071	0.0669184	0.393445	-1.10997	-0.484776	0.738311	-1.04091	0.310748	0.22001	-0.662295	-0.592247	-0.37703	-0.935749																					1	1	1	1	1	1	1
MPMCI-001	Nc1nccc(NCC(=O)N(CCO)C2CCC(F)CC2)n1	IC50 (nM)c	0.359246	YAPC	0.180556	F (cell-based format)	0.354758	-1.14836	-0.153815	1.17071	0.0669184	0.393445	-0.964314	-0.434351	0.46999	-0.826174	0.249671	0.22001	-0.662295	-0.592247	-0.37703	-0.935749																					1	1	1	1	1	1	1
MPMCI-001	Nc1nccc(NCC(=O)N(CCO)C2CCC(F)CC2)n1	IC50 (nM)c	0.359246	AsPC-1	0.299363	F (cell-based format)	0.354758	-1.14836	-0.153815	1.17071	0.0669184	0.393445	-0.973151	-0.412925	0.525974	-0.953043	0.30431	0.22001	-0.662295	-0.592247	-0.37703	-0.935749																					1	1	1	1	1	1	1
MPMCI-001	Nc1nccc(NCC(=O)N(CCO)C2CCC(F)CC2)n1	IC50 (nM)c	0.359246	PANC-04-03	0.228571	F (cell-based format)	0.354758	-1.14836	-0.153815	1.17071	0.0669184	0.393445	-1.02735	-0.456119	0.5751	-0.891595	0.190295	0.22001	-0.662295	-0.592247	-0.37703	-0.935749																					1	1	1	1	1	1	1
MPMCI-002	O=C(N(CCO)C1CCC(F)CC1)CNc1cc(NC)nc(NC)n1	IC50 (nM)p	0.493356	Caspase-1	0.463519	B (assay format)	0.640167	-0.707046	-0.0720165	1.90045	-1.4753	-0.0778159	-0.550184	-0.700075	-0.0518874	-0.656239	0.408822	0.513679	-0.737681	-0.561328	-0.042351	0.0890671																					1	1	1	1	1	1	1
MPMCI-002	O=C(N(CCO)C1CCC(F)CC1)CNc1cc(NC)nc(NC)n1	IC50 (nM)p	0.493356	Caspase-1	0.463519	B (single protein format)	0.577221	-0.707046	-0.0720165	1.90045	-1.4753	-0.0778159	-0.550184	-0.700075	-0.0518874	-0.656239	0.408822	0.0717616	-0.190149	-0.614515	-0.588033	-0.80605																					1	1	1	1	1	1	1
MPMCI-002	O=C(N(CCO)C1CCC(F)CC1)CNc1cc(NC)nc(NC)n1	IC50 (nM)p	0.493356	Caspase-1	0.463519	B (cell-based format)	0.315789	-0.707046	-0.0720165	1.90045	-1.4753	-0.0778159	-0.550184	-0.700075	-0.0518874	-0.656239	0.408822	-0.328987	-0.560168	-0.469391	-0.598123	-0.598842																					1	1	1	1	1	1	1
MPMCI-002	O=C(N(CCO)C1CCC(F)CC1)CNc1cc(NC)nc(NC)n1	IC50 (nM)p	0.493356	TNF-alpha	0.384496	B (single protein format)	0.577221	-0.707046	-0.0720165	1.90045	-1.4753	-0.0778159	-1.01349	-0.946808	0.49254	-1.10758	0.843303	0.0717616	-0.190149	-0.614515	-0.588033	-0.80605																					1	1	1	1	1	1	1
MPMCI-002	O=C(N(CCO)C1CCC(F)CC1)CNc1cc(NC)nc(NC)n1	IC50 (nM)p	0.493356	TNF-alpha	0.384496	F (assay format)	0.125	-0.707046	-0.0720165	1.90045	-1.4753	-0.0778159	-1.01349	-0.946808	0.49254	-1.10758	0.843303	0.18415	-0.442169	-0.440749	-0.0315658	-0.240071																					1	1	1	1	1	1	1
MPMCI-002	O=C(N(CCO)C1CCC(F)CC1)CNc1cc(NC)nc(NC)n1	IC50 (nM)p	0.493356	TNF-alpha	0.384496	B (assay format)	0.640167	-0.707046	-0.0720165	1.90045	-1.4753	-0.0778159	-1.01349	-0.946808	0.49254	-1.10758	0.843303	0.513679	-0.737681	-0.561328	-0.042351	0.0890671																					1	1	1	1	1	1	1
MPMCI-002	O=C(N(CCO)C1CCC(F)CC1)CNc1cc(NC)nc(NC)n1	IC50 (nM)p	0.493356	TNF-alpha	0.384496	B (cell-based format)	0.315789	-0.707046	-0.0720165	1.90045	-1.4753	-0.0778159	-1.01349	-0.946808	0.49254	-1.10758	0.843303	-0.328987	-0.560168	-0.469391	-0.598123	-0.598842																					1	1	1	1	1	1	1
MPMCI-002	O=C(N(CCO)C1CCC(F)CC1)CNc1cc(NC)nc(NC)n1	IC50 (nM)p	0.493356	TNF-alpha	0.384496	F (cell-based format)	0.354758	-0.707046	-0.0720165	1.90045	-1.4753	-0.0778159	-1.01349	-0.946808	0.49254	-1.10758	0.843303	0.191651	-0.332569	-0.554011	-0.239233	-0.711714																					1	1	1	1	1	1	1
MPMCI-002	O=C(N(CCO)C1CCC(F)CC1)CNc1cc(NC)nc(NC)n1	IC50 (nM)p	0.493356	IGF1R	0.539474	B (single protein format)	0.577221	-0.707046	-0.0720165	1.90045	-1.4753	-0.0778159	-0.880599	-1.29936	0.857323	-0.59877	0.636733	0.0717616	-0.190149	-0.614515	-0.588033	-0.80605																					1	1	1	1	1	1	1
MPMCI-002	O=C(N(CCO)C1CCC(F)CC1)CNc1cc(NC)nc(NC)n1	IC50 (nM)p	0.493356	IGF1R	0.539474	B (cell-based format)	0.315789	-0.707046	-0.0720165	1.90045	-1.4753	-0.0778159	-0.880599	-1.29936	0.857323	-0.59877	0.636733	-0.328987	-0.560168	-0.469391	-0.598123	-0.598842																					1	1	1	1	1	1	1
MPMCI-002	O=C(N(CCO)C1CCC(F)CC1)CNc1cc(NC)nc(NC)n1	IC50 (nM)p	0.493356	IGF1R	0.539474	B (assay format)	0.640167	-0.707046	-0.0720165	1.90045	-1.4753	-0.0778159	-0.880599	-1.29936	0.857323	-0.59877	0.636733	0.513679	-0.737681	-0.561328	-0.042351	0.0890671																					1	1	1	1	1	1	1
MPMCI-002	O=C(N(CCO)C1CCC(F)CC1)CNc1cc(NC)nc(NC)n1	IC50 (nM)p	0.493356	IGF1R	0.539474	F (cell-based format)	0.354758	-0.707046	-0.0720165	1.90045	-1.4753	-0.0778159	-0.880599	-1.29936	0.857323	-0.59877	0.636733	0.191651	-0.332569	-0.554011	-0.239233	-0.711714																					1	1	1	1	1	1	1
MPMCI-002	O=C(N(CCO)C1CCC(F)CC1)CNc1cc(NC)nc(NC)n1	IC50 (nM)p	0.493356	IGF1R	0.539474	F (assay format)	0.125	-0.707046	-0.0720165	1.90045	-1.4753	-0.0778159	-0.880599	-1.29936	0.857323	-0.59877	0.636733	0.18415	-0.442169	-0.440749	-0.0315658	-0.240071																					1	1	1	1	1	1	1
MPMCI-002	O=C(N(CCO)C1CCC(F)CC1)CNc1cc(NC)nc(NC)n1	IC50 (nM)c	0.359246	PSN1	0.539326	F (cell-based format)	0.354758	-0.892347	-0.198457	1.57695	-0.945493	-0.0851712	-1.08514	-0.743031	0.54999	-0.898885	0.522244	0.191651	-0.332569	-0.554011	-0.239233	-0.711714																					1	1	1	1	1	1	1
MPMCI-002	O=C(N(CCO)C1CCC(F)CC1)CNc1cc(NC)nc(NC)n1	IC50 (nM)c	0.359246	PANC-03-27	0.473684	F (cell-based format)	0.354758	-0.892347	-0.198457	1.57695	-0.945493	-0.0851712	-1.08844	-0.61387	0.50909	-0.993354	0.521357	0.191651	-0.332569	-0.554011	-0.239233	-0.711714																					1	1	1	1	1	1	1
MPMCI-002	O=C(N(CCO)C1CCC(F)CC1)CNc1cc(NC)nc(NC)n1	IC50 (nM)c	0.359246	HPAC	0.37963	F (cell-based format)	0.354758	-0.892347	-0.198457	1.57695	-0.945493	-0.0851712	-1.018	-0.634399	0.536197	-0.926892	0.529175	0.191651	-0.332569	-0.554011	-0.239233	-0.711714																					1	1	1	1	1	1	1
MPMCI-002	O=C(N(CCO)C1CCC(F)CC1)CNc1cc(NC)nc(NC)n1	IC50 (nM)c	0.359246	MZ1-PC	0.478022	F (cell-based format)	0.354758	-0.892347	-0.198457	1.57695	-0.945493	-0.0851712	-1.06873	-0.635771	0.511668	-0.926259	0.555849	0.191651	-0.332569	-0.554011	-0.239233	-0.711714																					1	1	1	1	1	1	1
MPMCI-002	O=C(N(CCO)C1CCC(F)CC1)CNc1cc(NC)nc(NC)n1	IC50 (nM)c	0.359246	KP-4	0.35	F (cell-based format)	0.354758	-0.892347	-0.198457	1.57695	-0.945493	-0.0851712	-0.925614	-0.558509	0.373221	-0.904264	0.45595	0.191651	-0.332569	-0.554011	-0.239233	-0.711714																					1	1	1	1	1	1	1
MPMCI-002	O=C(N(CCO)C1CCC(F)CC1)CNc1cc(NC)nc(NC)n1	IC50 (nM)c	0.359246	KP-2	0.4375	F (cell-based format)	0.354758	-0.892347	-0.198457	1.57695	-0.945493	-0.0851712	-1.03392	-0.514418	0.430704	-0.988315	0.500889	0.191651	-0.332569	-0.554011	-0.239233	-0.711714																					1	1	1	1	1	1	1
MPMCI-002	O=C(N(CCO)C1CCC(F)CC1)CNc1cc(NC)nc(NC)n1	IC50 (nM)c	0.359246	PA-TU-8988T	0.393701	F (cell-based format)	0.354758	-0.892347	-0.198457	1.57695	-0.945493	-0.0851712	-0.869852	-0.569362	0.345575	-0.883474	0.485625	0.191651	-0.332569	-0.554011	-0.239233	-0.711714																					1	1	1	1	1	1	1
MPMCI-002	O=C(N(CCO)C1CCC(F)CC1)CNc1cc(NC)nc(NC)n1	IC50 (nM)c	0.359246	Capan-2	0.282895	F (cell-based format)	0.354758	-0.892347	-0.198457	1.57695	-0.945493	-0.0851712	-0.867772	-0.33256	0.315546	-0.778235	0.399169	0.191651	-0.332569	-0.554011	-0.239233	-0.711714																					1	1	1	1	1	1	1
MPMCI-002	O=C(N(CCO)C1CCC(F)CC1)CNc1cc(NC)nc(NC)n1	IC50 (nM)c	0.359246	MIA-PaCa-2	0.444444	F (cell-based format)	0.354758	-0.892347	-0.198457	1.57695	-0.945493	-0.0851712	-1.15276	-0.517807	0.436071	-1.08056	0.479998	0.191651	-0.332569	-0.554011	-0.239233	-0.711714																					1	1	1	1	1	1	1
MPMCI-002	O=C(N(CCO)C1CCC(F)CC1)CNc1cc(NC)nc(NC)n1	IC50 (nM)c	0.359246	CFPAC-1	0.355263	F (cell-based format)	0.354758	-0.892347	-0.198457	1.57695	-0.945493	-0.0851712	-1.00415	-0.524048	0.416826	-0.944749	0.531585	0.191651	-0.332569	-0.554011	-0.239233	-0.711714																					1	1	1	1	1	1	1
MPMCI-002	O=C(N(CCO)C1CCC(F)CC1)CNc1cc(NC)nc(NC)n1	IC50 (nM)c	0.359246	PANC-10-05	0.382812	F (cell-based format)	0.354758	-0.892347	-0.198457	1.57695	-0.945493	-0.0851712	-1.02452	-0.550523	0.437887	-0.946287	0.575626	0.191651	-0.332569	-0.554011	-0.239233	-0.711714																					1	1	1	1	1	1	1
MPMCI-002	O=C(N(CCO)C1CCC(F)CC1)CNc1cc(NC)nc(NC)n1	IC50 (nM)c	0.359246	BxPC-3	0.373333	F (cell-based format)	0.354758	-0.892347	-0.198457	1.57695	-0.945493	-0.0851712	-1.04691	-0.503998	0.390773	-1.03143	0.362424	0.191651	-0.332569	-0.554011	-0.239233	-0.711714																					1	1	1	1	1	1	1
MPMCI-002	O=C(N(CCO)C1CCC(F)CC1)CNc1cc(NC)nc(NC)n1	IC50 (nM)c	0.359246	SUIT-2	0.442308	F (cell-based format)	0.354758	-0.892347	-0.198457	1.57695	-0.945493	-0.0851712	-1.03266	-0.572215	0.421749	-0.971168	0.538502	0.191651	-0.332569	-0.554011	-0.239233	-0.711714																					1	1	1	1	1	1	1
MPMCI-002	O=C(N(CCO)C1CCC(F)CC1)CNc1cc(NC)nc(NC)n1	IC50 (nM)c	0.359246	KP-1N	0.464646	F (cell-based format)	0.354758	-0.892347	-0.198457	1.57695	-0.945493	-0.0851712	-1.12946	-0.706916	0.576907	-0.961802	0.491608	0.191651	-0.332569	-0.554011	-0.239233	-0.711714																					1	1	1	1	1	1	1
MPMCI-002	O=C(N(CCO)C1CCC(F)CC1)CNc1cc(NC)nc(NC)n1	IC50 (nM)c	0.359246	HuP-T4	0.5	F (cell-based format)	0.354758	-0.892347	-0.198457	1.57695	-0.945493	-0.0851712	-1.07851	-0.647225	0.432902	-0.928864	0.687224	0.191651	-0.332569	-0.554011	-0.239233	-0.711714																					1	1	1	1	1	1	1
MPMCI-002	O=C(N(CCO)C1CCC(F)CC1)CNc1cc(NC)nc(NC)n1	IC50 (nM)c	0.359246	SW1990	0.255639	F (cell-based format)	0.354758	-0.892347	-0.198457	1.57695	-0.945493	-0.0851712	-1.08485	-0.432711	0.347715	-0.918684	0.371615	0.191651	-0.332569	-0.554011	-0.239233	-0.711714																					1	1	1	1	1	1	1
MPMCI-002	O=C(N(CCO)C1CCC(F)CC1)CNc1cc(NC)nc(NC)n1	IC50 (nM)c	0.359246	PL18	0.306306	F (cell-based format)	0.354758	-0.892347	-0.198457	1.57695	-0.945493	-0.0851712	-0.981653	-0.491289	0.348276	-0.949315	0.444973	0.191651	-0.332569	-0.554011	-0.239233	-0.711714																					1	1	1	1	1	1	1
MPMCI-002	O=C(N(CCO)C1CCC(F)CC1)CNc1cc(NC)nc(NC)n1	IC50 (nM)c	0.359246	QGP-1	0.198473	F (cell-based format)	0.354758	-0.892347	-0.198457	1.57695	-0.945493	-0.0851712	-0.774842	-0.299781	0.378157	-0.686013	0.37351	0.191651	-0.332569	-0.554011	-0.239233	-0.711714																					1	1	1	1	1	1	1
MPMCI-002	O=C(N(CCO)C1CCC(F)CC1)CNc1cc(NC)nc(NC)n1	IC50 (nM)c	0.359246	HuP-T3	0.321918	F (cell-based format)	0.354758	-0.892347	-0.198457	1.57695	-0.945493	-0.0851712	-0.978393	-0.512585	0.403865	-0.897325	0.434965	0.191651	-0.332569	-0.554011	-0.239233	-0.711714																					1	1	1	1	1	1	1
MPMCI-002	O=C(N(CCO)C1CCC(F)CC1)CNc1cc(NC)nc(NC)n1	IC50 (nM)c	0.359246	SU8686	0.273333	F (cell-based format)	0.354758	-0.892347	-0.198457	1.57695	-0.945493	-0.0851712	-1.03876	-0.377741	0.311858	-0.896646	0.382356	0.191651	-0.332569	-0.554011	-0.239233	-0.711714																					1	1	1	1	1	1	1
MPMCI-002	O=C(N(CCO)C1CCC(F)CC1)CNc1cc(NC)nc(NC)n1	IC50 (nM)c	0.359246	PL4	0.262069	F (cell-based format)	0.354758	-0.892347	-0.198457	1.57695	-0.945493	-0.0851712	-0.964592	-0.370819	0.241688	-0.829236	0.332024	0.191651	-0.332569	-0.554011	-0.239233	-0.711714																					1	1	1	1	1	1	1
MPMCI-002	O=C(N(CCO)C1CCC(F)CC1)CNc1cc(NC)nc(NC)n1	IC50 (nM)c	0.359246	PA-TU-8902	0.392157	F (cell-based format)	0.354758	-0.892347	-0.198457	1.57695	-0.945493	-0.0851712	-1.01931	-0.529709	0.343142	-0.957302	0.422219	0.191651	-0.332569	-0.554011	-0.239233	-0.711714																					1	1	1	1	1	1	1
MPMCI-002	O=C(N(CCO)C1CCC(F)CC1)CNc1cc(NC)nc(NC)n1	IC50 (nM)c	0.359246	PANC-02-03	0.387097	F (cell-based format)	0.354758	-0.892347	-0.198457	1.57695	-0.945493	-0.0851712	-0.937722	-0.394637	0.319243	-0.97571	0.488059	0.191651	-0.332569	-0.554011	-0.239233	-0.711714																					1	1	1	1	1	1	1
MPMCI-002	O=C(N(CCO)C1CCC(F)CC1)CNc1cc(NC)nc(NC)n1	IC50 (nM)c	0.359246	DAN-G	0.303448	F (cell-based format)	0.354758	-0.892347	-0.198457	1.57695	-0.945493	-0.0851712	-0.934205	-0.422371	0.308441	-0.877747	0.305352	0.191651	-0.332569	-0.554011	-0.239233	-0.711714																					1	1	1	1	1	1	1
MPMCI-002	O=C(N(CCO)C1CCC(F)CC1)CNc1cc(NC)nc(NC)n1	IC50 (nM)c	0.359246	CAPAN-1	0.325926	F (cell-based format)	0.354758	-0.892347	-0.198457	1.57695	-0.945493	-0.0851712	-0.994112	-0.547372	0.335382	-0.900311	0.581614	0.191651	-0.332569	-0.554011	-0.239233	-0.711714																					1	1	1	1	1	1	1
MPMCI-002	O=C(N(CCO)C1CCC(F)CC1)CNc1cc(NC)nc(NC)n1	IC50 (nM)c	0.359246	PANC-08-13	0.341463	F (cell-based format)	0.354758	-0.892347	-0.198457	1.57695	-0.945493	-0.0851712	-1.05235	-0.457474	0.413697	-0.864592	0.493521	0.191651	-0.332569	-0.554011	-0.239233	-0.711714																					1	1	1	1	1	1	1
MPMCI-002	O=C(N(CCO)C1CCC(F)CC1)CNc1cc(NC)nc(NC)n1	IC50 (nM)c	0.359246	HPAF-II	0.344262	F (cell-based format)	0.354758	-0.892347	-0.198457	1.57695	-0.945493	-0.0851712	-0.94691	-0.462739	0.475632	-0.892418	0.495453	0.191651	-0.332569	-0.554011	-0.239233	-0.711714																					1	1	1	1	1	1	1
MPMCI-002	O=C(N(CCO)C1CCC(F)CC1)CNc1cc(NC)nc(NC)n1	IC50 (nM)c	0.359246	KP-3	0.352113	F (cell-based format)	0.354758	-0.892347	-0.198457	1.57695	-0.945493	-0.0851712	-1.01772	-0.484776	0.420598	-0.95954	0.450109	0.191651	-0.332569	-0.554011	-0.239233	-0.711714																					1	1	1	1	1	1	1
MPMCI-002	O=C(N(CCO)C1CCC(F)CC1)CNc1cc(NC)nc(NC)n1	IC50 (nM)c	0.359246	YAPC	0.180556	F (cell-based format)	0.354758	-0.892347	-0.198457	1.57695	-0.945493	-0.0851712	-0.898261	-0.434351	0.24248	-0.767909	0.349465	0.191651	-0.332569	-0.554011	-0.239233	-0.711714																					1	1	1	1	1	1	1
MPMCI-002	O=C(N(CCO)C1CCC(F)CC1)CNc1cc(NC)nc(NC)n1	IC50 (nM)c	0.359246	AsPC-1	0.299363	F (cell-based format)	0.354758	-0.892347	-0.198457	1.57695	-0.945493	-0.0851712	-0.888098	-0.412925	0.233024	-0.878019	0.432808	0.191651	-0.332569	-0.554011	-0.239233	-0.711714																					1	1	1	1	1	1	1
MPMCI-002	O=C(N(CCO)C1CCC(F)CC1)CNc1cc(NC)nc(NC)n1	IC50 (nM)c	0.359246	PANC-04-03	0.228571	F (cell-based format)	0.354758	-0.892347	-0.198457	1.57695	-0.945493	-0.0851712	-0.953034	-0.456119	0.31912	-0.826038	0.302577	0.191651	-0.332569	-0.554011	-0.239233	-0.711714																					1	1	1	1	1	1	1
MPMCI-003	O=C(N(CCOC)C1CCC(F)CC1)CNc1nc(NC)ncn1	IC50 (nM)p	0.493356	Caspase-1	0.463519	B (assay format)	0.640167	-1.43443	-0.174578	1.97305	-0.860913	0.312253	-0.696888	-0.700075	-0.202843	-0.860474	0.304155	0.485974	-1.41517	-0.34835	-0.113535	-0.275497																					1	1	1	1	1	1	1
MPMCI-003	O=C(N(CCOC)C1CCC(F)CC1)CNc1nc(NC)ncn1	IC50 (nM)p	0.493356	Caspase-1	0.463519	B (single protein format)	0.577221	-1.43443	-0.174578	1.97305	-0.860913	0.312253	-0.696888	-0.700075	-0.202843	-0.860474	0.304155	0.0454534	-0.833466	-0.412279	-0.655627	-1.15223																					1	1	1	1	1	1	1
MPMCI-003	O=C(N(CCOC)C1CCC(F)CC1)CNc1nc(NC)ncn1	IC50 (nM)p	0.493356	Caspase-1	0.463519	B (cell-based format)	0.315789	-1.43443	-0.174578	1.97305	-0.860913	0.312253	-0.696888	-0.700075	-0.202843	-0.860474	0.304155	-0.348446	-1.036	-0.319806	-0.648119	-0.854893																					1	1	1	1	1	1	1
MPMCI-003	O=C(N(CCOC)C1CCC(F)CC1)CNc1nc(NC)ncn1	IC50 (nM)p	0.493356	TNF-alpha	0.384496	B (single protein format)	0.577221	-1.43443	-0.174578	1.97305	-0.860913	0.312253	-1.1471	-0.946808	0.355053	-1.29359	0.747975	0.0454534	-0.833466	-0.412279	-0.655627	-1.15223																					1	1	1	1	1	1	1
MPMCI-003	O=C(N(CCOC)C1CCC(F)CC1)CNc1nc(NC)ncn1	IC50 (nM)p	0.493356	TNF-alpha	0.384496	F (assay format)	0.125	-1.43443	-0.174578	1.97305	-0.860913	0.312253	-1.1471	-0.946808	0.355053	-1.29359	0.747975	0.171907	-0.74154	-0.346637	-0.063021	-0.401166																					1	1	1	1	1	1	1
MPMCI-003	O=C(N(CCOC)C1CCC(F)CC1)CNc1nc(NC)ncn1	IC50 (nM)p	0.493356	TNF-alpha	0.384496	B (assay format)	0.640167	-1.43443	-0.174578	1.97305	-0.860913	0.312253	-1.1471	-0.946808	0.355053	-1.29359	0.747975	0.485974	-1.41517	-0.34835	-0.113535	-0.275497																					1	1	1	1	1	1	1
MPMCI-003	O=C(N(CCOC)C1CCC(F)CC1)CNc1nc(NC)ncn1	IC50 (nM)p	0.493356	TNF-alpha	0.384496	B (cell-based format)	0.315789	-1.43443	-0.174578	1.97305	-0.860913	0.312253	-1.1471	-0.946808	0.355053	-1.29359	0.747975	-0.348446	-1.036	-0.319806	-0.648119	-0.854893																					1	1	1	1	1	1	1
MPMCI-003	O=C(N(CCOC)C1CCC(F)CC1)CNc1nc(NC)ncn1	IC50 (nM)p	0.493356	TNF-alpha	0.384496	F (cell-based format)	0.354758	-1.43443	-0.174578	1.97305	-0.860913	0.312253	-1.1471	-0.946808	0.355053	-1.29359	0.747975	0.171027	-0.836906	-0.395466	-0.292224	-0.983104																					1	1	1	1	1	1	1
MPMCI-003	O=C(N(CCOC)C1CCC(F)CC1)CNc1nc(NC)ncn1	IC50 (nM)p	0.493356	IGF1R	0.539474	B (single protein format)	0.577221	-1.43443	-0.174578	1.97305	-0.860913	0.312253	-1.03887	-1.29936	0.694469	-0.819104	0.523816	0.0454534	-0.833466	-0.412279	-0.655627	-1.15223																					1	1	1	1	1	1	1
MPMCI-003	O=C(N(CCOC)C1CCC(F)CC1)CNc1nc(NC)ncn1	IC50 (nM)p	0.493356	IGF1R	0.539474	B (cell-based format)	0.315789	-1.43443	-0.174578	1.97305	-0.860913	0.312253	-1.03887	-1.29936	0.694469	-0.819104	0.523816	-0.348446	-1.036	-0.319806	-0.648119	-0.854893																					1	1	1	1	1	1	1
MPMCI-003	O=C(N(CCOC)C1CCC(F)CC1)CNc1nc(NC)ncn1	IC50 (nM)p	0.493356	IGF1R	0.539474	B (assay format)	0.640167	-1.43443	-0.174578	1.97305	-0.860913	0.312253	-1.03887	-1.29936	0.694469	-0.819104	0.523816	0.485974	-1.41517	-0.34835	-0.113535	-0.275497																					1	1	1	1	1	1	1
MPMCI-003	O=C(N(CCOC)C1CCC(F)CC1)CNc1nc(NC)ncn1	IC50 (nM)p	0.493356	IGF1R	0.539474	F (cell-based format)	0.354758	-1.43443	-0.174578	1.97305	-0.860913	0.312253	-1.03887	-1.29936	0.694469	-0.819104	0.523816	0.171027	-0.836906	-0.395466	-0.292224	-0.983104																					1	1	1	1	1	1	1
MPMCI-003	O=C(N(CCOC)C1CCC(F)CC1)CNc1nc(NC)ncn1	IC50 (nM)p	0.493356	IGF1R	0.539474	F (assay format)	0.125	-1.43443	-0.174578	1.97305	-0.860913	0.312253	-1.03887	-1.29936	0.694469	-0.819104	0.523816	0.171907	-0.74154	-0.346637	-0.063021	-0.401166																					1	1	1	1	1	1	1
MPMCI-003	O=C(N(CCOC)C1CCC(F)CC1)CNc1nc(NC)ncn1	IC50 (nM)c	0.359246	PSN1	0.539326	F (cell-based format)	0.354758	-1.51304	-0.285975	1.63891	-0.42122	0.247685	-1.24339	-0.743031	0.387158	-1.11919	0.409342	0.171027	-0.836906	-0.395466	-0.292224	-0.983104																					1	1	1	1	1	1	1
MPMCI-003	O=C(N(CCOC)C1CCC(F)CC1)CNc1nc(NC)ncn1	IC50 (nM)c	0.359246	PANC-03-27	0.473684	F (cell-based format)	0.354758	-1.51304	-0.285975	1.63891	-0.42122	0.247685	-1.23674	-0.61387	0.356488	-1.19982	0.415549	0.171027	-0.836906	-0.395466	-0.292224	-0.983104																					1	1	1	1	1	1	1
MPMCI-003	O=C(N(CCOC)C1CCC(F)CC1)CNc1nc(NC)ncn1	IC50 (nM)c	0.359246	HPAC	0.37963	F (cell-based format)	0.354758	-1.51304	-0.285975	1.63891	-0.42122	0.247685	-1.15077	-0.634399	0.399583	-1.11172	0.434452	0.171027	-0.836906	-0.395466	-0.292224	-0.983104																					1	1	1	1	1	1	1
MPMCI-003	O=C(N(CCOC)C1CCC(F)CC1)CNc1nc(NC)ncn1	IC50 (nM)c	0.359246	MZ1-PC	0.478022	F (cell-based format)	0.354758	-1.51304	-0.285975	1.63891	-0.42122	0.247685	-1.21771	-0.635771	0.358369	-1.13366	0.449557	0.171027	-0.836906	-0.395466	-0.292224	-0.983104																					1	1	1	1	1	1	1
MPMCI-003	O=C(N(CCOC)C1CCC(F)CC1)CNc1nc(NC)ncn1	IC50 (nM)c	0.359246	KP-4	0.35	F (cell-based format)	0.354758	-1.51304	-0.285975	1.63891	-0.42122	0.247685	-1.05309	-0.558509	0.242047	-1.08174	0.364999	0.171027	-0.836906	-0.395466	-0.292224	-0.983104																					1	1	1	1	1	1	1
MPMCI-003	O=C(N(CCOC)C1CCC(F)CC1)CNc1nc(NC)ncn1	IC50 (nM)c	0.359246	KP-2	0.4375	F (cell-based format)	0.354758	-1.51304	-0.285975	1.63891	-0.42122	0.247685	-1.17645	-0.514418	0.284046	-1.18673	0.399202	0.171027	-0.836906	-0.395466	-0.292224	-0.983104																					1	1	1	1	1	1	1
MPMCI-003	O=C(N(CCOC)C1CCC(F)CC1)CNc1nc(NC)ncn1	IC50 (nM)c	0.359246	PA-TU-8988T	0.393701	F (cell-based format)	0.354758	-1.51304	-0.285975	1.63891	-0.42122	0.247685	-1.00506	-0.569362	0.206452	-1.0717	0.389162	0.171027	-0.836906	-0.395466	-0.292224	-0.983104																					1	1	1	1	1	1	1
MPMCI-003	O=C(N(CCOC)C1CCC(F)CC1)CNc1nc(NC)ncn1	IC50 (nM)c	0.359246	Capan-2	0.282895	F (cell-based format)	0.354758	-1.51304	-0.285975	1.63891	-0.42122	0.247685	-0.982381	-0.33256	0.197615	-0.937789	0.3174	0.171027	-0.836906	-0.395466	-0.292224	-0.983104																					1	1	1	1	1	1	1
MPMCI-003	O=C(N(CCOC)C1CCC(F)CC1)CNc1nc(NC)ncn1	IC50 (nM)c	0.359246	MIA-PaCa-2	0.444444	F (cell-based format)	0.354758	-1.51304	-0.285975	1.63891	-0.42122	0.247685	-1.29641	-0.517807	0.288254	-1.28054	0.377507	0.171027	-0.836906	-0.395466	-0.292224	-0.983104																					1	1	1	1	1	1	1
MPMCI-003	O=C(N(CCOC)C1CCC(F)CC1)CNc1nc(NC)ncn1	IC50 (nM)c	0.359246	CFPAC-1	0.355263	F (cell-based format)	0.354758	-1.51304	-0.285975	1.63891	-0.42122	0.247685	-1.13259	-0.524048	0.284669	-1.12355	0.439952	0.171027	-0.836906	-0.395466	-0.292224	-0.983104																					1	1	1	1	1	1	1
MPMCI-003	O=C(N(CCOC)C1CCC(F)CC1)CNc1nc(NC)ncn1	IC50 (nM)c	0.359246	PANC-10-05	0.382812	F (cell-based format)	0.354758	-1.51304	-0.285975	1.63891	-0.42122	0.247685	-1.15784	-0.550523	0.300701	-1.13189	0.480506	0.171027	-0.836906	-0.395466	-0.292224	-0.983104																					1	1	1	1	1	1	1
MPMCI-003	O=C(N(CCOC)C1CCC(F)CC1)CNc1nc(NC)ncn1	IC50 (nM)c	0.359246	BxPC-3	0.373333	F (cell-based format)	0.354758	-1.51304	-0.285975	1.63891	-0.42122	0.247685	-1.17857	-0.503998	0.255297	-1.21473	0.26849	0.171027	-0.836906	-0.395466	-0.292224	-0.983104																					1	1	1	1	1	1	1
MPMCI-003	O=C(N(CCOC)C1CCC(F)CC1)CNc1nc(NC)ncn1	IC50 (nM)c	0.359246	SUIT-2	0.442308	F (cell-based format)	0.354758	-1.51304	-0.285975	1.63891	-0.42122	0.247685	-1.17597	-0.572215	0.274288	-1.17068	0.436258	0.171027	-0.836906	-0.395466	-0.292224	-0.983104																					1	1	1	1	1	1	1
MPMCI-003	O=C(N(CCOC)C1CCC(F)CC1)CNc1nc(NC)ncn1	IC50 (nM)c	0.359246	KP-1N	0.464646	F (cell-based format)	0.354758	-1.51304	-0.285975	1.63891	-0.42122	0.247685	-1.27634	-0.706916	0.425768	-1.16629	0.386814	0.171027	-0.836906	-0.395466	-0.292224	-0.983104																					1	1	1	1	1	1	1
MPMCI-003	O=C(N(CCOC)C1CCC(F)CC1)CNc1nc(NC)ncn1	IC50 (nM)c	0.359246	HuP-T4	0.5	F (cell-based format)	0.354758	-1.51304	-0.285975	1.63891	-0.42122	0.247685	-1.23088	-0.647225	0.276119	-1.14098	0.578516	0.171027	-0.836906	-0.395466	-0.292224	-0.983104																					1	1	1	1	1	1	1
MPMCI-003	O=C(N(CCOC)C1CCC(F)CC1)CNc1nc(NC)ncn1	IC50 (nM)c	0.359246	SW1990	0.255639	F (cell-based format)	0.354758	-1.51304	-0.285975	1.63891	-0.42122	0.247685	-1.19379	-0.432711	0.235609	-1.07036	0.293885	0.171027	-0.836906	-0.395466	-0.292224	-0.983104																					1	1	1	1	1	1	1
MPMCI-003	O=C(N(CCOC)C1CCC(F)CC1)CNc1nc(NC)ncn1	IC50 (nM)c	0.359246	PL18	0.306306	F (cell-based format)	0.354758	-1.51304	-0.285975	1.63891	-0.42122	0.247685	-1.10091	-0.491289	0.225563	-1.11534	0.359888	0.171027	-0.836906	-0.395466	-0.292224	-0.983104																					1	1	1	1	1	1	1
MPMCI-003	O=C(N(CCOC)C1CCC(F)CC1)CNc1nc(NC)ncn1	IC50 (nM)c	0.359246	QGP-1	0.198473	F (cell-based format)	0.354758	-1.51304	-0.285975	1.63891	-0.42122	0.247685	-0.870839	-0.299781	0.279377	-0.819656	0.30502	0.171027	-0.836906	-0.395466	-0.292224	-0.983104																					1	1	1	1	1	1	1
MPMCI-003	O=C(N(CCOC)C1CCC(F)CC1)CNc1nc(NC)ncn1	IC50 (nM)c	0.359246	HuP-T3	0.321918	F (cell-based format)	0.354758	-1.51304	-0.285975	1.63891	-0.42122	0.247685	-1.10065	-0.512585	0.278063	-1.06753	0.347739	0.171027	-0.836906	-0.395466	-0.292224	-0.983104																					1	1	1	1	1	1	1
MPMCI-003	O=C(N(CCOC)C1CCC(F)CC1)CNc1nc(NC)ncn1	IC50 (nM)c	0.359246	SU8686	0.273333	F (cell-based format)	0.354758	-1.51304	-0.285975	1.63891	-0.42122	0.247685	-1.15141	-0.377741	0.195937	-1.05348	0.301981	0.171027	-0.836906	-0.395466	-0.292224	-0.983104																					1	1	1	1	1	1	1
MPMCI-003	O=C(N(CCOC)C1CCC(F)CC1)CNc1nc(NC)ncn1	IC50 (nM)c	0.359246	PL4	0.262069	F (cell-based format)	0.354758	-1.51304	-0.285975	1.63891	-0.42122	0.247685	-1.0749	-0.370819	0.128181	-0.982805	0.253322	0.171027	-0.836906	-0.395466	-0.292224	-0.983104																					1	1	1	1	1	1	1
MPMCI-003	O=C(N(CCOC)C1CCC(F)CC1)CNc1nc(NC)ncn1	IC50 (nM)c	0.359246	PA-TU-8902	0.392157	F (cell-based format)	0.354758	-1.51304	-0.285975	1.63891	-0.42122	0.247685	-1.15425	-0.529709	0.204292	-1.14516	0.325946	0.171027	-0.836906	-0.395466	-0.292224	-0.983104																					1	1	1	1	1	1	1
MPMCI-003	O=C(N(CCOC)C1CCC(F)CC1)CNc1nc(NC)ncn1	IC50 (nM)c	0.359246	PANC-02-03	0.387097	F (cell-based format)	0.354758	-1.51304	-0.285975	1.63891	-0.42122	0.247685	-1.07179	-0.394637	0.181292	-1.16235	0.392409	0.171027	-0.836906	-0.395466	-0.292224	-0.983104																					1	1	1	1	1	1	1
MPMCI-003	O=C(N(CCOC)C1CCC(F)CC1)CNc1nc(NC)ncn1	IC50 (nM)c	0.359246	DAN-G	0.303448	F (cell-based format)	0.354758	-1.51304	-0.285975	1.63891	-0.42122	0.247685	-1.05291	-0.422371	0.186301	-1.043	0.220665	0.171027	-0.836906	-0.395466	-0.292224	-0.983104																					1	1	1	1	1	1	1
MPMCI-003	O=C(N(CCOC)C1CCC(F)CC1)CNc1nc(NC)ncn1	IC50 (nM)c	0.359246	CAPAN-1	0.325926	F (cell-based format)	0.354758	-1.51304	-0.285975	1.63891	-0.42122	0.247685	-1.11713	-0.547372	0.208799	-1.07157	0.493846	0.171027	-0.836906	-0.395466	-0.292224	-0.983104																					1	1	1	1	1	1	1
MPMCI-003	O=C(N(CCOC)C1CCC(F)CC1)CNc1nc(NC)ncn1	IC50 (nM)c	0.359246	PANC-08-13	0.341463	F (cell-based format)	0.354758	-1.51304	-0.285975	1.63891	-0.42122	0.247685	-1.17827	-0.457474	0.284132	-1.03989	0.403686	0.171027	-0.836906	-0.395466	-0.292224	-0.983104																					1	1	1	1	1	1	1
MPMCI-003	O=C(N(CCOC)C1CCC(F)CC1)CNc1nc(NC)ncn1	IC50 (nM)c	0.359246	HPAF-II	0.344262	F (cell-based format)	0.354758	-1.51304	-0.285975	1.63891	-0.42122	0.247685	-1.07334	-0.462739	0.345537	-1.06843	0.405251	0.171027	-0.836906	-0.395466	-0.292224	-0.983104																					1	1	1	1	1	1	1
MPMCI-003	O=C(N(CCOC)C1CCC(F)CC1)CNc1nc(NC)ncn1	IC50 (nM)c	0.359246	KP-3	0.352113	F (cell-based format)	0.354758	-1.51304	-0.285975	1.63891	-0.42122	0.247685	-1.14559	-0.484776	0.289028	-1.13755	0.358883	0.171027	-0.836906	-0.395466	-0.292224	-0.983104																					1	1	1	1	1	1	1
MPMCI-003	O=C(N(CCOC)C1CCC(F)CC1)CNc1nc(NC)ncn1	IC50 (nM)c	0.359246	YAPC	0.180556	F (cell-based format)	0.354758	-1.51304	-0.285975	1.63891	-0.42122	0.247685	-0.989822	-0.434351	0.148264	-0.895377	0.28414	0.171027	-0.836906	-0.395466	-0.292224	-0.983104																					1	1	1	1	1	1	1
MPMCI-003	O=C(N(CCOC)C1CCC(F)CC1)CNc1nc(NC)ncn1	IC50 (nM)c	0.359246	AsPC-1	0.299363	F (cell-based format)	0.354758	-1.51304	-0.285975	1.63891	-0.42122	0.247685	-1.006	-0.412925	0.111709	-1.04215	0.348693	0.171027	-0.836906	-0.395466	-0.292224	-0.983104																					1	1	1	1	1	1	1
MPMCI-003	O=C(N(CCOC)C1CCC(F)CC1)CNc1nc(NC)ncn1	IC50 (nM)c	0.359246	PANC-04-03	0.228571	F (cell-based format)	0.354758	-1.51304	-0.285975	1.63891	-0.42122	0.247685	-1.05605	-0.456119	0.213115	-0.969458	0.229078	0.171027	-0.836906	-0.395466	-0.292224	-0.983104																					1	1	1	1	1	1	1
The terms in columns from C to H have already been explained in the manuscript.
From column I to W, one can find the molecular descriptors of the type D[GTI]cj mentioned in the manuscript, which were calculated according to Eq. 3. These are the descriptors calculated for the designed molecules, which were used as inputs to perform the predictions with the first PTML-MLP model.
From column AA to AO, one can find the maximum and minimum values of each D[GTI]cj descriptor. These maximum and minimum values determine the applicability domain of the first PTML-MLP model. Such extreme values are the same as those reported in sheet 4 of Supplementary Material 3.
From column AR to BF, the general symbol "LSAD_D[GTI]cj" indicates the local score of applicability domain for a query molecule by comparing the D[GTI]cj value of that molecule with the respective maximum and minimum D[GTI]cj values. If the D[GTI]cj value for a query molecule falls between maximum and minimum D[GTI]cj values, then the local score LSAD_D[GTI]cj = 1; otherwise, LSAD_D[GTI]cj = 0.
TSAD: This is the sum of the local scores D[GTI]cj. There are 15 local scores of the type LSAD_D[GTI]cj. Therefore, if TSAD = 15, the query molecule will fall within the applicability domain of the first PTML-MLP model; otherwise, the query molecule will be outside the applicability domain.
[truncated: 9 more columns]
