# Supplementary material for: PTML Modeling for Pancreatic Cancer Research: In Silico Design of Simultaneous Multi-Protein and Multi-Cell Inhibitors
Source: Biomedicines. 2022 Feb 18;10(2):491. doi: 10.3390/biomedicines10020491 (PMC8962338; doi:10.3390/biomedicines10020491)
Supplement: Supplementary file 1 [file biomedicines-10-00491-s001.zip › Supplementary Material S7_OK.xlsx]

## Sheet: Sheet 1
PTML Modeling for Pancreatic Cancer Research: In Silico Design of Simultaneous Multi-Protein and Multi-Cell Inhibitors
Valeria V. Kleandrova1, Marcus T. Scotti2, and Alejandro Speck-Planche2*
1Laboratory of Fundamental and Applied Research of Quality and Technology of Food Production, Moscow State University of Food Production, Volokolamskoe shosse 11, 125080, Moscow, Russian Federation 2Postgraduate Program in Natural and Synthetic Bioactive Products, Federal University of Paraíba, 58051-900, João Pessoa, Brazil
*Correspondence: Alejandro Speck-Planche (alejspivanovich@gmail.com)

## Sheet: Sheet 2
ID	SMILES	ASq0(Hyd)C	ASq1(Hyd)C	ASq2(Hyd)C	ASq3(Hyd)C	ASq4(Hyd)C	ASq5(Hyd)C	ASq0(E)C	ASq1(E)C	ASq2(E)C	ASq3(E)C	ASq4(E)C	ASq5(E)C	ASq0(Aw)C	ASq1(Aw)C	ASq2(Aw)C	ASq3(Aw)C	ASq4(Aw)C	ASq5(Aw)C	ASq0(Pol)C	ASq1(Pol)C	ASq2(Pol)C	ASq3(Pol)C	ASq4(Pol)C	ASq5(Pol)C	ASq0(Ku)C	ASq1(Ku)C	ASq2(Ku)C	ASq3(Ku)C	ASq4(Ku)C	ASq5(Ku)C	ASq0(Hyd)G	ASq1(Hyd)G	ASq2(Hyd)G	ASq3(Hyd)G	ASq4(Hyd)G	ASq5(Hyd)G	ASq0(E)G	ASq1(E)G	ASq2(E)G	ASq3(E)G	ASq4(E)G	ASq5(E)G	ASq0(Aw)G	ASq1(Aw)G	ASq2(Aw)G	ASq3(Aw)G	ASq4(Aw)G	ASq5(Aw)G
MPMCI-001	Nc1nccc(NCC(=O)N(CCO)C2CCC(F)CC2)n1	9.7098	6.831	6.814	6.3051	6.198	5.878	65.025	77.9344	69.4395	74.885	70.4209	72.9621	10	11.9339	10.6582	11.4784	10.8018	11.183	402.263	410.861	393.748	403.728	396.215	400.94	62	99.3761	77.1835	93.5072	82.1015	91.1768	0.2301	-0.2176	-0.1822	-0.2731	-0.2063	-0.2699	15.8404	6.766	10.6929	7.0913	9.4083	6.9919	2.502	1.0545	1.6776	1.1052	1.474	1.0878
MPMCI-002	O=C(N(CCO)C1CCC(F)CC1)CNc1cc(NC)nc(NC)n1	16.1037	8.0808	9.7888	6.8948	7.119	6.2671	78.03	89.5624	79.7352	83.942	78.9624	81.2996	12	13.6831	12.2415	12.8482	12.1068	12.4495	437.26	449.021	430.638	439.738	432.774	437.55	64	105.536	80.5168	98.7189	86.4294	95.9978	0.2301	-0.2176	-0.1822	-0.2731	-0.2063	-0.2699	15.8404	6.766	10.6929	7.0913	9.4083	6.9919	2.502	1.0545	1.6776	1.1052	1.474	1.0878
MPMCI-003	O=C(N(CCOC)C1CCC(F)CC1)CNc1nc(NC)ncn1	16.1037	7.4854	10.9953	7.415	9.0085	7.1009	78.03	88.1344	80.5777	85.2976	80.3845	83.3984	12	13.4745	12.3736	13.058	12.3276	12.7719	438.057	445.765	430.071	439.839	432.588	440.176	64	105.621	79.4392	100.133	85.4858	97.5668	0.2301	-0.2176	-0.1822	-0.2731	-0.2063	-0.2699	15.8404	6.766	10.6929	7.0913	9.4083	6.9913	2.502	1.0545	1.6776	1.1052	1.474	1.0877
Starting from column C, one can find the topological indices known as the local atom-based stochastic quadratic indices [ASqm(PP)T] mentioned in the manuscript.
[truncated: 108 more columns]

## Sheet: Sheet 3
ID	Smiles	ma	ps(ma)	tg	ps(tg)	ei	ps(ei)	D[ASq4(Hyd)G]ma	D[ASq3(Hyd)Y]ma	D[ASq4(Hyd)Y]ma	D[ASq2(E)Y]ma	D[ASq1(Psa)Y]ma	D[ASq1(Aw)C]tg	D[ASq0(Ku)G]tg	D[ASq4(Psa)Y]tg	D[ASq1(Hyd)G]ei	D[ASq2(Hyd)G]ei	D[ASq2(Aw)G]ei	D[ASq1(Hyd)M]ei	D[ASq1(Ku)M]ei	D[ASq0(Hyd)Y]ei		PRED[IAi(cj)]_M2	Prob. (%)_M2
MPMCI-001	Nc1nccc(NCC(=O)N(CCO)C2CCC(F)CC2)n1	IC50 (nM)p	0.493356	Caspase-1	0.463519	B (assay format)	0.640167	-2.55348	0.408342	0.520807	-0.315302	-0.262065	-0.635049	0.540915	-0.809369	-1.06824	-3.90954	-0.407186	-0.77267	-0.625476	-0.00679479		1	100
MPMCI-001	Nc1nccc(NCC(=O)N(CCO)C2CCC(F)CC2)n1	IC50 (nM)p	0.493356	Caspase-1	0.463519	B (single protein format)	0.577221	-2.55348	0.408342	0.520807	-0.315302	-0.262065	-0.635049	0.540915	-0.809369	-1.14449	-3.76421	0.0186599	-0.577441	-1.10095	0.252116		1	100
MPMCI-001	Nc1nccc(NCC(=O)N(CCO)C2CCC(F)CC2)n1	IC50 (nM)p	0.493356	Caspase-1	0.463519	B (cell-based format)	0.315789	-2.55348	0.408342	0.520807	-0.315302	-0.262065	-0.635049	0.540915	-0.809369	-0.849507	-2.61846	-0.0303218	-0.433161	-0.552653	0.0937827		1	100
MPMCI-001	Nc1nccc(NCC(=O)N(CCO)C2CCC(F)CC2)n1	IC50 (nM)p	0.493356	TNF-alpha	0.384496	B (single protein format)	0.577221	-2.55348	0.408342	0.520807	-0.315302	-0.262065	-0.159611	0.406764	-0.231452	-1.14449	-3.76421	0.0186599	-0.577441	-1.10095	0.252116		1	100
MPMCI-001	Nc1nccc(NCC(=O)N(CCO)C2CCC(F)CC2)n1	IC50 (nM)p	0.493356	TNF-alpha	0.384496	F (assay format)	0.125	-2.55348	0.408342	0.520807	-0.315302	-0.262065	-0.159611	0.406764	-0.231452	-0.607363	-1.7354	-0.0175634	-0.27232	-0.362505	-0.00492639		1	99.986
MPMCI-001	Nc1nccc(NCC(=O)N(CCO)C2CCC(F)CC2)n1	IC50 (nM)p	0.493356	TNF-alpha	0.384496	B (assay format)	0.640167	-2.55348	0.408342	0.520807	-0.315302	-0.262065	-0.159611	0.406764	-0.231452	-1.06824	-3.90954	-0.407186	-0.77267	-0.625476	-0.00679479		1	100
MPMCI-001	Nc1nccc(NCC(=O)N(CCO)C2CCC(F)CC2)n1	IC50 (nM)p	0.493356	TNF-alpha	0.384496	B (cell-based format)	0.315789	-2.55348	0.408342	0.520807	-0.315302	-0.262065	-0.159611	0.406764	-0.231452	-0.849507	-2.61846	-0.0303218	-0.433161	-0.552653	0.0937827		1	100
MPMCI-001	Nc1nccc(NCC(=O)N(CCO)C2CCC(F)CC2)n1	IC50 (nM)p	0.493356	TNF-alpha	0.384496	F (cell-based format)	0.354758	-2.55348	0.408342	0.520807	-0.315302	-0.262065	-0.159611	0.406764	-0.231452	-0.922628	-2.88551	-0.186525	-0.584823	-0.812245	0.256255		1	100
MPMCI-001	Nc1nccc(NCC(=O)N(CCO)C2CCC(F)CC2)n1	IC50 (nM)p	0.493356	IGF1R	0.539474	B (single protein format)	0.577221	-2.55348	0.408342	0.520807	-0.315302	-0.262065	0.233589	0.509993	0.23589	-1.14449	-3.76421	0.0186599	-0.577441	-1.10095	0.252116		1	100
MPMCI-001	Nc1nccc(NCC(=O)N(CCO)C2CCC(F)CC2)n1	IC50 (nM)p	0.493356	IGF1R	0.539474	B (cell-based format)	0.315789	-2.55348	0.408342	0.520807	-0.315302	-0.262065	0.233589	0.509993	0.23589	-0.849507	-2.61846	-0.0303218	-0.433161	-0.552653	0.0937827		1	100
MPMCI-001	Nc1nccc(NCC(=O)N(CCO)C2CCC(F)CC2)n1	IC50 (nM)p	0.493356	IGF1R	0.539474	B (assay format)	0.640167	-2.55348	0.408342	0.520807	-0.315302	-0.262065	0.233589	0.509993	0.23589	-1.06824	-3.90954	-0.407186	-0.77267	-0.625476	-0.00679479		1	100
MPMCI-001	Nc1nccc(NCC(=O)N(CCO)C2CCC(F)CC2)n1	IC50 (nM)p	0.493356	IGF1R	0.539474	F (cell-based format)	0.354758	-2.55348	0.408342	0.520807	-0.315302	-0.262065	0.233589	0.509993	0.23589	-0.922628	-2.88551	-0.186525	-0.584823	-0.812245	0.256255		1	100
MPMCI-001	Nc1nccc(NCC(=O)N(CCO)C2CCC(F)CC2)n1	IC50 (nM)p	0.493356	IGF1R	0.539474	F (assay format)	0.125	-2.55348	0.408342	0.520807	-0.315302	-0.262065	0.233589	0.509993	0.23589	-0.607363	-1.7354	-0.0175634	-0.27232	-0.362505	-0.00492639		1	99.9998
MPMCI-001	Nc1nccc(NCC(=O)N(CCO)C2CCC(F)CC2)n1	IC50 (nM)c	0.359246	PSN1	0.539326	F (cell-based format)	0.354758	-2.18304	0.290671	0.378784	-0.224658	-0.139343	-0.118334	0.366591	-0.0505192	-0.922628	-2.88551	-0.186525	-0.584823	-0.812245	0.256255		1	100
MPMCI-001	Nc1nccc(NCC(=O)N(CCO)C2CCC(F)CC2)n1	IC50 (nM)c	0.359246	PANC-03-27	0.473684	F (cell-based format)	0.354758	-2.18304	0.290671	0.378784	-0.224658	-0.139343	-0.111379	0.279789	0.020082	-0.922628	-2.88551	-0.186525	-0.584823	-0.812245	0.256255		1	100
MPMCI-001	Nc1nccc(NCC(=O)N(CCO)C2CCC(F)CC2)n1	IC50 (nM)c	0.359246	HPAC	0.37963	F (cell-based format)	0.354758	-2.18304	0.290671	0.378784	-0.224658	-0.139343	-0.187065	0.14622	-0.0778403	-0.922628	-2.88551	-0.186525	-0.584823	-0.812245	0.256255		1	100
MPMCI-001	Nc1nccc(NCC(=O)N(CCO)C2CCC(F)CC2)n1	IC50 (nM)c	0.359246	MZ1-PC	0.478022	F (cell-based format)	0.354758	-2.18304	0.290671	0.378784	-0.224658	-0.139343	-0.0815556	0.267504	-0.083845	-0.922628	-2.88551	-0.186525	-0.584823	-0.812245	0.256255		1	100
MPMCI-001	Nc1nccc(NCC(=O)N(CCO)C2CCC(F)CC2)n1	IC50 (nM)c	0.359246	KP-4	0.35	F (cell-based format)	0.354758	-2.18304	0.290671	0.378784	-0.224658	-0.139343	-0.227211	0.187339	-0.126698	-0.922628	-2.88551	-0.186525	-0.584823	-0.812245	0.256255		1	100
MPMCI-001	Nc1nccc(NCC(=O)N(CCO)C2CCC(F)CC2)n1	IC50 (nM)c	0.359246	KP-2	0.4375	F (cell-based format)	0.354758	-2.18304	0.290671	0.378784	-0.224658	-0.139343	-0.16748	0.223526	-0.0343256	-0.922628	-2.88551	-0.186525	-0.584823	-0.812245	0.256255		1	100
MPMCI-001	Nc1nccc(NCC(=O)N(CCO)C2CCC(F)CC2)n1	IC50 (nM)c	0.359246	PA-TU-8988T	0.393701	F (cell-based format)	0.354758	-2.18304	0.290671	0.378784	-0.224658	-0.139343	-0.168384	0.222666	-0.166046	-0.922628	-2.88551	-0.186525	-0.584823	-0.812245	0.256255		1	100
MPMCI-001	Nc1nccc(NCC(=O)N(CCO)C2CCC(F)CC2)n1	IC50 (nM)c	0.359246	Capan-2	0.282895	F (cell-based format)	0.354758	-2.18304	0.290671	0.378784	-0.224658	-0.139343	-0.236796	0.241766	-0.0656106	-0.922628	-2.88551	-0.186525	-0.584823	-0.812245	0.256255		1	100
MPMCI-001	Nc1nccc(NCC(=O)N(CCO)C2CCC(F)CC2)n1	IC50 (nM)c	0.359246	MIA-PaCa-2	0.444444	F (cell-based format)	0.354758	-2.18304	0.290671	0.378784	-0.224658	-0.139343	-0.18868	0.27485	-0.0280511	-0.922628	-2.88551	-0.186525	-0.584823	-0.812245	0.256255		1	100
MPMCI-001	Nc1nccc(NCC(=O)N(CCO)C2CCC(F)CC2)n1	IC50 (nM)c	0.359246	CFPAC-1	0.355263	F (cell-based format)	0.354758	-2.18304	0.290671	0.378784	-0.224658	-0.139343	-0.245265	0.205469	-0.0260876	-0.922628	-2.88551	-0.186525	-0.584823	-0.812245	0.256255		1	100
MPMCI-001	Nc1nccc(NCC(=O)N(CCO)C2CCC(F)CC2)n1	IC50 (nM)c	0.359246	PANC-10-05	0.382812	F (cell-based format)	0.354758	-2.18304	0.290671	0.378784	-0.224658	-0.139343	-0.201612	0.291526	-0.0844962	-0.922628	-2.88551	-0.186525	-0.584823	-0.812245	0.256255		1	100
MPMCI-001	Nc1nccc(NCC(=O)N(CCO)C2CCC(F)CC2)n1	IC50 (nM)c	0.359246	BxPC-3	0.373333	F (cell-based format)	0.354758	-2.18304	0.290671	0.378784	-0.224658	-0.139343	-0.0729595	0.241746	-0.0616388	-0.922628	-2.88551	-0.186525	-0.584823	-0.812245	0.256255		1	100
MPMCI-001	Nc1nccc(NCC(=O)N(CCO)C2CCC(F)CC2)n1	IC50 (nM)c	0.359246	SUIT-2	0.442308	F (cell-based format)	0.354758	-2.18304	0.290671	0.378784	-0.224658	-0.139343	-0.176904	0.213505	-0.111211	-0.922628	-2.88551	-0.186525	-0.584823	-0.812245	0.256255		1	100
MPMCI-001	Nc1nccc(NCC(=O)N(CCO)C2CCC(F)CC2)n1	IC50 (nM)c	0.359246	KP-1N	0.464646	F (cell-based format)	0.354758	-2.18304	0.290671	0.378784	-0.224658	-0.139343	-0.205834	0.394781	0.0363165	-0.922628	-2.88551	-0.186525	-0.584823	-0.812245	0.256255		1	100
MPMCI-001	Nc1nccc(NCC(=O)N(CCO)C2CCC(F)CC2)n1	IC50 (nM)c	0.359246	HuP-T4	0.5	F (cell-based format)	0.354758	-2.18304	0.290671	0.378784	-0.224658	-0.139343	-0.112078	0.300547	-0.0905106	-0.922628	-2.88551	-0.186525	-0.584823	-0.812245	0.256255		1	100
MPMCI-001	Nc1nccc(NCC(=O)N(CCO)C2CCC(F)CC2)n1	IC50 (nM)c	0.359246	SW1990	0.255639	F (cell-based format)	0.354758	-2.18304	0.290671	0.378784	-0.224658	-0.139343	-0.32003	0.171578	-0.20898	-0.922628	-2.88551	-0.186525	-0.584823	-0.812245	0.256255		1	100
MPMCI-001	Nc1nccc(NCC(=O)N(CCO)C2CCC(F)CC2)n1	IC50 (nM)c	0.359246	PL18	0.306306	F (cell-based format)	0.354758	-2.18304	0.290671	0.378784	-0.224658	-0.139343	-0.225012	0.2023	-0.143383	-0.922628	-2.88551	-0.186525	-0.584823	-0.812245	0.256255		1	100
MPMCI-001	Nc1nccc(NCC(=O)N(CCO)C2CCC(F)CC2)n1	IC50 (nM)c	0.359246	QGP-1	0.198473	F (cell-based format)	0.354758	-2.18304	0.290671	0.378784	-0.224658	-0.139343	-0.122747	0.136811	0.0030141	-0.922628	-2.88551	-0.186525	-0.584823	-0.812245	0.256255		1	100
MPMCI-001	Nc1nccc(NCC(=O)N(CCO)C2CCC(F)CC2)n1	IC50 (nM)c	0.359246	HuP-T3	0.321918	F (cell-based format)	0.354758	-2.18304	0.290671	0.378784	-0.224658	-0.139343	-0.263257	0.289463	-0.101122	-0.922628	-2.88551	-0.186525	-0.584823	-0.812245	0.256255		1	100
MPMCI-001	Nc1nccc(NCC(=O)N(CCO)C2CCC(F)CC2)n1	IC50 (nM)c	0.359246	SU8686	0.273333	F (cell-based format)	0.354758	-2.18304	0.290671	0.378784	-0.224658	-0.139343	-0.44745	0.271796	-0.18333	-0.922628	-2.88551	-0.186525	-0.584823	-0.812245	0.256255		1	100
MPMCI-001	Nc1nccc(NCC(=O)N(CCO)C2CCC(F)CC2)n1	IC50 (nM)c	0.359246	PL4	0.262069	F (cell-based format)	0.354758	-2.18304	0.290671	0.378784	-0.224658	-0.139343	-0.293509	0.203542	-0.110146	-0.922628	-2.88551	-0.186525	-0.584823	-0.812245	0.256255		1	100
MPMCI-001	Nc1nccc(NCC(=O)N(CCO)C2CCC(F)CC2)n1	IC50 (nM)c	0.359246	PA-TU-8902	0.392157	F (cell-based format)	0.354758	-2.18304	0.290671	0.378784	-0.224658	-0.139343	-0.21915	0.221966	-0.155264	-0.922628	-2.88551	-0.186525	-0.584823	-0.812245	0.256255		1	100
MPMCI-001	Nc1nccc(NCC(=O)N(CCO)C2CCC(F)CC2)n1	IC50 (nM)c	0.359246	PANC-02-03	0.387097	F (cell-based format)	0.354758	-2.18304	0.290671	0.378784	-0.224658	-0.139343	0.0257139	0.266901	-0.0291505	-0.922628	-2.88551	-0.186525	-0.584823	-0.812245	0.256255		1	100
MPMCI-001	Nc1nccc(NCC(=O)N(CCO)C2CCC(F)CC2)n1	IC50 (nM)c	0.359246	DAN-G	0.303448	F (cell-based format)	0.354758	-2.18304	0.290671	0.378784	-0.224658	-0.139343	-0.12769	0.177352	-0.0673133	-0.922628	-2.88551	-0.186525	-0.584823	-0.812245	0.256255		1	100
MPMCI-001	Nc1nccc(NCC(=O)N(CCO)C2CCC(F)CC2)n1	IC50 (nM)c	0.359246	CAPAN-1	0.325926	F (cell-based format)	0.354758	-2.18304	0.290671	0.378784	-0.224658	-0.139343	-0.245203	0.195894	-0.162278	-0.922628	-2.88551	-0.186525	-0.584823	-0.812245	0.256255		1	100
MPMCI-001	Nc1nccc(NCC(=O)N(CCO)C2CCC(F)CC2)n1	IC50 (nM)c	0.359246	PANC-08-13	0.341463	F (cell-based format)	0.354758	-2.18304	0.290671	0.378784	-0.224658	-0.139343	-0.229871	0.209897	-0.0313781	-0.922628	-2.88551	-0.186525	-0.584823	-0.812245	0.256255		1	100
MPMCI-001	Nc1nccc(NCC(=O)N(CCO)C2CCC(F)CC2)n1	IC50 (nM)c	0.359246	HPAF-II	0.344262	F (cell-based format)	0.354758	-2.18304	0.290671	0.378784	-0.224658	-0.139343	-0.190875	0.210508	0.0347877	-0.922628	-2.88551	-0.186525	-0.584823	-0.812245	0.256255		1	100
MPMCI-001	Nc1nccc(NCC(=O)N(CCO)C2CCC(F)CC2)n1	IC50 (nM)c	0.359246	KP-3	0.352113	F (cell-based format)	0.354758	-2.18304	0.290671	0.378784	-0.224658	-0.139343	-0.220523	0.220854	-0.00815378	-0.922628	-2.88551	-0.186525	-0.584823	-0.812245	0.256255		1	100
MPMCI-001	Nc1nccc(NCC(=O)N(CCO)C2CCC(F)CC2)n1	IC50 (nM)c	0.359246	YAPC	0.180556	F (cell-based format)	0.354758	-2.18304	0.290671	0.378784	-0.224658	-0.139343	-0.292001	0.232203	-0.130725	-0.922628	-2.88551	-0.186525	-0.584823	-0.812245	0.256255		1	100
MPMCI-001	Nc1nccc(NCC(=O)N(CCO)C2CCC(F)CC2)n1	IC50 (nM)c	0.359246	AsPC-1	0.299363	F (cell-based format)	0.354758	-2.18304	0.290671	0.378784	-0.224658	-0.139343	-0.196955	0.217116	-0.0838804	-0.922628	-2.88551	-0.186525	-0.584823	-0.812245	0.256255		1	100
MPMCI-001	Nc1nccc(NCC(=O)N(CCO)C2CCC(F)CC2)n1	IC50 (nM)c	0.359246	PANC-04-03	0.228571	F (cell-based format)	0.354758	-2.18304	0.290671	0.378784	-0.224658	-0.139343	-0.367766	0.251972	-0.202335	-0.922628	-2.88551	-0.186525	-0.584823	-0.812245	0.256255		1	100
MPMCI-002	O=C(N(CCO)C1CCC(F)CC1)CNc1cc(NC)nc(NC)n1	IC50 (nM)p	0.493356	Caspase-1	0.463519	B (assay format)	0.640167	-2.55348	1.08667	0.761047	-0.14465	-0.262065	-0.483007	0.540915	-0.932288	-1.06824	-3.90954	-0.407186	0.50758	0.316099	0.0900695		1	100
MPMCI-002	O=C(N(CCO)C1CCC(F)CC1)CNc1cc(NC)nc(NC)n1	IC50 (nM)p	0.493356	Caspase-1	0.463519	B (single protein format)	0.577221	-2.55348	1.08667	0.761047	-0.14465	-0.262065	-0.483007	0.540915	-0.932288	-1.14449	-3.76421	0.0186599	0.638238	-0.206863	0.344095		1	99.9166
MPMCI-002	O=C(N(CCO)C1CCC(F)CC1)CNc1cc(NC)nc(NC)n1	IC50 (nM)p	0.493356	Caspase-1	0.463519	B (cell-based format)	0.315789	-2.55348	1.08667	0.761047	-0.14465	-0.262065	-0.483007	0.540915	-0.932288	-0.849507	-2.61846	-0.0303218	0.466018	0.10866	0.161815		1	99.9902
MPMCI-002	O=C(N(CCO)C1CCC(F)CC1)CNc1cc(NC)nc(NC)n1	IC50 (nM)p	0.493356	TNF-alpha	0.384496	B (single protein format)	0.577221	-2.55348	1.08667	0.761047	-0.14465	-0.262065	-0.0211349	0.406764	-0.343404	-1.14449	-3.76421	0.0186599	0.638238	-0.206863	0.344095		1	99.9793
MPMCI-002	O=C(N(CCO)C1CCC(F)CC1)CNc1cc(NC)nc(NC)n1	IC50 (nM)p	0.493356	TNF-alpha	0.384496	F (assay format)	0.125	-2.55348	1.08667	0.761047	-0.14465	-0.262065	-0.0211349	0.406764	-0.343404	-0.607363	-1.7354	-0.0175634	0.293401	0.0535621	0.0378764		1	99.9934
MPMCI-002	O=C(N(CCO)C1CCC(F)CC1)CNc1cc(NC)nc(NC)n1	IC50 (nM)p	0.493356	TNF-alpha	0.384496	B (assay format)	0.640167	-2.55348	1.08667	0.761047	-0.14465	-0.262065	-0.0211349	0.406764	-0.343404	-1.06824	-3.90954	-0.407186	0.50758	0.316099	0.0900695		1	99.9999
MPMCI-002	O=C(N(CCO)C1CCC(F)CC1)CNc1cc(NC)nc(NC)n1	IC50 (nM)p	0.493356	TNF-alpha	0.384496	B (cell-based format)	0.315789	-2.55348	1.08667	0.761047	-0.14465	-0.262065	-0.0211349	0.406764	-0.343404	-0.849507	-2.61846	-0.0303218	0.466018	0.10866	0.161815		1	99.9998
MPMCI-002	O=C(N(CCO)C1CCC(F)CC1)CNc1cc(NC)nc(NC)n1	IC50 (nM)p	0.493356	TNF-alpha	0.384496	F (cell-based format)	0.354758	-2.55348	1.08667	0.761047	-0.14465	-0.262065	-0.0211349	0.406764	-0.343404	-0.922628	-2.88551	-0.186525	0.368224	-0.111315	0.328363		1	99.9973
MPMCI-002	O=C(N(CCO)C1CCC(F)CC1)CNc1cc(NC)nc(NC)n1	IC50 (nM)p	0.493356	IGF1R	0.539474	B (single protein format)	0.577221	-2.55348	1.08667	0.761047	-0.14465	-0.262065	0.397616	0.509993	0.103282	-1.14449	-3.76421	0.0186599	0.638238	-0.206863	0.344095		1	99.9965
MPMCI-002	O=C(N(CCO)C1CCC(F)CC1)CNc1cc(NC)nc(NC)n1	IC50 (nM)p	0.493356	IGF1R	0.539474	B (cell-based format)	0.315789	-2.55348	1.08667	0.761047	-0.14465	-0.262065	0.397616	0.509993	0.103282	-0.849507	-2.61846	-0.0303218	0.466018	0.10866	0.161815		1	100
MPMCI-002	O=C(N(CCO)C1CCC(F)CC1)CNc1cc(NC)nc(NC)n1	IC50 (nM)p	0.493356	IGF1R	0.539474	B (assay format)	0.640167	-2.55348	1.08667	0.761047	-0.14465	-0.262065	0.397616	0.509993	0.103282	-1.06824	-3.90954	-0.407186	0.50758	0.316099	0.0900695		1	99.9999
MPMCI-002	O=C(N(CCO)C1CCC(F)CC1)CNc1cc(NC)nc(NC)n1	IC50 (nM)p	0.493356	IGF1R	0.539474	F (cell-based format)	0.354758	-2.55348	1.08667	0.761047	-0.14465	-0.262065	0.397616	0.509993	0.103282	-0.922628	-2.88551	-0.186525	0.368224	-0.111315	0.328363		1	99.9999
MPMCI-002	O=C(N(CCO)C1CCC(F)CC1)CNc1cc(NC)nc(NC)n1	IC50 (nM)p	0.493356	IGF1R	0.539474	F (assay format)	0.125	-2.55348	1.08667	0.761047	-0.14465	-0.262065	0.397616	0.509993	0.103282	-0.607363	-1.7354	-0.0175634	0.293401	0.0535621	0.0378764		1	99.9998
MPMCI-002	O=C(N(CCO)C1CCC(F)CC1)CNc1cc(NC)nc(NC)n1	IC50 (nM)c	0.359246	PSN1	0.539326	F (cell-based format)	0.354758	-2.18304	0.869506	0.583787	-0.0790363	-0.139343	0.0456697	0.366591	-0.183109	-0.922628	-2.88551	-0.186525	0.368224	-0.111315	0.328363		1	99.9999
MPMCI-002	O=C(N(CCO)C1CCC(F)CC1)CNc1cc(NC)nc(NC)n1	IC50 (nM)c	0.359246	PANC-03-27	0.473684	F (cell-based format)	0.354758	-2.18304	0.869506	0.583787	-0.0790363	-0.139343	0.0423212	0.279789	-0.104177	-0.922628	-2.88551	-0.186525	0.368224	-0.111315	0.328363		1	99.9998
MPMCI-002	O=C(N(CCO)C1CCC(F)CC1)CNc1cc(NC)nc(NC)n1	IC50 (nM)c	0.359246	HPAC	0.37963	F (cell-based format)	0.354758	-2.18304	0.869506	0.583787	-0.0790363	-0.139343	-0.0494681	0.14622	-0.189081	-0.922628	-2.88551	-0.186525	0.368224	-0.111315	0.328363		1	99.9994
MPMCI-002	O=C(N(CCO)C1CCC(F)CC1)CNc1cc(NC)nc(NC)n1	IC50 (nM)c	0.359246	MZ1-PC	0.478022	F (cell-based format)	0.354758	-2.18304	0.869506	0.583787	-0.0790363	-0.139343	0.0728463	0.267504	-0.208672	-0.922628	-2.88551	-0.186525	0.368224	-0.111315	0.328363		1	99.9999
MPMCI-002	O=C(N(CCO)C1CCC(F)CC1)CNc1cc(NC)nc(NC)n1	IC50 (nM)c	0.359246	KP-4	0.35	F (cell-based format)	0.354758	-2.18304	0.869506	0.583787	-0.0790363	-0.139343	-0.0950927	0.187339	-0.233509	-0.922628	-2.88551	-0.186525	0.368224	-0.111315	0.328363		1	99.9996
MPMCI-002	O=C(N(CCO)C1CCC(F)CC1)CNc1cc(NC)nc(NC)n1	IC50 (nM)c	0.359246	KP-2	0.4375	F (cell-based format)	0.354758	-2.18304	0.869506	0.583787	-0.0790363	-0.139343	-0.0197677	0.223526	-0.153745	-0.922628	-2.88551	-0.186525	0.368224	-0.111315	0.328363		1	99.9997
MPMCI-002	O=C(N(CCO)C1CCC(F)CC1)CNc1cc(NC)nc(NC)n1	IC50 (nM)c	0.359246	PA-TU-8988T	0.393701	F (cell-based format)	0.354758	-2.18304	0.869506	0.583787	-0.0790363	-0.139343	-0.0282599	0.222666	-0.27933	-0.922628	-2.88551	-0.186525	0.368224	-0.111315	0.328363		1	99.9999
MPMCI-002	O=C(N(CCO)C1CCC(F)CC1)CNc1cc(NC)nc(NC)n1	IC50 (nM)c	0.359246	Capan-2	0.282895	F (cell-based format)	0.354758	-2.18304	0.869506	0.583787	-0.0790363	-0.139343	-0.118016	0.241766	-0.161638	-0.922628	-2.88551	-0.186525	0.368224	-0.111315	0.328363		1	99.9996
MPMCI-002	O=C(N(CCO)C1CCC(F)CC1)CNc1cc(NC)nc(NC)n1	IC50 (nM)c	0.359246	MIA-PaCa-2	0.444444	F (cell-based format)	0.354758	-2.18304	0.869506	0.583787	-0.0790363	-0.139343	-0.0397999	0.27485	-0.148414	-0.922628	-2.88551	-0.186525	0.368224	-0.111315	0.328363		1	99.9998
MPMCI-002	O=C(N(CCO)C1CCC(F)CC1)CNc1cc(NC)nc(NC)n1	IC50 (nM)c	0.359246	CFPAC-1	0.355263	F (cell-based format)	0.354758	-2.18304	0.869506	0.583787	-0.0790363	-0.139343	-0.112157	0.205469	-0.133699	-0.922628	-2.88551	-0.186525	0.368224	-0.111315	0.328363		1	99.9993
MPMCI-002	O=C(N(CCO)C1CCC(F)CC1)CNc1cc(NC)nc(NC)n1	IC50 (nM)c	0.359246	PANC-10-05	0.382812	F (cell-based format)	0.354758	-2.18304	0.869506	0.583787	-0.0790363	-0.139343	-0.0634395	0.291526	-0.196202	-0.922628	-2.88551	-0.186525	0.368224	-0.111315	0.328363		1	99.9998
MPMCI-002	O=C(N(CCO)C1CCC(F)CC1)CNc1cc(NC)nc(NC)n1	IC50 (nM)c	0.359246	BxPC-3	0.373333	F (cell-based format)	0.354758	-2.18304	0.869506	0.583787	-0.0790363	-0.139343	0.0634916	0.241746	-0.171953	-0.922628	-2.88551	-0.186525	0.368224	-0.111315	0.328363		1	99.9999
MPMCI-002	O=C(N(CCO)C1CCC(F)CC1)CNc1cc(NC)nc(NC)n1	IC50 (nM)c	0.359246	SUIT-2	0.442308	F (cell-based format)	0.354758	-2.18304	0.869506	0.583787	-0.0790363	-0.139343	-0.0283825	0.213505	-0.231285	-0.922628	-2.88551	-0.186525	0.368224	-0.111315	0.328363		1	99.9998
MPMCI-002	O=C(N(CCO)C1CCC(F)CC1)CNc1cc(NC)nc(NC)n1	IC50 (nM)c	0.359246	KP-1N	0.464646	F (cell-based format)	0.354758	-2.18304	0.869506	0.583787	-0.0790363	-0.139343	-0.0536072	0.394781	-0.0867517	-0.922628	-2.88551	-0.186525	0.368224	-0.111315	0.328363		1	99.9999
MPMCI-002	O=C(N(CCO)C1CCC(F)CC1)CNc1cc(NC)nc(NC)n1	IC50 (nM)c	0.359246	HuP-T4	0.5	F (cell-based format)	0.354758	-2.18304	0.869506	0.583787	-0.0790363	-0.139343	0.0458333	0.300547	-0.218175	-0.922628	-2.88551	-0.186525	0.368224	-0.111315	0.328363		1	99.9999
MPMCI-002	O=C(N(CCO)C1CCC(F)CC1)CNc1cc(NC)nc(NC)n1	IC50 (nM)c	0.359246	SW1990	0.255639	F (cell-based format)	0.354758	-2.18304	0.869506	0.583787	-0.0790363	-0.139343	-0.207117	0.171578	-0.300265	-0.922628	-2.88551	-0.186525	0.368224	-0.111315	0.328363		1	99.9994
MPMCI-002	O=C(N(CCO)C1CCC(F)CC1)CNc1cc(NC)nc(NC)n1	IC50 (nM)c	0.359246	PL18	0.306306	F (cell-based format)	0.354758	-2.18304	0.869506	0.583787	-0.0790363	-0.139343	-0.101416	0.2023	-0.243305	-0.922628	-2.88551	-0.186525	0.368224	-0.111315	0.328363		1	99.9997
MPMCI-002	O=C(N(CCO)C1CCC(F)CC1)CNc1cc(NC)nc(NC)n1	IC50 (nM)c	0.359246	QGP-1	0.198473	F (cell-based format)	0.354758	-2.18304	0.869506	0.583787	-0.0790363	-0.139343	-0.0232572	0.136811	-0.0774191	-0.922628	-2.88551	-0.186525	0.368224	-0.111315	0.328363		1	99.9988
MPMCI-002	O=C(N(CCO)C1CCC(F)CC1)CNc1cc(NC)nc(NC)n1	IC50 (nM)c	0.359246	HuP-T3	0.321918	F (cell-based format)	0.354758	-2.18304	0.869506	0.583787	-0.0790363	-0.139343	-0.13655	0.289463	-0.203559	-0.922628	-2.88551	-0.186525	0.368224	-0.111315	0.328363		1	99.9998
MPMCI-002	O=C(N(CCO)C1CCC(F)CC1)CNc1cc(NC)nc(NC)n1	IC50 (nM)c	0.359246	SU8686	0.273333	F (cell-based format)	0.354758	-2.18304	0.869506	0.583787	-0.0790363	-0.139343	-0.330695	0.271796	-0.277721	-0.922628	-2.88551	-0.186525	0.368224	-0.111315	0.328363		1	99.9994
MPMCI-002	O=C(N(CCO)C1CCC(F)CC1)CNc1cc(NC)nc(NC)n1	IC50 (nM)c	0.359246	PL4	0.262069	F (cell-based format)	0.354758	-2.18304	0.869506	0.583787	-0.0790363	-0.139343	-0.179185	0.203542	-0.202571	-0.922628	-2.88551	-0.186525	0.368224	-0.111315	0.328363		1	99.9994
MPMCI-002	O=C(N(CCO)C1CCC(F)CC1)CNc1cc(NC)nc(NC)n1	IC50 (nM)c	0.359246	PA-TU-8902	0.392157	F (cell-based format)	0.354758	-2.18304	0.869506	0.583787	-0.0790363	-0.139343	-0.0793013	0.221966	-0.268326	-0.922628	-2.88551	-0.186525	0.368224	-0.111315	0.328363		1	99.9998
MPMCI-002	O=C(N(CCO)C1CCC(F)CC1)CNc1cc(NC)nc(NC)n1	IC50 (nM)c	0.359246	PANC-02-03	0.387097	F (cell-based format)	0.354758	-2.18304	0.869506	0.583787	-0.0790363	-0.139343	0.164657	0.266901	-0.14148	-0.922628	-2.88551	-0.186525	0.368224	-0.111315	0.328363		1	99.9999
MPMCI-002	O=C(N(CCO)C1CCC(F)CC1)CNc1cc(NC)nc(NC)n1	IC50 (nM)c	0.359246	DAN-G	0.303448	F (cell-based format)	0.354758	-2.18304	0.869506	0.583787	-0.0790363	-0.139343	-0.00467173	0.177352	-0.166768	-0.922628	-2.88551	-0.186525	0.368224	-0.111315	0.328363		1	99.9996
MPMCI-002	O=C(N(CCO)C1CCC(F)CC1)CNc1cc(NC)nc(NC)n1	IC50 (nM)c	0.359246	CAPAN-1	0.325926	F (cell-based format)	0.354758	-2.18304	0.869506	0.583787	-0.0790363	-0.139343	-0.117709	0.195894	-0.265351	-0.922628	-2.88551	-0.186525	0.368224	-0.111315	0.328363		1	99.9997
MPMCI-002	O=C(N(CCO)C1CCC(F)CC1)CNc1cc(NC)nc(NC)n1	IC50 (nM)c	0.359246	PANC-08-13	0.341463	F (cell-based format)	0.354758	-2.18304	0.869506	0.583787	-0.0790363	-0.139343	-0.0993739	0.209897	-0.136879	-0.922628	-2.88551	-0.186525	0.368224	-0.111315	0.328363		1	99.9994
MPMCI-002	O=C(N(CCO)C1CCC(F)CC1)CNc1cc(NC)nc(NC)n1	IC50 (nM)c	0.359246	HPAF-II	0.344262	F (cell-based format)	0.354758	-2.18304	0.869506	0.583787	-0.0790363	-0.139343	-0.0598439	0.210508	-0.0711448	-0.922628	-2.88551	-0.186525	0.368224	-0.111315	0.328363		1	99.9993
MPMCI-002	O=C(N(CCO)C1CCC(F)CC1)CNc1cc(NC)nc(NC)n1	IC50 (nM)c	0.359246	KP-3	0.352113	F (cell-based format)	0.354758	-2.18304	0.869506	0.583787	-0.0790363	-0.139343	-0.0880071	0.220854	-0.115287	-0.922628	-2.88551	-0.186525	0.368224	-0.111315	0.328363		1	99.9994
MPMCI-002	O=C(N(CCO)C1CCC(F)CC1)CNc1cc(NC)nc(NC)n1	IC50 (nM)c	0.359246	YAPC	0.180556	F (cell-based format)	0.354758	-2.18304	0.869506	0.583787	-0.0790363	-0.139343	-0.197108	0.232203	-0.207441	-0.922628	-2.88551	-0.186525	0.368224	-0.111315	0.328363		1	99.9995
MPMCI-002	O=C(N(CCO)C1CCC(F)CC1)CNc1cc(NC)nc(NC)n1	IC50 (nM)c	0.359246	AsPC-1	0.299363	F (cell-based format)	0.354758	-2.18304	0.869506	0.583787	-0.0790363	-0.139343	-0.0747673	0.217116	-0.182664	-0.922628	-2.88551	-0.186525	0.368224	-0.111315	0.328363		1	99.9997
MPMCI-002	O=C(N(CCO)C1CCC(F)CC1)CNc1cc(NC)nc(NC)n1	IC50 (nM)c	0.359246	PANC-04-03	0.228571	F (cell-based format)	0.354758	-2.18304	0.869506	0.583787	-0.0790363	-0.139343	-0.260999	0.251972	-0.288652	-0.922628	-2.88551	-0.186525	0.368224	-0.111315	0.328363		1	99.9996
MPMCI-003	O=C(N(CCOC)C1CCC(F)CC1)CNc1nc(NC)ncn1	IC50 (nM)p	0.493356	Caspase-1	0.463519	B (assay format)	0.640167	-2.55348	1.10947	1.11307	-0.0882423	-0.0668644	-0.501139	0.540915	-0.92732	-1.06824	-3.90954	-0.407186	0.060384	0.570845	0.380277		1	100
MPMCI-003	O=C(N(CCOC)C1CCC(F)CC1)CNc1nc(NC)ncn1	IC50 (nM)p	0.493356	Caspase-1	0.463519	B (single protein format)	0.577221	-2.55348	1.10947	1.11307	-0.0882423	-0.0668644	-0.501139	0.540915	-0.92732	-1.14449	-3.76421	0.0186599	0.213597	0.0350335	0.619665		1	99.9999
MPMCI-003	O=C(N(CCOC)C1CCC(F)CC1)CNc1nc(NC)ncn1	IC50 (nM)p	0.493356	Caspase-1	0.463519	B (cell-based format)	0.315789	-2.55348	1.10947	1.11307	-0.0882423	-0.0668644	-0.501139	0.540915	-0.92732	-0.849507	-2.61846	-0.0303218	0.151932	0.28758	0.365641		1	100
MPMCI-003	O=C(N(CCOC)C1CCC(F)CC1)CNc1nc(NC)ncn1	IC50 (nM)p	0.493356	TNF-alpha	0.384496	B (single protein format)	0.577221	-2.55348	1.10947	1.11307	-0.0882423	-0.0668644	-0.0376488	0.406764	-0.338878	-1.14449	-3.76421	0.0186599	0.213597	0.0350335	0.619665		1	100
MPMCI-003	O=C(N(CCOC)C1CCC(F)CC1)CNc1nc(NC)ncn1	IC50 (nM)p	0.493356	TNF-alpha	0.384496	F (assay format)	0.125	-2.55348	1.10947	1.11307	-0.0882423	-0.0668644	-0.0376488	0.406764	-0.338878	-0.607363	-1.7354	-0.0175634	0.0957927	0.16613	0.166114		1	100
MPMCI-003	O=C(N(CCOC)C1CCC(F)CC1)CNc1nc(NC)ncn1	IC50 (nM)p	0.493356	TNF-alpha	0.384496	B (assay format)	0.640167	-2.55348	1.10947	1.11307	-0.0882423	-0.0668644	-0.0376488	0.406764	-0.338878	-1.06824	-3.90954	-0.407186	0.060384	0.570845	0.380277		1	100
MPMCI-003	O=C(N(CCOC)C1CCC(F)CC1)CNc1nc(NC)ncn1	IC50 (nM)p	0.493356	TNF-alpha	0.384496	B (cell-based format)	0.315789	-2.55348	1.10947	1.11307	-0.0882423	-0.0668644	-0.0376488	0.406764	-0.338878	-0.849507	-2.61846	-0.0303218	0.151932	0.28758	0.365641		1	100
MPMCI-003	O=C(N(CCOC)C1CCC(F)CC1)CNc1nc(NC)ncn1	IC50 (nM)p	0.493356	TNF-alpha	0.384496	F (cell-based format)	0.354758	-2.55348	1.10947	1.11307	-0.0882423	-0.0668644	-0.0376488	0.406764	-0.338878	-0.922628	-2.88551	-0.186525	0.0353211	0.078323	0.5444		1	100
MPMCI-003	O=C(N(CCOC)C1CCC(F)CC1)CNc1nc(NC)ncn1	IC50 (nM)p	0.493356	IGF1R	0.539474	B (single protein format)	0.577221	-2.55348	1.10947	1.11307	-0.0882423	-0.0668644	0.378055	0.509993	0.108643	-1.14449	-3.76421	0.0186599	0.213597	0.0350335	0.619665		1	100
MPMCI-003	O=C(N(CCOC)C1CCC(F)CC1)CNc1nc(NC)ncn1	IC50 (nM)p	0.493356	IGF1R	0.539474	B (cell-based format)	0.315789	-2.55348	1.10947	1.11307	-0.0882423	-0.0668644	0.378055	0.509993	0.108643	-0.849507	-2.61846	-0.0303218	0.151932	0.28758	0.365641		1	100
MPMCI-003	O=C(N(CCOC)C1CCC(F)CC1)CNc1nc(NC)ncn1	IC50 (nM)p	0.493356	IGF1R	0.539474	B (assay format)	0.640167	-2.55348	1.10947	1.11307	-0.0882423	-0.0668644	0.378055	0.509993	0.108643	-1.06824	-3.90954	-0.407186	0.060384	0.570845	0.380277		1	99.9999
MPMCI-003	O=C(N(CCOC)C1CCC(F)CC1)CNc1nc(NC)ncn1	IC50 (nM)p	0.493356	IGF1R	0.539474	F (cell-based format)	0.354758	-2.55348	1.10947	1.11307	-0.0882423	-0.0668644	0.378055	0.509993	0.108643	-0.922628	-2.88551	-0.186525	0.0353211	0.078323	0.5444		1	100
MPMCI-003	O=C(N(CCOC)C1CCC(F)CC1)CNc1nc(NC)ncn1	IC50 (nM)p	0.493356	IGF1R	0.539474	F (assay format)	0.125	-2.55348	1.10947	1.11307	-0.0882423	-0.0668644	0.378055	0.509993	0.108643	-0.607363	-1.7354	-0.0175634	0.0957927	0.16613	0.166114		1	100
MPMCI-003	O=C(N(CCOC)C1CCC(F)CC1)CNc1nc(NC)ncn1	IC50 (nM)c	0.359246	PSN1	0.539326	F (cell-based format)	0.354758	-2.18304	0.888963	0.884176	-0.030902	0.0272272	0.0261115	0.366591	-0.17775	-0.922628	-2.88551	-0.186525	0.0353211	0.078323	0.5444		1	100
MPMCI-003	O=C(N(CCOC)C1CCC(F)CC1)CNc1nc(NC)ncn1	IC50 (nM)c	0.359246	PANC-03-27	0.473684	F (cell-based format)	0.354758	-2.18304	0.888963	0.884176	-0.030902	0.0272272	0.0239918	0.279789	-0.0991546	-0.922628	-2.88551	-0.186525	0.0353211	0.078323	0.5444		1	100
MPMCI-003	O=C(N(CCOC)C1CCC(F)CC1)CNc1nc(NC)ncn1	IC50 (nM)c	0.359246	HPAC	0.37963	F (cell-based format)	0.354758	-2.18304	0.888963	0.884176	-0.030902	0.0272272	-0.0658772	0.14622	-0.184585	-0.922628	-2.88551	-0.186525	0.0353211	0.078323	0.5444		1	100
MPMCI-003	O=C(N(CCOC)C1CCC(F)CC1)CNc1nc(NC)ncn1	IC50 (nM)c	0.359246	MZ1-PC	0.478022	F (cell-based format)	0.354758	-2.18304	0.888963	0.884176	-0.030902	0.0272272	0.0544331	0.267504	-0.203626	-0.922628	-2.88551	-0.186525	0.0353211	0.078323	0.5444		1	100
MPMCI-003	O=C(N(CCOC)C1CCC(F)CC1)CNc1nc(NC)ncn1	IC50 (nM)c	0.359246	KP-4	0.35	F (cell-based format)	0.354758	-2.18304	0.888963	0.884176	-0.030902	0.0272272	-0.110848	0.187339	-0.229192	-0.922628	-2.88551	-0.186525	0.0353211	0.078323	0.5444		1	100
MPMCI-003	O=C(N(CCOC)C1CCC(F)CC1)CNc1nc(NC)ncn1	IC50 (nM)c	0.359246	KP-2	0.4375	F (cell-based format)	0.354758	-2.18304	0.888963	0.884176	-0.030902	0.0272272	-0.0373831	0.223526	-0.148917	-0.922628	-2.88551	-0.186525	0.0353211	0.078323	0.5444		1	100
MPMCI-003	O=C(N(CCOC)C1CCC(F)CC1)CNc1nc(NC)ncn1	IC50 (nM)c	0.359246	PA-TU-8988T	0.393701	F (cell-based format)	0.354758	-2.18304	0.888963	0.884176	-0.030902	0.0272272	-0.0449703	0.222666	-0.274751	-0.922628	-2.88551	-0.186525	0.0353211	0.078323	0.5444		1	100
MPMCI-003	O=C(N(CCOC)C1CCC(F)CC1)CNc1nc(NC)ncn1	IC50 (nM)c	0.359246	Capan-2	0.282895	F (cell-based format)	0.354758	-2.18304	0.888963	0.884176	-0.030902	0.0272272	-0.132181	0.241766	-0.157757	-0.922628	-2.88551	-0.186525	0.0353211	0.078323	0.5444		1	100
MPMCI-003	O=C(N(CCOC)C1CCC(F)CC1)CNc1nc(NC)ncn1	IC50 (nM)c	0.359246	MIA-PaCa-2	0.444444	F (cell-based format)	0.354758	-2.18304	0.888963	0.884176	-0.030902	0.0272272	-0.0575546	0.27485	-0.143549	-0.922628	-2.88551	-0.186525	0.0353211	0.078323	0.5444		1	100
MPMCI-003	O=C(N(CCOC)C1CCC(F)CC1)CNc1nc(NC)ncn1	IC50 (nM)c	0.359246	CFPAC-1	0.355263	F (cell-based format)	0.354758	-2.18304	0.888963	0.884176	-0.030902	0.0272272	-0.128031	0.205469	-0.129349	-0.922628	-2.88551	-0.186525	0.0353211	0.078323	0.5444		1	100
MPMCI-003	O=C(N(CCOC)C1CCC(F)CC1)CNc1nc(NC)ncn1	IC50 (nM)c	0.359246	PANC-10-05	0.382812	F (cell-based format)	0.354758	-2.18304	0.888963	0.884176	-0.030902	0.0272272	-0.0799171	0.291526	-0.191687	-0.922628	-2.88551	-0.186525	0.0353211	0.078323	0.5444		1	100
MPMCI-003	O=C(N(CCOC)C1CCC(F)CC1)CNc1nc(NC)ncn1	IC50 (nM)c	0.359246	BxPC-3	0.373333	F (cell-based format)	0.354758	-2.18304	0.888963	0.884176	-0.030902	0.0272272	0.0472192	0.241746	-0.167494	-0.922628	-2.88551	-0.186525	0.0353211	0.078323	0.5444		1	100
MPMCI-003	O=C(N(CCOC)C1CCC(F)CC1)CNc1nc(NC)ncn1	IC50 (nM)c	0.359246	SUIT-2	0.442308	F (cell-based format)	0.354758	-2.18304	0.888963	0.884176	-0.030902	0.0272272	-0.0460944	0.213505	-0.226431	-0.922628	-2.88551	-0.186525	0.0353211	0.078323	0.5444		1	100
MPMCI-003	O=C(N(CCOC)C1CCC(F)CC1)CNc1nc(NC)ncn1	IC50 (nM)c	0.359246	KP-1N	0.464646	F (cell-based format)	0.354758	-2.18304	0.888963	0.884176	-0.030902	0.0272272	-0.0717609	0.394781	-0.0817771	-0.922628	-2.88551	-0.186525	0.0353211	0.078323	0.5444		1	100
MPMCI-003	O=C(N(CCOC)C1CCC(F)CC1)CNc1nc(NC)ncn1	IC50 (nM)c	0.359246	HuP-T4	0.5	F (cell-based format)	0.354758	-2.18304	0.888963	0.884176	-0.030902	0.0272272	0.0270017	0.300547	-0.213015	-0.922628	-2.88551	-0.186525	0.0353211	0.078323	0.5444		1	100
MPMCI-003	O=C(N(CCOC)C1CCC(F)CC1)CNc1nc(NC)ncn1	IC50 (nM)c	0.359246	SW1990	0.255639	F (cell-based format)	0.354758	-2.18304	0.888963	0.884176	-0.030902	0.0272272	-0.220583	0.171578	-0.296575	-0.922628	-2.88551	-0.186525	0.0353211	0.078323	0.5444		1	100
MPMCI-003	O=C(N(CCOC)C1CCC(F)CC1)CNc1nc(NC)ncn1	IC50 (nM)c	0.359246	PL18	0.306306	F (cell-based format)	0.354758	-2.18304	0.888963	0.884176	-0.030902	0.0272272	-0.116155	0.2023	-0.239266	-0.922628	-2.88551	-0.186525	0.0353211	0.078323	0.5444		1	100
MPMCI-003	O=C(N(CCOC)C1CCC(F)CC1)CNc1nc(NC)ncn1	IC50 (nM)c	0.359246	QGP-1	0.198473	F (cell-based format)	0.354758	-2.18304	0.888963	0.884176	-0.030902	0.0272272	-0.0351218	0.136811	-0.0741679	-0.922628	-2.88551	-0.186525	0.0353211	0.078323	0.5444		1	100
MPMCI-003	O=C(N(CCOC)C1CCC(F)CC1)CNc1nc(NC)ncn1	IC50 (nM)c	0.359246	HuP-T3	0.321918	F (cell-based format)	0.354758	-2.18304	0.888963	0.884176	-0.030902	0.0272272	-0.15166	0.289463	-0.199419	-0.922628	-2.88551	-0.186525	0.0353211	0.078323	0.5444		1	100
MPMCI-003	O=C(N(CCOC)C1CCC(F)CC1)CNc1nc(NC)ncn1	IC50 (nM)c	0.359246	SU8686	0.273333	F (cell-based format)	0.354758	-2.18304	0.888963	0.884176	-0.030902	0.0272272	-0.344618	0.271796	-0.273906	-0.922628	-2.88551	-0.186525	0.0353211	0.078323	0.5444		1	100
MPMCI-003	O=C(N(CCOC)C1CCC(F)CC1)CNc1nc(NC)ncn1	IC50 (nM)c	0.359246	PL4	0.262069	F (cell-based format)	0.354758	-2.18304	0.888963	0.884176	-0.030902	0.0272272	-0.192819	0.203542	-0.198835	-0.922628	-2.88551	-0.186525	0.0353211	0.078323	0.5444		1	100
MPMCI-003	O=C(N(CCOC)C1CCC(F)CC1)CNc1nc(NC)ncn1	IC50 (nM)c	0.359246	PA-TU-8902	0.392157	F (cell-based format)	0.354758	-2.18304	0.888963	0.884176	-0.030902	0.0272272	-0.0959789	0.221966	-0.263756	-0.922628	-2.88551	-0.186525	0.0353211	0.078323	0.5444		1	100
MPMCI-003	O=C(N(CCOC)C1CCC(F)CC1)CNc1nc(NC)ncn1	IC50 (nM)c	0.359246	PANC-02-03	0.387097	F (cell-based format)	0.354758	-2.18304	0.888963	0.884176	-0.030902	0.0272272	0.148088	0.266901	-0.13694	-0.922628	-2.88551	-0.186525	0.0353211	0.078323	0.5444		1	100
MPMCI-003	O=C(N(CCOC)C1CCC(F)CC1)CNc1nc(NC)ncn1	IC50 (nM)c	0.359246	DAN-G	0.303448	F (cell-based format)	0.354758	-2.18304	0.888963	0.884176	-0.030902	0.0272272	-0.0193423	0.177352	-0.162748	-0.922628	-2.88551	-0.186525	0.0353211	0.078323	0.5444		1	100
MPMCI-003	O=C(N(CCOC)C1CCC(F)CC1)CNc1nc(NC)ncn1	IC50 (nM)c	0.359246	CAPAN-1	0.325926	F (cell-based format)	0.354758	-2.18304	0.888963	0.884176	-0.030902	0.0272272	-0.132914	0.195894	-0.261184	-0.922628	-2.88551	-0.186525	0.0353211	0.078323	0.5444		1	100
MPMCI-003	O=C(N(CCOC)C1CCC(F)CC1)CNc1nc(NC)ncn1	IC50 (nM)c	0.359246	PANC-08-13	0.341463	F (cell-based format)	0.354758	-2.18304	0.888963	0.884176	-0.030902	0.0272272	-0.114936	0.209897	-0.132615	-0.922628	-2.88551	-0.186525	0.0353211	0.078323	0.5444		1	100
MPMCI-003	O=C(N(CCOC)C1CCC(F)CC1)CNc1nc(NC)ncn1	IC50 (nM)c	0.359246	HPAF-II	0.344262	F (cell-based format)	0.354758	-2.18304	0.888963	0.884176	-0.030902	0.0272272	-0.0754699	0.210508	-0.0668629	-0.922628	-2.88551	-0.186525	0.0353211	0.078323	0.5444		1	100
MPMCI-003	O=C(N(CCOC)C1CCC(F)CC1)CNc1nc(NC)ncn1	IC50 (nM)c	0.359246	KP-3	0.352113	F (cell-based format)	0.354758	-2.18304	0.888963	0.884176	-0.030902	0.0272272	-0.10381	0.220854	-0.110957	-0.922628	-2.88551	-0.186525	0.0353211	0.078323	0.5444		1	100
MPMCI-003	O=C(N(CCOC)C1CCC(F)CC1)CNc1nc(NC)ncn1	IC50 (nM)c	0.359246	YAPC	0.180556	F (cell-based format)	0.354758	-2.18304	0.888963	0.884176	-0.030902	0.0272272	-0.208425	0.232203	-0.20434	-0.922628	-2.88551	-0.186525	0.0353211	0.078323	0.5444		1	100
MPMCI-003	O=C(N(CCOC)C1CCC(F)CC1)CNc1nc(NC)ncn1	IC50 (nM)c	0.359246	AsPC-1	0.299363	F (cell-based format)	0.354758	-2.18304	0.888963	0.884176	-0.030902	0.0272272	-0.0893388	0.217116	-0.178671	-0.922628	-2.88551	-0.186525	0.0353211	0.078323	0.5444		1	100
MPMCI-003	O=C(N(CCOC)C1CCC(F)CC1)CNc1nc(NC)ncn1	IC50 (nM)c	0.359246	PANC-04-03	0.228571	F (cell-based format)	0.354758	-2.18304	0.888963	0.884176	-0.030902	0.0272272	-0.273731	0.251972	-0.285162	-0.922628	-2.88551	-0.186525	0.0353211	0.078323	0.5444		1	100
The terms in columns from C to H have already been explained in the manuscript.
Starting from column I, one can find the molecular descriptors of the type D[GTI]cj mentioned in the manuscript, which were calculated according to Eq. 3. These are the descriptors calculated for the designed molecules, which were used as inputs to perform the predictions with the the second PTML-MLP model.
PRED[IAi(cj)]_M2: This is the predicted categorical value of inhibitory activity for the ith molecule/case under the experimental condition cj, which was obteined by using the second PTML-MLP model.
Prob.(%)_M2: This is the predicted probability for a molecule to belong to a given class (active or inactive) according to PRED[IAi(cj)]_M2

## Sheet: Sheet 4
ID	Smiles	ma	ps(ma)	tg	ps(tg)	ei	ps(ei)	D[ASq4(Hyd)G]ma	D[ASq3(Hyd)Y]ma	D[ASq4(Hyd)Y]ma	D[ASq2(E)Y]ma	D[ASq1(Psa)Y]ma	D[ASq1(Aw)C]tg	D[ASq0(Ku)G]tg	D[ASq4(Psa)Y]tg	D[ASq1(Hyd)G]ei	D[ASq2(Hyd)G]ei	D[ASq2(Aw)G]ei	D[ASq1(Hyd)M]ei	D[ASq1(Ku)M]ei	D[ASq0(Hyd)Y]ei			EXTREME VALUES	D[ASq4(Hyd)G]ma	D[ASq3(Hyd)Y]ma	D[ASq4(Hyd)Y]ma	D[ASq2(E)Y]ma	D[ASq1(Psa)Y]ma	D[ASq1(Aw)C]tg	D[ASq0(Ku)G]tg	D[ASq4(Psa)Y]tg	D[ASq1(Hyd)G]ei	D[ASq2(Hyd)G]ei	D[ASq2(Aw)G]ei	D[ASq1(Hyd)M]ei	D[ASq1(Ku)M]ei	D[ASq0(Hyd)Y]ei			LSAD_D[ASq4(Hyd)G]ma	LSAD_D[ASq3(Hyd)Y]ma	LSAD_D[ASq4(Hyd)Y]ma	LSAD_D[ASq2(E)Y]ma	LSAD_D[ASq1(Psa)Y]ma	LSAD_D[ASq1(Aw)C]tg	LSAD_D[ASq0(Ku)G]tg	LSAD_D[ASq4(Psa)Y]tg	LSAD_D[ASq1(Hyd)G]ei
MPMCI-001	Nc1nccc(NCC(=O)N(CCO)C2CCC(F)CC2)n1	IC50 (nM)p	0.493356	Caspase-1	0.463519	B (assay format)	0.640167	-2.55348	0.408342	0.520807	-0.315302	-0.262065	-0.635049	0.540915	-0.809369	-1.06824	-3.90954	-0.407186	-0.77267	-0.625476	-0.00679479			MAXIMUM	2.3747	7.922	11.7834	14.6913	3.5509	11.023	5.3341	15.6857	5.0601	5.821	6.647	7.3124	4.5616	7.3274			1	1	1	1	1	1	1	1	1
MPMCI-001	Nc1nccc(NCC(=O)N(CCO)C2CCC(F)CC2)n1	IC50 (nM)p	0.493356	Caspase-1	0.463519	B (single protein format)	0.577221	-2.55348	0.408342	0.520807	-0.315302	-0.262065	-0.635049	0.540915	-0.809369	-1.14449	-3.76421	0.0186599	-0.577441	-1.10095	0.252116			MINIMUM	-4.5262	-6.7668	-1.0244	-1.6207	-0.6525	-1.5004	-0.402	-1.6075	-5.5983	-5.0486	-0.6165	-2.8478	-1.101	-1.3605			1	1	1	1	1	1	1	1	1
MPMCI-001	Nc1nccc(NCC(=O)N(CCO)C2CCC(F)CC2)n1	IC50 (nM)p	0.493356	Caspase-1	0.463519	B (cell-based format)	0.315789	-2.55348	0.408342	0.520807	-0.315302	-0.262065	-0.635049	0.540915	-0.809369	-0.849507	-2.61846	-0.0303218	-0.433161	-0.552653	0.0937827																				1	1	1	1	1	1	1	1	1
MPMCI-001	Nc1nccc(NCC(=O)N(CCO)C2CCC(F)CC2)n1	IC50 (nM)p	0.493356	TNF-alpha	0.384496	B (single protein format)	0.577221	-2.55348	0.408342	0.520807	-0.315302	-0.262065	-0.159611	0.406764	-0.231452	-1.14449	-3.76421	0.0186599	-0.577441	-1.10095	0.252116																				1	1	1	1	1	1	1	1	1
MPMCI-001	Nc1nccc(NCC(=O)N(CCO)C2CCC(F)CC2)n1	IC50 (nM)p	0.493356	TNF-alpha	0.384496	F (assay format)	0.125	-2.55348	0.408342	0.520807	-0.315302	-0.262065	-0.159611	0.406764	-0.231452	-0.607363	-1.7354	-0.0175634	-0.27232	-0.362505	-0.00492639																				1	1	1	1	1	1	1	1	1
MPMCI-001	Nc1nccc(NCC(=O)N(CCO)C2CCC(F)CC2)n1	IC50 (nM)p	0.493356	TNF-alpha	0.384496	B (assay format)	0.640167	-2.55348	0.408342	0.520807	-0.315302	-0.262065	-0.159611	0.406764	-0.231452	-1.06824	-3.90954	-0.407186	-0.77267	-0.625476	-0.00679479																				1	1	1	1	1	1	1	1	1
MPMCI-001	Nc1nccc(NCC(=O)N(CCO)C2CCC(F)CC2)n1	IC50 (nM)p	0.493356	TNF-alpha	0.384496	B (cell-based format)	0.315789	-2.55348	0.408342	0.520807	-0.315302	-0.262065	-0.159611	0.406764	-0.231452	-0.849507	-2.61846	-0.0303218	-0.433161	-0.552653	0.0937827																				1	1	1	1	1	1	1	1	1
MPMCI-001	Nc1nccc(NCC(=O)N(CCO)C2CCC(F)CC2)n1	IC50 (nM)p	0.493356	TNF-alpha	0.384496	F (cell-based format)	0.354758	-2.55348	0.408342	0.520807	-0.315302	-0.262065	-0.159611	0.406764	-0.231452	-0.922628	-2.88551	-0.186525	-0.584823	-0.812245	0.256255																				1	1	1	1	1	1	1	1	1
MPMCI-001	Nc1nccc(NCC(=O)N(CCO)C2CCC(F)CC2)n1	IC50 (nM)p	0.493356	IGF1R	0.539474	B (single protein format)	0.577221	-2.55348	0.408342	0.520807	-0.315302	-0.262065	0.233589	0.509993	0.23589	-1.14449	-3.76421	0.0186599	-0.577441	-1.10095	0.252116																				1	1	1	1	1	1	1	1	1
MPMCI-001	Nc1nccc(NCC(=O)N(CCO)C2CCC(F)CC2)n1	IC50 (nM)p	0.493356	IGF1R	0.539474	B (cell-based format)	0.315789	-2.55348	0.408342	0.520807	-0.315302	-0.262065	0.233589	0.509993	0.23589	-0.849507	-2.61846	-0.0303218	-0.433161	-0.552653	0.0937827																				1	1	1	1	1	1	1	1	1
MPMCI-001	Nc1nccc(NCC(=O)N(CCO)C2CCC(F)CC2)n1	IC50 (nM)p	0.493356	IGF1R	0.539474	B (assay format)	0.640167	-2.55348	0.408342	0.520807	-0.315302	-0.262065	0.233589	0.509993	0.23589	-1.06824	-3.90954	-0.407186	-0.77267	-0.625476	-0.00679479																				1	1	1	1	1	1	1	1	1
MPMCI-001	Nc1nccc(NCC(=O)N(CCO)C2CCC(F)CC2)n1	IC50 (nM)p	0.493356	IGF1R	0.539474	F (cell-based format)	0.354758	-2.55348	0.408342	0.520807	-0.315302	-0.262065	0.233589	0.509993	0.23589	-0.922628	-2.88551	-0.186525	-0.584823	-0.812245	0.256255																				1	1	1	1	1	1	1	1	1
MPMCI-001	Nc1nccc(NCC(=O)N(CCO)C2CCC(F)CC2)n1	IC50 (nM)p	0.493356	IGF1R	0.539474	F (assay format)	0.125	-2.55348	0.408342	0.520807	-0.315302	-0.262065	0.233589	0.509993	0.23589	-0.607363	-1.7354	-0.0175634	-0.27232	-0.362505	-0.00492639																				1	1	1	1	1	1	1	1	1
MPMCI-001	Nc1nccc(NCC(=O)N(CCO)C2CCC(F)CC2)n1	IC50 (nM)c	0.359246	PSN1	0.539326	F (cell-based format)	0.354758	-2.18304	0.290671	0.378784	-0.224658	-0.139343	-0.118334	0.366591	-0.0505192	-0.922628	-2.88551	-0.186525	-0.584823	-0.812245	0.256255																				1	1	1	1	1	1	1	1	1
MPMCI-001	Nc1nccc(NCC(=O)N(CCO)C2CCC(F)CC2)n1	IC50 (nM)c	0.359246	PANC-03-27	0.473684	F (cell-based format)	0.354758	-2.18304	0.290671	0.378784	-0.224658	-0.139343	-0.111379	0.279789	0.020082	-0.922628	-2.88551	-0.186525	-0.584823	-0.812245	0.256255																				1	1	1	1	1	1	1	1	1
MPMCI-001	Nc1nccc(NCC(=O)N(CCO)C2CCC(F)CC2)n1	IC50 (nM)c	0.359246	HPAC	0.37963	F (cell-based format)	0.354758	-2.18304	0.290671	0.378784	-0.224658	-0.139343	-0.187065	0.14622	-0.0778403	-0.922628	-2.88551	-0.186525	-0.584823	-0.812245	0.256255																				1	1	1	1	1	1	1	1	1
MPMCI-001	Nc1nccc(NCC(=O)N(CCO)C2CCC(F)CC2)n1	IC50 (nM)c	0.359246	MZ1-PC	0.478022	F (cell-based format)	0.354758	-2.18304	0.290671	0.378784	-0.224658	-0.139343	-0.0815556	0.267504	-0.083845	-0.922628	-2.88551	-0.186525	-0.584823	-0.812245	0.256255																				1	1	1	1	1	1	1	1	1
MPMCI-001	Nc1nccc(NCC(=O)N(CCO)C2CCC(F)CC2)n1	IC50 (nM)c	0.359246	KP-4	0.35	F (cell-based format)	0.354758	-2.18304	0.290671	0.378784	-0.224658	-0.139343	-0.227211	0.187339	-0.126698	-0.922628	-2.88551	-0.186525	-0.584823	-0.812245	0.256255																				1	1	1	1	1	1	1	1	1
MPMCI-001	Nc1nccc(NCC(=O)N(CCO)C2CCC(F)CC2)n1	IC50 (nM)c	0.359246	KP-2	0.4375	F (cell-based format)	0.354758	-2.18304	0.290671	0.378784	-0.224658	-0.139343	-0.16748	0.223526	-0.0343256	-0.922628	-2.88551	-0.186525	-0.584823	-0.812245	0.256255																				1	1	1	1	1	1	1	1	1
MPMCI-001	Nc1nccc(NCC(=O)N(CCO)C2CCC(F)CC2)n1	IC50 (nM)c	0.359246	PA-TU-8988T	0.393701	F (cell-based format)	0.354758	-2.18304	0.290671	0.378784	-0.224658	-0.139343	-0.168384	0.222666	-0.166046	-0.922628	-2.88551	-0.186525	-0.584823	-0.812245	0.256255																				1	1	1	1	1	1	1	1	1
MPMCI-001	Nc1nccc(NCC(=O)N(CCO)C2CCC(F)CC2)n1	IC50 (nM)c	0.359246	Capan-2	0.282895	F (cell-based format)	0.354758	-2.18304	0.290671	0.378784	-0.224658	-0.139343	-0.236796	0.241766	-0.0656106	-0.922628	-2.88551	-0.186525	-0.584823	-0.812245	0.256255																				1	1	1	1	1	1	1	1	1
MPMCI-001	Nc1nccc(NCC(=O)N(CCO)C2CCC(F)CC2)n1	IC50 (nM)c	0.359246	MIA-PaCa-2	0.444444	F (cell-based format)	0.354758	-2.18304	0.290671	0.378784	-0.224658	-0.139343	-0.18868	0.27485	-0.0280511	-0.922628	-2.88551	-0.186525	-0.584823	-0.812245	0.256255																				1	1	1	1	1	1	1	1	1
MPMCI-001	Nc1nccc(NCC(=O)N(CCO)C2CCC(F)CC2)n1	IC50 (nM)c	0.359246	CFPAC-1	0.355263	F (cell-based format)	0.354758	-2.18304	0.290671	0.378784	-0.224658	-0.139343	-0.245265	0.205469	-0.0260876	-0.922628	-2.88551	-0.186525	-0.584823	-0.812245	0.256255																				1	1	1	1	1	1	1	1	1
MPMCI-001	Nc1nccc(NCC(=O)N(CCO)C2CCC(F)CC2)n1	IC50 (nM)c	0.359246	PANC-10-05	0.382812	F (cell-based format)	0.354758	-2.18304	0.290671	0.378784	-0.224658	-0.139343	-0.201612	0.291526	-0.0844962	-0.922628	-2.88551	-0.186525	-0.584823	-0.812245	0.256255																				1	1	1	1	1	1	1	1	1
MPMCI-001	Nc1nccc(NCC(=O)N(CCO)C2CCC(F)CC2)n1	IC50 (nM)c	0.359246	BxPC-3	0.373333	F (cell-based format)	0.354758	-2.18304	0.290671	0.378784	-0.224658	-0.139343	-0.0729595	0.241746	-0.0616388	-0.922628	-2.88551	-0.186525	-0.584823	-0.812245	0.256255																				1	1	1	1	1	1	1	1	1
MPMCI-001	Nc1nccc(NCC(=O)N(CCO)C2CCC(F)CC2)n1	IC50 (nM)c	0.359246	SUIT-2	0.442308	F (cell-based format)	0.354758	-2.18304	0.290671	0.378784	-0.224658	-0.139343	-0.176904	0.213505	-0.111211	-0.922628	-2.88551	-0.186525	-0.584823	-0.812245	0.256255																				1	1	1	1	1	1	1	1	1
MPMCI-001	Nc1nccc(NCC(=O)N(CCO)C2CCC(F)CC2)n1	IC50 (nM)c	0.359246	KP-1N	0.464646	F (cell-based format)	0.354758	-2.18304	0.290671	0.378784	-0.224658	-0.139343	-0.205834	0.394781	0.0363165	-0.922628	-2.88551	-0.186525	-0.584823	-0.812245	0.256255																				1	1	1	1	1	1	1	1	1
MPMCI-001	Nc1nccc(NCC(=O)N(CCO)C2CCC(F)CC2)n1	IC50 (nM)c	0.359246	HuP-T4	0.5	F (cell-based format)	0.354758	-2.18304	0.290671	0.378784	-0.224658	-0.139343	-0.112078	0.300547	-0.0905106	-0.922628	-2.88551	-0.186525	-0.584823	-0.812245	0.256255																				1	1	1	1	1	1	1	1	1
MPMCI-001	Nc1nccc(NCC(=O)N(CCO)C2CCC(F)CC2)n1	IC50 (nM)c	0.359246	SW1990	0.255639	F (cell-based format)	0.354758	-2.18304	0.290671	0.378784	-0.224658	-0.139343	-0.32003	0.171578	-0.20898	-0.922628	-2.88551	-0.186525	-0.584823	-0.812245	0.256255																				1	1	1	1	1	1	1	1	1
MPMCI-001	Nc1nccc(NCC(=O)N(CCO)C2CCC(F)CC2)n1	IC50 (nM)c	0.359246	PL18	0.306306	F (cell-based format)	0.354758	-2.18304	0.290671	0.378784	-0.224658	-0.139343	-0.225012	0.2023	-0.143383	-0.922628	-2.88551	-0.186525	-0.584823	-0.812245	0.256255																				1	1	1	1	1	1	1	1	1
MPMCI-001	Nc1nccc(NCC(=O)N(CCO)C2CCC(F)CC2)n1	IC50 (nM)c	0.359246	QGP-1	0.198473	F (cell-based format)	0.354758	-2.18304	0.290671	0.378784	-0.224658	-0.139343	-0.122747	0.136811	0.0030141	-0.922628	-2.88551	-0.186525	-0.584823	-0.812245	0.256255																				1	1	1	1	1	1	1	1	1
MPMCI-001	Nc1nccc(NCC(=O)N(CCO)C2CCC(F)CC2)n1	IC50 (nM)c	0.359246	HuP-T3	0.321918	F (cell-based format)	0.354758	-2.18304	0.290671	0.378784	-0.224658	-0.139343	-0.263257	0.289463	-0.101122	-0.922628	-2.88551	-0.186525	-0.584823	-0.812245	0.256255																				1	1	1	1	1	1	1	1	1
MPMCI-001	Nc1nccc(NCC(=O)N(CCO)C2CCC(F)CC2)n1	IC50 (nM)c	0.359246	SU8686	0.273333	F (cell-based format)	0.354758	-2.18304	0.290671	0.378784	-0.224658	-0.139343	-0.44745	0.271796	-0.18333	-0.922628	-2.88551	-0.186525	-0.584823	-0.812245	0.256255																				1	1	1	1	1	1	1	1	1
MPMCI-001	Nc1nccc(NCC(=O)N(CCO)C2CCC(F)CC2)n1	IC50 (nM)c	0.359246	PL4	0.262069	F (cell-based format)	0.354758	-2.18304	0.290671	0.378784	-0.224658	-0.139343	-0.293509	0.203542	-0.110146	-0.922628	-2.88551	-0.186525	-0.584823	-0.812245	0.256255																				1	1	1	1	1	1	1	1	1
MPMCI-001	Nc1nccc(NCC(=O)N(CCO)C2CCC(F)CC2)n1	IC50 (nM)c	0.359246	PA-TU-8902	0.392157	F (cell-based format)	0.354758	-2.18304	0.290671	0.378784	-0.224658	-0.139343	-0.21915	0.221966	-0.155264	-0.922628	-2.88551	-0.186525	-0.584823	-0.812245	0.256255																				1	1	1	1	1	1	1	1	1
MPMCI-001	Nc1nccc(NCC(=O)N(CCO)C2CCC(F)CC2)n1	IC50 (nM)c	0.359246	PANC-02-03	0.387097	F (cell-based format)	0.354758	-2.18304	0.290671	0.378784	-0.224658	-0.139343	0.0257139	0.266901	-0.0291505	-0.922628	-2.88551	-0.186525	-0.584823	-0.812245	0.256255																				1	1	1	1	1	1	1	1	1
MPMCI-001	Nc1nccc(NCC(=O)N(CCO)C2CCC(F)CC2)n1	IC50 (nM)c	0.359246	DAN-G	0.303448	F (cell-based format)	0.354758	-2.18304	0.290671	0.378784	-0.224658	-0.139343	-0.12769	0.177352	-0.0673133	-0.922628	-2.88551	-0.186525	-0.584823	-0.812245	0.256255																				1	1	1	1	1	1	1	1	1
MPMCI-001	Nc1nccc(NCC(=O)N(CCO)C2CCC(F)CC2)n1	IC50 (nM)c	0.359246	CAPAN-1	0.325926	F (cell-based format)	0.354758	-2.18304	0.290671	0.378784	-0.224658	-0.139343	-0.245203	0.195894	-0.162278	-0.922628	-2.88551	-0.186525	-0.584823	-0.812245	0.256255																				1	1	1	1	1	1	1	1	1
MPMCI-001	Nc1nccc(NCC(=O)N(CCO)C2CCC(F)CC2)n1	IC50 (nM)c	0.359246	PANC-08-13	0.341463	F (cell-based format)	0.354758	-2.18304	0.290671	0.378784	-0.224658	-0.139343	-0.229871	0.209897	-0.0313781	-0.922628	-2.88551	-0.186525	-0.584823	-0.812245	0.256255																				1	1	1	1	1	1	1	1	1
MPMCI-001	Nc1nccc(NCC(=O)N(CCO)C2CCC(F)CC2)n1	IC50 (nM)c	0.359246	HPAF-II	0.344262	F (cell-based format)	0.354758	-2.18304	0.290671	0.378784	-0.224658	-0.139343	-0.190875	0.210508	0.0347877	-0.922628	-2.88551	-0.186525	-0.584823	-0.812245	0.256255																				1	1	1	1	1	1	1	1	1
MPMCI-001	Nc1nccc(NCC(=O)N(CCO)C2CCC(F)CC2)n1	IC50 (nM)c	0.359246	KP-3	0.352113	F (cell-based format)	0.354758	-2.18304	0.290671	0.378784	-0.224658	-0.139343	-0.220523	0.220854	-0.00815378	-0.922628	-2.88551	-0.186525	-0.584823	-0.812245	0.256255																				1	1	1	1	1	1	1	1	1
MPMCI-001	Nc1nccc(NCC(=O)N(CCO)C2CCC(F)CC2)n1	IC50 (nM)c	0.359246	YAPC	0.180556	F (cell-based format)	0.354758	-2.18304	0.290671	0.378784	-0.224658	-0.139343	-0.292001	0.232203	-0.130725	-0.922628	-2.88551	-0.186525	-0.584823	-0.812245	0.256255																				1	1	1	1	1	1	1	1	1
MPMCI-001	Nc1nccc(NCC(=O)N(CCO)C2CCC(F)CC2)n1	IC50 (nM)c	0.359246	AsPC-1	0.299363	F (cell-based format)	0.354758	-2.18304	0.290671	0.378784	-0.224658	-0.139343	-0.196955	0.217116	-0.0838804	-0.922628	-2.88551	-0.186525	-0.584823	-0.812245	0.256255																				1	1	1	1	1	1	1	1	1
MPMCI-001	Nc1nccc(NCC(=O)N(CCO)C2CCC(F)CC2)n1	IC50 (nM)c	0.359246	PANC-04-03	0.228571	F (cell-based format)	0.354758	-2.18304	0.290671	0.378784	-0.224658	-0.139343	-0.367766	0.251972	-0.202335	-0.922628	-2.88551	-0.186525	-0.584823	-0.812245	0.256255																				1	1	1	1	1	1	1	1	1
MPMCI-002	O=C(N(CCO)C1CCC(F)CC1)CNc1cc(NC)nc(NC)n1	IC50 (nM)p	0.493356	Caspase-1	0.463519	B (assay format)	0.640167	-2.55348	1.08667	0.761047	-0.14465	-0.262065	-0.483007	0.540915	-0.932288	-1.06824	-3.90954	-0.407186	0.50758	0.316099	0.0900695																				1	1	1	1	1	1	1	1	1
MPMCI-002	O=C(N(CCO)C1CCC(F)CC1)CNc1cc(NC)nc(NC)n1	IC50 (nM)p	0.493356	Caspase-1	0.463519	B (single protein format)	0.577221	-2.55348	1.08667	0.761047	-0.14465	-0.262065	-0.483007	0.540915	-0.932288	-1.14449	-3.76421	0.0186599	0.638238	-0.206863	0.344095																				1	1	1	1	1	1	1	1	1
MPMCI-002	O=C(N(CCO)C1CCC(F)CC1)CNc1cc(NC)nc(NC)n1	IC50 (nM)p	0.493356	Caspase-1	0.463519	B (cell-based format)	0.315789	-2.55348	1.08667	0.761047	-0.14465	-0.262065	-0.483007	0.540915	-0.932288	-0.849507	-2.61846	-0.0303218	0.466018	0.10866	0.161815																				1	1	1	1	1	1	1	1	1
MPMCI-002	O=C(N(CCO)C1CCC(F)CC1)CNc1cc(NC)nc(NC)n1	IC50 (nM)p	0.493356	TNF-alpha	0.384496	B (single protein format)	0.577221	-2.55348	1.08667	0.761047	-0.14465	-0.262065	-0.0211349	0.406764	-0.343404	-1.14449	-3.76421	0.0186599	0.638238	-0.206863	0.344095																				1	1	1	1	1	1	1	1	1
MPMCI-002	O=C(N(CCO)C1CCC(F)CC1)CNc1cc(NC)nc(NC)n1	IC50 (nM)p	0.493356	TNF-alpha	0.384496	F (assay format)	0.125	-2.55348	1.08667	0.761047	-0.14465	-0.262065	-0.0211349	0.406764	-0.343404	-0.607363	-1.7354	-0.0175634	0.293401	0.0535621	0.0378764																				1	1	1	1	1	1	1	1	1
MPMCI-002	O=C(N(CCO)C1CCC(F)CC1)CNc1cc(NC)nc(NC)n1	IC50 (nM)p	0.493356	TNF-alpha	0.384496	B (assay format)	0.640167	-2.55348	1.08667	0.761047	-0.14465	-0.262065	-0.0211349	0.406764	-0.343404	-1.06824	-3.90954	-0.407186	0.50758	0.316099	0.0900695																				1	1	1	1	1	1	1	1	1
MPMCI-002	O=C(N(CCO)C1CCC(F)CC1)CNc1cc(NC)nc(NC)n1	IC50 (nM)p	0.493356	TNF-alpha	0.384496	B (cell-based format)	0.315789	-2.55348	1.08667	0.761047	-0.14465	-0.262065	-0.0211349	0.406764	-0.343404	-0.849507	-2.61846	-0.0303218	0.466018	0.10866	0.161815																				1	1	1	1	1	1	1	1	1
MPMCI-002	O=C(N(CCO)C1CCC(F)CC1)CNc1cc(NC)nc(NC)n1	IC50 (nM)p	0.493356	TNF-alpha	0.384496	F (cell-based format)	0.354758	-2.55348	1.08667	0.761047	-0.14465	-0.262065	-0.0211349	0.406764	-0.343404	-0.922628	-2.88551	-0.186525	0.368224	-0.111315	0.328363																				1	1	1	1	1	1	1	1	1
MPMCI-002	O=C(N(CCO)C1CCC(F)CC1)CNc1cc(NC)nc(NC)n1	IC50 (nM)p	0.493356	IGF1R	0.539474	B (single protein format)	0.577221	-2.55348	1.08667	0.761047	-0.14465	-0.262065	0.397616	0.509993	0.103282	-1.14449	-3.76421	0.0186599	0.638238	-0.206863	0.344095																				1	1	1	1	1	1	1	1	1
MPMCI-002	O=C(N(CCO)C1CCC(F)CC1)CNc1cc(NC)nc(NC)n1	IC50 (nM)p	0.493356	IGF1R	0.539474	B (cell-based format)	0.315789	-2.55348	1.08667	0.761047	-0.14465	-0.262065	0.397616	0.509993	0.103282	-0.849507	-2.61846	-0.0303218	0.466018	0.10866	0.161815																				1	1	1	1	1	1	1	1	1
MPMCI-002	O=C(N(CCO)C1CCC(F)CC1)CNc1cc(NC)nc(NC)n1	IC50 (nM)p	0.493356	IGF1R	0.539474	B (assay format)	0.640167	-2.55348	1.08667	0.761047	-0.14465	-0.262065	0.397616	0.509993	0.103282	-1.06824	-3.90954	-0.407186	0.50758	0.316099	0.0900695																				1	1	1	1	1	1	1	1	1
MPMCI-002	O=C(N(CCO)C1CCC(F)CC1)CNc1cc(NC)nc(NC)n1	IC50 (nM)p	0.493356	IGF1R	0.539474	F (cell-based format)	0.354758	-2.55348	1.08667	0.761047	-0.14465	-0.262065	0.397616	0.509993	0.103282	-0.922628	-2.88551	-0.186525	0.368224	-0.111315	0.328363																				1	1	1	1	1	1	1	1	1
MPMCI-002	O=C(N(CCO)C1CCC(F)CC1)CNc1cc(NC)nc(NC)n1	IC50 (nM)p	0.493356	IGF1R	0.539474	F (assay format)	0.125	-2.55348	1.08667	0.761047	-0.14465	-0.262065	0.397616	0.509993	0.103282	-0.607363	-1.7354	-0.0175634	0.293401	0.0535621	0.0378764																				1	1	1	1	1	1	1	1	1
MPMCI-002	O=C(N(CCO)C1CCC(F)CC1)CNc1cc(NC)nc(NC)n1	IC50 (nM)c	0.359246	PSN1	0.539326	F (cell-based format)	0.354758	-2.18304	0.869506	0.583787	-0.0790363	-0.139343	0.0456697	0.366591	-0.183109	-0.922628	-2.88551	-0.186525	0.368224	-0.111315	0.328363																				1	1	1	1	1	1	1	1	1
MPMCI-002	O=C(N(CCO)C1CCC(F)CC1)CNc1cc(NC)nc(NC)n1	IC50 (nM)c	0.359246	PANC-03-27	0.473684	F (cell-based format)	0.354758	-2.18304	0.869506	0.583787	-0.0790363	-0.139343	0.0423212	0.279789	-0.104177	-0.922628	-2.88551	-0.186525	0.368224	-0.111315	0.328363																				1	1	1	1	1	1	1	1	1
MPMCI-002	O=C(N(CCO)C1CCC(F)CC1)CNc1cc(NC)nc(NC)n1	IC50 (nM)c	0.359246	HPAC	0.37963	F (cell-based format)	0.354758	-2.18304	0.869506	0.583787	-0.0790363	-0.139343	-0.0494681	0.14622	-0.189081	-0.922628	-2.88551	-0.186525	0.368224	-0.111315	0.328363																				1	1	1	1	1	1	1	1	1
MPMCI-002	O=C(N(CCO)C1CCC(F)CC1)CNc1cc(NC)nc(NC)n1	IC50 (nM)c	0.359246	MZ1-PC	0.478022	F (cell-based format)	0.354758	-2.18304	0.869506	0.583787	-0.0790363	-0.139343	0.0728463	0.267504	-0.208672	-0.922628	-2.88551	-0.186525	0.368224	-0.111315	0.328363																				1	1	1	1	1	1	1	1	1
MPMCI-002	O=C(N(CCO)C1CCC(F)CC1)CNc1cc(NC)nc(NC)n1	IC50 (nM)c	0.359246	KP-4	0.35	F (cell-based format)	0.354758	-2.18304	0.869506	0.583787	-0.0790363	-0.139343	-0.0950927	0.187339	-0.233509	-0.922628	-2.88551	-0.186525	0.368224	-0.111315	0.328363																				1	1	1	1	1	1	1	1	1
MPMCI-002	O=C(N(CCO)C1CCC(F)CC1)CNc1cc(NC)nc(NC)n1	IC50 (nM)c	0.359246	KP-2	0.4375	F (cell-based format)	0.354758	-2.18304	0.869506	0.583787	-0.0790363	-0.139343	-0.0197677	0.223526	-0.153745	-0.922628	-2.88551	-0.186525	0.368224	-0.111315	0.328363																				1	1	1	1	1	1	1	1	1
MPMCI-002	O=C(N(CCO)C1CCC(F)CC1)CNc1cc(NC)nc(NC)n1	IC50 (nM)c	0.359246	PA-TU-8988T	0.393701	F (cell-based format)	0.354758	-2.18304	0.869506	0.583787	-0.0790363	-0.139343	-0.0282599	0.222666	-0.27933	-0.922628	-2.88551	-0.186525	0.368224	-0.111315	0.328363																				1	1	1	1	1	1	1	1	1
MPMCI-002	O=C(N(CCO)C1CCC(F)CC1)CNc1cc(NC)nc(NC)n1	IC50 (nM)c	0.359246	Capan-2	0.282895	F (cell-based format)	0.354758	-2.18304	0.869506	0.583787	-0.0790363	-0.139343	-0.118016	0.241766	-0.161638	-0.922628	-2.88551	-0.186525	0.368224	-0.111315	0.328363																				1	1	1	1	1	1	1	1	1
MPMCI-002	O=C(N(CCO)C1CCC(F)CC1)CNc1cc(NC)nc(NC)n1	IC50 (nM)c	0.359246	MIA-PaCa-2	0.444444	F (cell-based format)	0.354758	-2.18304	0.869506	0.583787	-0.0790363	-0.139343	-0.0397999	0.27485	-0.148414	-0.922628	-2.88551	-0.186525	0.368224	-0.111315	0.328363																				1	1	1	1	1	1	1	1	1
MPMCI-002	O=C(N(CCO)C1CCC(F)CC1)CNc1cc(NC)nc(NC)n1	IC50 (nM)c	0.359246	CFPAC-1	0.355263	F (cell-based format)	0.354758	-2.18304	0.869506	0.583787	-0.0790363	-0.139343	-0.112157	0.205469	-0.133699	-0.922628	-2.88551	-0.186525	0.368224	-0.111315	0.328363																				1	1	1	1	1	1	1	1	1
MPMCI-002	O=C(N(CCO)C1CCC(F)CC1)CNc1cc(NC)nc(NC)n1	IC50 (nM)c	0.359246	PANC-10-05	0.382812	F (cell-based format)	0.354758	-2.18304	0.869506	0.583787	-0.0790363	-0.139343	-0.0634395	0.291526	-0.196202	-0.922628	-2.88551	-0.186525	0.368224	-0.111315	0.328363																				1	1	1	1	1	1	1	1	1
MPMCI-002	O=C(N(CCO)C1CCC(F)CC1)CNc1cc(NC)nc(NC)n1	IC50 (nM)c	0.359246	BxPC-3	0.373333	F (cell-based format)	0.354758	-2.18304	0.869506	0.583787	-0.0790363	-0.139343	0.0634916	0.241746	-0.171953	-0.922628	-2.88551	-0.186525	0.368224	-0.111315	0.328363																				1	1	1	1	1	1	1	1	1
MPMCI-002	O=C(N(CCO)C1CCC(F)CC1)CNc1cc(NC)nc(NC)n1	IC50 (nM)c	0.359246	SUIT-2	0.442308	F (cell-based format)	0.354758	-2.18304	0.869506	0.583787	-0.0790363	-0.139343	-0.0283825	0.213505	-0.231285	-0.922628	-2.88551	-0.186525	0.368224	-0.111315	0.328363																				1	1	1	1	1	1	1	1	1
MPMCI-002	O=C(N(CCO)C1CCC(F)CC1)CNc1cc(NC)nc(NC)n1	IC50 (nM)c	0.359246	KP-1N	0.464646	F (cell-based format)	0.354758	-2.18304	0.869506	0.583787	-0.0790363	-0.139343	-0.0536072	0.394781	-0.0867517	-0.922628	-2.88551	-0.186525	0.368224	-0.111315	0.328363																				1	1	1	1	1	1	1	1	1
MPMCI-002	O=C(N(CCO)C1CCC(F)CC1)CNc1cc(NC)nc(NC)n1	IC50 (nM)c	0.359246	HuP-T4	0.5	F (cell-based format)	0.354758	-2.18304	0.869506	0.583787	-0.0790363	-0.139343	0.0458333	0.300547	-0.218175	-0.922628	-2.88551	-0.186525	0.368224	-0.111315	0.328363																				1	1	1	1	1	1	1	1	1
MPMCI-002	O=C(N(CCO)C1CCC(F)CC1)CNc1cc(NC)nc(NC)n1	IC50 (nM)c	0.359246	SW1990	0.255639	F (cell-based format)	0.354758	-2.18304	0.869506	0.583787	-0.0790363	-0.139343	-0.207117	0.171578	-0.300265	-0.922628	-2.88551	-0.186525	0.368224	-0.111315	0.328363																				1	1	1	1	1	1	1	1	1
MPMCI-002	O=C(N(CCO)C1CCC(F)CC1)CNc1cc(NC)nc(NC)n1	IC50 (nM)c	0.359246	PL18	0.306306	F (cell-based format)	0.354758	-2.18304	0.869506	0.583787	-0.0790363	-0.139343	-0.101416	0.2023	-0.243305	-0.922628	-2.88551	-0.186525	0.368224	-0.111315	0.328363																				1	1	1	1	1	1	1	1	1
MPMCI-002	O=C(N(CCO)C1CCC(F)CC1)CNc1cc(NC)nc(NC)n1	IC50 (nM)c	0.359246	QGP-1	0.198473	F (cell-based format)	0.354758	-2.18304	0.869506	0.583787	-0.0790363	-0.139343	-0.0232572	0.136811	-0.0774191	-0.922628	-2.88551	-0.186525	0.368224	-0.111315	0.328363																				1	1	1	1	1	1	1	1	1
MPMCI-002	O=C(N(CCO)C1CCC(F)CC1)CNc1cc(NC)nc(NC)n1	IC50 (nM)c	0.359246	HuP-T3	0.321918	F (cell-based format)	0.354758	-2.18304	0.869506	0.583787	-0.0790363	-0.139343	-0.13655	0.289463	-0.203559	-0.922628	-2.88551	-0.186525	0.368224	-0.111315	0.328363																				1	1	1	1	1	1	1	1	1
MPMCI-002	O=C(N(CCO)C1CCC(F)CC1)CNc1cc(NC)nc(NC)n1	IC50 (nM)c	0.359246	SU8686	0.273333	F (cell-based format)	0.354758	-2.18304	0.869506	0.583787	-0.0790363	-0.139343	-0.330695	0.271796	-0.277721	-0.922628	-2.88551	-0.186525	0.368224	-0.111315	0.328363																				1	1	1	1	1	1	1	1	1
MPMCI-002	O=C(N(CCO)C1CCC(F)CC1)CNc1cc(NC)nc(NC)n1	IC50 (nM)c	0.359246	PL4	0.262069	F (cell-based format)	0.354758	-2.18304	0.869506	0.583787	-0.0790363	-0.139343	-0.179185	0.203542	-0.202571	-0.922628	-2.88551	-0.186525	0.368224	-0.111315	0.328363																				1	1	1	1	1	1	1	1	1
MPMCI-002	O=C(N(CCO)C1CCC(F)CC1)CNc1cc(NC)nc(NC)n1	IC50 (nM)c	0.359246	PA-TU-8902	0.392157	F (cell-based format)	0.354758	-2.18304	0.869506	0.583787	-0.0790363	-0.139343	-0.0793013	0.221966	-0.268326	-0.922628	-2.88551	-0.186525	0.368224	-0.111315	0.328363																				1	1	1	1	1	1	1	1	1
MPMCI-002	O=C(N(CCO)C1CCC(F)CC1)CNc1cc(NC)nc(NC)n1	IC50 (nM)c	0.359246	PANC-02-03	0.387097	F (cell-based format)	0.354758	-2.18304	0.869506	0.583787	-0.0790363	-0.139343	0.164657	0.266901	-0.14148	-0.922628	-2.88551	-0.186525	0.368224	-0.111315	0.328363																				1	1	1	1	1	1	1	1	1
MPMCI-002	O=C(N(CCO)C1CCC(F)CC1)CNc1cc(NC)nc(NC)n1	IC50 (nM)c	0.359246	DAN-G	0.303448	F (cell-based format)	0.354758	-2.18304	0.869506	0.583787	-0.0790363	-0.139343	-0.00467173	0.177352	-0.166768	-0.922628	-2.88551	-0.186525	0.368224	-0.111315	0.328363																				1	1	1	1	1	1	1	1	1
MPMCI-002	O=C(N(CCO)C1CCC(F)CC1)CNc1cc(NC)nc(NC)n1	IC50 (nM)c	0.359246	CAPAN-1	0.325926	F (cell-based format)	0.354758	-2.18304	0.869506	0.583787	-0.0790363	-0.139343	-0.117709	0.195894	-0.265351	-0.922628	-2.88551	-0.186525	0.368224	-0.111315	0.328363																				1	1	1	1	1	1	1	1	1
MPMCI-002	O=C(N(CCO)C1CCC(F)CC1)CNc1cc(NC)nc(NC)n1	IC50 (nM)c	0.359246	PANC-08-13	0.341463	F (cell-based format)	0.354758	-2.18304	0.869506	0.583787	-0.0790363	-0.139343	-0.0993739	0.209897	-0.136879	-0.922628	-2.88551	-0.186525	0.368224	-0.111315	0.328363																				1	1	1	1	1	1	1	1	1
MPMCI-002	O=C(N(CCO)C1CCC(F)CC1)CNc1cc(NC)nc(NC)n1	IC50 (nM)c	0.359246	HPAF-II	0.344262	F (cell-based format)	0.354758	-2.18304	0.869506	0.583787	-0.0790363	-0.139343	-0.0598439	0.210508	-0.0711448	-0.922628	-2.88551	-0.186525	0.368224	-0.111315	0.328363																				1	1	1	1	1	1	1	1	1
MPMCI-002	O=C(N(CCO)C1CCC(F)CC1)CNc1cc(NC)nc(NC)n1	IC50 (nM)c	0.359246	KP-3	0.352113	F (cell-based format)	0.354758	-2.18304	0.869506	0.583787	-0.0790363	-0.139343	-0.0880071	0.220854	-0.115287	-0.922628	-2.88551	-0.186525	0.368224	-0.111315	0.328363																				1	1	1	1	1	1	1	1	1
MPMCI-002	O=C(N(CCO)C1CCC(F)CC1)CNc1cc(NC)nc(NC)n1	IC50 (nM)c	0.359246	YAPC	0.180556	F (cell-based format)	0.354758	-2.18304	0.869506	0.583787	-0.0790363	-0.139343	-0.197108	0.232203	-0.207441	-0.922628	-2.88551	-0.186525	0.368224	-0.111315	0.328363																				1	1	1	1	1	1	1	1	1
MPMCI-002	O=C(N(CCO)C1CCC(F)CC1)CNc1cc(NC)nc(NC)n1	IC50 (nM)c	0.359246	AsPC-1	0.299363	F (cell-based format)	0.354758	-2.18304	0.869506	0.583787	-0.0790363	-0.139343	-0.0747673	0.217116	-0.182664	-0.922628	-2.88551	-0.186525	0.368224	-0.111315	0.328363																				1	1	1	1	1	1	1	1	1
MPMCI-002	O=C(N(CCO)C1CCC(F)CC1)CNc1cc(NC)nc(NC)n1	IC50 (nM)c	0.359246	PANC-04-03	0.228571	F (cell-based format)	0.354758	-2.18304	0.869506	0.583787	-0.0790363	-0.139343	-0.260999	0.251972	-0.288652	-0.922628	-2.88551	-0.186525	0.368224	-0.111315	0.328363																				1	1	1	1	1	1	1	1	1
MPMCI-003	O=C(N(CCOC)C1CCC(F)CC1)CNc1nc(NC)ncn1	IC50 (nM)p	0.493356	Caspase-1	0.463519	B (assay format)	0.640167	-2.55348	1.10947	1.11307	-0.0882423	-0.0668644	-0.501139	0.540915	-0.92732	-1.06824	-3.90954	-0.407186	0.060384	0.570845	0.380277																				1	1	1	1	1	1	1	1	1
MPMCI-003	O=C(N(CCOC)C1CCC(F)CC1)CNc1nc(NC)ncn1	IC50 (nM)p	0.493356	Caspase-1	0.463519	B (single protein format)	0.577221	-2.55348	1.10947	1.11307	-0.0882423	-0.0668644	-0.501139	0.540915	-0.92732	-1.14449	-3.76421	0.0186599	0.213597	0.0350335	0.619665																				1	1	1	1	1	1	1	1	1
MPMCI-003	O=C(N(CCOC)C1CCC(F)CC1)CNc1nc(NC)ncn1	IC50 (nM)p	0.493356	Caspase-1	0.463519	B (cell-based format)	0.315789	-2.55348	1.10947	1.11307	-0.0882423	-0.0668644	-0.501139	0.540915	-0.92732	-0.849507	-2.61846	-0.0303218	0.151932	0.28758	0.365641																				1	1	1	1	1	1	1	1	1
MPMCI-003	O=C(N(CCOC)C1CCC(F)CC1)CNc1nc(NC)ncn1	IC50 (nM)p	0.493356	TNF-alpha	0.384496	B (single protein format)	0.577221	-2.55348	1.10947	1.11307	-0.0882423	-0.0668644	-0.0376488	0.406764	-0.338878	-1.14449	-3.76421	0.0186599	0.213597	0.0350335	0.619665																				1	1	1	1	1	1	1	1	1
MPMCI-003	O=C(N(CCOC)C1CCC(F)CC1)CNc1nc(NC)ncn1	IC50 (nM)p	0.493356	TNF-alpha	0.384496	F (assay format)	0.125	-2.55348	1.10947	1.11307	-0.0882423	-0.0668644	-0.0376488	0.406764	-0.338878	-0.607363	-1.7354	-0.0175634	0.0957927	0.16613	0.166114																				1	1	1	1	1	1	1	1	1
MPMCI-003	O=C(N(CCOC)C1CCC(F)CC1)CNc1nc(NC)ncn1	IC50 (nM)p	0.493356	TNF-alpha	0.384496	B (assay format)	0.640167	-2.55348	1.10947	1.11307	-0.0882423	-0.0668644	-0.0376488	0.406764	-0.338878	-1.06824	-3.90954	-0.407186	0.060384	0.570845	0.380277																				1	1	1	1	1	1	1	1	1
MPMCI-003	O=C(N(CCOC)C1CCC(F)CC1)CNc1nc(NC)ncn1	IC50 (nM)p	0.493356	TNF-alpha	0.384496	B (cell-based format)	0.315789	-2.55348	1.10947	1.11307	-0.0882423	-0.0668644	-0.0376488	0.406764	-0.338878	-0.849507	-2.61846	-0.0303218	0.151932	0.28758	0.365641																				1	1	1	1	1	1	1	1	1
MPMCI-003	O=C(N(CCOC)C1CCC(F)CC1)CNc1nc(NC)ncn1	IC50 (nM)p	0.493356	TNF-alpha	0.384496	F (cell-based format)	0.354758	-2.55348	1.10947	1.11307	-0.0882423	-0.0668644	-0.0376488	0.406764	-0.338878	-0.922628	-2.88551	-0.186525	0.0353211	0.078323	0.5444																				1	1	1	1	1	1	1	1	1
MPMCI-003	O=C(N(CCOC)C1CCC(F)CC1)CNc1nc(NC)ncn1	IC50 (nM)p	0.493356	IGF1R	0.539474	B (single protein format)	0.577221	-2.55348	1.10947	1.11307	-0.0882423	-0.0668644	0.378055	0.509993	0.108643	-1.14449	-3.76421	0.0186599	0.213597	0.0350335	0.619665																				1	1	1	1	1	1	1	1	1
MPMCI-003	O=C(N(CCOC)C1CCC(F)CC1)CNc1nc(NC)ncn1	IC50 (nM)p	0.493356	IGF1R	0.539474	B (cell-based format)	0.315789	-2.55348	1.10947	1.11307	-0.0882423	-0.0668644	0.378055	0.509993	0.108643	-0.849507	-2.61846	-0.0303218	0.151932	0.28758	0.365641																				1	1	1	1	1	1	1	1	1
MPMCI-003	O=C(N(CCOC)C1CCC(F)CC1)CNc1nc(NC)ncn1	IC50 (nM)p	0.493356	IGF1R	0.539474	B (assay format)	0.640167	-2.55348	1.10947	1.11307	-0.0882423	-0.0668644	0.378055	0.509993	0.108643	-1.06824	-3.90954	-0.407186	0.060384	0.570845	0.380277																				1	1	1	1	1	1	1	1	1
MPMCI-003	O=C(N(CCOC)C1CCC(F)CC1)CNc1nc(NC)ncn1	IC50 (nM)p	0.493356	IGF1R	0.539474	F (cell-based format)	0.354758	-2.55348	1.10947	1.11307	-0.0882423	-0.0668644	0.378055	0.509993	0.108643	-0.922628	-2.88551	-0.186525	0.0353211	0.078323	0.5444																				1	1	1	1	1	1	1	1	1
MPMCI-003	O=C(N(CCOC)C1CCC(F)CC1)CNc1nc(NC)ncn1	IC50 (nM)p	0.493356	IGF1R	0.539474	F (assay format)	0.125	-2.55348	1.10947	1.11307	-0.0882423	-0.0668644	0.378055	0.509993	0.108643	-0.607363	-1.7354	-0.0175634	0.0957927	0.16613	0.166114																				1	1	1	1	1	1	1	1	1
MPMCI-003	O=C(N(CCOC)C1CCC(F)CC1)CNc1nc(NC)ncn1	IC50 (nM)c	0.359246	PSN1	0.539326	F (cell-based format)	0.354758	-2.18304	0.888963	0.884176	-0.030902	0.0272272	0.0261115	0.366591	-0.17775	-0.922628	-2.88551	-0.186525	0.0353211	0.078323	0.5444																				1	1	1	1	1	1	1	1	1
MPMCI-003	O=C(N(CCOC)C1CCC(F)CC1)CNc1nc(NC)ncn1	IC50 (nM)c	0.359246	PANC-03-27	0.473684	F (cell-based format)	0.354758	-2.18304	0.888963	0.884176	-0.030902	0.0272272	0.0239918	0.279789	-0.0991546	-0.922628	-2.88551	-0.186525	0.0353211	0.078323	0.5444																				1	1	1	1	1	1	1	1	1
MPMCI-003	O=C(N(CCOC)C1CCC(F)CC1)CNc1nc(NC)ncn1	IC50 (nM)c	0.359246	HPAC	0.37963	F (cell-based format)	0.354758	-2.18304	0.888963	0.884176	-0.030902	0.0272272	-0.0658772	0.14622	-0.184585	-0.922628	-2.88551	-0.186525	0.0353211	0.078323	0.5444																				1	1	1	1	1	1	1	1	1
MPMCI-003	O=C(N(CCOC)C1CCC(F)CC1)CNc1nc(NC)ncn1	IC50 (nM)c	0.359246	MZ1-PC	0.478022	F (cell-based format)	0.354758	-2.18304	0.888963	0.884176	-0.030902	0.0272272	0.0544331	0.267504	-0.203626	-0.922628	-2.88551	-0.186525	0.0353211	0.078323	0.5444																				1	1	1	1	1	1	1	1	1
MPMCI-003	O=C(N(CCOC)C1CCC(F)CC1)CNc1nc(NC)ncn1	IC50 (nM)c	0.359246	KP-4	0.35	F (cell-based format)	0.354758	-2.18304	0.888963	0.884176	-0.030902	0.0272272	-0.110848	0.187339	-0.229192	-0.922628	-2.88551	-0.186525	0.0353211	0.078323	0.5444																				1	1	1	1	1	1	1	1	1
MPMCI-003	O=C(N(CCOC)C1CCC(F)CC1)CNc1nc(NC)ncn1	IC50 (nM)c	0.359246	KP-2	0.4375	F (cell-based format)	0.354758	-2.18304	0.888963	0.884176	-0.030902	0.0272272	-0.0373831	0.223526	-0.148917	-0.922628	-2.88551	-0.186525	0.0353211	0.078323	0.5444																				1	1	1	1	1	1	1	1	1
MPMCI-003	O=C(N(CCOC)C1CCC(F)CC1)CNc1nc(NC)ncn1	IC50 (nM)c	0.359246	PA-TU-8988T	0.393701	F (cell-based format)	0.354758	-2.18304	0.888963	0.884176	-0.030902	0.0272272	-0.0449703	0.222666	-0.274751	-0.922628	-2.88551	-0.186525	0.0353211	0.078323	0.5444																				1	1	1	1	1	1	1	1	1
MPMCI-003	O=C(N(CCOC)C1CCC(F)CC1)CNc1nc(NC)ncn1	IC50 (nM)c	0.359246	Capan-2	0.282895	F (cell-based format)	0.354758	-2.18304	0.888963	0.884176	-0.030902	0.0272272	-0.132181	0.241766	-0.157757	-0.922628	-2.88551	-0.186525	0.0353211	0.078323	0.5444																				1	1	1	1	1	1	1	1	1
MPMCI-003	O=C(N(CCOC)C1CCC(F)CC1)CNc1nc(NC)ncn1	IC50 (nM)c	0.359246	MIA-PaCa-2	0.444444	F (cell-based format)	0.354758	-2.18304	0.888963	0.884176	-0.030902	0.0272272	-0.0575546	0.27485	-0.143549	-0.922628	-2.88551	-0.186525	0.0353211	0.078323	0.5444																				1	1	1	1	1	1	1	1	1
MPMCI-003	O=C(N(CCOC)C1CCC(F)CC1)CNc1nc(NC)ncn1	IC50 (nM)c	0.359246	CFPAC-1	0.355263	F (cell-based format)	0.354758	-2.18304	0.888963	0.884176	-0.030902	0.0272272	-0.128031	0.205469	-0.129349	-0.922628	-2.88551	-0.186525	0.0353211	0.078323	0.5444																				1	1	1	1	1	1	1	1	1
MPMCI-003	O=C(N(CCOC)C1CCC(F)CC1)CNc1nc(NC)ncn1	IC50 (nM)c	0.359246	PANC-10-05	0.382812	F (cell-based format)	0.354758	-2.18304	0.888963	0.884176	-0.030902	0.0272272	-0.0799171	0.291526	-0.191687	-0.922628	-2.88551	-0.186525	0.0353211	0.078323	0.5444																				1	1	1	1	1	1	1	1	1
MPMCI-003	O=C(N(CCOC)C1CCC(F)CC1)CNc1nc(NC)ncn1	IC50 (nM)c	0.359246	BxPC-3	0.373333	F (cell-based format)	0.354758	-2.18304	0.888963	0.884176	-0.030902	0.0272272	0.0472192	0.241746	-0.167494	-0.922628	-2.88551	-0.186525	0.0353211	0.078323	0.5444																				1	1	1	1	1	1	1	1	1
MPMCI-003	O=C(N(CCOC)C1CCC(F)CC1)CNc1nc(NC)ncn1	IC50 (nM)c	0.359246	SUIT-2	0.442308	F (cell-based format)	0.354758	-2.18304	0.888963	0.884176	-0.030902	0.0272272	-0.0460944	0.213505	-0.226431	-0.922628	-2.88551	-0.186525	0.0353211	0.078323	0.5444																				1	1	1	1	1	1	1	1	1
MPMCI-003	O=C(N(CCOC)C1CCC(F)CC1)CNc1nc(NC)ncn1	IC50 (nM)c	0.359246	KP-1N	0.464646	F (cell-based format)	0.354758	-2.18304	0.888963	0.884176	-0.030902	0.0272272	-0.0717609	0.394781	-0.0817771	-0.922628	-2.88551	-0.186525	0.0353211	0.078323	0.5444																				1	1	1	1	1	1	1	1	1
MPMCI-003	O=C(N(CCOC)C1CCC(F)CC1)CNc1nc(NC)ncn1	IC50 (nM)c	0.359246	HuP-T4	0.5	F (cell-based format)	0.354758	-2.18304	0.888963	0.884176	-0.030902	0.0272272	0.0270017	0.300547	-0.213015	-0.922628	-2.88551	-0.186525	0.0353211	0.078323	0.5444																				1	1	1	1	1	1	1	1	1
MPMCI-003	O=C(N(CCOC)C1CCC(F)CC1)CNc1nc(NC)ncn1	IC50 (nM)c	0.359246	SW1990	0.255639	F (cell-based format)	0.354758	-2.18304	0.888963	0.884176	-0.030902	0.0272272	-0.220583	0.171578	-0.296575	-0.922628	-2.88551	-0.186525	0.0353211	0.078323	0.5444																				1	1	1	1	1	1	1	1	1
MPMCI-003	O=C(N(CCOC)C1CCC(F)CC1)CNc1nc(NC)ncn1	IC50 (nM)c	0.359246	PL18	0.306306	F (cell-based format)	0.354758	-2.18304	0.888963	0.884176	-0.030902	0.0272272	-0.116155	0.2023	-0.239266	-0.922628	-2.88551	-0.186525	0.0353211	0.078323	0.5444																				1	1	1	1	1	1	1	1	1
MPMCI-003	O=C(N(CCOC)C1CCC(F)CC1)CNc1nc(NC)ncn1	IC50 (nM)c	0.359246	QGP-1	0.198473	F (cell-based format)	0.354758	-2.18304	0.888963	0.884176	-0.030902	0.0272272	-0.0351218	0.136811	-0.0741679	-0.922628	-2.88551	-0.186525	0.0353211	0.078323	0.5444																				1	1	1	1	1	1	1	1	1
MPMCI-003	O=C(N(CCOC)C1CCC(F)CC1)CNc1nc(NC)ncn1	IC50 (nM)c	0.359246	HuP-T3	0.321918	F (cell-based format)	0.354758	-2.18304	0.888963	0.884176	-0.030902	0.0272272	-0.15166	0.289463	-0.199419	-0.922628	-2.88551	-0.186525	0.0353211	0.078323	0.5444																				1	1	1	1	1	1	1	1	1
MPMCI-003	O=C(N(CCOC)C1CCC(F)CC1)CNc1nc(NC)ncn1	IC50 (nM)c	0.359246	SU8686	0.273333	F (cell-based format)	0.354758	-2.18304	0.888963	0.884176	-0.030902	0.0272272	-0.344618	0.271796	-0.273906	-0.922628	-2.88551	-0.186525	0.0353211	0.078323	0.5444																				1	1	1	1	1	1	1	1	1
MPMCI-003	O=C(N(CCOC)C1CCC(F)CC1)CNc1nc(NC)ncn1	IC50 (nM)c	0.359246	PL4	0.262069	F (cell-based format)	0.354758	-2.18304	0.888963	0.884176	-0.030902	0.0272272	-0.192819	0.203542	-0.198835	-0.922628	-2.88551	-0.186525	0.0353211	0.078323	0.5444																				1	1	1	1	1	1	1	1	1
MPMCI-003	O=C(N(CCOC)C1CCC(F)CC1)CNc1nc(NC)ncn1	IC50 (nM)c	0.359246	PA-TU-8902	0.392157	F (cell-based format)	0.354758	-2.18304	0.888963	0.884176	-0.030902	0.0272272	-0.0959789	0.221966	-0.263756	-0.922628	-2.88551	-0.186525	0.0353211	0.078323	0.5444																				1	1	1	1	1	1	1	1	1
MPMCI-003	O=C(N(CCOC)C1CCC(F)CC1)CNc1nc(NC)ncn1	IC50 (nM)c	0.359246	PANC-02-03	0.387097	F (cell-based format)	0.354758	-2.18304	0.888963	0.884176	-0.030902	0.0272272	0.148088	0.266901	-0.13694	-0.922628	-2.88551	-0.186525	0.0353211	0.078323	0.5444																				1	1	1	1	1	1	1	1	1
MPMCI-003	O=C(N(CCOC)C1CCC(F)CC1)CNc1nc(NC)ncn1	IC50 (nM)c	0.359246	DAN-G	0.303448	F (cell-based format)	0.354758	-2.18304	0.888963	0.884176	-0.030902	0.0272272	-0.0193423	0.177352	-0.162748	-0.922628	-2.88551	-0.186525	0.0353211	0.078323	0.5444																				1	1	1	1	1	1	1	1	1
MPMCI-003	O=C(N(CCOC)C1CCC(F)CC1)CNc1nc(NC)ncn1	IC50 (nM)c	0.359246	CAPAN-1	0.325926	F (cell-based format)	0.354758	-2.18304	0.888963	0.884176	-0.030902	0.0272272	-0.132914	0.195894	-0.261184	-0.922628	-2.88551	-0.186525	0.0353211	0.078323	0.5444																				1	1	1	1	1	1	1	1	1
MPMCI-003	O=C(N(CCOC)C1CCC(F)CC1)CNc1nc(NC)ncn1	IC50 (nM)c	0.359246	PANC-08-13	0.341463	F (cell-based format)	0.354758	-2.18304	0.888963	0.884176	-0.030902	0.0272272	-0.114936	0.209897	-0.132615	-0.922628	-2.88551	-0.186525	0.0353211	0.078323	0.5444																				1	1	1	1	1	1	1	1	1
MPMCI-003	O=C(N(CCOC)C1CCC(F)CC1)CNc1nc(NC)ncn1	IC50 (nM)c	0.359246	HPAF-II	0.344262	F (cell-based format)	0.354758	-2.18304	0.888963	0.884176	-0.030902	0.0272272	-0.0754699	0.210508	-0.0668629	-0.922628	-2.88551	-0.186525	0.0353211	0.078323	0.5444																				1	1	1	1	1	1	1	1	1
MPMCI-003	O=C(N(CCOC)C1CCC(F)CC1)CNc1nc(NC)ncn1	IC50 (nM)c	0.359246	KP-3	0.352113	F (cell-based format)	0.354758	-2.18304	0.888963	0.884176	-0.030902	0.0272272	-0.10381	0.220854	-0.110957	-0.922628	-2.88551	-0.186525	0.0353211	0.078323	0.5444																				1	1	1	1	1	1	1	1	1
MPMCI-003	O=C(N(CCOC)C1CCC(F)CC1)CNc1nc(NC)ncn1	IC50 (nM)c	0.359246	YAPC	0.180556	F (cell-based format)	0.354758	-2.18304	0.888963	0.884176	-0.030902	0.0272272	-0.208425	0.232203	-0.20434	-0.922628	-2.88551	-0.186525	0.0353211	0.078323	0.5444																				1	1	1	1	1	1	1	1	1
MPMCI-003	O=C(N(CCOC)C1CCC(F)CC1)CNc1nc(NC)ncn1	IC50 (nM)c	0.359246	AsPC-1	0.299363	F (cell-based format)	0.354758	-2.18304	0.888963	0.884176	-0.030902	0.0272272	-0.0893388	0.217116	-0.178671	-0.922628	-2.88551	-0.186525	0.0353211	0.078323	0.5444																				1	1	1	1	1	1	1	1	1
MPMCI-003	O=C(N(CCOC)C1CCC(F)CC1)CNc1nc(NC)ncn1	IC50 (nM)c	0.359246	PANC-04-03	0.228571	F (cell-based format)	0.354758	-2.18304	0.888963	0.884176	-0.030902	0.0272272	-0.273731	0.251972	-0.285162	-0.922628	-2.88551	-0.186525	0.0353211	0.078323	0.5444																				1	1	1	1	1	1	1	1	1
The terms in columns from C to H have already been explained in the manuscript.
From column I to V, one can find the molecular descriptors of the type D[GTI]cj mentioned in the manuscript, which were calculated according to Eq. 3. These are the descriptors calculated for the designed molecules, which were used as inputs to perform the predictions with the second PTML-MLP model.
From column Z to AM, one can find the maximum and minimum values of each D[GTI]cj descriptor. These maximum and minimum values determine the applicability domain of the second PTML-MLP model. Such extreme values are the same as those reported in sheet 4 of Supplementary Material 4.
From column AP to BC, the general symbol "LSAD_D[GTI]cj" indicates the local score of applicability domain for a query molecule by comparing the D[GTI]cj value of that molecule with the respective maximum and minimum D[GTI]cj values. If the D[GTI]cj value for a query molecule falls between maximum and minimum D[GTI]cj values, then the local score LSAD_D[GTI]cj = 1; otherwise, LSAD_D[GTI]cj = 0.
TSAD: This is the sum of the local scores D[GTI]cj. There are 14 local scores of the type LSAD_D[GTI]cj. Therefore, if TSAD = 14, the query molecule will fall within the applicability domain of the second PTML-MLP model; otherwise, the query molecule will be outside the applicability domain.
[truncated: 6 more columns]
